# Supplementary material for: Comparative transcriptomics of spotted seatrout (Cynoscion nebulosus) populations to cold and heat stress
Source: Ecol Evol. 2020 Dec 28;11(3):1352–67. doi: 10.1002/ece3.7138 (PMC7863673; doi:10.1002/ece3.7138)
Supplement: Supplementary file 2 — Appendix S2 [file ECE3-11-1352-s002.zip]

Archive with 7 entries (7 files):
- File_S1_Transcriptome.fa
- File_S2_Trinotate_Report.xls
- File_S3_20_Common_Transcripts.xls
- File_S4_DE_contig_names.xlsx
- File_S5_kallisto_matrix
- File_S6_KEGG_pathways.xlsx
- File_S7_GO_enrichment.xlsx
