# Supplementary material for: Comparative transcriptomics of spotted seatrout (Cynoscion nebulosus) populations to cold and heat stress
Source: Ecol Evol. 2020 Dec 28;11(3):1352–67. doi: 10.1002/ece3.7138 (PMC7863673; doi:10.1002/ece3.7138)
Supplement: Supplementary file 2 — Appendix S2 [file ECE3-11-1352-s002.zip › File_S1_Transcriptome.fa]

>SOAP_k35_scaffold108 Locus_167_0 13.1 LINEAR evgclass=main,okay,match:SOAP_k45_scaffold7907,pct:99/93/.; aalen=183,88%,partial5;
ACTACTGCAGCCACGCAGTACTACAACTACTGCAGACTACTGCAGCCACGCAGTACTACAACTACTGCAGCCACACAGTACTACAACTACTGCAGCCACA
CAGTACTACGACTATTGACTACTGCAGCCACGCAGNNNNNNNNNNNNNNNNNNNGTACTACGACTACTGCGACTACTGCAGACTACTGCAGCCACGCAGT
ACTACGACTACTGACTACTGCAGCCACGCAGTACTACGACTACTGCAACCACGCGGTACTACAACTACTGCAGCCACGCAGTACTACGACTACTGCAGCC
ACGCAGTACTACGACTACTTCAGCCACGCAGTACTACGACTATTGACTACTGCAGCCACGCAGTACTACACCAGCCACACAGTACTACAGACTACTACGG
CCTAGTACAGACTACTACTTCTACAAGTACTGTGAATACTACTGCAGCCACTGCTACAGCGAGTACTCTGACAGCTACTGTTCCAACTACAAGTAGTACT
ACTGCTAACTGCAGTACTCAGATTCAAACTAACAAACTCGACAGGTGTTTTTAGGTGTGTCACGTCATCAGCCAATCAGAGGGCAGGAAGCCTCGTTAAC
GTCCATCTTGCTCGTTTCAGGTGTGG
>SOAP_k35_scaffold117 Locus_175_0  2.3 LINEAR evgclass=main,okay,match:TRINITY_DN7780_c0_g1_i1,pct:100/70/.; aalen=103,79%,complete;
GTGAGATCATATAGTTCAGTCGTGTGCTATTTTTATGCCACTGTTCAATACATATTTAGGATAACTACATGCTGCAATGACTAATATTAACATTAAAAAT
AAAAATAATGTCAACCCAAGCAGAAGAATCTGGTTGCGGCGGTGAAGGACGAAGCCTCTGTTGAGCTGAATTTGGGCCTGAGGACAGACAACCAGCCATG
CGTTCCCTCTCTTCTCTTCTCTCACAGACCTTGCTCAAAGGCACNNNNNNNNNNNNNNNNNNNNNNNNNNNNNNNNNNNNNNNNNNNNNNNNNGGGCCTA
TCACAGCAAAGTTGAACCAGCACTGACATGCAGAGAAAATCAATAGTTTACGATTGTTATATATAAAAAGGTCCATTAGCCGCCTAGCTCGAT
>SOAP_k35_scaffold131 Locus_216_0  2.5 LINEAR evgclass=main,okay,match:TRINITY_DN27211_c1_g2_i1,pct:100/80/.; aalen=78,77%,complete;
ACAACAAGGACGCCTATTCAGTGAGATGCACCGTAATAATATGAAGTTAATGGTATGAAAAGTAGATGAGGCACAAATGAATGGTCTTAATTACACTTCT
AAAGAACCGATATCCTGAGAATGGTGCTACAGAATNNNNNNNNNNNNNNNNNNNNNNNNNNNNNNNNNNNNNNNNNNNNNNNNNTTCCTCCAGGACATTT
CCTCTTGCTCTTAGAACATCCTGGACTTTAAGCACCAACCATTTATCTTCCTCTGTTTGTCCTTCCTGCAGTGCGGGTACCATCTGCTGATCTCCTTTTT
CCAGA
>SOAP_k35_scaffold180 Locus_298_1 21.8 COMPLEX evgclass=maina2,okay,match:Velvet_k35_Locus_12753_Transcript_68_Confidence_0.500_Length_5523,pct:100/100/.; aalen=955,27%,complete-utrbad;
GTTTGCTGCTGCTGCTGCTGCTGCTGCTGCTCTTTGGACACCGTGATGAACACCGGAGATACAACATTACCTCTGTAATTCACAGGTACGTTTGTCAGAT
AATATCCTGCAAAATGCCGTCGCCACAAGTCCTCCAGCCGGTTCTTAAAATGAAGGTGGACGAGCTCTTCCTTAACTGGCTGAGCGATCCCGCAACACAG
TCACTACTCAAAGATTACCTTGACCTAATCAAAAGCGGACAGCGCGTTGAACTGAGCAGCGGGGACAGCCAGGAGATAAGGTTGTTGACCTTAAATGAGA
ACAACAACGTGGCATCCCAGAAGAACCTGGCAGAGAAGAAGCCAACTTCCTTCTCGACTCCCTCCAGCCCTCCATCCACCAGTACCCTGCCCTCTGGCAG
TAGCAGTAATACCAGAGTGACCGGACCCAATGGCAGAGTACTACGGAGGTCTGTCAGCACGAAAAAGGCCCAGGTGAGGACGGAGGAGCCCGTCACCACA
GCGCTGAGTGAAAGCATTCCAAAGTTTCACTTCCCACAGGGCCGGCCCCAAGCCAACCTCAACATTGACAGCCTCATTTCCAAAATTGAGAAAATATTTT
CCCAATTCCCAAATGAAAGGGCCACCATTGAGGACATGGGGCAGGTTGCCAAGGCCTGCGAGTGTCCCCTCTACTGGAAAATGCCATTGTTCTGCTCGGC
TGGAGGCGACAGGACCGGCTTCGTGTCCGTCCACAAATTCGTGGCCATGTGGAGAAAAACTCTGCAGACCTGTCACGATGACGCTTCTAAATTTGTGCAC
CTCTTGGCCAAGCCTGGCTGTAATTACCTGGAACAAGACGACTTTATTCCATTCCTGCAGGATGTGGTGAACTCACACGCAGGCCTGGCCTTTCTGAAGG
AGGCACCGGACTTTCACTCGCGATACATCACCACGGTGATTCAGCGGATATTCTACAATGTGAATCGCTCGTGGACTGGAAAAATAACATGCTCCGAGCT
CAGGAAAAGCAACTTTCTTCAGAACGTGGCCTTGCTGGACCAGGAAGAGGACGTGAACCAGCTGACAGAGTTCTTCTCCTACGAGCATTTCTACGTCATC
TACTGCAAGTTCTGGGAGCTGGACACAGACCACGACCTCTACATAGACCAGAAGGACCTGGCACAGCACAGTGACCAAGCCATCTCCCACAAGATGATCG
AGAGAATATTCTCAGGAACAGTCACGAGGGACAGACGGGTGTACAAGGAAGGTCGGCTGAGTTACGCTGATTTCGTCTGGTTCCTCATCTCCGAGGAGGA
CAAGAAGACGGACACCAGCATAGAGTACTGGTTCCGCTGCATGGACCTGGACGGGGACGGCGTGCTCAGCATGTACGAGCTGGAGTACTTCTACGAGGAG
CAGTGCCAGAAGCTGGAGACGATGGCCATCGAGCCCCTTCCCTTCGAGGACTGCCTCTGCCAAATGCTCGACCTCGTCAAGCCTGAGGTCGAAGGTAAGA
TCACTCTGCGGGACCTGAAAAGGTGCANNNNNNNNNNNNNNNNNNNNNNNNNNNNNNNNNCAGACACCGCCTCACATGAATACACACTCACTGACAGTGT
GCATTCTCTCTGAACGCTCTGATCATTAAGCTGAGGGAACAGGCCGATCTGGACCGCCTGCTGCCAGCTGCTGGTGTCATCCACGCCCTCTTTAGCACTT
AGCTTTAGCACCACGGCGAGGCATGTTTAGTATTGATAGCCACAGTAAGAATGTGACCCTCAGTCGACCTGCTGCCGCGCCGTACTGTTGGAGCTGTGGA
ACATAACGTGTAATACGAGAGTTAACAACTTCTTCACTTAGTATCTGAGGCAGATGTTTCCGTCCTGCCGACAGCACGACTTTCAACTCTTTAAGACGTT
TGTTCAAGTTTCACGTTAAACGTGAACTTGTTCACCAGCTGTATAGATATCGAGTCTGATGGAGTTTTCAGAACTTAACTCTCATCANGCCCAAAAAGTC
TCTGCTCTCTAAACACCAGGATTCAGTTTCAGCGTCGCCTGAGCTGCAAAGTCAGCGTGACGTTTAAAGTCAGGCTTTGAGTTTATTCACATTTAACACT
CAGGTTTGAATTGANNNNNTGATTTTTTTTATCGTTGATGCTGATCACAGATTCTCAAATCTGAGAATTTGCTGCTTTTCTGATTTCACATCTTTCTATT
TAAAATATCTTTCACGCTGTCCNNNNNNNNNNNNNNNNNNNNNNNNNNNNNNNNNNNCCGGCTGTAGTTTGATCAGGAGGCAAAAGATCACGCTACAAGA
TTAGCGAGGGTTAGCGCTGGTGCCGAAAACTCGACGTTTACTGAGTCAGCCGAGTTTTGAAAGCTGGATTGGATGTCAGAGTCAGGCTAAGAACCTTGTA
GTGAGACCTCTTTAATCTCTGTGCCATAAATCATCTGTCACCCGTCCAAAGCGCCTGTTTTATCCCGTCCAGGTAAGATCACTCTGCGGGACCTGAAAAG
GTGCANNNNNNAGCTGTCCCACATCTTCTTCGACACGTTCTTCAACATCGAGAAGTACCTGGACCACGAGCAGAAGGACCCGTTCTCTGTCATACGGGAG
GCGGAGACGGACGGCCAGGAGGCGTCAGACTGGGAGAAATACGCAGCAGAGGAGTACGACATCCTCGTGGCTGAGGAGGCCGCCAGCGATCAATGCAACG
ACGTGTAAGTCATGGTTCGATTATCGTGATGTTTGTCGACACGTCACGGCAGGCACAGAAAGGAAAAAGGTGTAACTGATCACATTTGAAGACGTTTCCT
TCATGTCCTCACAGATAACAATGCTTACACTGTTTTTTGAAGTAGTTGTCAGATCAGCTGAGGGCCGACTCCTCCTCACTAAGACGGGGGGCCCCTCTGA
GAGGCAGTGATAGATGAGGCTGTTGACAGGTATGTTGTGTGGCGGTTTTAGGAACACCACCGACTAAAGACAGGCTGCTAACCAGAGCAGGTAAGACACT
CAGGGTACCAGCAAGGAAGTGTTCTCCCCCTCCTCTTCCTTCTCCTCCTCCTCTTCCTTCTCCTCCTTCTCCTCTCTGGGCTGGTCTAGTCCTAAACTCA
CTCCTAGCTTCTACCCTTCACCCCACAGATCTGACCTCACTGTCGACAGCACAGTATCGCGTAGCCGTGTGTCGGAGCTGGGAGTCTGTTTGTGAACCAG
ACAGTCTATCTTCCGTCCTCTACGTCTTCCTCCTTTTGTCCTTTCCGGTCACACTGGTTTGTTGAAAAGAGATCAGGGGTGTTCAGAGCGGGGAGGTGGG
CCTCCCACAGGGGAGCAGAGATATTAAACTATCTCAGCTCTTTTGTTGAGTGTCTGATGACACGATCATGATCCCAGGAGTGAAACTAAACAAGTAAGCT
AAGCGAGCTTTGTCTGACGGGAGGACCACAGCCCCAGACTTTGAAAACCGCTGGTTCAGAGGAGCAGTTCCACACATGTTAACTTTCTCGATGAAAGTTG
GTTAAAAAGATCTCCACCGCTCTCATACCTGTGTGATAAATACAGCCAGCAGTCAGTTAGCTTAGCTTAGCATAAAGACTGGACNNNNNNNNNNNNNNNN
NNNNNNNNNNNNNNNNNNNCCATCAGCACCTTGAAAGCTCACTTATTAACACTTATTAACACTTGTGTAAACACAACAAGTCGTGGTTTTTCGGTGGTGA
CGTGTCGGACTGTTTCTTCNNNNNNNNNNNNNNNNNNNNNNNNNNNNNNNNNACCCCCGTTTCCAGTCTTTGTGCTAAGCTAAGCTAATCTGTTGGTAGC
TTCATATTTGTCACACAAACATGAGAGTTGTTTTTATCTTCTCTGACTATCAGGAAGAAAACATTTTGGGTTTTTTTGTCTTTTCTTTCTGCCTGACACG
TTTCTGACTGACGTCTTCCTCCGTCTGTCCGTCCAGGTACGATAACCCTCTGAGCCCGTTAGGGCAGCACATCTCCACCGAGCTGGGTCTGACAAAGAGA
CACTTCTTCGAGATCCCCACTCCACACTGCAACCTGGACCTGGACGAATACGAGTACGAGGACGACTTTGAATGACCCTGTAAAGCGTTTTCTCACGAGG
CCTGCTCGACCAAGCAGCGCTCAGTCGACGAATCGCAACAAAATCGGTCGGAGCACCGACGGGGTCCGACGCGCTGGAGGAACGGACGCAGTAATCTCAC
GTTTGACGGGGAAACGTGAGCAGAAGGTGCTTCATCGCGATACTGTACCATACCAGATGTTTTAGTATTTTCACCGGTCACACTTAAAGAAGTCGCGGCG
CGGACGACTTCACGATGTCACGAGCACGTTTAGACCTTCGCTTCATCGCCCACGTACCGACAAAGTTCAAGTTCTGCATGTCGTGCTTTGTAATAATGTT
TGGGGCGAGTGTTATTTCATGTGAACATCAGTATTGTGACACATTCTTTTTACACACTGGAGCTCCCTGGATTGAAAACCATGTTTTTATTCGATTCAGC
GTATGAACTGACGTCATTGGCTAATGTTACATTCCAGTGATCATAAGACTGTAAATTCATGAACGGCTGTTTGTTGGAGCGAGGAGTTACCGAAAANNNN
NNNNNNNNNNNNNNNNNNNNNNNNNNNNNNNNNNNNCACACAAGCACACAGTTCAGACTGCCACAGATTGTACAGGTTATTATTATTATTATTATTATGA
ATTAGATTTAATGTATGTGTGAGATGGGGTTATAAATTATTAGCTGAATTTATAAATAACTGTAAATATTTATTTGGTGCTTGCTGTGTTTGTAAATGAT
TTGGGCAAGTGTTTTAAAGCTAATTCTTTTTTCTATGTTACACAGTACTTAATTTGAATGTACTTTGACAGAACAAAAGGAACCAATTTTAAAAAATGTT
TTGCTTTTCTTTAAATAATAAAGTCTTGGTTAACGGAAGAGTAAAGAAACNNNNNNNNNNNNNNNNNNNNNNNNNNNNNNNNNNNNNNNNNNNNNNNNNN
ATTTCATCCATCCAAAAATCACAACCGCACACACACAAATACAGATGGTGAAAATACTGTAAAATGTCTTCAGGGTGTGGATGTGTTCACAGGAATTAAC
ACAGCTCAGACAAATGTTTATTTAAATAAATGCACAGCATACATAAGCTTTGAGTTTTTGGCCTCATAACTCTATAATGAGCGTTAATAAAGTGGCAGGC
AGGACGATAAAGCAAAAATCTTAATGCGCTCTGAGATAAATAAAAAGTTTCGGACCTGAGCGTGATCCAAAAATAAAATAATATTCAAAAGATGGATCGT
TTAGTGTTACTTGTAATCAAGTACAGAACAGACACGTACAACCCCGATGACAAAAACTCTGGGTAGCTTTGAAAAACGTAAATCGACGTCCATGATTTCC
AAAAAACAAATTTGAACTCGTCTGCAGCGTTTCTGGATCTTGATATCTGACTCTCTCTTTGCGTGATGGAGTCTTAAATCGTATTTGCNAGATGCAGGGA
TTTTTCAAAATGTTCCCAAGCCCTTGTAGTAACATCCTTTATAAAAATCATGCTGGTTTTTTAATGCGCTGCTGCCTGGAGGGGGTCAAAGGTCACGGCC
ATTCAGCCTCTCTCCTTATGTGAGATTCTCTTTTATATTTTAAAGATCGAAATCCATAAATGTATTATTTCAGTGTCACTTTTTGCTTGTGAACGACTCA
GCCTTTCATATCCAGTCATGATACTTTCACCTGCTCCCAGCTCACCTGTTCAAACAGGTTTCCATCAGGTGTTTTCTGAGCGTTAAACAACTTTACACTT
TTTCTTTTGTTGCCCCTGAACAACCTCCAGTCCATCTCGTCTCTGTAAAAAATATGATTACATTCAACGTGGAGTCCCAACTGTTTTGGAATCGGGGTTG
TAGATGTGCAAAAACACTTGGTCCTCAAATGAAAGTGCTCTATAAATAAAATATTCTCGACATTATTTAAAGGAAAAGGCGCCTTCAGTGTTTCTCTGTT
AACAAATCCCATGAAAAGACTCGCACTGTATTCTTGTATGTCACCTCAAGCCCATTGTTTTCTACTGAAAATGTTCAATATATAATTTTCTTTTTTTTTT
TAAATGGGCTCAGTAACTTACTAAAACNNNNNNNNNATTCAGACTCTTTAGTTTTTAATAAATGTAAATAAACAGCAGTTAAAGTGCATTTTTCGAGGGA
CTATTTTCAGCTGCGAATTACATTTTTGGTTCTCTAGTCAGGATTTACAGCAACAAGACGGTGAATGTGGGATTTATTCAAAGTGAACTTTGTCTTCTCT
CTCTCTTTTTAATACTTTCTGGGCGACACTTGAGGTTTTTGGCACTGAGGAAGAAGTCTTTTCATGAGAGTCACAGGAGAAAACTAGAATATCACGGCTT
TATCCTTTCAAACTTTGTCCTCGTACAAAATACGCTTATTAACAGAATAGTATAAATAGACACCGGGATGTCTGCGCGTCAGAACAGAACAGTTGTGTGA
TGTCCCGCGAGGCGACAATCACCACAGTCACAGCTCGATTTCCACAGTGTCATCGTCCGGCTCGGTGCTCGTGCCGAGGACAGATGCCTCGATGTTCGAT
CTTTTTGCAGGAGGCTCCACGGGGACGGAGAAGGGATCCGGGTCGGGTGTCTTTTCCTGATGGCTTGGACTGAAGCTGGACCTGTGAGCTTTACTGACTC
TGGAGTCAGCGGGGCTGAACGGGCACGGGGACTTACTTCCTTCCAGTTTTTGTTTGGAGAAAGGAGAACGGTTGGGCTTCCTATCAGAGCTGACGTAGGA
CACGGCGTCCTCCCCTTCGGCTACAGCCAATAGGGAAGCGCGATAGTAGATAAGCGGCTGCCAGCACTCCTCCCTGAGGCCGATAATGTGCTCTGCGGTG
TGCTTCTGCAGGTACGTGAACACTGTTTTCTTGTCTGGTTTGAGCAGTTTGCTGGAGAACTCGCTGAGGATGGTCAGGTAGGAGAGGTATGGTGGCGTAG
ATGTTTCTGGGGTCTGACTGAACTCCTGGAATACAAACTCAATGCCGTTCCTGTGGATCATGACGACGCACTCACGAAACTTGACGAGGTCCCCGAAAGT
GAGGGCGAACCTCCGGGCGAGCTCCTTGATGCTGGTGAACGTCTGAACCCCAGGGTGAGCTCTGCCGCCGCTCTCCTGCTCACGCTTAAGGCGAACAAAC
AGCTGCTGCAAACAGAGCACCAGTGTTCGAGCACTCTCTATCTTATCCATCTGTCTGGTCCTGTACATCGTCTCCTTGATGATGTCTCCAAAATCATTGT
AGTACTTCATGTAGTACATGAAGACCTCAGCTGCCATGCTCATCTCCAGCACTCTGTGCACTATCAGTTTGCAGTAGGCCGCCAGCAGATTTCTCCGTTT
GTGAAGCTCTTCCAGCCTCTCCACTTCAGAGTTTTCGCCGGCGCTGCACTGGCTGTCACAGTCTGACCCGACAAAGNNNNNNNNNNNNACGTGCACGCAT
ACGAAGGTCAGCAGCGCCCTCTGCAGTTTGGGACTGGGAGTGTAGAGCAGCGGACCGGAGGAGGTGGGATCCCACACGTGGAGCTGGTAGGAGTGAGCCG
TGAGGACGTCGCAGACGCCCAGAAAGGCCTGCTGCCGCACGGCGTGGTCGGAGTGGGAGAGAAAGTGATGACCTCTCTCACAGAAGAGACGCAGGTGCTG
CCTCTGGGCTACAGCTTTCTCTCTGGACGTCAGAGTTTCACTGCTCGTGCTGAGAGACCAGAGCACGGAGTAACTGAGACACTGCAGCACTTCCAGCAGC
ACCGCAGGCGGAGCTCCTCCCTGGCTGCTCTCCAGCGACAGCAGAGGAGACAACACCTCAAACAGGTTCCAGCGGATGAGGTCGTGACAGTTGTGGAAAG
CTCGGAGTTTCTTCAGTGTGGCTAGGATTTCTCCAGTTTTCTCCTCATCAGCAAATACAGCGTCACCCTCTAGCTGCGCCGTCAGCTGCTCCACCCAGCG
CTGGACCAGAGAGTCTCTGGCAGCCCGGGCCGTGGAGCACCCGGCCGCCTCCTCCCCGCACAGGCTGAGGTACGTGCGGGCTGCGGCCTCCAGCACAGCA
GGGCTCGAGTGGAGCTCCAAAACAGCTCCCATCTCCGCCATCAGGCTGGACACCGCCTGTGTGTTTTCAGCCTTGAGACACTTTGGGAGGAAGTACTGAG
GAATCTTCATGAGGGAGGCGACAATGTCACAACTACTGGAGAACTTGGACAGTAACTTAGGAAGCACCGTGAGGAGATGTTCAGTGAGTTTGGTACAGTC
ATCAATCAGAAGTTTCTTTTCTCTGGCACTCATCACCTTCTTGGCTCCGCTCCTTCCTGCCAGCACCGGCCCCTCTGAGGCCTGACGCACCGACGCAACC
AGGACCTCCACGAGCACGGCTTGTTCTGCCTGAGTAAGACCTGGACTGCGTGAGGACGGCTCGTGCAGCAGTACAGATGTGAGTGCGGGCCAGTCTTTGA
GCAGAGCTCCACCACAGTCCCACAGACTGTCCACTAGATACACCACATGCTTGTGCAGCTCAGACTCCTGGAAGAACTGCAGCAGAGCTTTCAGTCTGGA
AAATATTTGTTGTTCGTGAGCCTCCTCCTCATTTATTTCATCCTGAGTATCAGAGGCAGGAGCTACAGTGTCGAGAAGCCTTGAGTAGAGCAGCTCCCCC
GCGGTGGCCGCTAGAGGGCGCTGCGAGGAGTAAACAAACTGGAGGAGTTGCTTGTAGTCCTCGGGAGTGAGCACATCATCGGATGTTCTGGAGATGAGAA
GCAGCAGTTTCATGGTCTGCACTGCCACTTCATTGTCCTTATCCAGGGTCATGGAGATGATCCGGTCCTTGAAGCGGCTGGTGAACAGGTCCAGTTTAGG
GAGGAGCAGAGGATCTCCATACAGACCCTGCAGACCTAACACACACTTGAGACGCACGTCCGGTGTCTTGTCGTGCATCATCCAGCCCACGTATTTGAGG
TAGCTATCATTGAGAAATGCAGAACTGTAGAGCTTCATCCACAAACCCAACTCCTCCATGCAGATGGAGCGGATTTCCGGGAGCACGTCGCGATATCTCT
TCAGAAAGACTCCTTTGAAGACGATGTCCATCATGCTCTCTACCTCCACCTTCTTCTCCTGCAGCTCTCTGATGTTCTTCTGTATTCTCTCCAGCTGCAG
CGTGCTCTTCTGCCTCAACATCTTCGTCTTCTGCACCTGGTGCAGTTTCTGGCTGTTTTCAACGCTGACGCTCAGGCTCACGGCGACGCTCACCAGAGAG
CTCAACAGCTTCACCGCCGCTAGCGTGCAGGTGTGTCTGAAGGCCCGTACGTAAGAGTCGGACAGCTCGGTGAGCAGCGAGATGACGGTGTTCATCAGGT
AGCTGTCGAAGATGACGCTGTGCTGACACTGAGCCACCAGCACCGACACGAAGTCGCAGAACTCGGAGTGGAACCAGCGGCCGTACGGTCCGGGTTGTAT
GAGCGGATACTCCACGCTGTCCTACAGCGGAGACGAGGAAGGGAAGGGAGGGAGAGGAAACACTTTAAAGGTCGGCAATGAATGGTGGGAAAGCGAGTCA
TTTACAGGCTCTGTTATTTCTTTACTTTCCTGATGTGAAGGAGTGTGACTCGATGAGGGGTCACTCAGGAGTTTAAACCAATTGGATATCAGTTCAGTTA
GAAGGGAAATAGAAAGAAGTCATCTTCAAAGGTCAAGGGAGAATTTCTCTCCATGTGCAGTATGTATCCATGGGCCACGTGACTGTGAGGATCCACGGAA
AGGCCAGGAACTTCTTATACTGCAGACCAGTGACCTCATCCAGCTCCTCCACCATCTTACTCATGACGTCACTGTCCTCTTTGCTCTGACACATCTCTGC
CGTGACCACGCCTTTGCACCCACAGCACTGGATGAAGAAGCTGATGAGATCGAGGAGGGAGGAGTCTCTGTCCGACACGTAAGCGTCGATCCAATCATCG
ATCACCACCTGCATGGCGCTCCTGCCCATGGTGATCACCTCGAACAGGGTGACAGCCTCCACCTGCTTCTGTTTACCGTGGCGGCCTCCCGCTCTTCTAA
CGCCGCTGCGCCCGGCTCTGACGCTCTTGAGCTTGACATTCTCTGAACCTTTGTGCGCTCTCCTCCGTCGTCTCACCTCGCTCTTTTGTCTGTTCTCATT
CCCAGACTCGTCCTCTGAATGATTGACAGCCCTGGAGGAGTTTGCCTCGTCATCATTAGAGTCCTTATTCTGCTCGGAGGGCCTGGTTGCAGCTGCAGCT
GTGGGCTCTGGTATCATCTCCTCCTCAGGTCTTTACACGCGGCTCAGGTGTGTGTTTCTGCATCCTCCTCGCATTGATCCATCCTCCCTCTGCGCGCGCT
GATGTTTAATTTTAATCAGATTAATACAAAAAACAAACATTTGCACGAATATCTTCCTTCTT
>SOAP_k35_scaffold186 Locus_303_0 21.7 LINEAR evgclass=main,okay,match:Velvet_k45_Locus_58480_Transcript_11_Confidence_1.000_Length_891,pct:100/99/.; aalen=297,41%,complete-utrbad;
GGGAATTAGGAAATGTTAGTAAGAAGTCCCTCCTTTTTTCTTTTTCTTTTTTTTTAACTTTGGTTTGTCCACGGTTGGCGCTGACCAGAGCCTCCAACGG
CCGCCTGTTGGAAACATCCCCACCGGCCACCAACGGTCCCGTGCATCCATGGCTAACACGACACAAGCGCAGGACCCGGCTCCAGATCCATCTGGTGGAG
CCAACATGGCGTTCATCCTGGTGCCTGTTTTCTTTCTCCTGGGCCTGTTGGGGGTTGTGATCTGCCACGTGTTGAAGAGAAAGGGCTACCGGTGCACCAC
CGAGGCCGAGGAGGACGTCGGGGAGGAAGAAGCGAAAGATCTTGAGATGGGCGGAGACATGAACGACACCCTCAGTGAAAACAATGACACAGTGGGACAG
ATTGTCCACTACATCATGAAAAATGAAGCAAACTCAGACTTCCTCAATGCCATGGTTCATGACAACAGCATCGACTCTGATGGTCCCCCGCTCACCCCGA
CCTCCCCCGGCACCCCGACCCCTCCGATGACTCCCGTGTCGCCGGGCGCGCCCCCGGGAGCCGCCAAGCACACCTGCAGCCACCTGCACACCATCGGCGG
CATGGCCGGCAACAAGAACATCTGCACCCGCTGCAGCCAGAAGAAATGGCCGCTGATGAGGAGGCCGTCGGCACGCAAGTCGGAGCAGCGGCGCAGCCAG
TACGGAGAGGTCACGGTCCTGGCTGTGGGCAGGTTCAGGGTGACAAAGTGTGACAAACCAGCCAGAGACAGACGAACTCTGCTATTAACAGACACCAACG
GGAGCGTCCCTACATCTCCCACAGAGGCGGAGCCAAAGAGCCGGACGACGTCCGAGTCCCAGCAGGAGCAGACGGACGACTTGGACAAAGAGAAACGNNN
NNNNNNNNNNNNNNNNNNNNNNNNNNNNNNNNNNNNNNNNNNNNNNNNNNNNNNGGAGGAGCGACGCAACAGCAAGAGTCGACCCCGAGGAGTCGTCCCT
CCACCTTCCTGCTCCACAGGGAGCAAAACATGCTGCTGCTGATGATGATGATGANNNNNNNNCACACTAGCCGGTTATTTTATAAGCAAAAGGAGGTTAT
GGTGCGTCTATTTGATACGCTCCTCCTTAAAATAGATTCATAATAGTGCCTTGCTCGATGGCGTTTAAGCAGGCCAGCTGCTTAACGTCGCGGAAGCTCG
ACCTATGGATGCGGTCGACGATGTGTGTACATATGTTTTTGTATGCTGACGTATTTTGCATGCCGTCAGTCAGTTTAATTAATCAAGCTACACCCCAGGA
GCCGGTGCACCTGGTCTGAGATTAAAACTGTGCAGTTGTCTTTCCCAAACAGGAAGCAGGAACAACCTGACGTAGAGGTCACAGCAGCAGGAAGTAGACC
GGAGCGTTAGCAGATGTGATAAGAGCAAACGTGATCTGAGAGCACGCCGCGACATCAGGGCGATTAAGCATCGTCGTCAGGTCAACGTGTCTCCGTCTTC
AAACTATAATCTTCGAATGTGACCTCTAATAACGAAGAGAGCCGAGTGTTCTGGGTCAAACGACAAATGAGCTCTCAGCGGGCGGTGTTATTTTAACATT
AACAGCATCATGAGACAGGTCGGTGCGCTCCAACCACTGCACCGCCAGATTTCCCACGCATCAGACAGGCATTTACTTAATCTTTAAACCTACACTAATC
GTGTTTCTGTCCATAAATTCGCTCTTATTTTAGCAGAAAGTGAGTGTTTACCAACAAAAGATGCATCTGTTGCATTATGGGAAATGTAGGATCTAGCGTT
TTTGGAGCTTGACCCCATATCCCGAGACTAAAAATCACTCATATCGCAGCCTTTGCTGCTGATTTGATCATCTTTTTAAAAAAAAAAAAAAATCATGCAA
CTTCATGAACTTGCGATACTAAAGGACCCTCGTGAGGTCTGACATCATTCAAATATATAATTTGCACAGATATTTGTGATCGAAACGCGTCATTTTAGAC
ATGTTGTGTTTGTATTCGTGACGTCATCGTGCCTCGTCTTTTTTAAAAATACATGTTTTGGGACAGTTTGCTGTGCCTTTTTATTATGTTGTCATGAAAG
AAATATAGCAAATAAAGATGACTAATACATATCAAAAAAAAAA
>SOAP_k35_scaffold200 Locus_329_1 22.3 FORK evgclass=main,okay,match:SOAP_k45_C394132,pct:100/99/.; aalen=435,60%,complete;
CTCCATGTGACAGCGCGGGTAAAGTGTAAAGAGTTCCCGCCACAGGCTCAGCAGCAGTCATGGGCAAGAAAGGAAAGAAGGAGAAGAAGGTGAAGGGAGC
CGAGAAGACCGCCAACAAGATGGAGAAGAAGGTGTCCAAGAGGTCCAAGCGAGAGGAGGAGGACTTGGAGGCGCTCATCGCTGAGTTTCAGACTCTGGAT
GCAAAGAAGACGCAGGTCGTAGAGACGACGTGTCCTCCTCCGTCACCGAGGCTGAGCGCGTCTCTCTCTGCACATCCGGAGAAAGATGAACTCATCCTGT
TTGGAGGAGAGTTCTTCAACGGGAAGAAGACGTACCTGTACAACGACCTGTTTTTCTACAACATAAAGAAGAACAGCTGGGTCAAATCAGAGATCCCCAA
CCCTCCTCCGCCACGCTGCTCCCACCAGGCGGTGGTAGTTCCCCAGGGTGGGGGTCAGCTCTGGGTGTTTGGTGGAGAGTTTGCCTCTCCGAACGGGGAA
CAGTTCTACCACTACAAGGACCTCTGGGTGCTGCACTTGGCTACACACACCTGGGAGAACATCAAGGCGCCTGGTGGTCCGTCAGGGCGCAGCGGTCACC
GGATGGTCCTCAGCAAGAAGCAGCTGCTGGTGTTTGGAGGTTTCCACGAGAGCACCAGGGATTTCATCTACTACAATGACGTCTACTCTTTCTCCCTGGA
CACCTTCACCTGGTCACGCCTCGCTCCATCAGGCACCGCCCCCGCCCCGCGCTCGGCCTGTCAGATGACCTCCACGCCCGACGGCACAGGCGTCATCATC
TACGGGGGATACTCTAAAGTGAGGGTGAAGAAGGACGTCGAGAAGGGCACCATCCACTCCGACATGTTTCTCCTGAAGCGAGAGGGCAAAGACGGCCAAG
AGAAGTGGTCGTGGTCGAGGCTGAACCCGTCTGGTAGCAAGCCCCCTCCTCGCTCTGGTTTCTCGCTGGCGGTGGGCCCGGCGGGGCGGGCGGTGCTGTT
CGGTGGGGTATGCGACGAAGAGGAGGAGGAGTCGCTGGAGGGCGACTTCTACAACGACCTCTACCTGTACGACACGGTGAAGAACCGCTGGTTTCCCGGC
GTACTCAGGGGAAACAAGTCGGAGAAGAAGAAGCGACGAAGGGNNNNGGAAGAAGGGTGGAGGAGAGGCGGAGGGAGCAGAGAAGGAGGAGGAGGAGGAA
GGGGAGGCGGCACCTCAAGCGCCCACCGAGGTCATCAAGGAGATCGTCACCGAGGACGGCACCGTGATGACCATCAAGGAAGTGATCCCCGGAGCTCAGG
AGGAAGAGGANNNNNNNAGAGGAGGAGGATGAGGAAGAGGAGGAGGACGATGCCTCGGCGCCCCTAGTGGAGCCATGCCAGAGGTCCAGCGCCATGGCGA
CGGCGCGTCAGGGCAAGCTCTTCCTGTACGGGGGGATGTTCGAGGTCGGCGACCGCCAGTTCACCCTGAACGACTTCTACTGCCTCGACCTCCACAAGAT
GGAGCAGTGGGAGGTTCTGGTTGAAATGGACCCGAAGACGCAGGAGTGGCTGGAAGAGTCTGAGTCAGAGGACGATGAGGAGGAGGAGGAAGAGGAGGTG
AAAGGAGCAGAAGGGGAGGAAGAAGAGGAGGACGAGTCTGAGGAGGAAAGCGAAGATGAAGAAGATGAACACCCCGCAGTGCAGGATGGAGAGACGGTGA
CGGATTACCAGGCCCGTACGGAGCAGTACTGGATTGGGTTGGCGCGTTCCAACATGGGCCCCGACGCCAAGGACAAAAAGGTCGCCAAGGTCGGCCTCGC
CATGGCCAAAGTCTTCTATGAAGACCAGTAGTGGTGGGACACGCCAAACTGTCTGTGCCTGTGAGTGTGAATGTGTGTAAAATATCTTTTTTTAAAACAT
GTCGTAATGCAAATAATACGAGTTAAATTCAACTCTAACACCTCTGATCATGTGAAACATGAACATACAGACTGTTTTCCATGTGACTTCACGGTTTTCA
TCCACTTTCAATAAAATACCTCAAAGGAAAAATATGTATCTCTGTGTGTAACAGTGACATCTAGCGGTGAAACATCGGCACTGCAGTCTAAATTCAAAAC
ACTTGATAGTCGTCTGAGTCTGTACTGCAAAATAATGATGGAGAGAAGTTTAATTTGGTTTGTG
>SOAP_k35_scaffold307 Locus_480_0 17.0 FORK evgclass=main,okay,match:Velvet_k35_Locus_49624_Transcript_12_Confidence_0.750_Length_558,pct:100/85/.; aalen=251,81%,complete;
TTTACCCTACACTGGGGAATTTCCCTTACAGCAGCTTCTAAAAGCAAAGTATATGAGGTTAGGGTTAGTGACACTTTTCATATCAATGTGATGTGATTAT
AGCAGCATTTTAACATAACTTCAAATTTCAGATTTTTCATTTGTGAAAGCGATTGTACAAGATGTTGAGTGTAGTGACAAAAAGGCTGAGAACCACACAG
ATAATGATCCAGTGAAAACAAGTCGGGATCTCGACGTCTTCAGCTGAAATACAGATGTGTGTCTCTCTGCTCTGCTTGATGTTCTTCTCTTGGACTCTAC
AGGTGAAATTATTGTTGCTGTGTTTCTTCTCCACAGTCAATCTTCTGCTGACAGTATAGNNNNNNNNNNNNNNNNNNNNNNNNNNNNNNNNNNNNNNNNN
NNNNNNNNNNNNNNNNNNNNNGGAGACAGCAGCCACAACAAGTTCAACAAAAGAGTCACCCAGTCCTGGAATGAAGCATCTGAACTTTCCTTCATCGGAG
CGTTTCACTTTGGAGAGTTTCAATGAAATGTCTCCCGTCTTCAGTTTACTGATGGACAGAGATGTTCTTCCGCTGTAGGACGGATGTTTTTTACTCTCTA
GTTCCACGCCGTCGCGCCACACGAAGACAAATCTGGGATCCAGGTCAGATCTCGTCCACTCTACAGTCAACTCTGAAACACTAACAGCAGGTTCCCTGCG
ACACGGTAAAATGACGTCATCACCAACTATTGCCACTGTTGGATCAGATGGACTAACCACCTGATCCAGACCTGCAGAGGAGTGTAACAGAAGAAGGACA
ATAANNNNNNNNNNNNNNNNNNNNNNNNCGCTGTGATGAGGAAGCAAAGCTCTAAAGACACTGAAGTTCAGTCCATCGGTCAGGTGAACCATTTTGACAG
GGAGGGTAACACAAAGTTACAAAAGGCT
>SOAP_k35_scaffold324 Locus_511_1  3.2 FORK evgclass=main,okay,match:Velvet_k35_Locus_96540_Transcript_11_Confidence_1.000_Length_182,pct:100/81/.; aalen=98,77%,complete;
GCTTATTCAGTAAAAGAAGTCCTATTTCCAATGTAAATTATGTGGTTTTGGTTCAAAGTGAGGACATGAAAGGGAAAACATGAGAAGAACATGAGAAAAA
AGGGTAGAAAAGAAGAAAAAAAACTGGCATCGGAGCAAATTGCTATGATGTGGAGAGAGTAAACNNNNNNNNNNNNNNNNNNNNNNNNCAGGAAGGTGAT
AAGTCTGTTGATATGTGTGAAGTTTGGGGGGGCAAGATGACAATGTGAGTGTGCAGTGTGACACAAAAAAAGACGAAACAAAAGTAACAGGAGCAACCAT
TATTCCTATGATTACCATCTCCAGCTTATAACCTTCTCACCTCATAATAATATTTATAATAGGGCCTACAATGACATCAAC
>SOAP_k35_scaffold331 Locus_529_0  3.0 LINEAR evgclass=main,okay,match:TRINITY_DN4016_c0_g2_i1,pct:100/89/.; aalen=103,91%,complete;
CAGAAAGGTCACATCACAATCGACTTGCAAAGTGTTTTCCCATTTGTTTATGGGCAATGGGGAATTTGTAGTTTCTAGAAATACTATGCAGAAGGACATG
AATTAGAGAAATGTTTTCACTTTGCAGAAGTTTGTTGTCTTCGTAGATGACGCAGGGAGGGCAGAAATGCACACTTAAGGGCGCAGCCTTCACACNNNNN
NNNNNNNNNNNNNNNNNNNNNNNNNNNNNNNNNNNNNNNNNCTGCTGATGAGCACAGTAAAGAGCTAGAATTTCTCCAAAGGGATTTACTGTACAGGATG
TATCTATAGCAGGGGCAGTAGGCATGCACGTACAAGTAGCA
>SOAP_k35_scaffold335 Locus_543_0 20.7 LINEAR evgclass=maina2,okay,match:SOAP_k55_C242317,pct:99/100/.; aalen=220,40%,complete-utrbad;
GGTCAGCAGGATAGCATTCAAATCTTGTTTATTTTCCACACATAAATCATTTGGTCAACTTTGCTTCAACCAAACAGTGACTTTATTCAAATGAATATGG
AAAAAAAAAAACCTGTTTCCACACCACAGAGGCCGNNNNNNNNNNNNNNNNGATGTAGTCTGAATCATCCCACCAGTCAGGCCTGTGGTGGAGTTGTACC
ACTTGTTTGTACTGATGCAATGTGTGTGTAGCAGCTGACTGGAGATTTATCTACTTTAGCTGGTCGGCATGTTTGGTCCCGTGTTGCTTGGGGGCAAACT
TTACTCAGTCATCCATGACATCTTTCTTTGAGATTAGTTCAATCTGAGGCAGTTGGACTCGGTTGTAGATCCATGAAGACATTTCAAGTGGAAACAGTTT
CCCCAGCAGTCGGTCAGGACTGAAGAAGCCTGNNNNNNNNNNNNNNNNNNNNNNNNNNCCCCAGATTGAACTCTTCTCAACGTACTTTGTGCTTCATTGT
GAAATATTGTAGAGTGAAACCGACCAACTCTGCTAACAACTCAGGGGGCCCCAGGCTAGACACTTCCCCTTTTTGAAAGGGCCCGGAAAGGGTTGGAAAC
CACCGGTTTCTAGTCTGGTGACGTGGGTGAAAAAAAAAAAATTCCCACGAATTAATAATGCGTGGGAATGAGATGATTGTTAGGTGGCCATGAGTTAATA
AGGCGTGATAATTTAGAAATATTAGTCATTTCATCAGTGAGACTGTGACTTTATTTCTTGCATCAGCTGCAAACATGCACAATTTAGATCTGATTTAGTT
TTATTTTAATCTAGGGATGAATTACAAAGATANNNNNNNNNNNNNNNNNNNNNNNNNNNNNNAAGTTCAGGACACCTTCAGCGCACTGGAGCCACTGGCC
TGATCAGGTCAGCAGAGAGTTTTAATGCACAGCCCCAACAGGTTTATGCATCTTACAGTACATAAATGGACATATATCCCATTGCAAAGTGTCCTTCACA
GTGGCATCATGTTCCTGCTCTCCTCCTCATAAATGTCAGGTATCTCTCCCATGGAGCAGGAGACCATTCGGACAGAGTTGCACCCGCGGAGCTCCATCTC
ATACCGGACGAGCTGCTTCCAGAAGCCCTCATTCGGCCTGGCCATGGGTCGACAGGTCTTCACCCACCTGTGTGCCTCCAGGAGAGTCACCCCGCGGTGC
TTCATCAGGTAGGCCATGCACAGGGCGGCGGAGCGGCTCACGCCGGCGTTGCAGTGCACCAACGTGCGTCCTCCGCGCTCCGCGGTGCGCTCTATTTTAT
CCGCCACCTCGTCAAAGTGGTCGCCGAGAGGAGACGCCGGGGTGTCGGACACCGGGATGTGGATGCACTCCACCCCGGGAGGAGGAGGGCAGCTGGTCTC
GGTAACGTTCACGATGCAGGTGATGTTGCACCGAGTCAGCTCAGAGGAGTCTTTGGCCGCTCGGACATTACTGAGATAGAGATGATCCGTGACGCGGCAC
AGGCCCGAGAGACCCGCACGACCCGACTGATGCATCAACTCAAAGCTGCAACTAGGTTGTTTCTCCAAAAAGTTGCAAATTGCCCAGTTGAGCCACCGCG
GGACGGGACGGGACGCTGCCAGCTGTAAGGT
>SOAP_k35_scaffold349 Locus_576_0  4.8 LINEAR evgclass=main,okay,match:Velvet_k45_Locus_61895_Transcript_11_Confidence_1.000_Length_323,pct:100/98/.; aalen=158,55%,partial5-utrpoor;
GTTGTTCACGGTACATATTACACTAAAGCTCGGCTGGCTAAGATTTATGAGGGTGTAGATCCAACTTGTGATAGGTGTCAGCAATCTCCTGCAAACCTCA
TACACATGTTCTGGCATTGTCCTTCTCTATATAATTTTTGGACTGAGATTTTTAACACCTTGTCAGAGGTGGTTGGGGAAAAAATAATNNNNNNNNNNNN
NNNNNNNNNNNNNNNNNNNNNNNCTTCCCCCTCCTTCACTAAGTCCAAAGAGGATGTACTTGCTTTTACTACCTTGCTAGCCAGAAGACTGATTGTAATT
AATTGGAAATCAGCGATACCACCCTGTCACGCCCGCTGGATTAGAGACGTCCTTTACTTTCTTAGATTGGAGAAGATTAGACTGTCTTTATCTGGCTGCT
CCAGTAAATTTGGGAAATTATGGGGCCCATTCCTTCAATTCGTTAAGAGGACAGATTCTCCACTCACCCCTGACTGACATGACTGAAGCAGCATGAGAGA
TAGAATTTTTTTTTTTCTGTTGTGAGGAGGGTCACATGCCGTTGCTCTGACTTGGGATGTCTGTTGCTACGTCTATTGCAATTTACTATTACCTGACTGA
TGTGCCGTTTTATTTATTTATTTATTTTTTGTCTCTGATTTGTTTTGTCTGCATTCTTTTTCAATTGTCTCTTTCCGTCCTAGTCCTATTTTTTTTTTTT
TTTTTTTNNNNNNNNNNNNNNNNNNNNNNNNNNNNNNNNNNNNNNNNNNNNNNNNNNNNNNNNNNNGACAGCAATACCTGATTCAGTCTTAATCTTCCCT
ATGTCCATCTTCTCACCCCAGAAATGATTAAATCCAATGTACAACAAACTATTTTTCTAATTTATG
>SOAP_k35_scaffold415 Locus_693_0  3.4 LINEAR evgclass=noclass,okay; aalen=93,81%,complete;
AGCGAAAGAAGATGAAGTTATGCAAGTGGTCCACCTGGAACACAAGATCATTTTGTTCACACTGGCTGGAGAACACACAGTAATGGTGACTTGCACAAAC
ATTTGTCCACACAGCATTTGTGGTGCAATTCACCTCCGGTGGTTTAACTTCTCACCTGCTCCATTAATGAACAGGTGTGCTGCAGAACACCATGACACTG
GGTGTGNNNNNNNNNNNNNNNNNNNNNNNNNNNNNNNNNNNNNNGACATGACTGACCCCACCCATCAAAACAATCAGAGTGGACACGGATCCCTGCACTA
AAGTGTTACCCACCAGTTTCTTGAATGTGCTGTAAATGGTCTGT
>SOAP_k35_scaffold517 Locus_909_4 21.3 COMPLEX evgclass=main,okay,match:TransAb_k35_TransAb_k35_R34610,pct:99/95/.; aalen=900,92%,complete;
TTTTTTTTTTTAAAATTGGAAAAACTGGACTGAGTAACTTTATTAAAATGTCGAGTCACTCAAAGAGGCAAAAAGAAACACTGGTAAACGTAAAAATACT
TTGATACATCTCTCCAAATCATGTTTTCAATCAGTCTATGAAAAGAGTTACATCTGTATCTACAGTCCGTCAGAGCGCCATTAGAAGAAGTCCGCCGCTG
ACGGCCGTCGTTTAGGCGTGTTCACTGGAGTACCGGCGCCGGGCTTCCTCGTGCCGTTGGGAGTCTTTTTGGTGGAAAGCGGTGTGGCTGGAGACTTCAA
GACCCCAAACTTGGGTTTCTGCTTCGGGTCAAAGGGAACTCGTGACGAGCCGTCAGGACTCACNNNNNNNNNNNNNNNNNNNNNNNNNNNNNNNNNNNNN
NNNNTCTTGCCGGACCGTGGCGTGCTCAGGCTGCCCTTGGCTTTGCAGAAGAGCGGTGTTGGGACTGCAGCTTTGCTCTTAAAGCTGATGAAGGAAGCCT
TCGCCTTCTTTTGTGACTTCTTTGCACTCAGAGGTGTGGACGGCTCTCCGGCATCAGTGGCAAGTTTTGTCTTCTTCACAGCAGTCTCTTCTTCGGCAAC
GCCGTTGACCGCCGCCGCTGCCTCTACCTCGTCAGCCTCAAACTCAAACACCACAGGGATCTTCCTCTTCTTCTTCTTGGCCGGTTTCCCAGAGGAAGTC
AAAACATCATCTGGTGGGAGCTCTGCATCCTTGCCACCAACCACCTCCACCTGCATCTGATCTTTGATCTCATCCGCTTGGGCCGCTGCCAGATTCTTCT
TCTTCTTCTTCTTTGCCAACGTTGTCATGGTGACCGACAGTTTTTCAGCATCCGCCACATGAGGGGTTTCCTCCCCCGCCGCCTCTCCTTCTTCTTCCAC
TGTAGGTTCTTTATTATTTTTCCTTTTCTTCTTCTTTAGTGGCGTTACAGCACTTTCATCGGGAGCTTCAGGTGTTGTGTCCTCCTGCTTGGCCTTTTTC
TTCACCTTCTTTGTAAGAGACACTGATGTGATTTCAGGGTCGGTCTGTTCTACATCAGCTTCAACAGCCTTCAGGTTCTTCTTCTTACTCTTCTTCTTGG
CTGTAGTTGAACCATCATCTTCAGTGCTCACACCGTTATTCTCCACCTTCTTTGTCTTCTTGGCGGGGGTCGTGGTATCGGCCTCAGGTGTCGTGTTTGT
ACCTGATGACTCTTCTTCAACATGCGATTCAACCACGATCCCATCTGTTTGTAACTTCTTCTTTTTCTTCTTCTTCTTCCCTGAGGCGGTAACATTGGCG
TCGGACAACTTCTCAGACGGCTCGTTGTCGTCGGACGTGCTGGGAGCTTGTTGGCTCGTTTCTTCTGTGACTTTAACTGAAGGTTGTTTCCTGACTTCAG
AGATGATCGCGGCTTCTGACCCTGCTTTGGTCACTTTTACAGACGAGACTGAACTCTGCATCGGAGCTTCCTTTTGTGAACTATCATCTGCGATCTGTTC
CTGTTCAGATGCCTCTGCTTTCTCACCACCCTGCCCTTCTTTCTTCTTCTTCTTCTTCTTCCTCTTTTTCTTTTTGTTTTCGTTACTTGTGGTTAGGTCA
GCTGGTTCATCATCATCTTCTGCAGAGTCCTTTTCTTGCTGGTTGAGTGTGGATGCCTCTTTTTTCTTCCCTTTAGTCTTCTTGGTTGCTGGCGCTCCCT
CCTCATCTACCTCCATATGACGTCCTCTCTTCTTCATCCTCTTCCGGCTGGCGAACATTTCATCATCCTCATCGGTGGAGACCTCTTCTGGATACTCATC
CTGTGGGAAAACGCCTTCACTGAGGTCTCGCAGTACTTTGATGATCTTGTAGAGTCTCTGTCGGTTCTGGCTCGGCGTGCTGCTCCGACTGGCTAACTCA
AACAGCTTGTTTGCCAGAGCCCCATAGTCGAACTGCAGGACCGGTCCAACGTCTTCGTCACATGGCGCCTCCGTGTCAGAGTCTTCCAAGTGAAGAAGGT
CCTCGTCATCCTCATCCTCTTCCTCCTCTTCTTCTTCTTTTGATTTCTTACCGTTAACCTGCTTGCCCGCGCTCTTCCTGCCGCCTGGTTTGCTCGTCGT
TTTCTCGTCATCTTCTTCTTCTTCTCCGTCGTCCTCTTCAGACGCCTGCCCCGAGTCAGAGTCCGAGGCCTCAGCTGCTTTCACCTCCTTCATCAAATCT
TCGATAGCGAAGGGCGCCTGGTCGATAATGGAGCTGAAGATGCTGCTGCAAATGGCTCTGAAGAGAGTCCGGTCTTTGGTTCTGGCTGCTGTTTTGCAGA
ACGGCTGAATGAATATCAAGTTCTGATCGGCAGTGAGCTCCGCTGAGCCGACAGCTGCCAGCTCGGTCATGTAAAGGTCCAGGATGTGGAGCTGCAGCCC
GCTGGGCGCGTCGCTGCCGCTCTGCAGGAGCTGGGCCGAGAGCAGCTCCAGAAACCGGCCGACCACACTGCTCTCCCAGTTTTTCCTCTTCAGCATCTCA
AACGTTTGTCTGAACATGAAGCGAACCAGCTGGAAGAACTTGTCCATCCTCAGCCTGTCGATGCCCGTCCACTCTCTCTTAAAGGTCTGCAGGAAACTCT
CCAGGTATAAAACCTGTCCGTCGACGTCCTGGAAGCTGTGGATCAGGCTGGAGATCTGCCTCGACAGCTCCTCCTGCAGCAGAGGCTTGTCCTGCATCCA
CAGGCAGTAGAAGAGACCTTTCCACAGCTTGAGCAGCTCGTCACCTGTGAACCCACCTGTCTCTCTCTGTGACCGGACGTTGATGTACTTCCTCAGCTTC
TTCATGGCCTTGGTCCGGGTGGGTTTCTCGTTGGAGGCTAACCTCTGAGCGAACTGGACCTCTGGCTCCTGAACCGACGCCATGCTCACGTGGAGACTCT
TCTCCGTGTCTGTGCTCGTCTTCCCACGTTTCCCCCG
>SOAP_k35_scaffold562 Locus_1007_0 18.7 COMPLEX evgclass=maina2,okay,match:SOAP_k55_C276427,pct:99/100/.; aalen=319,22%,complete-utrbad;
GTTTTCATGAATATGCCATTTATTAAAAATTCTTCTTCTCAAGCAGGACACTTGCATCAAAGTATCAAATTATTTACTGGAACAATAATATACATTTTAT
GCTTTCAAACGTTTCCTAGCAGGCTTGATACAGACTGTCCCTGAGCTCAAAACCTCTCTGACTGAGTTATACAACATTTGATGAATATGAACATACAGTG
TATTACACCAAACATCCAAATACAACTTAACATCAGGCTTAACATGAGAGTGCCAAATGTTTATGTGGACTAATCTAATGTTGGAAATGACAAACAAACA
CATATGAGTGTAATATGTGGGGATGAGATGACTGTTTTTATATTTGAGAAGCCTTGAAACACATAGAAAGAGCACTTTATTNNNNNNNNNNNNNNNNNNN
NNNNNNNNNNNNNNNNNNNNNNNNNNNNNNNNNNNNNNNNNNAGAAGAGAAGCCATTTTGATTTCTATAATACACTGAAATGGCCAGTTTACACAAAGAA
GAGCGACACACGCTTCGATATCTCTGTCTGTCTTTACACAGCTATGTTTCCATCTGACTGGCAGGCAGATTTTATGCAAAGTTTTTGAAATGTCAGAGGA
AATGAAATGTGAATTCAGAGTGTTTTCCTTCACCTTGGTGGAAACAAATAAATTGGTTTCTTGAATGTCAACAAACACATCTGCAAGAAAACTGGAGGGA
ATAAAAAAAAGTGTGTCAGTGGTTGTTTAGCTGTTTAGTGTTCCCTACGTTTCATAGCTTAACCCTCAAGACAAAACAAGGAAACTCACTCTGCTATTTG
CTATTACACAAACTGTATCCACTAAACTAAAGCCGACAGGCAGCAGATATTATTATTTAACACAAAAGAATTGCTGATTAAAAAAAAAAAAAAGTCACAA
ATGGTTTGCATAAATCTCTTTTCAACAAAGAGATTACACATCTTTGCAACACAGAGGATAATTAAGTGGATTATTCCAGTTCTAGTACACGTTTTAAATT
CAAAACACAATTTGCAAAATATGCTTTGATGGAATCACATCTATTGTCTGTCTCTCATTCTCTGCGCCTCCCTCCGTCGCTGCCTGCTGCACTCTCTCTA
CATGTGTGAGACATCGAGTTGTGAGCAATTCAGTGCAGGAAAAAAATAAAAATAAATAAATAAAATTCCACCATTTTCTGAGAAATGACAATTGCATTCA
CAGACTAGAAACAGAGGAGGTCACAGGCTGTCAGCAGGAACACATGGGGGAAGCAGAGAAAGAAACTCACATTGTTGAGAAGTGGCAGTCAATGACAATG
GATTTCTATAGAATGAATAAAAGTGCCATGTTCCAGCCGTGGCAGACTGAAAAGGAAATATCGAGAGAAGGAAAGAGGAAGAAATAGTAAAGTGTAATAC
TGGGCTACAGCAGCATCCACACCATATACATTTAGACAGAATGTGCACCGGAGAATTGAATTTTAAAGGTGTAAAAAAAAAATAATGTACAGTGCACAGT
CAGATCAAAAAGTGGCAAAGCAAAAGACAAATTTATTTAAGATGCACATACATATATACACAACGAGACCATCAGCAGCTCAATACAGATGTCAAAGGTT
CTGTATCGATGCAGTGAGTCTGCAGCCCACGCAAGCTCACAGTCTGTTGCTCTCTTGCACTGAAACACTAGGCCACTGAAGAATCTTTGGCAAACCAATG
TTGTAGTGGAGGGAGGCAGAGTGATAAAAAACAAAACGTACCCAGTGTTTTGAAAGTGGACATCTTACGCACATTTTATGGATTTTATGAACTGGAAAGC
ACAAACTGGACAAGACGCATGCCAACTAATCAGTCAAAATCGAGGCGGTGCAGTCAGCTTGTCCAACTTTGAGTAGGAAGAGGGTCACTCAATCTATAGC
TCTATAGCTAAGTGACTTTACAGAAACTGCAATATCTGCGAAACCGAAGCCCAGGTAAGCCTAGTCAAAGTCAAGTAGCCAATACATTTCTGGACTTCTG
TCGTGACTGACACCAAAAGTTGTGAGGTGGGTCACACAGATATTGGTATTGAAAAGTTGCTACTTATAGACTGTTGTAGTCTGATTTATGACTTCTTAAA
TAAAAATAATTCAGATTTATCTGCTGGCTTGTACCAAAAGATGAGTAATATATAACTTAAGATACACTGAGATGCATCGAGAATCGTTGTGCATTCGAAT
CCTTGACAGGTTAAACCTTGTCTTGAATTGTGAGGTCAGTGAAGATTCACACAGACATCGATGCATGCAAGGGAACATGCACGCATGGCCTTGCATGCCT
GACCTGGCCATTGGGAGCTATTAAGGCCCCAAGGACACTTTAACATGTGGACATGAGATGCTAGAGATTGAACTGCCAATCCTATGATGAGTTATCCATA
TATATGAGTGATATATATATCCTATATATATCCTATATATATGTATCACCAACTCTGCAGCTGCTCATAGACTACTCAGCTCAAGCTCAACTATCTACAG
CTAATATAAAAGCCTTCTTCTATTTTGAACTCTTTGGTTCTTGGTACTCTTAAAGGTCAGCAGTGTCAAGATAGTTTGTTGTTAGTCATTGCACAAATTC
CCATGTCATTGTGTTTAAAAATGAAGCCCCATGAGAAAGAGCCATATGCACTAACTTTGTGCTCAGAAACTTAATGGAAATTTATTGATCTTAATCCAAA
ATCTTGCTCTCATAAATGCTGGACAGAGCCCTTATGACACTGATATTGTTAATTACGTGTAACTTGGTAAAGCTGCTTAAGCTTTGTGCGCTTATTTTAA
ATTAGCATGAGAAACAGTCAACTCTGAATAATTACAGGCGCAGCGTTTAGAGACAGAAGAAACAGAAAGCTAACCAAACACTCCACCTGCTTTGAACTCT
GTTTGCATTTCTGGTTGTTGGTCGTGTCTCATTTCCCTTTGTGCTTCTTGAACAGAGCGTACAAGATCTTCAAGGTGGCAGCAACGTCCTGAGAGACAAT
ATCTTGTGGATCAACACTCGACACCTGAAGGCCGGTATCAGTAAGGAGGTCCAAGGCCAAAGTCACATTGTGAAGCATCTCAGACGGACTGACGGGGGTC
AGGTTGAAGTTATGGAGCGGGATAAAGAAGCCTTCCAGCTGTCCAATCAGCAGCAGCAGAATCACACCATCAGCAAACTGTTTGTCCATATCAGCCACCT
GCAGACCCATGGTTGACATATTCTGGTTGACAAAGTGTAAAATGGCCTTCTTCACAGTGTTGACCTTGTGAGCTTCAAGCTTCAGCAGTTGCTCAATCGG
GTCTTCCTTTTCAGTATTGAGGGAATCTGGGCCATCTCTTCCCTCTGTCAGGACCTCCATCTGTACTTCTGATTTGATTCCACTTTTGCTCGTTTCCACG
AGTACGACTTCAACCTTCACATTCAATGGCAGATCCAGTTCAGGCTGGAAACATCTCACCATGGCAACCAGCAGATGAATAGTGGCCAAAAGGTCTTTGT
TGTGGATGAGTTTGACGTTCCACTTGATCCGGCTGCTGTCCTGCNNNNNNNNNAGGCCCAGTCTCTTGTCCAACTCCTCCAGGACCACTTCCAGCTTGCG
GATCTGAGCGACGGTGGTCATTGCCATCTCTTCCACAGGCAAGTGCACACCGGCCAACCTTGACAGCAGGTGATGAAGCACGAGTCCATCGTACAGATCC
TCCTCCAGACTCTGAACCACTATGTGCTCTGCTTTCAGAGTGCTATTGATCCAATAAACCAACGTCTCCTTTAGCTTTTCAAGTTTGGGGTCTTTTAAAG
ATGCTGGCTGAATGATCTTCTGTTTCTCTCCCTGAAAAGCCTCAATGTCCAAAGTGTCTTCCTCTTTGTGATACTCAAAGGCCTCCATTATTTCCCCACA
AGATGAGATACACACCAGCTGTCAACAAAACCTTCAGCACTCTGAGAGCGACTCGACAGAATCGGGTGACTTCAGCTGAACTGAGTTCCTTAACTGATGT
CAACTCCTGTCAAAACAACGATATAAGAAGTGGATGGTTGTTCTCAATTTGAGTAAGCCTCTTGTGAATTCTATCAACACAAAAGGTCTCACTGCAATCT
ATTTCAAACCGCTGCTTTAAAAGAAAATAACATGTCACCGGGTCGAAAGGGAAGATAAGCACAAATGAGAGGATGTGGCAGAAGAAGAAGGTAGCA
>SOAP_k35_scaffold582 Locus_1039_4  5.2 COMPLEX evgclass=main,okay,match:Velvet_k45_Locus_66995_Transcript_11_Confidence_1.000_Length_347,pct:100/96/.; aalen=147,54%,partial5-utrpoor;
GTTCACTGCAGGAGAAAGAACCAAAAAGTCATCAGATTGTAAGATTACAATCTGATGACTGTGGGCCTACGGTGGCCCACAGGGGAAAGTTTTCACATTC
ACATTTACTGTTTGAGAACATCAGAAGAAAAGTATCAGCAGTTAACTGCTATAAAAGGATTTTTGATCTAAACCCACTCTGATCCTCACTTGATAACGCA
GTAGATTAGATTAGCGCTTCTCAAACATGTTACACCACGTACCAAGTCTACTATTTGACGGTAAATTCAACAGTGTAGGCCGACACCTTTCAACTACAGA
CAGTTCACACAGGAGGCAGGTTTATTCCTGATAGATGATTTTACTAGTATTGTAACTAGTATTGTATTGGCCTCTTCTAAAAGTATAGTTGTATAAGAAG
TACATGTCTGTAAGAACTTGCAACAACCTCTCTCTCTGTGGAATCTAAACATTTTATGGGTTTTATGATCTCTGTCTCTATATGAAGAATAAACATTCTG
TAGCGTTTANNNNNNNNNNNNNNNNNNNNCAATTTCTCAGGAGAAAGTGGCAGAATGTTTTGCTGTACTTTACGTCTTTTTCTCCTTGAGTGGTTCTGTG
TTATGATCTGTTGTAATCTCGCTCTGAGAAATAAAACAGATGTAGCAAAGTAAGTTACGAAAGACAAAGCTATAAGTTGGTTCCTTAAAAGGAGATCTTC
AGAATGTATGTTTAGGCTTTTTCTTGTGGGTATAAAGGATGGCGCAGGAGATGAGGAAGAGGCAGAGTTGGAATTAGGCAGAATCAGGATAGATTTAGGA
ATCCGGCACGAAGTTTTTGGAT
>SOAP_k35_scaffold622 Locus_1104_0 20.6 COMPLEX evgclass=main,okay,match:SOAP_k55_C294063,pct:99/100/.; aalen=766,53%,complete-utrpoor;
CTTGAAGCGGACTCAAAACAAACCGAACACATCCTCCGGTGCTCACGTGGCTCTGCTGGAAGTCGTGATGGATCTTCCGTGTGTCCAGTGGCAGCAGCAT
GCTGCACAGAAATGGGTCGGACTCGAGCCCGAGCTAAAGGAACGTTTCGCATCTCTTAATGACGTAGATGATGTGTTTAAGTGCAGCCTGACTCTGACAA
CCCAAGATGATCTGGACTTTGTGCAGTCCATCTCCACAGGACATTCTGTACAGAAGGACACAGAACAAGCAGCCAAATGCAGAGAGAGGGGCAACTCGAG
TTTCAAGAGCAGAGACTACACTGCAGCTGCTCTGCACTACTCACAGGGCGTATGTTTGGCTCCCGTGAGTTCGGAGCAGCTGTGTCTGTGCTATGCCAAC
CGTTCTGCCGCGCTCTACCACCTGCAGCACTACCAGGAATCCCTTGAGGACATGGACGAGGCTCTAAAGAACGGCTATCCCTCTCATCTTTTACACAAAC
TAGAGGAGCGTCGCACACTGTGCCTCAAACACCTCTCTGCAGCTCAAAAGGCAAAACAGGTTCATCACAACCCTGCCTCAAAGAATCATGAGGGCCAAAA
CTCAGAGGGAGCGCTCACATTTGGGATCTGTCCTCAGGCTGCTGTCGGTTTCAGCCTGGAGAAAGGTCGACACCTGGTGGCTGCAGACAGAATAGCAGCC
GGGGATGTGATCCTCCATGACAGGCCATACAGCTGTGTCCTTATACCAGGGATGGAGGAGGTGAAAGGGAAGGGAGCAAGGCAGAACAAGGAGAGAGGAG
TGGTGTTTGGAACGGAGCAGAGGCGCTGTCACAGGTGTTTGACTGAAACGCTGCGCCCTCTGCCGTGTCAGCGGTGTAGTTACAGCCGATACTGTTCTAC
TTCCTGCCGGCGGGACGCCTGGGAAGAGCATCACCGCTGGGAGTGTCCGCTGGGTGCAGATCTGATGGTGATGGGAGTGATGTCGCAGCTCGCTCTGAGG
GTAACACTGAAGGCGGGGTTAAAAAACATCCAAATGGCCAGGGATCCAATCAGAGACAAGCAGAGAGAGTCAAGTGATTCCTCTCCACGTCATACTTCAC
ACTGCGGTGACTCTTACCTGAGCGTGTTTCACCTGCTGCACCACCTGAATCACCATAGCCCTGGTCTGCGTTTCCTGTACGCGGTTACTGTAGCAACGAT
CTACCTAAAGCTGAGCAAGGCAGGACCTCCACCTTCCTCCTGGGACCTCAATGGAAACAGCCAGTCACCAGATGAAGAGGGGGGTATCAGAGATTGGAGC
TCGGAGCTTTGGCTGCTGGGAAGTGCAGTTTTGAGGCACCTCCTGCAGCTGAGGTGTAACGCCCAGGCAATAACCATGTTGCAAGATACAGGAGCAGCAA
ACTCACCGGTGCAGTCGAGCATGGAAATCCGCATTGCTACGGCAGTGTTCCCAACCCTCAGTCTTTTGAATCACTCCTGCTGTCCCAACACCAGCCTGGT
GTTCACCAGTGAAACCGGTGCCGTTCCCTCCGGTTCAGATCTGTCTGCAGACCTCGGTGAGAGTGTAGGTGACGACAGAAGCACAGCCCGCGGAGTCACT
GTAACTGTCAGAGCTGCCAAAGTTATCGCTCCCGGACAAGAGATCCTGCACTGCTACGGTCCCCACAGCAGCAGGATGGCAACCAAAGAACGTCAGCGCC
TCCTGCAGGAACAGTACTACTTCCTGTGTCAGTGTGAGGCCTGCACTCTGCAGCAGGAGGAGGACGAGGAGGGTACAGAGGGCACGCAGCAGTGGTCGGG
TACTGATGGCAGTCCACACAAGTCTGGTCTCCTGTGTGGCAAGTGCAAAGGATCTCTCAGAAAAAGCAGTGAGGACAGAGGACTAGGATTTATATGTTCA
TCCTGTGGCGATCATGTGCCTTCCTCTGAAGTGAACCACAAGCTGCAGGAGATCAGGATGGACCTGGAAAAGGCTGTGGACCTCATGGAGAGAGACAGAC
CAGATGAGGCTCTCAGGCTGTTGAGAAGAACCCAGTGTCAGTCCGGACTGATCCTCGCAGAGACACACCCACTGCAGGGAGAGCTGGCAGACGCCACGGC
CAGAGCATATGCTAGTATGGGCGACTGGAACAATGCAGCCTCCCATCTCGAGCGAAGCTCTGCAGCTATCGGTTCCCAGTACGGAGCAGACAGCATCGAA
CTGGGTCGTCAACTCTTCAAATTAGCTCAGCTTCACTTCAACGGTGGTGCCAGAGGACCGGCCCTCTCAGTCATCCCCAAGGTCAGACAGCTGCTCTGCC
TTCACTGTGGTCCTCAGTGTCCGGAGTTACAGGAACTGCAAGCTATGGAGGACTGTCTGCGCGGATAGTCTTACTCATACGCTGAAGCGAAAATCTTCAC
AATATAATTACAGTCAGAAAAATGATTCAAATCTGTGAAGTTTTCTCTTTGAGAAATGTTCCTTGTGTTTGTATATACGTGTACTTTGATTCTGATATAT
AAATCCACTGTTTTAGAAGCTACATGCGAGTGTGCACAGCTGCCAAATGGCCACAGGTATACATGTGGCAGATCGTGGCTCCCTGACCTCTTGGTGTCAG
AATGTATCCATCAATAATTTCAATTTCATGCTTCAGTGGTGGCCTTGCAGCGCGAGGCAACTTTTCCACCAGGTGCTTCCAGCTTCCATGTACTTCTCTA
AATGAGACTGAAGGGAATGTGCGGGCTTTTAATGACCATGGTTAAGAAATGGTTTACATTCCAGCTGGTTGATCAATCTATACAATCTCCAAATAGCCTC
GGCTGCTACATACACGTATAGGTAAGCCTCTGACCTTTAGGTGGCAGCAGTTATCCACTGACAAATTCAATTTCATGCTTCAATGGCTGGAAAGCAAGAT
GTAGCACTGACTGGACCTACAGCACCCAACCCATGTCCTCCAAGACCTTTATACATCAAACTTAAAAGTCTTTATGAGCCTGTTAAAGCATGACATGTGT
GTTGAGGCTTTTAGTTTTTCCCTCTCTCAGTTCATAATGAATCTTCTATGTAACTGTGGATGAAGAATCATTTCTAGTGTGTCACATAAACGGTCAGAAA
ATAAGGTGTCCGGTCACTGTGAGCTCTGCTGTAGAGGTTCACTGGTTTTCAGACATGAGAGACGGCTCCTGTTGAGCAAAGACAATAAAATCGCGATCAC
AGCTGGAACTCCTTAGGCATCTGCCAGTTAGACATCGCCGGTATCTGGAGGGCGGCCAATCTGACAGACGTGGATAAGTACTTGCAGGAAGTCAAGGTTA
AGTCAAAAAAATACAGAGGCAGCTGGTGAGATCAGCTGAGTCGTGTAACGGTGAACTCAAAAGGCCCCACCGGGCAGGTTCCTGCTGATCACTGTCATGA
CAAGGTTGCCACGGGGTCCCAGACCAATGAAAGGAAAGTCAAGAGACAAACAAGTATGGTAATACCACAGGTCTTCAGAGTATTCAGAGGAGAAGTGAGA
TCACAGCTGCAGATGATAATTATTTTCATCATGTATCAGTGCTGATTAATTTCTCCATCTGCTTTGGTCTGTAAAACATTGAAACGTCCTGTGACATGTA
ACATTTCAAAACATTTACTCCAATGTAGGACACATTTGAGAACCTGGAGCCACAAATTATTTGGCATATTTCCTTGAAAAAATAAAACAATGAGTGAATT
GATTATCAATTTTTGTTTTAATTCAACTAATCATTGCAACCGTGGGGTTACACAAGGTTGACGCAACAGAAACGTGTCCTTTCTGTAACCCAGGATGATT
TTATTTTGTCTTATGACTGTTAAAGTCTCCACCTCACCTGCCTCCTCCTCACCTGCCTCATCATGGACGGACTTACCAGAGCCATGACCCCAAACCTTAT
GTAACCCAGCCCTTTGACCCCCCTCTTTTCCCTCCAAACAAAGAACAAAGAGACACTGGATGTGAGTGCTNNNNNNNNNNNNNNATGGACTTCTCTTTTC
TAATCATTAATTTTGGTTGATACGTAGTGTTTGAAGAATTACTGATACCTGAATTTACCCTTTTGTTCAAGCAGAAGTAGCAATGTGGATGCATTAATGA
TGTAAGTTTAAGGACATCCTAATTTCATATTTATGTGTTGAAAGTTTTTCAGATTTGTAATATTTCCTTTATTTTCATTTAGACAAAATCATCCACTACT
ACTATTCACTTTACCACCCATCTGCATCACCCATCACCAACTACCAACTGTAATAAAATACCCGAAC
>SOAP_k35_scaffold637 Locus_1135_0 21.7 LINEAR evgclass=maina2,okay,match:Velvet_k35_Locus_26462_Transcript_12_Confidence_0.667_Length_1146,pct:100/100/.; aalen=293,53%,complete-utrpoor;
AATTTATTCATCAGGTGACACAAAAATTAGCTCCAATCTTCAGATTTGAGGAGACAGTACATCAGATTTAGCGACATCTAGTGGCCACGCCTACCATTCT
GTGTCAGAGAAGGTACGGTGGCCTTCATGTGCCAANNNNNNNNNNNNNNNNNNNNNNNNNNNNNNNNNNNNNNNNNNNNNNNCGAGGCTCCTTATGGTCA
GTGTTACTCTGCGTGGGATGTTCCATGTCAGAAGAGATCGGGACGAGTCAAATGTTTGATGACTTTATTGAGCAGCATTTCTTAAATGAATCGTTCAGAC
ACGTCTGCACTGAGCATGTGCAAACACATAAACATTCAAGGACACAGGAAGTTATTATTTCACTAAACTCTGACGGAGACCAAACAAACCATAAAGAAAC
GTGAATGAAACGTTTGGATGTTGTAAAAGTGTGTGACGTATAAACGATGACGGACGTTAAAAACAACAAGGAACCTGTGACGGACATTTTAGACGATCAA
GAATCAGAAGATTAATTGATGAGCAGCGGCGGGACGTGACCTGACGTTAGCATGTAGAGGTGACCCCGGGGTTCATCACAACACGTAAAACATGGAGACG
TCTTAACGTGTTCAGTAGTACGGCCCGCTGTTCTCGTATCCGGCGTAACTTGGCCAATCAGGGAAGATCCCGTGTGAGCAGGTGGGGCTGCCGTATCGGT
CAAAATGAATCCCAAAGGAGTCCGTGTGGCGGCCGGCGGCGGCCTGATGGCTCCTCTTCATGGAGGACCAGACAATCCGGTAGTTGCTCCCCTGATTGCT
GTCCCAGTACTCACACCCGTCCACCTTGTAACAGACGGCGAACTCTACGCGCTCGTGAGGCCTCAGCTGGTCGGGNNNNNNNNNNNNNNNAAGGGACACG
TGGAAGGAGAAGGTGTCGGCGTATGAGCTGGGGTAGGTGTCCTTCATGTACTCGCAGTCTACGTCCACGTGGTTCTTCCAGGTGTCAAAGGTCACCCGCA
GCTTCACGAACTTCTCAAAGGACACGTTTCTGACCTTCACAGTTCCCACTAACGCCTTCTCTTTCAGGACGCAGTGCTCCAGGCAGACGCAGTTCCTCTC
CAGGCTCTGACGGAAGCACAGGTAGTCTGAGGAGGGCTGAGCGAAGTCCAGGACCAGTTTGTCCTGTTCAGCTGAGCTCGCCGTCTCCTGGACGTTCAGA
GGAACGTCGATGGGATCGTTGAACTCGGAGAAGATCTTCACTTTGGTCAGAGACAGACCTTGCTGATCGGCGAACGTCACCCGCCTCCCGGACGATCGTC
CGTCCTCGGCCTGATCGGCGCGGCGCGTTGGTTCAAACCTCAGGCACGAGTTCAGAGCAGGTTTGCATGATTTGTGAGATGTCCTGTAGACGAACTCCTC
TTTGGACAGGTACAGAGGTAACGCCATGTCGATCGGCATGGCGAGCTCAGCAGGAAACACGCTCAGCACTCTGGAGCCGCTCCTGACGACCATCGGACGG
GTTCTCCTTTAATGTGACGCAGAACTTCTCCCGTGGTTCGGAACCATGGCAGCAGGTGAGGACGCGGTCGGTCTTTGTTCTGTCCGGATACCTGCGGCTC
CGCTCGTCTGATCGCGAGCTCCTCCTCCTCCTCCTC
>SOAP_k35_scaffold668 Locus_1240_0 22.8 FORK evgclass=main,okay,match:TRINITY_DN25762_c0_g2_i2,pct:100/96/.; aalen=127,99%,partial;
GTATAAACTATTTCTGATTCTAACACTGGTTGGCCTAACCGCTGCAAAAGATAATATTGACATATGTAAAAAGTGCAAGGAAGTCGTTCAATATTTGATC
GATCACGTGGAGGACCCAGAATTCGAAAAAATGTTGGACGATAAAATTGAAAAAGTTTGCAAAGTATTACCTATATGGCGAGAAATGTGCGTCACAACTC
TTGAAGAATACGTCCATGGTTTCATCGAGGAATTTAAAGAGAAAGTAATAACAGCTGAAGAATTCTGCGAGGATANNNNNNNNTATACTTATGCTAAAAC
TGGCTTCGTTGGCAACATGGTTGAAATGAAGTTCAGCTTGCTTGAACGTTCGAGCAATACAAATGAATTGTCGGAAAAAAAAA
>SOAP_k35_scaffold673 Locus_1259_0  2.8 LINEAR evgclass=noclass,okay; aalen=180,99%,partial;
ATTAAGGTCTGATGTCTCAGAGGGTCGTCGGAGCGGTCAGGAGAGGACACTGGCTGTGCTGCTGGAGCAGGCCTTCAGGATCAAAGAGGATGTTGCGAAC
GGTCTGCAGTCCACTCAGGGCTCGGTCCAGGTCGAGGCACTTTCCCGCAAGCTGCTGGAGAATCACATATTGACCATCACACGCATTGTCAAGCAGCTTA
GTATAGATATACAGGCCCTGGAGAAACAGATCGCCCAGCGAGACTCTATATCCTCTGGAACCACAATGGCAGTTCAAAGCCTGGACCAGAAGAACATGGC
TGGCATTGGAGACCTGAGAGGAAGAGTAGCCAGGTGTGATGCCAGCATCGCCAAGCTAAGCTCTGACGTGAGCTCTGGGGACCGCCAGCTGATTAGACTG
CAGNNNNNNNNNNNNNNNNNNNNNNNNNNNNNNNNNNNNNNNNTGACCTGGGGAGACTGGAGGCTTCATTGTCAGAGCGTTCCCAGAGCCAAAGGAGCGC
CACGTCTGAACTACAAACACAAGTTAAACTACAAGAAGCCAAG
>SOAP_k35_scaffold720 Locus_1367_0 20.8 COMPLEX evgclass=main,okay,match:TransAb_k35_S148169,pct:100/98/.; aalen=380,47%,complete-utrpoor;
GTTGCTAAACTCCCGGAGAGTCGGGAGCTACTCTGCAAAGCCTGCTGAAAGAGGAAAAAAAACCGCAAAAACAACCTTAAAAACAGAAACCGAAGCGAAC
CGTGAACGCCAATCCTCCGAAATGTACATGTACTGGAATACTTTTTTGTAACGTTGATAATATACTCTATGTGAAGAAAGTATTTATACTTTTTTTTTTC
TATTTGCACTAACTAACGGTACTTCAAAACTACTGAGAATCTTTATTTTTTACAAAAAAAGAAAACATTATCACACCCTGTGGAAGAAGGTCACTNNNNT
CTACAAAACCAGCACTTTTGCTTTTGAACCTGTCTTGTTCTGGTCGCTTTTGCCATCCTGCCTGGAGAGCATCTGTGTTGCTAACCACGGATAAACAAAG
CAGACCCAGTGGACACATTCAAGGTCAGACACACCTAATCTTCACGCACCTGGTAAACTTCAGCAGTTAGCTATGCAGCTTGAAATCCAAGTAGCTCTCA
ACTTCATCATCTCATACCTGTACAACAAGCTGCCGAGGCGGCGGGTCAACATCTTCGGCGAGGAGTTGGAGAGGCAGCTCAAGCAGAAATATGAGGGACA
CTGGTACCCGGACAAGCCATACAAAGGCTCAGGATTCAGATGTATCCACGTAGGGGAGAAGGTGGACCCTGTGGTGGAGAAGGCAGCCAAAGAGAGTGGG
CTGGACATTGAGGATGTCCGCAACAACCTGCCCCAGGACCTCAGCGTGTGGATTGACCCATTTGAGGTGTCCTACCAGATCGGCGAGAAGGGGCCCGTCA
AAGTATTGTACGTTGATGACAGCAATGAAAGTGGAGCTAACAATGTGGGGCTTGATCTGGACAAGGAGATCAAGAACAGTTTCAATCCCGACGCACAGGT
CTTCATGCCCATCAATGAGCCTGTGAACGGAGGCTCTCCGGGCTCCAGCTCACCCTCTCCTCCTTTCGGCCACTCGGCAGCCGTCAGCCCTACCTTCATG
CCCCGCTCCACGCAGCCTTTAACCTTCACAACAGCCACCTTCGCCGCCACCAAGTTTGGCTCCACAAAGATGAAGAGCAGCGGACGCAACAACAACGGCG
GCAATAATGCCGGAAACAAAGTGGCACGTACCTCTCCCACCAACCTGGGCCTGAATGTGAACAGTCTCCTGAAACAGAAAGCCATCTCCACCTCCATGCA
CTCTCTGTACGGGCTGGGCCTCGGAGTGCAGCAGCAGCAGCAGCACCAGAAACCCTCAGCCCTGTCCCCCAATGCCAAGGAGTTTGTGTTCCCCAGCCTT
CAGGGCCAGGGCAGCCAGAGTGCTCTCTTCCCTGGGGACAGCTCACTCAGCCTCAGCCCGCTGCAGTACAGCAACGCCTTTGACGTGTTTGCGGCCTATG
GTGGCCTTAACGACAAGTCCCTCATGGATGGCTTGAATTTCAGCTTGAACAACATGCAGTATTCTAACCAGCAATTCCAGCCAGNNNNNNNNNNNNNNNN
NNNNNNNNNNTATGGCCAACTAGTACACGTAAAGGTACTACTTAAGCTACTACTTCACACAGAAACGACCAGAGATAATGTGATGGGGGGAAACAAACAC
AAATGTACATTTTGAAAAATTAAAAAAAAAAAAAGTGTAAACAAGAACAGAATGTCNNNNNNNNNNNNNNNNNNNNNNNNNNNNAGTGTAAACAAGAACA
GAATGTCAAAGATAAAAGGAAAAAGTGACTTGTCAGCTGTAAGATCTATGTTACGAGTCTAAGAGCATGAGCCCGAGGGTGAATTACTTTGCCCCCTTGA
GTTATATCTTTAGTACAAGATGTCCAAGCTTGGTTTCCTAAACTTCAACATGCATCATTGTTATTTCTTTTGCCAACCAAGCACAAAATATTTTTTTTAT
GTGACTGTTTTAAGATATAAAAAAAGACAAAAAAAACACCACCACAAGTCATGGCCTCTTTCAGTATTTAAACATAACAGGACACGGCCAATTTTTTCAA
GAAATTGGCACAAATAAGTGGGATTTCCTGGTCTTTTTTCTAATTGTATAATTTAATTTAGTACAGAGTNNNNNNNNNNNNNNNNNNNNNNNNACTTTAT
GTTTTCTTTTTTTATTGAAATTATAAAATGAATCCATCTTAAAAAAACATTGACTATTCTAAAGATTGTGTACAGAATATTCCGTAGTGGTGGGATTTAA
GAATATTTGCTTTTTTGAAAAACATAAGAGTTGTATTTTCTGTTAAGAGTTTAAAGATTTTTGCTATATTATGGACAAAATGTAATCGTATATTAATTTT
GTACCTACATTGTGCAATACTTGANNNNNCAAACGGTATAACAAAGTATTTGGAGTCAGTGTCTTACATGTTAAGAGGGACTGATAGTTTATTAAGTTTG
TATTAAAAAGCTTGAAAATAAAAAAAAAAA
>SOAP_k35_scaffold722 Locus_1370_0 11.7 LINEAR evgclass=main,okay,match:SOAP_k45_scaffold4964,pct:100/100/.; aalen=604,55%,complete-utrpoor;
GTACAAATCATCACCGTGTCCGCCACAGGACGTGCTCTAGGACAGGACGGCTGTGCCCCGTCCGTGCCTGAATAACACACTCTTAACATACTTTTAAAAC
AACATGAGCAGGCCTATCGTGCCGTTGACCTTCTGGNNNNNNNNNNNNNNNNNNNNNNNNNNNNNNNNTGAAAATGCCATATGTGTGTTGCTCTGTGCTA
GAAGATGGCGGAGTCGGATGGCGGGGATTTTGCTTCAAAACATCCTCAGAACAGTATGGCTAACAAGAATAGCACCCTGCGCTGTACATTCTCAGCACCA
AGCCACAGTGCCACCCTCCTCCAGGGCTTGTCGGTCTTGCGAGCTCAGGGCCAACTACTTGATGTCGTGCTGGCTGTCAATGAGGAGCGCTTCCAGGTCC
ACAAAGCTGTGCTGGCCGCCTGTAGTGATTACTTCAGAGCTATGTTTACCGGAGGCATGAGGGAGTCAAATCAAGATACCATTGAGCTGAAGGGCTTGTC
CGCCCGTGGGCTGAAACATATTATTGACTTTGCCTACAGTGCAGAAGTCACTTTAGACCTAGACTGTATTCAGGATGTCCTTGGGGCAGCTGTGTTCCTC
CAAATGGTGCCAGTCGTAGAGCTCTGCGAGGAGTTCCTCAAGTCAGCAATGAGCGTGGAGACCTGCCTGCACATTGGCCAGATGGCGACCACCTTCAGCC
TGTCTTCCCTCAAAGAGTCAGTGGATGCCTTCACCTTCCGCCATTTCCTCCAGATTGCAGAGGAGGACGACTTTCTGCACATTCCCATGGATCGCCTCGT
CTTCTTCCTGCAGAGCAACAAACTGAAGAACTGTAGCGAGATCGACCTCTTCCATGCCGCCATCAGGTGGCTTCAGTATGGTGAGTCTCGCCGGGCTCAA
GCCAGCAACGTCCTCTGCCACATTCGCTTCCCGCTCATGCGCTCCTCCGAGCTGGTGGACAGTGTTCAAACGGTGGACATCATGGTGGAGGACGTGCTGT
GCCGGCAGTATCTCCTCGAGGCCTTCAATTACCAGATTCTCCCCTTCAGACAGCATGAGATGCAGTCTTCACGGACACTTATACGTTCTGACGTCATGTC
ACTCATCACCTTTGGCGGCACACCTTACACTGACAACGACCGCACAGTGAGCACCAAGGTGTACCATCTCCCTGACATTACTTCACGGCAATTCAAAGAG
CTGACCGAGATGGAGGCGGGATGCAGCCACGCTTGTGTCGCCGTACTTGATAACTTTGTGTACGTAGTTGGTGGACAGCACTTACAGTACCGCAGCGGCG
AGGGGGCAGTGGATAGCTGTTACCGCTACGACCCACATCTGAGCCAGTGGCTGCGAATCCAACCCATGCAGGAAGCGCGAATCCAGTTTCAGCTCAATGT
GCTGCATGGGCAGCTTTACGCCACGGGAGGGCGCAATAGATCCGGCAGCCTGTCATCCGTAGAGTGTTACTGCCCAAAGAAAAACAAGTGGACTTATGTG
GAACCATTAAAACGCAGGATTTGGGGTCATGCAGGAACTCCCTGTGGAGAGAAGCTGTATATCTCAGGCGGTTATGGCGTCTCGTTGGATGACAAGAAAA
CGCTTCACTGCTACGACCCAGCATCGGACCAGTGGGACTTTAGAGCTCCCATGAATGAACCCAGAGTGCTGCATGCCATGATCAGCACCAGGGACAGGGT
TTATGCTCTAGGCGGTCGTATGGACCATGTGGACCGTTGTTTTGATGTGCTTGCAGTCGAGTATTACATTCCAGAGAATGACCAGTGGACCACCGTCAGT
CCCATGAGAGCAGGGCAGTCTGAGGCAGGCTGCTGTTTACTGGACAGGAAGATCTACATCGTCGGCGGCTACAACTGGCACCTGAACAACGTCACAAGCA
TTGTGCAGGTGTACAACACAGAGACGGATGAGTGGGAGAGGGATTTGCACTTTCCAGAATCCTTTGCTGGCATTGCTTGCACACCAATAATAATTCCACA
AAACACCACACAACGCTAACCATCTGACCTGTGACTGTGAAGATTTTATTCCATTCCGACCATTGAGTCAACACAAGGTGTGAGCATTACTGAGCGGAGC
GTGTGTGAAAGAGTATTTTTTTTCTATCCTTGTATTTAATTAAGAGATGAACCTTCATTAATGGAGCACATTTTGATTGGAATTTTCTTGTAGGTGTAAA
CTTTAAATGTTGAGACACTTTTATGACACTGATAGAGGCTTTTGAATGTCAGTGTTTGAAAAATACATTTTATTTTGTTGAGTTTGAGCAACTTCCTGTT
TGAATTCCATAATAATAATGATTATTATTGTTACCTACTTTTTTTCTTCCAGATTTGCCAATCAAGGGCTTAAGTTGCTGACAGCACAAATTGTCCTTGG
AAATCAATTTTTTTAAGTCAATTTTTGTTAGACATTTTGATTGTACAGCTGTGAATGTTTTATTTTTTGTTGGCTTCTTTTTGTCCTGTAATATTTAGTT
TGTTATGATTTGATTCAAACAATCTGAAATGTTACTGTTGTGTGTCTCCTCAAGTCTATACTACATATCAATGCACAAATGAACACGAGTAGTGGTTGTG
TTTTTAACTCGGAATCAGTTATTCCATGTGGGTGTTAATGGATTTTTTCCTGTGTTTCCTGTGCTGGCACCCCCACTGACACACTAATTGTTTTCTGAGT
CAACATAACAAAACATCTTTTATGGCAGCTACATAAATCATTTATATGTGCGTCTGCTGGAATGTCAGTGTATGCTGCTCTTTATGTTAAACAAGTGCTA
CATTTTGTGCACCACACATGCTATTGTCCCTTGATTAAAACAATAACATGTTCTATTTATTAATGCACATTTAATATTTGAACTATTTCCCCAGAAAAAC
TGCTTGAACTGCACAATGTTACCTGCTTGTGTTTTTATTTTGACTGCATTGCTGCACTTTTCGGAGCAACATTTATCAGACATCTGATTCAGCTGCTGAA
GTTATCGATGTACTTAATGTGCGTATAAGGAAGAAGCAAGTTCAAAGTTCTTGTTTTTCCTTTTTAAATGTGACTCACCATCTACATGATGGTGAGGAGT
GTCCGTTTTAAAACTTGTCTCCTGTTTGCCTTGGCGTGTATTTGTAACCTTCTACCTGTACCAGTAAAAGCACATGATATCTTGTTGAAATGCAACATAA
AGTAAACTGCTGTAGTCAAAGGGGAATGTAGACATCTGTGTAGCTTTATGTGCATCCTTTATTAAAG
>SOAP_k35_scaffold723 Locus_1371_0 21.4 COMPLEX evgclass=maina2,okay,match:TransAb_k35_R130094,pct:100/100/.; aalen=346,27%,complete-utrbad;
AAGCGACTGAGATCCTGGCGTGAAGGAAGAAAAAAGAGGGACGACGACGGTGGGAAAGACAAGAAGGGATTTTTGCTTTGAGTTGGAATTTGCGTTGACA
CGGAAGAACGTCTAAACGGGACTCTGACACGTCTATCTGGGTGAACACCGCCTTGTCTCTGCGCCTCTGTGCCGGTGTGTCTCCCCCTCGGCGGGTCAAA
AACTGGGTTCGGGGAGTGCCGCTCCTCGGTAGCTTAACTAGCTAAATCTGAGCGCCTGGGCGGAGAGAGGAGAGACAAGATTTTGCTGTTTCCAGTCAAT
GTGATATAAACAACGGATACCCTCGACTGAAAGCGGATCAGCAAGAGTCTAGGCGGCGGAGCGAAGCACACCATTAGCAGAGGAAAATGAGTGAACTGGA
TCAGCTACGCCAGGAGGCTGAGCAGCTCAAGAACCAGATCAGAGATGCCAGGAAAGCGTGTGCGGATGCTACCCTGTCTCAGATCACAGCTAACATCGAC
CCTGTTGGCCGAATTCAGATGCGCACTAGACGGACACTGAGGGGGCATCTGGCTAAAATCTATGCCATGCACTGGGGCACTGACTCGAGGCTTTTGGTCA
GCGCCTCCCAGGATGGCAAACTCATTATTTGGGACAGCTACACCACAAACAAGGTCCACGCCATCCCGTTGCGCTCCTCCTGGGTGATGACGTGCGCCTA
TGCCCCCTCTGGGAACTACGTCGCCTGTGGAGGTCTGGACAACATCTGCTCTATCTACAACCTGAAGACCCGCGAGGGGAACGTGCGTGTCAGCCGTGAG
CTGGCCGGACACACAGGTTACCTGTCCTGCTGTCGCTTCCTGGATGACAACCAGATTGTCACCAGCTCTGGAGACACCACCTGCGCTCTGTGGGACATTG
AGACTGGTCAGCAGACAACTACATTTGCTGGTCACACCGGTGATGTCATGAGTCTCTCTCTGGCGCCCGACACCAGGGCGTTTGTCTCTGGAGCCTGCGA
TGCCTCAGCCAAGCTCTGGGACATCAGAGAAGGAATGTGCCGACAGACCTTCACTGGCCACGAGTCGGACATCAACGCTATCTGCTTCTTCCCCAATGGC
AACGCCTTTGCCACAGGCTCAGACGACGCTACCTGCCGGCTGTTTGACCTGCGCGCTGACCAGGAGCTGATGGTTTACTCGCATGACAACATCATCTGCG
GCATCACCTCCGTGGCNNNNNNNNNNNNNNNNNNATTCTCCAAGAGTGGTCGCCTACTGCTGGCTGGCTACGACGATTTCAACTGCAACGTCTGGGACAC
TTTGAAGGCCGACCGTGCAGGTGTACTGGCTGGTCATGATAACCGGGTGAGCTGCTTGGGTGTGACCGATGACGGCATGGCAGTGGCAACAGGGTCCTGG
GACAGCTTCCTCAAGATCTGGAACTAGAGTCTGAAGATGGCATCTGGACTCCAAAGTTGAGTGGAAGACCATTCCAACATCACAATGTTCAATTTTATTG
CATATCCAATCTTTTCAAAAACACCATGATACTGACTCCAAACACCCCAAAAAACTATCAAGGGCAAAAATTCTCTCTCTCTCTCTCTCTCTNNNNNNNN
NNNNNNNNNNCTCTCTCTCTCTCCTTCTCATTTAAAAGAGCACAATTGTCTGTCACTCATTCAGCTACAAAAAAAAGAAAAAGAAAAAAAAAGCTTGAGG
AATTTAGTGGTTTCAAAATGGATCGGAGGGGAAAATTGTGCATTCCTCCCATGACCATGGTCTGGTATTGTAGTAAGTGAAAATACACCCCACCGCCGCT
GCCGCCACCACCAAGCAAACGTGTCCTGCGTCCTCATTATACACAGGTCTGAGTGAAGGTTATTTACATGACAGTGATCTAACTCTTAATAGCTTTTTGG
CCATGTTTATTTTTGTTTCTTTGTTTTCTTTTTTTTCTTCTTTTTTTTTTTTTTNNNNNNNNNNNNNNNNNNNCAGTTGATGTTTAAAATGAGGATCAAA
GCTTTGTTTTATTTCCTAGTCTTTACACATTTTAGAGAATGTTTTTAAGTTGGAAACTAAAAGAACCTCCAGATCACATCATTTTAAATCCAGCTTTATC
CCACTGGAGAACAAAGCGAGAGAATTGAGCTTCAACAGGGAGTCCTCAAGCCACTTCTGGCCCTTCTGTATATTTAGTCCCATGATACTTTTACTGTTTC
TTTTTTTCCAGTGTAGTCCACAAATCTTTGTTTGCACAAAAATTAAACTTTGCATATATAGAATATTGTCTAAAGAAAAAAAAGTTAACTAACCAAGCAC
ATGCTGTTTATGATAATGAATGCTCGTTTTTAAAACGAAAAACAACAAAAAAAAAAAANNNNNNNNNNNNNNNNNNNNNNNCCCATTTTAACCATTCTTA
CACCTTTTTGTCTGGCGACAGTGTAGAATAATTAAATGAAGATTAACCCATCGGATCATAATCCACCCCGCCCCCCTTTTTTNNNNNNNNNNNNNNNNNN
NNNNNNNNNNNNNNNCTTCTTTTTTTTTTTTTTTCTTCTTCTTCTTTAATTTAGTTTTGTTTTCCCTGGTTTCTGTTGCCCGTGGTTGGGACCGGTGATG
TGATTTGGTCGGGTAGGGAGTACCTCCACTTTAGCCCGGTTACAATCCGGACGTTTCTCTTTTAACAGAGGTGCCCATTCCGTGCTTGGAAATGCAGTTA
CTACTCTGTGAATGACATGTTGTATAAATCAATGTTTGAAAATAATGATATTGAAACTTTTTAAGTTAAAAACGAAAAAAAAAAGATTTTGGTTGTCTGC
CATGGGTGGGTTATCTCTTAGAATCGCATGCTGTAGAATTGCTTAAAAAGGTGCATATGGAATTAAGTCCTTTGATGTTTTTCTTTAAGAAAATAACCTG
TTGAATATATCAATACAATGGTATTTATATTTTTCTTTTCTTTTTTCTTTTTTTTTTTTCTTTCTTCTTTTTGTTTTTGGCTANNNNNNNNNNNNNNNNN
NTCCGTGCATACATGATTCAACTAAAATGTCAAAGCTATGCACTTGAGAAGCAAACCCTGCAACATAAACGGTTACTTGGTCCATACTTGGGAGGGATTC
CACAAATTCAGAAGTAACGTAAATGTTTAAATTGTACACACATGCATACGTACATTCATTCACCTAAACATACACAATCTCAAATGGAACAAATAAATTT
TCATTCCTTCTGTAGCAAACAAAATTCCACAAAGAAAAACATTTTATAACAGGTTTTTTTCTGTCCTTTAATAAAAAATGAAAAAAAAAAATCTTGCAGC
ATCTGAATGGCAGAATTTTCTGTTGTTCCCTTCTCCTTGTAAACAGAGACGCTCTTTCTTTAGCAGTAGTGACATTTTTTCCATTCTGTTTTTTCTCTGC
GACATTCTGTACAAAAAATGTGCTGTAATTGTGCGTTAGGCCTGGAGTTGGCAAAAAATAAAATGAAATAAAAAATATTAAAAATTAATTAAATTCCCTT
TCCTTTTCTCTCTTTCTCCATCAAATAACTGTAGAGCTCTGCACCCCCACTGTTCCCTTTTCACCTTTTGTATTTAATTTTAAAGTCAGTCAGTGTACAA
CCGAAAGCTGGATGCAAGATAGAAACTATATTAAAATGTACTGTTATTTAAGATGTAATAAAAAGCAGTTTGAGATGACCTACTGTGTTGAGTGTGATTC
ACTTAGAGCGGTTACCACTGAAGCTAGAATGTTGCAGACTGTTTGGTTTCCTTGTAATTATGTTCAAGTCAAATAAACAATTTCTTATCCACTGTT
>SOAP_k35_scaffold739 Locus_1399_0  3.7 LINEAR evgclass=main,okay,match:SOAP_k45_C257468,pct:100/85/.; aalen=100,73%,complete;
AAAATATGCATCGCATTAAAATATTTCACTCAGCTTGGTTTGGTCGATAAAACATCAGAAAACATTTTCAGTTTTATTAATAAAGCGCCAAAATATAACA
AGTTATCTCAGGAAACTGTTCATGTAGAGCAGGTCTNNNNNNNNNNNNNNNNNNNNNNNNNNNNNNNNNNNNNNNNNCTCGAGCCCAGCTCGTGGGTGGC
CATCTGCCGTGCCTTGGTGGGTTGGGTTGAGAAGGGGGCAGGTGCAGTGAGATATAGCCCATTAGTTTCATGGAGCCCAAGGAGGAGATGCTGTCAAATG
TCTTAAGAAGTCTGTGAAGGTTCTCAGTCGTCCAGAGAAGGGTTAAATCTGGGTCAACTGGACTTGGTTGTTGATCCATGAAGATGTTTCACCTCTCGTC
CAAGAGGCTTCTT
>SOAP_k35_scaffold749 Locus_1430_0 20.4 FORK evgclass=main,okay,match:TRINITY_DN32039_c3_g1_i8,pct:99/87/.; aalen=131,49%,complete-utrpoor;
GCAGACTGTACACGCCCAACTTCACCGACTACGAGGTACGAGCCTCCTCAGACCAGTGATGGGAAGCAGTGTTGTTTTCGTCAGCGATGACGAAATCATT
TCGTTGGCGCCACTTTTTTTCATGACGATAACGAGANNNNNNNNNNNNNNNNNNNNNNNNNNNNTTCATGACGATAACGAGACGGTGACGAGATAAACAT
GGCTCTTTGATGACTAAAACATGACGACACTTGTTTGAGTTTTCGTTGACGAGACGAGAATGGACGAAAATGTTAGTGGGTGGTTTGTCAGACGTTTAAA
ATGCATGACATTTCTGCTTATTGTGTGTGTCAATTAAAACCTAAAAAGTACCTGCTGCTGCATTTTATCCTTGTTGGACACGCCCACCACCTGGCAAACA
GCGCNNNNNNNNNNNNNNNNNNACACCGTGCTCAACACGTTAACCTGTTGTCACAGATGGACCAGGATGGCGTTATTAGCACGTTTTCCACATACTCCTG
GCGCAAATGGGCTGCTAACTTCAGGCTAAAGTTAGCTTTTGTTACGCTAACGTCAAGTCATTATGTGTGTGGTTCGTCTTTAGCCATGTTTACATTCAGT
GACGGCGCGNNNNNNNNNNNNNNNNNCATGTTTACATTCAGTGACGGCGCGGTCATCTCTTTGTGTGTTTATGTTCTGTCAGTAACTGAATGTTAAACAG
GTCAAGTCATTGTTATACGTAGAGTCGGCTAGCTTTAGCCTGAAACCCACTCGTGACCTTGTGCAGTCCTAACTACGACCTGTGCGTTTAGTG
>SOAP_k35_scaffold781 Locus_1477_1  5.6 COMPLEX evgclass=main,okay,match:SOAP_k35_scaffold780,pct:99/100/.; aalen=132,99%,partial;
CCTTCAAAATAAACTCTGTTTTCTCTCTTTTTTTTCGTGTGGCTTAAGGAGGGCGGTGCACTATCGCCCACTATGGGCCAGCCGCCCCTGCTTTTACATG
TTAGGAAAATACAAGATGTTTCCAGTTTGACTAAATCTGACTTTACATTTATGATTTTTGTCTGACAGATGAATGACATTATATTGAAAAGNATGTACAC
GGTTAAGACAACATAGTGACCAAAAAAAAAGTTCTTGTTTTTTCCTCTTAACAAATATATGATATGTGATCTTTTTTTATTGTTTTTCTTTCTGTATATG
ATGTCAAATATTGAGATGTATTGTTGAAAGATCACACTGTGAATATGTGATAATGTCATAATAAGACATTGTTTTTTATTTTGTCTTTTGATTAAGTAA
>SOAP_k35_scaffold791 Locus_1486_1 17.0 BUBBLE evgclass=main,okay,match:Velvet_k45_Locus_31941_Transcript_22_Confidence_0.800_Length_1294,pct:99/99/.; aalen=441,87%,complete;
AAACATGGCCGCGAACGGAGCTGGACGGACGAAGTGGACCGATGAGACGGAAGACTTACTGGTGGAGTGGTGGCAGCGCTACGAGTGTCTGTACAACGTG
TCGTCGGATACGTTTCACAACAAAGCCGAGAAGGAGAGATGCTGGGAGGAGATAGCGTCAGCTCTGCAGATGTCCGTTGAGGACGTGAAGGTGAGGGCAG
CCTCTCTCCGGACGCAGTACTCCAGACTGCTGAAGCCTCTGCGCAGCGGGAGGAAGAAGAAAGCCATGACGCCCAGACAGAAGAAGATCCTCACCTCGCT
GAAGTTTCTGGAAAAACACGTCATCTCTCGTTACACCGAACGCGACCTCGGCATATCGGCAAAAGAGCTGTTGACCACACAACAGGAGAGTGAAGACAGT
GAGCCAGAGAACACAGCCTTTTCTCCGGACCTCGATTCTGGCAGGTTGAACTCGCCTGCGGAGAGCGGTGCCTCCAGTCGGGCCACGTGGCCTTTGGATA
AAGAAGACGAGTTTTTAGAGCTGTGGCAGCAGCACGAATGTCTGTACAGCCTGCCTGGAGACAAATTATACGACAGGAGCGAGAAAGAACGGAAATGGGC
TGAAATCGCGAAAACTTTGAATCTTCCAGTTGAGGATGTAAAAATGAGAGCCACCACACTACGAACTCAGTATGCCAGACTGTCGAGACAGGTTCCCAGG
AGAAAGAAACCCATGACACGGAGGCAGAAGAGGATCCTGAAATCCTGTGAATTCCTCAAACAATATATTATCTATCGTTCCAGTGAACACAAACTTGACC
AATCGACGAAAGATGAGTTGAAGACACAGAAGGGCAGCAGCGACAGCGAGCCAGAGAACACAGCAACGTCGCAGGACTTAGATGATGGAGCGTCACCTTC
ACCCAGCCAGAGCTCCTCTGTTTCACCTCTTCCTCGTCAGCTTCCCAAAAAACAGCCAAAAATCCAAAACGGAAACGACGTGGAGAGACAGAAAGTTGCC
TTGTTGCAACAGATGATCGATGTTATCCAGGAGATTGGCAGACAACCAGAGAGAGACTGCGAGGACTCTTTTGGCCTCACTGTCGCAATGGAACTGAAGA
GGATACAGAACCTGGCACTGAGGAACACCGTCAAGAGACAGATAATGACTACGCTGTATGATGCGCTTGACTCTGAGATGATGATAGACCCAATCTCATA
CCTTATACCTGACCAAGAGCCCGAGGAAACTTCTCCAAGGGACGAATCCCAATCTGTAACCGTGGTCATACCNNNNNNNNNNNNNNNNTTAACATCTCAC
ATGTATTACATAACAACACAGAAAGACTGAGATATTGTTTAGACAGTTCATTGCAGATAGTTTAGAAATGTTACATGTAATTGTCGTGTNNNNNNNNNNN
NNATAAAGTTGTGCCTCTAGTTTAACTGCAAGAATTTGAAAGCAGATAGGCAGTGTTGTGTTGTGTTGTGCGAGTTCAAAAGAATTTTTTCGTGAACGTT
GAACTGAACGCAACACAT
>SOAP_k35_scaffold800 Locus_1504_0 22.0 BUBBLE evgclass=main,okay,match:SOAP_k55_C267999,pct:99/100/.; aalen=248,18%,complete-utrbad;
TTTTTTTTAAACGTTTACTGAGCAGAATAGTCTCAGTCATAGTCGTTTATTTCCAAACAGAAATGCACTATATGATATTTCATGTTTTCATTGCCATTTA
CTTTGATGTGGGCAGGACTTTGTTACAATGCAAACTAACAAGTTGCATGATAGAACTGCTGCTTATACTTCTATTTCTCTTCCAGGTCAAAAATATTTAA
CTTGTGTCATATATATTTAATTCACTNCTGTGTGCTCTCACCAAACAACTTTTAAACATGGGAGGAGGAAACCTGCAGGGAAATTAGCAATACCTTTTAA
GATCCGCCGTGACACACAATACAAAACAGATTATTAAAAAAAAATGTTTATTGACATCAGAAGCAATTTAAATTTCAACAATAAACAAGGCGTTTTTTTT
TCTTATTTTTGCTATTACAGTGGTACGTAAAGATCAGTAAAACAACCGTGATACGTCAAAACTCGATAACAGGTCATTTGAAATAAAAACACACAGGAAA
AGGAAAAAAAAAAAAGGAACACTCAGATCTAACTCAAAGTTTTGTTTTTATGTGCTGTGCACCTCTAGCTAGGGTAAATACTGTAAGCCCACCCCTTTAC
ACTGTACCAGGCAGGATAGTGGTCTAGGAACTATCACTGAAAAAATAAGACTGGCAGAAAGATACAGACACGACACTTGTGTAGTGTTAACTATACAAAA
AGGAGAAAAAAACTGTACAGCATAAAAACAACTGATATACACAGCCTTTTTTGTTGTTTTACCCCTTGGATACTAACGTATTTTCTTTCAGTAAGTGAAG
TGTGTACAAGGGGGTTAAATGCTTTATAAACAAGAAAAAATGACCACTATATATGTCGCCGCCATCTACTCGTCATCATCGTCATAGTCGTCTTCCTCCT
CCTCCTCGTCATCGTCGTCATCATCATCGTCATCCTCTACCTTCTTCTCTACCTTGGCCGGGGCTTTTGCTGCTGGTCCGGCACCTGCTTTGGTCTTTTG
GCGATATGCTGCAACTTCCTTCTCATACTTCTCCTTCAGTTTAGCGGCCTTCTTCTCAAAAGGCTGCTTGTCCTCAGAGGCGGTACCGTTCCACATCTCA
CCCAGCCTCTTGGCGACCTCTCCAATGGTCAGTCCAGGAGCCTCGCCTTTCACCTTGGGGCGGAACTCTGAGCAAAAGATGAAGAAGGCAGATGGAGGCC
TCTTGGGGGCATTGGGGTCCTTGTACTTCTTCTTCTTGCCTCCTTTGGCTGGAACATAGCTCATCATCTCCCTCTCATAGCGCGCCTTATCCTGCCTGGC
CAGGTCCTCAAACTTGCCCTTCTCCTTGTTGGACATTGTCTTCCATCGCTCGGAGCACTTCTTAGAGAACTCGGCAAAGTTGACTGAAGCCTCGGGGTGC
TTCTTCTTATGCTCCTCCCGGCAGGTCTGGACAAAATAGGCATAGGAGGACATCTTGCCCCTCGGCTTTCCTAGCTCTTTCACCATCCTGACGACTGTAC
CTNNNNGAAAGCAAAAAGGTTTCGCGTACACATTAGCTGCATCAAAACGATATTTAATTTTACTGTTGGGATGCATGGGCCTAGTTCTACATCCTGTGAG
CTTTGGAAACATCACACCCAAAAAAAGTGGTTTCCTGAAAAGGTATTGTTTTATTATTAAAAATAGATTAATAACAAAATGTTAATCTAAATTTAGATTA
GATATTATGCATCCGCTTGTGGTTCTTGCCCGCCCACCACGCTCCTCTTGCTATACAATGAGTGTGTCTTTTTACTGGCCACTGGTGTTGATACACTCCT
GGAGTGACCCGCCCTCGCTGCTGTCAAACTGCTCTAAGTTAGGACCCGTTAACTCCGTCCGCTGAGATCAACCCGTGCGGCACGGACGGCGCTAACCCGA
TGAAAATGACTTTTTATTTATTGACGCAATCTGCACCGTGGCCTTTACATGAAACTCAGTGGTCCGTGGTCAACTCCCATTTTAGTGCTTTTAAAAAAGC
ACGGGCTCAACACATTGTTCCGGATTAAAGAAAGGAAATCACATAAAAATCGTTCAGAAATTCAGACTTGCTTTGCAGGAATAAATCTTCCCCGTTCTTA
TCAAAAAGTGCAAAAGTTCCTTAAAAAAAATGCAGCTGCATAACGTAAACGACAGCCCTGTGTGGGACTACAAGAGAGGACTTTAAAAAAAAAAACTCGT
GTTTTTGGTGAAAAAAAAACACCCTCAGACCTCATCTGCAATAAGANNNNNNNNNNNNACAGGCCTTCAGGAAAGCCCCCCTTTCATTCGTTTAATGTTT
TCATCAAACAAATAACTTTGACACAAAAAAGACACAAATTACACATAAAGACGTATTTATTGAAAATAAAACACTTCAAACTGCGATTCAAGGTGATTTA
ACAATCCTCTTCTATTGCTCTTACTATTCTCTTATTGTGGAAAAAATGCTCCGGATATGAGAAAAACGTTTAAAACTGATATTTTTCCTATACATTTTCC
TATTAAATGCTACTGTAACTCCCAGTTAAACTGCGTCGACCGGAGTAGTAATGGCGCATAGGCTTTCGTTGAGGAAAAGGAGGTCAACAACGACGGCAAT
ATTTCTTCTTCCATTTTGTGAGAATGCCTTCTTCATGAAAGAAAGTCCCCCTCAAATGTCTCCTCCCGCCTCCCAGTTCGCTTTGCAACTCGACAAATAT
GTCTCAAAAGCCGGCGATCTTGACAAAATATTTCCCCGATTGATTCCTATTGCACTAGCCGGTTTGTATAGTAATACATTGGGTCTGCACTGTGTCTATG
AGCGGGCTGTGCTACTGACTTGGTTTCTATGAGCTCCTAATGGCCGCTCGTCTTCATCCACTAACATGGAGAATATGGCTCCTTCTCTTTGTGTCAACGC
ACAGCCATTGCACTGCATGCAATAGAGGGCAGAGCGACCGCGGCGACCACTTCATTTCAAGCCCCGATTTAAAGGCTTTAGAAGTGTCGGAAAAATCTCG
CAATGCTGTCGTTCGAATCACGAAAGATTGAATTTTCTTTTGCCGTCGTTACATGTTATAGTTACGGGTTTGTTTCTCGAGAAAACACGGTTAGAAAAAG
TTGAACTCAACTGCGCCTCTGTCACTGGCTTCCCATTTGCCTCGCTGCCTTGCCTCCTATGCGAATACAGTCAGCCATTACAGTAAAGCGCAGATCGTGA
GGTAATTTTTTTCACAGTCTTGTCGGGCGAATTGCAGCAAACAAACATATGTCCGTGTTCATATTGAAACGGTCTCTCTTTTTCTTATGTTTTTAGAAAT
TTTAGTGTTTGTATCAAAACCCGCACTCTTCACATGACAGGCATTCAGCTTCGCAATGCACTGCAATGCCAATGGCTAGCTAACGGTGAGTCTTCTACCA
TTGTCGCTAACCGTGTTGTCCGCTAGACATTCCTGAATTTTTACGCGATAACTAGCGTTTGATTAGACTCCATTTTGTGAAAATGACACGACAGTAATAT
ACAAAATTATTCGTATTTGACAAAATCGACGTTTTTCGTCGAATTTCGTCAAGGTTAATATTCATTTCTTCCTTTTAACAGAGCGTCTGGTCCACACTCC
CAGGCAGGGTAATGTAATGTTACCTGCTAAGCGCCGTCTATTTTTTGTTGTTTTTTTGACGGTTCCCCGCAATAAAATTATTTGCAAGCTGTTAAAGGTT
TTACATTCGACTATGGCGAACAAGTAAGCAAGATATTTCTAAATGTTATCGTCATTTTCATCATTACGAACACTTAAAATTTCCGTGTGTGATACTTACC
TAGGGACTATCGCTGGATCTCAATGCTCTGCNNNNNNNNNNNNNNNNNNNNNNNNNNNNNNNNNNNNNNNNAGGGACTATCGCTGGATCTCAATGCTCTG
CAATGGCTGTGTGTGAGGGAACATAGGCGATACGCAGTGTCTTCAGTCTTCAGCTCTCTAACATTACTCTCG
>SOAP_k35_scaffold812 Locus_1528_3 15.4 COMPLEX evgclass=maina2,okay,match:Velvet_k45_Locus_17066_Transcript_24_Confidence_0.462_Length_997,pct:99/100/.; aalen=215,47%,complete-utrbad;
ACTCTCAGAGGGAGGCGTTGTAGAGTTTAATGGCCGCAGGCAGGAATGATTTCCTGTGGCGCTCAGTGGTGCATCTGGGTGAGGGGAGTCTTCTGCTGAA
GGAGCTCCTCTGCTGGGCCAGTATGACGTAAAGAGGCTGTGAGACATTGTCTAGAATAGACTTAAACCTAGACAACATCCTCCTCTCTGCCACNNNNNNN
NNNNNNNNNNNNNNNNNAGTTGTCACAATGTCCAGCTCCTCCCCCACGACATCTCCAGCCTTCCTGATCAGTTTATTAAGTCTATTAGTATCTGCGACCC
TCAGTCCACTGCCCCAGCATGTGACAGAGAAGAAGATCGCACTGGCCACAACAGACTCATAGAACATCCGAAGCATTGTCCTGCAGATGTTAAAGGACCT
CAGCCTCCTCAGGAAAAAGAGTCAGCTTTGGCCCTTTTTTTAGACAGCTTCGGTGTTCCTAGACCAGTCCAACTTATTGTTAAGGTACACCCCCAGGTAC
TTATACTCCTCTACAGTGTCCACAGGGACCCCCTGGATGGAAACAGGGGTCACCGGTGTTTTCGTCCTCCTCAGATCCACTATNNNNNNNNNNNNNNNNN
NNNNNNNNNCTCAGATCCACTATCAGCTCAGTCCAAGTGACAAAGTTGCCCACAACCGTCCTGTATTCACTGTCATCACCCTCTTCAATACAACCAACTA
TTGCTGAGTCATCAGAATACTTCTGAAGGTGGCAGGACTCTGTGCAATAGTTTGTAAATAAAAGTCTGATGTGAAGAGGGTGAAGAGGAAGGGAGAGAGG
ACAGTCCCCTGTGGGGCCCCAGTGTTACTGACCACCTTGTCAGACACACAGTTCTGTAGGTGTACGTACTGTGGTCTGCCCGTCAGGTAATCAACAATCC
AGGACACGATGAGGGCCTCCACCTGCATCGCAGTCATCTTCTCACCCAGTAGAGCTGGACGGATGGTGTTAAAAGCACTGGAGAAGTCAAAGAACATGAC
TCTCAAAGTGCTCGCCGGCTTGTCAAGATGAGTGTAGACTCTGTTCAACAGGTAGGTGATGCTGTCCTCAACTCCCAGGCGGGGCTGGTAGGCGAACTGT
AGTGGATCAGTGAAGGGCTTCGCTTGACCATAGGCCTTAGCTGCTCCAGGACGAGCCTCTCCAGGGTCTTCATGATGTGAGACGTCAGGGCCACCGGTCT
GTAGTCCTGAGGGCCGCTGGGACGCTGCGTCTTTGGCACAGGAACGAGGCAGGACGTCTTCCACAACACTGGGACCCTCTGGAGGTGCAGGCTCAGGCTG
AAGACTCGACTCAGTACTCCACACAGCTGAATATATTTGTCCCATTTTGTCATTTTTTGCAAACACC
>SOAP_k35_scaffold830 Locus_1560_0 22.5 LINEAR evgclass=main,okay,match:TransAb_k35_TransAb_k35_S11469,pct:100/98/.; aalen=312,78%,complete;
TTGAAGGGCCAAAAGTGTTTTATTAATTTATATAAATACCATCAGACTCCACAGTGTACTCCAGTACACATCACTCCTCATTAGTCCTTTAGATAGTTTG
AGAACAGAAGAAAACTCAGCTCATGTTTTATTTTGANNNNNNNNNNNNNNNNNNNNNNNNNNNNNNNNNNNNNNNNNNNNNNNNNNNNNNNNNNNNNNNN
NNNNNNNNNNNNNNNNNNNNNNNNNNNNNGTTCTACTTCCTGTCAGCAGACTGGCTGAACTGGTCGACTCTGCAGGTGAAGAAGGAGGGTGGGTGTCGTC
TCTTTCTCTGGTTAAACAAACGTTCTAGAAAACTAACAGTATGAGTTCTTAACGAGCCACGACCTGCCCCGGGTCCTGGTGTCTGGTTTATATTNNNNNN
NNNNNNNNNNNNNNNNNNNNNNNNNNNNNNNNNNNNNNNNNAGTCATCTTCGTCTTCGTGCTTCCTCTTCAGCGAGTCTCCACCAGCGTTCTGCGAGACC
ATGTTGGTGGTGATGAGGATGTTCTTGGAGCCGATCAGAGACGGGTTGATGAGGACGTTGGAGACGGCCGGCGTGGATGGCGTGGTGGTTTTGGTGGTGG
TGGTCTGAGAGGGTGGTGGGATCTGCACAGTGAACCTCTGACCTGTCAGAGACACCGGAGTTCCGACTTTAGTGGTGACGGACTGGACTGATGGAGTTCC
AAGGGTCGGCGTGCTCGGCCTGCTGGAGACGGCACCGACGCTGAGGCGAGGCACCGATATCCTGCCGGCGGATGTGGACACCTTCTTCTGGACCGACTTC
AGTCTGTAGTTGGGCGCTGTCAGACAGTAGCGGTCTGGAGGAAGTCGGGGTCCTGTGTACGGTTTTATCAGCGGGAGAGGAGTCTGGTTCTTCTGCCTCG
CCACCTCCAACAGGAAATCTCGTGGCGGCGGCGAGGTGAACGACTGATCCATGCGACACTGGATGGCGAGTTTGATGTCGTCAGCGTCAACTGTGGACTT
CTTGGCGTGCGTGGCGTAGATTTTGGCGTCCTCGATGATGGTCGTCACATATCTGTAGGTGAACTCCAACATCTGGTTGATAACTCGGGGCTCGTACTCT
GTGATCCCCATGTCCTTCAGGATCTGGATCATCACCTGGGCGTCTTTAGGGATGGTTTTCGGAGCAGACATCTTGATTTGTGTCTCTCCCTCGGCAGGAG
CG
>SOAP_k35_scaffold876 Locus_1624_2 16.7 COMPLEX evgclass=main,okay,match:TRINITY_DN29086_c1_g5_i2,pct:100/96/.; aalen=495,32%,complete-utrbad;
TTTACTTTATTGAAAGTATTTGAATTTTCTTATACCGAATGCAAGATCTTGCTATACTATACTGTTGTTATTTCAATGAAGGATTTGAATGTACAGCCTA
ACCACTACTTGGACTACATTACTGTACAAACATTTGTATTANNNNTAGCGCCCTCTACCTGCCGATAATTGCATTTTATATAACCAACAGTGTCAAAATG
CACTATGGCTTCATTTCTTTGTATAACAGACATGTAGAGTCACAGGATTTCATACCCTTTTCTGTCACAACTTCAATTTGTACCCCTCGTGACGTCANNN
NNNNNNNNNNNNNNNNNNNNNTGGCGTCCTCCCTCGCACTCCCTCCTCCCCCCCGCCCTCCTCACGAGCCTCTAAACACACCGGGGAAATCTCTCGTCGC
CTCAGTCAGTCAGTCAGTCAGTCAGTGCGTGCGCCGCCGGCTGCTGAGCGTCTTCCTGGCCACATGCGCGGAGCGTAGGTGCAGACAAGGAGCAGGACCG
CCTCTGGGATTTATTATTAGGAGTGAGTGAACACCTGGATTAAAACATCATCTTTCATTTTTATTCCCTTTTCTTTCTTTTTTTTCGGACTCCTGGGCTT
GAGAAACCACCTGCCATCATGTCTCGAGCTCCAGAGGATGTGACCAAGCTCACTGAAAGTACATACAAGGTTGTGATGGATCAGTTGAATCCAGGCCTCA
GGAACCTGGTCAACCTCGGGAAGAGCTATGAGAAATCCGTCACAGCGATGACTCTTGCTGGAAAGGCCTATTTTGATGCAGTCTCCAAGGTTGGCGAGAA
CGCCGTGGTGTCTCCAGTCTCCAGAGAGCTTGGTGTCGTTCTGATGGAGATCGCAGAGGCCCACAAGAAAGTCCATAACGAACTGGAAGAGAACTTCAAG
AGGTTCCACAGAGAGGTTATTATCGAGCTGGAGAAAAAGACAGAGATGGATGTCAAATACATGAACGCTACGTTCAAGCGCTATCAGTCAGAGCACAAGC
TGAAGCAGGACTCCCTGGAGCGCTCACAGACAGACCTGAAGAAGCTCCGGAGGAAAAGCCAAGGAAAGCACTCATCCAAATATGAGATCAAAGAGAACGA
GTATATGGAGACCATCTCATCGCGTCAGATGGACATGCAGAAGTTCATCGCTGATGGCTGCAGAGAGGCCTTACTGGAGGAAAAGAGACGCTTCTGTTTC
CTGGCGGACAAACACTGCATGTTCTCCTATCAAATTAGCAACTTCCATGAGAAAGCCAAAGAGACACTGTCCATGAAGCTCCCCAGCTGGCAGGAAAAGT
GCAGCGACATCACCAAGGTGCCGGACACTGTGAAAACCATGATAGAGCGGCTTTCCACCACACCAGAGCAATCACCGCAGGTCGAACGCTACAGCAGCAG
CAAGGTGGAGTCAATGGTGCCTCCTCCTGCACCACCGCTAAAGGCACAGACCAGTCCACTAGCCTACATGTTCAACCCAGAGCCCATATCTCCAGTCACC
TCCTCTTCAGACCACCACTCAGACCAGGGCAGCATTGGAGAGGGAAGTCTGTCCCGCTCGACATCTCAGTCGTCCGGTCTCAATATGGGCAGGAAGCCTC
GAGTTAGGACCATCTTTCCCCACACGGCAGGCAACAACCACACACTCCTCAGCTTTGACGATGGCGACATCATCACCCTGCTCATCCAAGAAGAGAAGGA
CGGCTGGTTGTACGGAGAGCTGGACAAGACACAACAGCGGGGCTGGTTTCCCTCCTCTTACTGCAGACCTTATACTGATCCAGTGATATCAATCAGCAAT
CAAGGCACGCCGGTGCGCTGTCTGAGTGAGGTCAGTCTGCCGGAGCAGGAGGAGGATGAGCCGGTGTTGCTGCCGCCTCCAGACTACAGCGACGACGCCC
CCTCTGACTCGGTGGTCCCCCCAACTCGCTCTCCACAAAACATGNNNNNNNNNNNNNGTCAGTACCATCACCTGACTAAGCACGCACTAACTAACATGTC
GTCTGTTGTATTTATTCAATCAGCACAAGCATTTTCTAGGTCTAATTACCCAGGTGAGGATACAATAGGGAAGAATATGCATTCCCCATTCAATGAGGCA
CTGTAGAGGACTAAAATATACTGATGATGTTGTGTCCATTTACTTCATACTGAAAAAGTGTAAAAAATGATATGATTATATGTTTTGCCCCTTCTTATTT
CTTTGGATTGATGCTTTGGTTTGATGTTGGGTGGTTAGGCCCTGTAACCCTGTATACTGACATACAACAAGATGTTGTCCTGGTGGTGGTTGTTTCTAAA
AGAAGTCGCTCCTCCATGGATGTGGTTAACCTGACATTATTTATTCCTCTAATCCATCTTTTGTTCCTCTTAAATAATCAAATTGAATAACGTGGAAGTC
CTCTACAATAAAGTACAAACAAGCTTGATTGTTTTTAAAAGCTTTCCATTATATTTTATATACCTACAAGCTGAAAACAACAAAAGTAGCACCAAATGTA
GAACCTGACAACAGACGGTTAGTGATTAGCTGGTAAACCTGTTGGAACATTTAGTTGCTAATTAGCCAGATGTTTCCCCGCAGGACTTGCTGGAATGGGA
GTGAATATTAGAATTACATTCACCAGGCGGACAGATTGTTACTATATAAATAAAAGCAAATATTGCTTCCTATATTTGCTGCATATGGAAATAGGCAGCT
TTTTGCTAGCAGGTTTGCCATATCTGGCTGTCGTTGCTATGCATTTAGGCATTTCAAGCTCTCTTTTAATGGCAAACATTAGATGTTGCTTTTGCCTGAC
CTAAGTCATCACGGCCAAACCACAAAATGCCGTCACGTCGAACTCATAGTCTGACTAATCACGTTATACCAAAATCTCCTTGCNNNNNNNNNNNNNNNNN
NNNNNNNNNNNCCTGCCAGAAACACACCTCAGTTCCTCTAATCAACTATTTTTATCCACTGAGTTGTTTCCTAGAAGGATGTGTGAGCCTTAAGGATCGA
CACACTTAAGTACTGTATCTAGAAGAAGTGTAAAACAGACCAGAGTGTCTGAACAAGACATCTAAGCCAGGTTTTGTTCAGGAGTGGATAGATCAGAAGA
GAAGGAGAGTTATAGAGGAAGACATAAAGGACAAGAGGATACAGGCACAATTTCATTTTGTGCCTGCACTGTGTCAGCTGATTGAAAATGAACTATTAGC
TGCTGTCCAGGCAGCAGACAAGCCCAGGCACACTTCTTTCTCCCTCATCATTACCTCCTTCCTCACTGCCCTGTCTGTACTCAGTGTCCTTTGTACCCTG
CTGCCTCAGCGTTTTATCAAATAATAAACCACAGTGAGGAATATACCTTTCCAACAGGAGGAATCCCAGTGCTTTTCACTTTCATATCTTCCATCCCTTA
TCCGTATAATTCAAAGTATTTTAATCACGCCACTGGCAAAAACATCTTTTTCTTCCTTTGACAATTTGTTCAGATGGCAGAGGGGCTGACTGTACTTTTT
AGGTTTGTTATTGTGACTGCAGGCAAAGGTGGACCTTGTCACTATTGAGACTTTTGTTGAGCTCCTCCGGCAGAATTCAAGCTCTGTTTCCTGGTCGTAA
TTAAGGCGTGTCAGCTTTAGTGGTTTGCTGATAAAGTACTTTGGTTGTGTAGTTGCCCTGGGAACAACTGTATACATTGTTTTTAATTCATTATGTTTAT
TGAAGAATGGGTCGATAATTTTGCAGAGTTTTAGAGTGTTTAGAAAAGGTTTTATGTTGGAAATTTTTCCGCTTCTGGATTACACATTTCTGTCAGGTTA
ACTCAAAATGCGTGTAACCCCTGAGAAAAACAAGAATGCTCCGCAGTGTAAGTCAACAAAAGCTCAAGCTGAAATGTTCTGATTCATTCTTAAATAAGGA
ATCTAAGAGATGGTTGAGGGCAGTACACAACTCTTTCTGAAAAGCTGAATTCAGGGAATAAAAGTCTACTAATTGCAGCTGCATGTCCAGTGACTTCTGG
ATGTTTTCTGCTCTCTATTGGAAGAACAGGGAAATGCATGTTTTTCTGCAAGTAATAACGAATGTAATGACAGGCCTTCCTCTAAGTATGATAAAAGAGA
CACTTTAAGATTTGCATCTGAAAATTTGAGTTTTATCAGTCTGTGTCCTGCACACTAAATAAATATATGATAAAATCTTAAACATTTTCTTATCTGATGT
GAAATGAAACCAACATTCTTGATCTACAAACACGTGAGTTGAGTTCCTCTGATATGTTTGTTAACTGCTGTAGGGCCTTATAACATTTTTTTNNNNNNNN
NNNNNNNNNNNNNNNNNNNNNNNNNNNNNNNNNNNNNNNNNNNNNNNNNNNNNNNCAGTCGCCCTCAGGGCACATGACTCATATGTATTTCTGTTTCTCA
ACTTTATCGTCCCCATGCTCACTTGGCTCTGTGGAGGCGATAAGATTATCGTCATCCTCAGGTGAGAGAAAAAGAGGAGTGTGTCTCTCGCCAGCCTTTC
TAGATTGTCTAGATTCCAGACCAAGTGAGGTCTGAGGTTGTAGCTTAAGTACCTGTCAAAGCTCCACAGTGCTCATTGGTAAGG
>SOAP_k35_scaffold973 Locus_1770_0  2.4 LINEAR evgclass=main,okay,match:SOAP_k45_C216090,pct:100/56/-sense; aalen=82,70%,complete;
ACTCTGGTTGAGAATACGCGGCTGTTCTAGCAGTCCACGTCAATCTGCACAGAGGAGCTCAAGCTGGCCGGAAGTCAGACACCGTGTCCAGTCATTTTTC
AAAATAAAACACCCTGTGCAAACTTCTGATCATAAAAACAGCCAAAAAATGAAAATGAAAAACTATGAAGGAAAAATGACCAAATCGGAGCAAGTTAACT
AAAGTCTGGAGGGCAAAATGNNNNNNNNNNNNNNNNNNNNNNNNNNNNNNNNNNGGCGTTTGAAGATGGCTGGAGAACAGACCAAAACAGTGCTGCGGCA
TGAGACGTGCCGGTGACGGTCTCAGAACTACAGAAGTCATAAAATATTGAAGGAC
>SOAP_k35_scaffold1002 Locus_1793_0 15.4 COMPLEX evgclass=maina2,okay,match:TransAb_k35_TransAb_k35_S25800,pct:100/100/.; aalen=440,49%,complete-utrpoor;
GCATCATGGTCCCAGTCTTCAGGAGGGTGACTGCTATAAAAGACTTTCCACACCCACAACTCCTCTTCATCCCCACCTCCAAGCTCTGACAGCCAATCAG
AGGAGCGCTCTTGCTGCAGCACTGAGCTATAAAAACCGTCACAGTGCCATTCAGCAGCAGACAACACAGACAGAGACATCACAGCTTTCATACTGAACAC
ACTCAGCAGACACAAAGATGAAGATGCCACAGCTTCTCATCCTCCTGGTGACCATTTTGGTGCACGCAGCAGCTGGTTTCCCTGCCCTGCAGGGCCAGAG
CAAGCACGCCTCCTGGGACGACGTGAATGTGGTGGCTCATGGCCTACTCCAGCTGGGCCAGGGTCTGAAGGAGCATGTGGACAAGACCAAAGCCCAGATG
AGAGACGTCAATGCCAAACTGAAGGCCTTCAACACCACTGTGACCGAACTGCAGAGGAAGCAGCAGGAGCAAGAAGAAGCTCTGAAGGCAGCACAGCTGG
CTGAGGAGGTGAGGGTGAACGTGGAGGAGGTGAGGAAGCAGAACGAGGACATCCACTCCAGGATGGACAGACTGGAGGAGAAGGTAGATGAGGTGAAAAT
CGTGGACAGCAACAACAGCGATCACACAGGAGTCCCCTTTATCCAGAGGCTGGTGATGGCTCAGAACAGACGCATCGATCAGCTGGTGGACAAAATCAAG
CAGCAACAAGACAAACTGGAAAAGCAGAGTGTGCACCTACAAGCACTGCAGAGCAAGGTTGCAAATAAGAGAGTGAAATCACACAGACGGNNNNNNAGAG
ATGAGGAGACGGCACTGAGGGGAGAGGCAGAGCACAGCGAGACCACACAAGGTTTGGCCAAAGACTGTCACGATCTGTTTGTACAAGGGCAGCAAGCCAG
CGGCATCTACACAATCCAACCAGAGAGCTCCCAGCCCTTCAGCGTCCTCTGTGAAATGACCTCAGAAGGTGGATGGACCGTCATCCAGAAACGTCACNNN
NNNNNNNNNGATGGATCCCAGAATTTCAATCAACTGTGGGAAGCCTATAAGAGAGGCTTCGGCAGCCTGACTGGCGAGTTTTGGTTGGGCTTGGAGAACA
TCCACTCTCTGTCCAAGCAAGGCCAGTACGTCCTGCAGGTTGAGGTCTCTGATTGGGCCGGAGAGGAGCAGCAGACAGCTCAATATCACTTCCAACTTGA
TGGAGAGGAGAAGAAGTTCACTCTCCACCTGCAGGAGGAGCCTTCATCTGGAGATCAGGAGAAAATAATGACGACCAGCACCTCTGGTCTTCCCTTCTCC
ACAGCAGACAGAGACAACGACCTCGCTGCAGAGATTAACTGTGCTGAACAGCTCTCAGGTGGTTGGTGGTTCAGTAGCTGTGGTGAGTCGAACCTTAATG
GCAAATACCCCAGAAAGCCGAGCATGCTCAGACGACATCATTCCAGAAGACAGGGGATGTTTTGGACGTCCACAAAGGGACCAAACAAGTCTGTGAAGAC
CACGCTGATGAAGATCGCACCGGCCACAATAAAACAATAAGACACAAAGGATCAAAGACAATATTAACTCAATAAGATGCACATTAATGATCCTGATGAC
TCAGCGGATCATCACATTTCTATGCTATGCTATATGATGACTCATTTTGTCATATTGACAGTTTGAACTTTATTCCCTTTAAAAGGGTTTTACTTCTTTA
TCTTATTTTGTAATACTGTGTGTTTTAAATCCCTCTAGTTTAATAATGTAGTGTGTTTGCTATTTTTAATGTCTTTGTACAGGTTTTTTACATGAAGTGG
ATGAAAATAAAAGTTTTCAAAGGTTTAATAAATCCTGGCTCTTTGTTCATGTTTGAAGGTGTAACAACAAACAGATTTTATATGTTGGGCCTTAGATTAA
CACATTAGATGTACACTGATTCTCTCTGAAACTATATTTCAATACAAAATTAGAATGACTGAATTATGAAATATGAGGTGACCCTCTAAACTGATGTGAG
CCTTTATTGGAAGTTTTATGTTTAAATCAATTTATTGCTTNATATCATCAAATGTATCTTCTGACACATTATTAACATTTATACCACAGTTAGTTAGACT
CTTGATTGGACAAGAGTCGTTCCATGAGCGCTGATATAGAGAATAACAGCACTGAGATGTTTAACATGTATCATTATACCTGACAGATGCTCTAATGACC
ATTAAATTTACATCATCTGTCTTAGATTGTTACAAACTTTGCACCACAAAGATGAAAATATTTCTGCAAGCAGTTTAAAAACACCCACAATTTACTGCTG
ATAGAAACTGAATATGATTAGCTTATTATCCACAGTCAGTAATCAATACACAACCATTAATAAAACCAATAANTTAATAGTCAACATTTCATTTCAGTTC
ATTGTGGTGATGGCTGTGGGATAAAAACTGTTCATCAATTCAGTATAACAGCACTCTTTCTCATGGGATATTGCNNNNNNNNTCTACATCTCTGCTGTTG
AATAAATTAAATGTAATTTTGGTGTTTGCATGTTTATGGGGGTATATGGTTGAAAATCAAACTACCTTTGGATGAACCGACCAGTGTCAGTTTGACACTG
CTGCTCCCTGCTGGAGAAAACAGTAACTGATTTGAACAAGTCAATACAAACAAAC
>SOAP_k35_scaffold1045 Locus_1876_0 11.1 FORK evgclass=maina2,okay,match:Velvet_k35_Locus_31248_Transcript_11_Confidence_1.000_Length_3525,pct:99/100/.; aalen=741,47%,complete-utrpoor;
TTTTGTTTCTTTATTAAACCAATATCTAACCAATAAAAGCAAAATTCACATACTTTAGGCACAGTTTCCCCCATTTAATGCTGTGCACCATTGTCCAAAA
TAAAGCCAACAAAAAGGAAGAGAGAAAACACAAATTGCACATCCACAGTTCAAAATGAAAACAAAACTGACACACGGTGGTGGTATGAACGGGTACGAGC
ATGAAATATTTCTTTTTCCGAATATTTGTTTTTGTTGATTGATTACTATCAACACACAGAAATTAACACAACCCCAAAGTAATCAGTAGTCAAACAAATA
AATTACAGAGAATACTGACAAACTGACAAAGAATTTATATTTATTACAAACAAAACAATCTTGACAAAACAAAGTTCAACTGTGGGCATAGGTTTTTTGT
TTTTTTTTNNNNNNNGTGAAATTGGATTCAAAACTCACCCAAATACTTGTATTTAAAAGCTGCATTTTCAAAAAACAACATAAAAAGACTAACAATAACT
TAATAACTGTATGATGAATCCCCCAAAAAACAAACCCAACCTTATGTACTGTGAGTAAATGCATTGTACAATGAAACTAATATGTGCCCAGTATACAGCG
TATAACTGTAAAGCAAGTGAAAAGTGAATACAAGTCTGCAATGTAAAGCCTCATTGTTCCAGCCATGTCTTGATATATTGTGTGTGGACAGATATAAGAA
TAAATGTAAACATACAAGAATTATGACAACTGACATATTTGGTGATATGTCTTGTGCTCTTCACAACACAGAACCCTCACAAGAACAATCGCGACCCCGT
TGATGTATGTATACTTGCTACTGTTTATATATAAAAGGTTATTCTTCTACCACTCTTTGTAAACCATTTCACTTGACCTACATTGTACCTTTGAGACTGC
AGTTGTTTTACCATAAATCTGGTAAAATTTACCTCCAATACATCATTGCTATCGCTTTGTTTATACACATTTCTTACATTGGGTACAATAAGTATCCGGA
AAACGTGGAGTGGACATATTGACCAGCGTAAAGTCCTGCAGCCTGGTCAGATGGTAGCTGTATATGCACAGTGTCTCCATGTCGTAAAGGGAGTACAGCA
CTCCCTGATGCCTGATCCAGCAAGCCCTTTTTGTATTCATCGTACGTGTACATGACTGGCTCATTGTTCTTCATTAGTGCCACCCACACGTTACCTCCCT
TGCAGTGGACGTGGTAAGCAAAGTAGTAGATCCCTGGTACGCTACAGGTGAAAATACCAGTTTGGGGATTGTAGTCCTGGTTGCCGTTGTGCAGGAGTTT
GTCAAAGATGACCGGAGAGCCGACAGGAGGGAACGGGTTTGTGAGCTTTGCTGTGAAGGCTGGCATCTCCGCAGCGTTTCCACCAATGTCGCCTCCGTTC
TTCTTGTAGCCTTGTTTTTGGCTGCTGTACGGGCCGGTCACAGGGAGGATCTGTCCGAGTTCAGGGGATGTAGCAGGTAGTCCTGGGGGACCAGGGGGTC
CAGGTTGTCCTGGTTGACCTGGAAGTCCAGCAGGGCCACTTGGGCCAGGGTTACCCTGAGGACCAATATGACCTGGGAGTCCTGGCTTTCCCTCACCAGG
GTAGCCAGGTTTACCAGGCAGGCCTGTTTCGCCTTTTGGCCCTGGCATCCCAGGAGGTCCAATTGGTCCCCCTGGCCCTGTAAGCCCTGGAATACCTTGT
GATCCTTGGTGGCCTTTCTCTCCAGGTTGTCCACCCTCTCCTCTTGGTCCAGGTAGTCCTCCGCCACCAGGGGGACCAGGTAAACCCCTTAAACCAGGTT
CTCCTTTGGGGCCAATGGGCCCTTGAAAACCTCTTGGTCCAGGTTGTCCAAGCTCTCCTGATAATCCTGGCTGTCCTGGAAGACCTGGAGGCCCTAGATC
ACCCTTCATTCCTGGATATCCCTTTGGTCCCCCAACACCATCCTCTCCCTTTTGCCCTGGGAATCCAAGACTACCCGGAGGCCCCATTGGACCTGGTGGG
CCAGGCACACCGCTCGGACCGGTGGGGCCAATCACTCCAGGAAGACCTCCGTGACCTTTATCACCTTTTAGGCCTGAAGGTCCAGGGAGACCAGCATGTC
CCTTGTGACCCTTAGGTCCTGGAAACCCTGGTTTACCATATCCTGGTAAGCCTGGACCCCCTGGTAAACCTTGGGGGCCTGGTTCCCCTTTCACTCCAAT
GGGCCCTGGTTGCCCTCTGAAACCATCTTTTCCCGGTTTCCCAATTCCTGGCACACCTGGTGGTCCTGGTTGGCCTCTATCACCAGGTGGCCCTGCCAGT
CCGGGCTCTCCAGGAGGACCAGGCTTTCCTGGCATCCCTGGCTGTCCAGGGAGACCATTCAGGCCAGGTTTACCAATCCCAGGGTTGCCCACATGTCCAG
GTGGACCTGGTGGTCCACTGGGTCCTTTTAAACCTGGTAAACCAGGTATACCAAGTCCTTTGTCCCCCTTAGGGCCTGGAGGACCAGGCATCCCAGGTGG
ACCTCTTTGTCCAGGCTCTCCTGCATGACCATTCTGTCCGGGCAACCCCTGACCTCCTTGTTTTGAAATCCCAGGTAGCCCAGGGGGACCTGGGAGCCCT
GGAGGCCCAGGAAGTCCAGTTGGTCCTTCGCCACCACCAGGACCAAGGTCACCCTTTAGCCCAGGCAATCCAGGTCCTCCAGGTTTTCCTGGTAATCCTG
GCATGCCAGGTTTTCCAATTCCTGGGTAGCCTTGAGGACCAGGAGGACCTGGCTTTCCTGGTAATCCTGGCAATCCTTGGCCTGGTGGCCCAGTGGGTCC
CTGTGGTCCTGGCGGTCCTGTTGGTCCTGGGGGCCCCTGAACTCCTTGTGGTCCCTCTCTGAGACCTTCTCCACCAGGACCAGGAGGAGGTGGACCTTTA
GCTCCTCTGGGAAATGTTTGTCCTTTGCTATCAGTCAGTGGCCTCTCTTTGGCCATCTGCAAAGGCAGCTGAGGAAGCTCTTTCCCATACTGAGGCACTT
CCTTGCCATAAGGAAGGTGTGGCATCTCGTTCCCCATAAACTGTTGCTGAGGATACCCTTCGTTGTACTGAGGCAGGGGCTGGTGCTGTTGAGGTGGCTG
TTTGTGTCCATAATACGCCCCACCGTGGACCAGGTGTAATACACATAATTGGGACGCTGTGATGAGTAGATAGAAAGAACGAACGGGTACAGCCACCATT
TTTTTCAGATTTTTCCTCCTCTCAGACTGAAGGTGCTCTCTCCCTCTGGCCTGCGCCTCCTTCGTCTGCTTTCCCCTCAAACTTTACGCTGCTTTTCTGG
GTCTTTTCCAAGGCATGAGCGGGACGGTGGCCATGCACGGGGTTCCAGCCAGGTGTTAGCTGCAGTCCTGCTGGGCCCGCAGGTGTTTTGGAAGAGGAGG
AGGTTTTCAGGGGAATGCTGACGGGAAGTGGAGTCGATGTCGTGCCAGAACCGGAGCTCAGCAGCCTCTTTGTGTGCTGCTGCTGCTGCTGCTGCTGCNN
NNNNNNNNNNNNNNNNNNNNNNNNNNNNNNNNNNNNNNNNNNNNNNNNNNNATCACAAAGCTTTGAGGAGCTGCTCTGGTGAGGGTTTGGCTTTTATCTG
CAGGTGGGTGGAGCTGCACGAGTTTGAGAGGAGAGAGGAGAAAGGATCGAGGCAAAAAGAGGGAGCTGCGACGATAGATCACAAGGAGGAAGATCCTCGT
TTGACTTGGAGCTCTCGGTGCATTCTTTGCATGCAGAGAGATTTAAGGGCAGGGTCTCACTTTGGTTTTGGCAGAGGTCAACGTCGAGTTGTTTGCCACC
ATCTTCTCCATCCGTCTGAGCTCNNNNNNNNNNNNNNNNNNNNGATCCTCTTCTCCTCCGTGACTCTTTGGACCTTTTCTTTCGTCACCATGGCGAGGAG
AGTCTTGGCGTCCACGTCTGTCAAGTCCACCGACGGGGACGTCACCTCGAGGACGACCTTCACCCACTCGGTGAGCTCTTCGCAGGACGGGAACTTCTTG
AGCTCGGCCTGTGCTTTCTCCCTGGAGGCGCTCAGCAGCTCCACAGCCATCGTCTCCTTCTTCAACAGCCTCTGCACCTCCTCCAGGTCTCTCTGTAGCT
TCTTAATGAGTTTCTCCTCCTTCATCTTTTTGATAAACTCCAGGTCGCTCTGTGTCAGCTGGTAGCCCTTCATCCCTCTCAGCATGGAGTTCGGATCGTC
TGGTTCTGTTTTTGTTCCAGGAGTGTTCACATCAAACGTCCTGTTGTGCTCGTTGTGATCCTGATCTCCTGCAGCCTCCTCCACATTGTGCTGCTGCTGC
TCCTCCAAATCCAGACTTGAGTCATTACAAAAATCCAGGTGTCTCTTCACATCCGGCAGCGGAGGAGTCCTGTGGAGCTGTCGACCTAACGGGATGTAAT
TCCCCTTGTGGGCGCTTTCTCTCAGGATTTCTAGATACCTGTCAGACATGTCTGAGGGCTCCCTTCACTACAGATCCTGCTGTTTCCTGCCTCCACCCTC
CTCCTCTTTTGTGCGAACAGGTGGAGTCTCTGTGAAAAAAAAAATCACTGCATCATTGTGTTCACCTGTGGCACAGAGACGGACGATTGCTGCTCTCGAC
CTGTAGATGGCGACAGATTCTTTCAGTTCTGGAGTTGAGAGCAGTGTTTAGATAACACACACACACTCAC
>SOAP_k35_scaffold1057 Locus_1896_0 20.9 LINEAR evgclass=main,okay,match:TransAb_k35_TransAb_k35_S18198,pct:99/99/.; aalen=613,76%,complete;
ACAGACTCAGTTATTGATCGTCAAAATAAGACACAAGCTTCAGTGACAGACAGGACTTTTATTTTGAAAGTGGGGCAGCTCATTACTACAGGAAGTGAAA
CGAACATCAAACATAAAGTGCTTGTTCCCACGGCAACGGAAAGAATTCAGCCAATCAGAGAGGACTACAGGGAGGGGGAGGNAGGTGGTGTGGTGGTGGA
GGAGGTGTGATGGAGGAGGAGGTGTGGTGGAGGAGGTGTGGTGGTGCAGGAGGAGGAGGTGTGTGGAGGAGGTGTGGTGGTGGNNNNNNNNNNNNNNNNN
NNNNNNNNNNNNNNNNNNNNNNNNNNNNNNNNNNNNNNNNNNNNNNNNNNNNNNNNNNTCTTCAGGAAGTTGATGAGTCCGTTGGTGGACGAGTCGTGGC
TCGTGACCTCGGCGGCGTCTTTCAGCTCCGGCTCGATCTTCTTTGCCAGCTGCTTCCCGAGCTCAACACCCCATTGGTCGTAGCTGTTGATGTCCCACAT
GACGCCCTGAACGAAGATCTTGTGCTCGTACATGGCAATGAGCGCGCCCAGCATGAACGGACTGAGCTTCTTGAAGACAATCGAGTTGCTTGGTTTGTTT
CCCTCGAAAACCTTGTGCGGCAGCAGTGTGTCTACGGCGTCCCCCTTCAGGCCGGCGGCCTCCAGCTCCACCCGAGCCTCGGCCGCTGTCTTCCCCTTCA
TCAGAGCTTCGGTCTGAGCCAGGAAGTTTGCCACGAGGATCTTGTGGTGGAGGTTGTCTCTAATTGGATGTTGAGACTGAGCAGGAATGAGGAAGTCAGC
TGGAATCATACGAGTTCCTTGGTGTATGAGCTGGTAGAAGGCGTGCTGTCCGTTGGTGCCGGGCTCGCCCCAAACGATTGGTCCGGTGTGATAGTTCACT
CTGGTTCCATCCTTGGTGATGTACTTCCCGTTAGACTCCATGTCGCCCTGCTGGAAGTAGGCGGCGAAGCGGTGCATGTACTGGTCGTACGGCAGCATGG
CGTGAGTCTCTGCCTGGAAGAAGTTGATGTACCAGACGCCGAGCACGGCGAGCAGAACCGGAACGTTCTGATCCAGAGGAGCGCTCCGGAAATGGTTGTC
CATCCAATGAGCTCCTGAGAGAAGCTGCTCGAAGTTCTCGAAGCCAACATGCAGAGCGATGGACAGACCAATCGCAGACCACAGAGAGTAACGACCTCCA
ACCCAGTCCCAGAACTCGAACATGTTCTCTGTGTCGATGCCAAAGTCCTTCACCTTTACTGCGTTTGTGGAGAGAGCCACGAAGTGTTTGGCCACCGCAG
ATTTGTCATTGGCTGTCTGCAGGAACCAATCCCGGGCAGACTCTGCGTTGGTGATGGTCTCCTGAGTGGTGAACGTCTTGGAGGCGATGATAAACAGCGT
GGTCTCTGCGTTGAGCTGAGCGAGCGTCTTCGCCATGTGAGTCCCGTCGATGTTCGACACGAACCAAACGTTTGGACCGCCGGCCGAGTACGGCTTCAGA
GCCTCAGTCACCATCAGAGGGCCCAGGTCGGAGCCTCCGATGCCGATGTTCACGACGTCCGTGATGCTCTTCCCACTGAAGCCTTTCCACTCGCCGCTGC
GAACTCTGTGACAGAAGGCCTTCATCTTGTCCAGCACGCGGTTCACCTCAGGCATCACGTCTTTACCCTCCACGTTGATCGGCGCGTTGGAGCGATTACG
CAGTGCCACGTGGAGCACGGCACGACCCTCAGTGAAGTTGATCTTCTCTCCAGAGAACATCTTCTCTCGGGCCTCCTCCACGCCACGAGACTTCGCCATG
GCGAGCAGCATGGACAGCACTTCCTGGTTGATGATGTTCTTGGAGTAGTCGATCAGGATCTGTCCGTCATCCGTGTTCAGAGTCGTGCTGAACCTGCTGA
AGCGGTCCGGTTCGGACTCGAACATGGCCCTCATGTTCAGGCTGCCCGCGTTCGCCTTGTACCACTGCTCCAGCTTCTTGTAGGTGGGGTCGTTGGTCAG
CGCCATGATGGAGCTCCTGGTCCGTGTGGAGGTGTGAGGTCTGCTCGGTCTCCGGTGTGTCTCCGGTGTGTCTCGCGCGGTGTCAGTCTGTCCTCTGAAG
GGGCGGGGCTGGTTACACTGCTCTGCACCAATCACCGCCGGGGACTGACCCCGCCCCCGCTGCGCAAACCACGCCCACCGCAGGACACATCATAGAGGCC
GAGCAGCGCGTGATGAATGATGACGTAATAATAATGACGTATAAGAATAACAGCCCTCAGAGGTCAGCCACATATTTTACTTCCTGTTTTATTAAATCAC
TGACTCAGACGTGTTCATAGCTCGTTTAATTAGAAGACAGGTGCGGTCAGTCAAAAAATCTGCTCCTAAGTCCTTTCCTAACCACTTTTCCTTGAC
>SOAP_k35_scaffold1115 Locus_2012_0  3.0 LINEAR evgclass=main,okay,match:TRINITY_DN35720_c0_g1_i1,pct:100/81/.; aalen=122,99%,partial;
CAGGTTGTTATTTGCTTCGTACTTGTATTTATATTTGTTAAGTAAATTATTGAAAGTTTCACAAATTCTTTAGCAAGCAGCAAAAGTAGCCTGCAAGTAA
ACAGGAAACTACAGCCTGCGTTACCACAACCCAACGCATTGTACACACACACTGCATGTTTGTGCAGGTCTCTGAGATAAGACCTGAGCAGGATCTTGTG
ATTTACAGGAACAGAACATAAGAAAGAGACNNNNNNNNNNNNNNNNNNNNNNNNNNNNNNNNNNNNNTTTCTCTCATTTATGCAAGTTGTTTCTAGCAGT
AGTTGTTTATTCCATTGTAGCCACCTACAACAGTTAGATAAGTAAATCATAATAATGACGAATACACG
>SOAP_k35_scaffold1116 Locus_2016_0  2.3 LINEAR evgclass=main,okay,match:TRINITY_DN28148_c1_g1_i1,pct:100/84/.; aalen=257,100%,partial;
GTAGGCCACGCTGTTCTTACAGTGGTAGGTGAGGTTTTGAGAAGCCTCGGTGGACAGCAGTCTCAGGAAAGTCATCTGAATGGCAGCAGTGTTGGGTGCC
AGGCTGTCATCACCATAGCTGAAGTGGAATCCTCCANNNNNNNNNNNNNNNNNNNNNNNNNNNNNNNNNNNNNNNTTCTTGCGAGGGATGCTGGAAGGCT
TGGGGAGGACGCAGGACTCTCCAGTCTCCATGTTGCAGAAGACCTTAATTGCATCGACGGTGCATCCCTGATTGGGATCAATCCAGTACTCTCCGCTCTT
CCAGTCAGGGTGGCAGAGTTTCAGGTCTCTGCAGGTGCGAGCTGGGTTCTTCTTGGATCCCTCGGGGCTGCGGATGTTCTCAATCTGGTTGTTGAGAGAC
TTGAGTGTAGCGTCGACCTCAGCATCATGTTGACGGAGGTTTCCAGAAGCCTGGTCGGCCCTCATGTACCTGAGAGGATCAGGGCCCTTTTCAGTCTGAC
CCAGACCAGCGAAGGCAGACATGTCAATGCCAGGGCCTGGGGGACCAGGAGGACCGGGAGGTCCAGGGTTTCCGGCGGGACCAGCGGGACCGGTCTCTCC
ACTGCGACCACGAGGTCCTGGGGGTCCAATGGGTCCTGGCATACCATTTCCACCATCCTTTCCAGCAGGGCCAACGGGTCCAGGAGGTCCTCTTTGTCCA
GAAGGTCCAGCAGGTCCAGTAGCACCCTGGTCTCCAGCTTGACCCGGAGGTCCAGGCAGACCCTGCAGACC
>SOAP_k35_scaffold1148 Locus_2073_0 20.0 COMPLEX evgclass=maina2,okay,match:TransAb_k35_TransAb_k35_J32233,pct:99/100/.; aalen=641,25%,complete-utrbad;
ATGGTGACAGCCAGCATGTTACTGAGTGTCTTCTTCATTACATGTGATGCTTTTTCCCTAAGTTTATTTAAATGCAATCTTTTGAGTTCTTGTGTCACAG
TGACAATACTGACTAAGTTATTTGGAGATCATTTGGTAGGTTTGGTGACTGATGAGGTCAGGCTCATGGGGGATTAAGGAGAGATAGCTCTCTCTGCTTA
GTTTAAACTAATTAAACGGAGGATCAACAGAAGGATTTGAGATGCAGACTCAGAGACAGTGGTTGAGGTTTAGAAATGCAGAAAGTTTACTAGACAGATA
CTTGGGCATACTCAGGCAAGAATTGTAGTCAAAAACATGCACAAGGTCAATAATCAGGTTAATCAAAAACTAGAAAATACACGACAAGGAAACGCTGGAT
CACCGTACAAGACAAGAAAAACTGGCAATGAACAAAGGGAGCACAGACTGTATACAGAGGGAAAATGGGAGGGGACACTCAGACACAATCAGGCACAGGT
GAAACACATTAGGAGAGGCAGGTAANNNTCAGAGGGTGGGGATAACACACAGGGAAAAGTGGAGACCTCAAAAACAAGACATCACAACTACTTTATTTTC
CAATGTAATCACAAGTTATACAGACATATTCTACTTTAGAGTTGAGAACAATCCATTCATAGCAACAACTTCTTGTGATCCTCTTCAAATAACAGTTCAA
GGTAAAAGAGTCAGTGCTTGGTATGTATCCCAAATTAAGGCATCTGACACAATACAGCTCCTGTCACTTAAGTTTGAACTAAACTCATGCACACAATCAT
TGGACTGTGTGGATGAGTATGTAGTTGGTCTGTTTTGTTCATTTCTGCACACACAGGTACTTTGCATTTACATTTCTGTACTGATTTAACTAACAGCTGT
TTAATCTCTTACAGGTGGTTTAAGTTCAAACATCAAACTCCACAACAGACTCAGGTCGAAAAATACTGAACATCTGTGTGCAACTGTTTGTTGTGAATAT
TTAAATCTGTTCACAGTGATTGTGTCCTCTAAGACGTGTGTAAGTAAATAGATAATCCTTGAGACATAACGTCGGGTCGTCCACTAATCCGATGATCGGT
GGTTCGATCCCCAGCTCCTCCAGTCNNNNNNGATCCCCGCCTCCCCCAGTCTGCATGTCGAAGTGTCCTTGAGCAAGATACTGAACCCCAAATTGCTCCA
GAAGGCTGTGCAATCAGTGTATGAATGTGTGTGAACGGGTGAATGATATATGCAGTGTGAAAGAACAGTCCATTTACCATTTAAGGGTTAACTCTTGTGA
GCCCAGTTGCAACACTAACTCTGGTTGGAAACTGTAAAGCAATCACCCTCAAAACTGTCCTAGAGATCTGGATGTGGTAAAGTACACTATTGCAAAGTTG
GTATTATCTGTTCACATCATAGCTAAAAGCAGCTCCACCATGTACACATACATTCTATTTTAGAAATAGTGTTAAACTGTATTTACATTAATGTAGTGAT
ATATTTAGTGCAACCCATTTCTCAGTTTTATACTGTAGTTCTTGTTCTGAGTCAATAACCTTTCCTTCTTGTTGCAAAATTCACTATTGTCTTGATTTAA
CTTGCTGCACACACTGACACAGTGTGTCGTTAGAATCTGGGTATCATCTGCTGCAGTAGAAAACAACAAAATATGACTGAGCCTGAGTCAGTATTTAGAT
TAATGTCATTGAACACCAATTACCAGTGCTGTGCTGTGATTTGGACAGAAACCAGATTCAAACCCATCGAAAAAGCTGTTTTAGATGCATCTGTGATTAT
TTAATATTGAACAATCCAGCTCATCATTTCATGCTTGTTTTTTTTTTTTTNNNNNNNNNNNNNNNNNNNNNNNNNNNNNNNNNNNNNNCTGCCTTTTCAA
ATGCCAACCAGAAAAATAGAAGGAAACATCCATTATGGAGAGTTCGAATTCTCCGAGTGAACACCTGAATCGTCCTCAGTGCAGGACAGTGGACAGCAGC
AGGACACACTGTACGCACAGNNNNNNGTCAAAGTGTCCAAGACAGCAAACAGCTTAACACAGACTGCTGACTGCTCGGAGGGTGTCTCCGCTCAAGTGAA
GAAAAAATACATTTCATCACACCATCTGCAACATCAAGAGTCAAATGACGTGCGAATTCTTGTACTTGTTCGATCTGTGGCTGCGTTATGGGGAAGCTTC
TGTATAGGGAACTAAAAACCTCCACAGCTCCTGCAGCTCAGTTGGTTTTCTCATCATCACACTTGCAGTAGTGAGTAGTGTACATTTATATTTGTATGCT
GATCTCATGCGTGTTTAATGCTATCAATTTATCACTTCAAAAATGAAAAAAATACATAACTTCTGCTTCTGAAGATATTTATTCATTGCACTATAATAAA
AACCTTGGCATAAAACTTCTAAAAATTCCTCATAATCTCAGTTGCATTTATTGGTCCAACATTTCACATATTGTGTGTAAACATCACCTGAAATCATACG
ATTTAATCACAAACATTACAACAAGTGGCAAGAAGAATTATGCAGAGTAATCCTCGGGCTCACTAGAAATCTACTACAATGTTTTGAGTAGTTCATGGAC
TTTTTTTTTTTNAATATCAGGCTCAATTTAAAATAAAAAGGGCTTTTCATGAGACAATAGCATATTCAAAGAGCTGGTGCTAAAATTCACTTAAAACCTT
TCATGAGTAAAAATGTTAAAACTTTATCTAATCTTTGGGGTTTAGCATGTAAACATTAGCAGCTTGTACTGTTTAATGTCTCAAAAAGGCACTACTGGGT
CATGTTGATTGTGCTTTAGTACCATGCCGGGTCCTGTGAGTGAATGGAGGTAGTGACATTAGATTATCTACATGACATTTTAGACATCTTAACAGAAATC
TAACCCTCATGTTGAGAGTCAAACTTCAACTCCAACCACTAACCCGGCAACACTCCCTCAGTGTTGTAGCATTTGTGTGAAGTAGTGTCCAAAAAGTAGG
TATTGCATTGTACATTATTAGCCTTTCCACTGATTCGATATCTGACATTTAATTCCTGGCAGATTTCTCTTCATAAAAGAGTCACTGACTGTGTTTTCAT
GCACATAGAAAGTTAACTACTGTCCTGGTCTATCTGAGGTGTTGCTTTTTATTCAAGTAATGACTGATTGAGTGATCGCGTGTCTACCTTATCTGAATTT
ACAACATAAAACATGATCATCAGCAAAGAAATATCAAAATGTTTGACTGAGCAGCAAGTTCTATTAACCTCTCATACCACTGGCATGTTTTTTGTAAACC
AAGGAGTGGGATGTTTCTGTGTTACTGTTGATCCAATCTCAGCTTTTTTTTTCTTTTTTAAGATAACATGAATTAAAATTATGTGTATGTAAACCCAGCC
AGTGACTCTGATTGCACCCCAATGATCTGAATCCTGTGTCATCAGTGACTACCTCCCTGTTTCTGGAGGAACTTCCTGTCAGTTTTAATTGTGCACTCTG
TTCTCCAGTGCTTTCAGCTCAGCCTCCACCTGAGCCGGCAGATCAGCTCCAACTTGCTGAGTGAAGTAGGCTCTCAACTCCTTTGTCTCCTTCTGCCAGA
AAGGCACGGGCACGTCGAACAGGGCACCCATATCCACCTTGCTGCCCAGACCTTTAATGTCGATGGCGCCATCTTCTGGCAGCCAGCCGATAATGCTCTT
CTTGGCCGCCTCATCCTCCCTCTCCCTGCTGCAGCGCTTGAAGATCCACTCGAGGACACGGGCGTTTTCACCAAAGCCGGGCCAGAGGAAGGCACCGGAC
GCGGGGTCCTTCCTAAACCAGTTGACGTGGAAGATCTTAGGCAGATGAGTGGGAGCCTTTCGGCTCTCCATGCTCAGCCAGTGAGCGAGGTAGTCGCCAA
AGTTGTAACCGAAGAAAGGGCGCATGGCAAAGGGGTCGTGCATAATCACCTTGCCTTTATGCTCAGCAGCTGCCGTAGCTTCAGACCTCATAGCGGCTCC
AACAAAGACTCCGTGTTTCCAGTTGAAAGACTCGTAGACCAGAGGGACTCCTTCCGGCCTCCTGCCACCGAAGATAATGGCGTCGATGGGAACGCCCTCC
TCACTCTCCCACTGGGGGTCAATGATGGGACACTGAGCCGCCGGGGCACAGAAGCGGGAATTGGGATGGGCACACGGAGTCTGGCTTCCTGGCTTCCAGC
TTTTGCCGTGCCAGTCTGTGAGCGAGACCCCAGCCGGAGGGGGGTCAAGGCCCTCCCACCACACTCCTCCATCGCTGGTCTCGCCGACGTTGGTGAACAC
AGTGTTTTTGGCAATGGTGGACATGGCGTAGGGGTTGGTCTTGTCTGAGGTGCCTGGAGCCACACCGAAGAAACCATTCTCTGGGTTGATAGCTCTAAGT
TTACCTTGGCTGTCGAACTTCATCCATGCAATGTCATCACCCACACACTCAACCTTCCAGCCAGGCAGAGCTGGTTTCATCATGGCCAAGTTGGTTTTAC
CACAGGCACTGGGGAAGGCTGCCGCTACGTAACGCTTCACTCCCTGAGGGTTGGTGATGCCGAGGATCAGCATGTGTTCAGCGAGCCAGCCTTCATCCTT
AGCGATGCGGGAAGCGATGCGGAGGGCAAAACATTTCTTTCCAAGGAGAGAGTTTCCTCCATAGCCACTTCCGAAGGACATGATCTGCCTGAGGTCTGGC
AGGTGAGATATCAGTACCTTGTCTGGGTTACAGGGCCACGAGTTGACCAGAGGGGCTTTGAGTGGTAAAGGACGTCCTAGAGAGTGCTGACAACGCACAA
AGTCTGTTCCTTCAGCCAGTTTGTTCAGGACGGGTGTGCCCATGCGCGTCATGATCCCCATACTGGCCACAACGTAGGGCGAGTCCGTCACCTGGACACC
ATATTTAGACAGAGCTGAGCCGACAGGCCCCATACTGAAGGGAATCACATACATGGTGCGACCTGCCATGCAGCCGGGGAAACGCTCCTCTCTGGCTCTC
TGCCAGTCGGACTCACTCATCCAGCTGCCCAGTTGGCTCTTCGCTCCTCCAGCGGGGATGGGGATGGTGTCCCTCTGGTTCTTTGTCACAATCACAGTCT
TGCTTTCCACCCGAGCCACATCCTTTGGGTCTGTACGTGCCAGCCAACAATTATCATATTTAGGAAGTTTCTTGACCATCCCTTCTTTCTCCAGACCTGC
AAGGATGTTAGCAGTTTCCTCCGGCGTCCCTGTCACCACATGCACACCAGCGGGCTTACACTCATCCACNNNNNNNNNNNNNNNNNNCGCCCCCTTCACA
AAATCTGCCACTGCTGGGGGCAGCGAGGGGATGGAGGCCAGGGACCGAACCCCGACACTTGCCCCAACACCACCATGTCTTCGTATGACTCCCAACAACA
GGCACGACATCTTCGACGCAAAAGACTAAAACTAGCTTATAAAAAANNNNNNNNNNNNNNNNNNNNNNNNNNNNNNNNNNNNNNNNNNNNNNNNNNNNNN
NNNNNNNNNNNNNNNNNNNNNNNNNTGAGGAGCGGGTGTCTAGAGCTGGCCGCAGCTCGTATCTGAGCTCTGAGGGGACCTTGCACTTTGCTCAACGTGT
ACATTCACACAGATACACCTTGTTGTCACCAGTAAACTGTGGGTGATGTTGTCCACGGCCGCTCCAGTCCGCTATCTGCTTTATAAAGTCAAGTTTTAAC
GCTGGTCACCAGCTGTGCATTGAAGAAGAAGAAGAGGAGGAGGAGGTGCTCTAAAATTTAAATATCAGGTTGCAGCTTGTGTCCATATTGTTGTTTTCTC
TCCTCCAAATCACCGAGCGACCAACAGGCTGTGCTGCTTGTCCCTCCCGGCTGATGCAAGTTTCCAGGGTTCCTGCATCGCCGGGTACATGAGCCCTGCG
AGCCGGCGTGGAGCCACACAACCCGGAAATACGAGAGATGGTACGGAAACAGATCGCACCCATAGGCCCACTGTGGATGGGTGTTCACACGAAACTCCCC
ACTAAGAACAGAGAGGGTGGAGAGGGGACTCAGGTTACACAGCATTTACTTGCATACGCGTGGTTTTTCATGAGTGGCACAATGCAATAAGTGAGTATCA
AAATGATCAGAATCAGCTTTACTGCCAAGCAGGTTTTCACCAACAAGACAGTCTTTGTTATTTTGGTGCATGCAAATAAACACGAGAAACAAGCACTGCA
AAAGTCAAGATAATAAATGTACAACAGAAATGTTTTAATCATCGTGCATGTATTTGTTCATATTCCTGTTATCGTTGTATGTCTTATCACTGCTGAAATA
GGCCACTGATGTAATGCATATTTTTGTTCAGTTGGATGTTACAATCATCAAAGTGTTTCAGTGATTTGTACTTTCAACTTAGAGTAGATTTAGATCAAAT
TGAAGCGGCAGATGTAGAGATATTCAGACATTTAGCTCTAAACTAGGTTTGTAACACAGGCTGTTAAAAGGTGGGATTCATCCGGATGATTTATCTAAAC
TTTGATGAACCACAGAAGGTTAGATACAAATTTCATCTCAATGCAGTGAGAAGACCTCCCTGTTTTATCCTTATATCATGTTTATTTTAGACATGTATAC
ACTTTACTATATTTGAGTTTGTGATTGCTGCTACAATGAAACCACTCAAAATTTGAAGTGCAAAATAAAATGGAGGTTTCAAGTGACAGAATGCAGGCAA
AATGACACAGCTTCACAGCTTATTTTATTGTATTCAACCTTTCCTTCTCTTTCTTTTCAAGTTTAGAGGTGCTGGAAGTTCCATTGAACTAAGTANNNNN
TAAGAGTTTGTTTGTTTAAGTTGTTCTGAGTTGTTCTTTTTATGGTTTAATAATAGTTCTTTCCATTATTTATTAATCTGCTGATTATTTTCTTGATTGA
CTGTTTAATGATTCAGTGATGAGGGAAAAATGCCCTTCATGATATTCCAGAGTCCAAGTTGACATGTTGCTTGTTCACTTGACTGTCTAAAAAGAAAATC
ATCAAATCCTCACATTTGAAAGGCTGAAAGCAGCAGATATGTTTCCAATAAACTTTGTGTCAATTCATTAATCAACTTAGTATTTTAAGCAAAGAGTTGA
AACTCTTCAGTTCCTCCATCTCTCTTTTTTTTTTTTTTTTCATGTTACATAACTTTTGAGNNNNNNNNNNNNNNNNNNNNNNNNNNNNNNNNNNNNCACC
AAAGCTCTCTCTTGCTGCTGTCAGACGCTGTGAAGCTGCACACACTCAGGCTTCATCTTAAATCTTCAAGGAATAGATTGATGTAATTATCACTTAGACA
TTGATAAACCTGTTTGATGAGTGAAGTAGTATCACTTTCAGACATGATCCAGCAGGAGGCCTCTACTTTAAAAATAAAATGCATGCAATCAAGGGTGCTC
GCATCTGTCTTTTAATAGTGAGTTTCCTGTTAATGTTTTTTTCTCTGGGAACTGGGGGAGGGGGTCTCACTTACACACACACACACAC
>SOAP_k35_scaffold1164 Locus_2130_0  2.3 LINEAR evgclass=main,okay,match:Velvet_k35_Locus_67768_Transcript_11_Confidence_1.000_Length_141,pct:100/64/.; aalen=112,79%,complete;
TAAAGAAGGCACAAAGTGTAAAGGTCAAAGGGTGCTAAGTACATGAATTTGTCTACTTTTGTACATTATAATAACTGTCATACTTTTCTTCCTGCCGTTT
CAAAGCAAATATTCTTATCTTCTACACACACATTTATCAGAACCCCTGCNNNNNNNNNNNNNNNNNNNGAAAGAGAGGGAGAAGAAGACCGAATGATGGG
GAAGTGCAATAAAATGTTTCCTCTCTCTGTAGTCTGGCATGGAATGATTAAAAAATGCAAAGCTGGCCTTGGCAGGACTGTTTGAAGTGAGCNNNNNNNN
NNNNNNNNNNNNNNNNNNNNNNNNNNNNTTACTCCCAAAGCAGATGGTGCAGTGTCAGTCATGATGGCTGGAAGGGAAGTAGAATAAAGAGTAACTTTGT
GGTGGAAGTGTAACATAAGATGTGTCCCG
>SOAP_k35_scaffold1185 Locus_2177_0 13.6 BUBBLE evgclass=main,okay,match:Velvet_k35_Locus_9093_Transcript_11_Confidence_1.000_Length_7042,pct:100/100/.; aalen=1465,53%,complete-utrpoor;
GAACTATTCAAAATCTTTGAAAGGTCTGCTGCTGTTTCTGCAGCCACTACTCCACTGCTAACTAAGTGGACTTTTCTCCTCTGAAAAGGTTTTTGTTTGT
GCTCTCCTTTTTCACTTTGAATAGTTTAAAAATAATTGCTTCACTTGTGACACTGTGGCCTCATACTTTGCCTTACTTCTTCTGCGTCTAATACTTCTAC
TAATCTACTTTGTCTTTGAAGTGAACTGTCCCTCCTGTCCACGTCTTTGATTTTGGATAAATTAAAAAGCAACATGGCGTCCCCCCAACATCAACAACTG
CTGCCTCACAACACAGAAGTGAGCTGTGACTCAAGTGGAGATGGAGGCGTCTCAGTGAAGATTGGCAGTAGTGTCAAACATAGGCATGGAGGCGGACCGC
TCAGTTCAATCGGGGGAGGCTTCATTGGGGGATCCAAGCACTGCAAGTACAGCATCTCCTCCAGCTGCAGCTCTGGAGAGTCTGGAGTCAGGAGACCGGT
GGTCAAGAGCTTTCGCGCACATAAGAAGATGCCTCAGCTATTTGAGAGATCTGCTGGTCATTTCTGGGACCCAAAATTTGACTCTTCAATCCTGGAGGAG
GCCTGTAGAGAACGTTGTTTCCCACAGACCCAGCGGCGCTTCCGCTATGTGCTCTTTTACCTGGTTGCAGTTGGCCTCCTCTGGGGATTGTACTTTGCTG
CCAACCCTTCTCGCTGTGACAGGACTGCCTTTCTCCTTCCCACAGCTTCCTTCCTCCTTTTCTGTCTCCTTCTCTTCCTTTTAACTTTTACTAAGCTCTA
CTCTCGCTGCTACAACCAAGCATCTCTGCTGCTCATCCTTGTAACCTTCATCCTGACCCTGGCCCCCCAAATCCAGACATCAAGCTTCAGGGACCCGGAG
GCTCCCACACCTGTCATTGATGTGGAAGAGTTCAGTGGCATGGAGCCAACATACAACCTGTCCTATGAAAAGCTTGTGGCAGATAGCACCTGGTCCCCGT
GTCTTTCTCCTGTAGGCACCTTCTCCCTCTGCATCGAGGTTCTTCTTTTGCTATACAGTGTTCTCCATGTTCGCCTCTATGCTTCTGTCCTCCTGGGGTT
TCTCTACTCTGTCTTTTTTGAGAGTCTGGGCTGGCTGCACCTAACACAGGCAGGGGATAACTGGACCTTAGCTGCTCAATCAGAGTGGGATACGTTAAGT
TGGCTGGGCCCAGCGAAAGCTCTGCTTCACCTATGTGCCCACGTTATTGGCATCCACTTNNNNNNNNNNNNNNNNNNNNNNCACTTATTCATCATGTCTG
AGGTGCGGTCACGCAGCACCTTCCTTAAGGTGGGTCAAGCTATCATGCATGGCAAAGATCTGGAGGTTGAGAAAGCCTTGAAGGAGCGCATGATACACTC
TGTCATGCCCAGAATTGTGGCTGATGAACTGATGAAGCAGGGTGATGAAGAGATAGGTGATAATTCTGTTAAACGATACTCCACCAGTGGTGCAGCGGCT
GCCATCTCCAGTCCTAAAAACCATAAACGCAAGAAAACCTCCATCCCTCGAGGCCAGATCATCTTCAGACCCTTCAACATGAAACGAATGGAGCCTGTCA
GCATCCTCTTTGCAGACATTGTNNNNNNNNNNNNNNNNNNNNNCTTCACAAAAATGTCTGCCAACAAGTCTGCTCATGCCCTCGTTGGGCTTCTAAATGA
TTTATTTGGCCGTTTTGATCGACTGTGTGAGCTCACTGGTTGTGAAAAGATCAGTACTTTAGGAGACTGTTACTACTGCGTGGCTGGTTGTCCTGAGCCC
AGACCTGACCATGCTTATTGCTGCGTGGAGATGGGCCTGGGCATGATTCAGGCTATTGAACAGTTCTGCCAGGAGAAGAGGGAGATGGTAAACATGAGGG
TGGGGGTCCACACTGGCACTGTACTGTGTGGTATCTTGGGCATGAAACGCTTCAAGTTTGATGTTTGGTCAAATGACGTCAACCTGGCCAACCTAATGGA
GCAGCTGGGAGTGGCTGGGAAGGTCCACCTGTCACAGGCTACTGCTAACTTCCTGGATGACCGCTACCAGCATGAAGGCGGACAAGTCATTGAGAGAATA
GGACAGAGTGTGGTGGCTGACCAGCTCAAAGGCCTGAAGACCTACCTGATCTCTGGCAGGAAGGTGGAACCTCACTCTCACTGTAGCTGCTCTCAGTTGG
GGTTGGCTGGGCATGAGAACTCAGATCCTCGGTGCACTACTTCCAGGGTACACACACCTGATGGTGCACCGGCAGCCTGCACCCTTCCTTCTGATAGTGT
TAAGTCTCCCTGTCTATCCTGCAGTGTGGTCCTGATGCCAGGGGAGGATCAGGTTCTGGAAGAAGGAGCGGTGCACAATGGCTGCCATGACGACCACAAG
ACTAACAGCAGCAAGGACTTGTCAAATCTGAAATGTTCCCCAGCGGTTTCTGCAGGGCGCAGCCCCAAGGCTCTGAACGGCCTGCTTAGTCCTCAGCTAG
AAGCCTTGAACAACAGCCAGACATCTCTGTGTGAGATGCTGCAGGAGAAGGAGAAGAAGACGTGGAGTGGAGGAACCATGGGCATGGATCACTCAGCGCT
CATCCCTCTTCGCTCCAAGAACTTCAGAGAGAGAAGTGATGCTCACTTTGTGGATGTTATCAAAGAAGACAGCCTTATGAAAGACTACTTCTACAAACCT
CCCATAAACAAGCTGAGCCTCACCTTTCTGGAGAAAAGCCTGGAGTCTGCTTATCGGATAAGCTACCAGGAGGAGGTGGAAACCCAAGCAGTGGTGCAGA
CTTTTGCCAGTCCAACATTCAGTTCTTTTCTGGACATGCTGCTATGCTGTTTGGTGTTTTTGGCTCTCTCACTGGCCTGTTTCCTTCGACCGCTTGTCAC
CCAGCAGAGTCTGTCCACACCAGCACTCATTCTGACAGCTGTAGCCACCCTGTTGGAGGCTCTGGCTCTGCTGTTTGCTATACGTATGGCTTTCTACCTG
GACAGTGTGCTGAATTGCACTCGGGTGCTCATGAGAGTGATTTCAGGCTGGATAGCACGTCACTTTATAGGAGCAATACTGGTGTCCCTGCCAACTGTAG
CCGTCTTCTCCCATATGACCTGTGACATGCATCTCTCCATCCAGTTCACCATGTTCATCTGCTGTGCTGTCATCATAGCTATCATTCAGTACTGTAACTT
CTGCCAACTCAGCTACTGGATGCGTTCTGCTCTAGCGACATTGGTGGGACTAGCGCTGCTTGCCTTGCTCTTCAACTCCCCCTGCAGTGTTGCTAAGAGT
CTGTTTTTTTGGTCGGATAGCCAGAAAAATAACAGTAGCAGCAACAGCTCCATCGTCATGTCTGACAGCCCAGCAGACCCACAGCCCCACCCACAGGATC
TGCTGGGCCCTGAGGCTTGTGTGGCCTTTTTCTTGCTCCTCCTCCTGGTCTGGTTTCTTAACCGTGAATTTGAGGTCAGTCATCGTCTGCATTACCATGG
AAACGTGGAGGCTGACCAACACCGCATCAAGATCCAGAACATGAGAGATCAGGCCGACTGGCTGCTCCGCAACATCATTCCCATCCATGTGGCAGAGCAG
CTGAAGGTCACCCAGAGTTACTCCAAGAACCATGACAATGTGGGTGTAATATTTGCCAGTATTGTTAACTTCAGTGAGTTTTATGAGGAAAGCTACGAAG
GAGGTAAGGAGTGCTATCGGGTCCTCAACGAGCTAATTGGAGACTTTGATGAGCTATTACGAAAGCCTGCCTTCTCAAACATTGAAAAAATCAAGACCAT
TGGTGCCACATACATGGCGGCAGCAGGACTCAATGCGCAGCAGTGTGCAGATGCATCACATCCTCATGCCCACCTCCGCGCTCTTTTTGAATTTGCCCTG
GAAATGATGCACGTGGTAGACGACTTCAACAAGAACATGCTGGGCTTTGGCTTCAAGCTACGCATTGGATTCAATCATGGGCCTCTAACAGCGGGGGTGA
TTGGCACCACTAAGCTTCTCTACGATATCTGGGGTGACACAGTCAACATCGCCAGTCGCATGGATACTACAGGTGTGGAGTGTCGTGTCCAGGTCAGCGA
AGAGAGCTATTGTGTACTCAGTAGCATGGATTACGAGTTTGATTATCGTGGCACAGTTAATGTCAAGGGCAAAGGTCAGATGAAGACCTTCCTTTACCCT
AAGAGCAGTGACAGCGGCCCTGTTCCTCAGTACCAACTCTCTGTCTCACCAGAGATCCGGGCACAGGTGGATGGTAGCATTGGGCGCTCACCCACTGATG
AAATTGCAAGCATGGTGCCCACGACCAGCATAAATGCAAGCAGTACCACTTCTATGGTACCCAGTGCCAGCGTTGGTTCTTCTACCACCACAGGGCTTGG
CCATGAGAGAGAGGTGGACAGCCATGAAAAACATGCATCTACAGAGACCTCTCATGCTAGGCGATCCACATCTCACAGTGGCATGACATCTATACCTGTC
ACCAACCGAGAAGGACCTCCTCCATCTGCAAATAACAAACAGCTCGTCATCTCATCCTCAGTCCAGCAAAATTCTCACCAGAATTCCACAGCAGTTTCCC
AGAAAGACCTCAAGAAGGCCAAATGTGAGGATGATTATGACAGTAATGTTGGAGAGTTAACCAGACTTTAAGAATTTGTTACAGCAGCACTTTTATCATA
AATCCTCTACCCTTTAAGCTCTCGTTCCTGCCGATTTGTAGAATTGCTGTACATTTGATCCTACCCCAGATAGAATCAGGGAGAAAGACCCACAGGCCTC
TTTTTTTTGCATCAGCCAGGTGGCAGGTTGTTTTTTGGTTTATTTTTGGCTGATATTATCAGCTGAGGGTCCTGACAGGACCACAAAGTGGGTGTCAGGC
AGGGACACACAGAGAAAATGGGAAGATGTGATGGTTGACTCTGAACCTTTCTTGCCTGCTACAGATCCCATCATCTCCCATTAACTTACTTGATTATCTG
TACACCTTTAATGTTAATTATTTCTTTCATATGTCTTTTAAGTGCCTTTAGAATAGAATAATGTGTAGACTAAGCTTTTTTGAGTAAGGGAATAATAACA
TAAAGGGAAAACTGTACATAAGCAAACTTTTTGGGAAAATGCTTTGCTTTGGTTACAATTTTACTTTCTGAACTATGTTTTCCTATGATATTTTGCCTTT
TATCAAAGAAGAGCTCAGCAAGCTGACCTTATATACAGAAAGTGCTACAACATCAGGAGAAACATGTGTGGCAATTGAAGGGAAATACTGTGTGTTACTC
CAAGATAGTAAAATGGGATAAAGGGATAGTAAAATCTGCACTAGAATGCAGCAGAGCCTGTTTCTATGTTCTTCATGGAACTCTTCATGGAAGGCGCAAC
AGAAAACTAATCAGTACAGGCTAAGGGCAGACAAGGCCGAGCTGCATGTCGTATGACTGTATTTGCATGCATACTGTGGTGTGTGTGTGTGTGTGCGTGT
GTGTGTGTGTGTNNNNNNNNNNNNNNNNNNNNNNNNNNNNNNNNNNNNNNNNNNNNNNNNNNNNNNNNNNNNNNNNNNNNNNNNNNNAAAAATCTTGGTT
GCTGATGTGGCAGCTTTTTCTCTGGCCTTGGTTAAGATATTTGTATTGCCTCAGTACTGAGGCATGATGGTCTCAGCTACACTTAATCATGCATGCTTGC
AACAACAGCAACGTAGATGACGATAACTATAAGTAGTGTTTGTGTCCTCTCCCAAAAACCAGGCTTGTATTGGAACTCCAGCTGTGATTAGTGTTGATGA
GTATTTCATTGGACCCTATAAGGCACTGCTGTACCTGTAGAGTGTCTTTAGCCGTGACTGTAGATCGATTAGAGAAAACAACTGCATAGGTTTGCTATGG
ATTACACTGTGTGTTAGCTGATAGTGCTTTTAAGATGTGGATAATCAAAGTGGAATGTCACAAATCAAAACTAAATGTGTTTTTATTGTATTTATTGATA
AACAAAACTTGAAATGTTTATGTGAAGTTCCCTTCTCTAATCTCTATGATTTGAAAGACATTACAGGATGGAAACAGCTGGACACATTAGCTGCTTCATA
CTTTCAACGGCATGAAACTTAATGTAAAAGCATTGTAAATGCAAAGGCAGTGAACCAAATGTATTTCATATTAATCCCTATAGGTGTTTTTACTCTTTTT
TTTTTTGACATCATTGATTTCATACTATTATGTTAGATTAAGGAAATCAAATTGATTAAACTGTAAATCTCTCTTGCTGTTACATTTTCTCTGTTTCTAT
GTGTTTCTTAGTCAGTCAAGAGGATTGTGTGCTCAAAGGCAAAAACAATTTTCCATGATATCCACTTTAGTGTCTTATTTCGACATTTTAAATATCCTGA
AAAACACATTAACCTCATATTTTTTTTTATTACCATTACATAGTTAGTACTTTCAAGTAAACCAAACCAAACAAGACAGTTATTGCAGAAAAGAACCAAT
TTGCCTTCTTAAATCATCAAACAATTAATTTCAACTGCCACATTAAAAATTACCCTAATATTTAATATGTTTGCTTTTTATGTGTGTAAAACTAGGGTAG
CTTGTGCCTTTTAACTCTGAACTTGATTTTCCTCATCTTTTTTTTTACTGTCTGCTCTAACTTGCTTTAATTTCTTAAGACGCTGAATATTTTTCAAAAG
CTGATGGTATGCATAAGCAGGAGAATGTTTACTCTTGTGCATAAATCACATTTAATTTTGGTGACATTTTCTAAGGTTATGAAATTTTAACAGTGCCTTT
TTCTTAGTAGATACAATTAAATGTAAACATACCAATCACGTTTAACATTATTTGGCCTTATTGCAGTTTTTGGAATCATTTTTTGTTTGGCTTTCCATTG
TGTTCTGTATTTATTGCTTAGGTGGGGTTGGGTTGTTTTAAATGCAATAATAAGATCCAGATTGGTTTGAAATTGAAATGACCTTCTTTACGCTTATGAG
CACACAACCCTTGCCCAGTGCTGAATTTGTGTTTGTAATACTACAATAAAGGGATGCTTAGAATAGTTATTGTTGTTATTATCCAAAATTAAGTGCTTAA
TAGAGGTTATGATACTTGAGTGTCAGGTATAGCATATAAGCTACATTTCTTTTCTTTTTCCCCCCTTTGGTAATTCTGATAAGCTCTTTTGAATAATGTG
TTTTTNNNNNNNNNNNNNNNNNNNNNNNNNNNNNNNNNNNNNNNNNNNNNNNNGTGGGACAAACAGGAGCACTGAGATAGAGGTGTCAACTTACATTTGT
TTTTTCTGTCCCCCCCTACACTTTGTTTCACTGCAAACGTGAGCTTAAATGCTGATTTGGTTTGATTTTTCGTGAGATGTAAGTGACATTCTGAATCAGC
AGAATGGCACACTGAGAAATTTTTGATGCCAAAGAGTGTCATTGCCATCTTTGTGTGTTATATCTTCTATCTCCTCCTTTGCAGCTTGTGTTGTGCATGT
TCAACAGTTCATTTATATATTCACTGTTAAAACACAATTGCACAAGGCACTCACTTCTGATGTACAGTATGCCTTTATATTGTAAAGTATCTGAGCATTT
TCTATTATTTATATAAGCGCATGTATTAGAGTATTAGACTGGGTAATTTTAGCAATGTTGGAATAATACTTATGTGTTCCGTTCGCCTGCATGTTTGTAA
AAAATGTATGAGTGTTTGTAAAACTGTTTGGTTGTGTTTGAGGGGATGCTCTAATTCCTCACACAGGAATGTGGCCAGGACTTTTGTCAACTTTATCATC
TCAAAAAAATTGACATGCTGGGACAGTAAGGCCTTAGACACATCATTAAATGTAGATGTACTTTTTCTTTCTTTAATTTAAACTAGCCAAATAAAATGGG
CGAGACATTTCTAGATGTCTGTGGGTAGGCAGTATTTCTGCTACAGCCACGTTTTCATGAATTATTGCTTTCTTTGGAAATGTTTTGTATATAGCACGCT
AATAGGTATGCAAATGAAGACTGAAGAAGAAAATTGAATAAAGTCAGTTGCTGGGAAATGTTGTCCAGTTGAATTTATAGCCTGAACACTACACCTGGTT
CTGTATTTATCAGTGGTAGATTGTAACAGGTTCTAAAGTGTTCTGTTCTTAATAGCCAACAAGTATTTCTGTTTTATGCTGCTTTATACTGTATGTATTA
CTACTACTATATTACTCCATTGCATTACAATGTTACTTTTGTAAGGTTTACCCTAC
>SOAP_k35_scaffold1224 Locus_2255_3 21.8 COMPLEX evgclass=main,okay,match:TRINITY_DN28683_c1_g2_i2,pct:100/95/.; aalen=232,29%,complete-utrbad;
TTATTCTTCCGCATTTAACCCATCCAGCTGGCACCAGTTGGAACACACATGCACAGGACCACACACACACAGTGACAGATGCCATATATTGTACTGGAGT
GGTGGGCAGCAGATGTTGGGGGTACGGTGCCTTGCTCAAGGGCACCTCAGCCGTGGCAAGGAGGTGGACTGCCACCCTGCAGTCCACCCTGCTTTGATCA
GAGAGAGTGGGGATCGAACTGCCAACCTTCAGGTTATTGGACGACCCACTCTACCNGCAGCTGTCAGTTCACCAATCTTTTTTTTTTTTTTGATCAGGGA
TCGAGCGGTGATCGAACCCTCAGGTTATTGGACGACCCACTCTACCACTGACCCACGGCCGCCCCAGCCACGGCCGCCCCTACATTTCCTGATACATCTT
GTTTCAAGCCCTGTCTCGGTCTCTCTTTGTCGGTTTTAATTGCCAAACAAATCTCTTTCCATTATTTGGAGAATCTATTTGGTTTACATTAGAAAAAAAG
ACCAGTGGGGAACATTATTCTATGAGTCAAACATTCTCTATAATATTCTAAATACAAATAATACCACAGATTACTATAGGAATATTGATTAATACTGTAA
AGTCACTAGACCAGACATTCAAAGTGTATTCATATAGTATATGAATACTATACATATTGTTTGAAACCATTAAAAGTGATTTTAGTGCTAAATATATTCT
TTTCCTTTTCCTTCTTCTTTTTTACACACTGGGCCTGCTTGTCAAAAACATGTTACACCATAAAGCTGCTTAATTTAGCTTGAAACTGACCAGCAGGTTA
TAAACTTCTTCTCAACATGACATAATGGACAGATAATTAAATTGAAATTATGAAATTGTGAATGGTGAGGAAACAAAAACTCATAACAATTTATAACACA
TGAATAATAAGGAGACAGCTATATTTGTCTTTTTTACTTGTTTGCCCTGGTAACTCTGCAGGAGCAATGTATGGAGGTAACTGTAACTTGTTTTGTCTGG
AGGCTAATGGATTCTAGTGGTACTGATCTGATATAATGTAAGGTTAAACAGTCATTATGTTCATGATATTACCTCCTCAGTCTACTACTGGCCAGTGTTG
ATTGCACCCACCAGTAGCTTTAGTCAGGATGTACATTTTTGGGGAATCTTCAGGGGACTTTGAAATGCAACAATTTCAGCAGGATTCAACCCAAAGTGAG
CACTGGAGCACATTGGAGGTTTTGGAGGTTTGGAAAATGCGTATCAGTTTTGGGTTTATATTGAGATCGTGATAAGCCTTCCCATCACAGGCCAGTGAAC
ATCTTCGTGAACATCTTCAGTCAGTCCAAGTGCTTCTCAGCGTACACGATTTGACAGTACATCAGCATTGAGAACACCAGGGCCAAAATCTGCACAACAC
CAATACACACTCCAAACACCAGGACTGAGGGGATGTTATCTAGCAGCCACTGTCTGGCCTTCTGATAACATGGCTCACTCCATCCGTCAACACACTGGTC
TGTCCCAACAGAACAGCAGGAAGAAGGCAGCGTTCCGTTTAGCACATCATACCAGTCTGTTTTGTTAGTTACTCCACAGCATTTGAACATTTTCTGGACA
TTGTCCCAGGATTTCTTCAGTCCAGGTTCTGATTCATAAATCTTCATACCCTCCTTTAATTCGCCCTGTGCTTTGGAATCCAACGTATCATGGAAGATGT
GTATAACCAACATTAAAGTCACCTCTGTCAGTACCAGGAGCAGAAGAATCACAAAGAACATGAACAACAAGCAGCGCTGCTCCTTAAGTGCTCCAAGACA
ACCCAGAAAGCCAGTCACCATAGTGATCCCACCAGCAACTAGCAGCAGATTGGCAGCTGAGAGGGATGGAAAAGACAGTGGAAGAGAGGAGAATTCTGCC
TGCGTGAAGGACAGCCATACTCCAATGCCAAACAAGCCGCATCCTCCTAGCCAGAAGATGAGGTTAAAGACAAACATCAAATATTTGACACAGCACAAAC
ACCTCCGAGACACAGACATCCTGAATATGAGTTTCCAATCTTTCAAATCTGGTCTTTGTCACGCTTCTTCTTGGTTATGCCTGGCTCCTTCAACTCTTTT
TTCAAACTTAACGTTGGTTTCCTTTTCAGCTCTCCTTTGGATTGGTCCCTGAACCAGCCAGGCTTTTCACCCAGTTGTCCTTTCTTCTCTTCCTCTGTAT
TGCTCTTTACTGGTTGAATCTCTCCGTCTACTTAATCCAATTAACTTCCTCTCCAATTCTGAACTTTAACTTGAATTTATTTACATTTCCAGTCGAGTGG
TTCTCTTCATTTTCTTCCTTTTAGTGAACAGAACAGTGTCTATCTCAGTCCCACCCTCTCTCTCTCTCTCTCTCTCTCTCTCT
>SOAP_k35_scaffold1232 Locus_2276_0 15.9 LINEAR evgclass=main,okay,match:TRINITY_DN27187_c1_g4_i1,pct:99/100/.; aalen=1966,51%,complete-utrpoor;
TTTTTTTTTCACTTCAATGTTTTTATTTATCGCGCAACATAAAACAATTTTGTGGGGTTTTTACCACATACACTATGTATTCACATAATACACCATACAG
CTACAAAGAGAGAGAGACTGAACAAAAACACTTTTTTTTTTTTTACATACTGCATCCTTGACATGAAAATAATGAACCAAGAACAATCCTAAAACTCAAA
AAGGAATGTAGCTGCCAGTTGTGTAGGTTCATTTTTATTTTTTGTATGGGCCAGGGTCTAAGTCTCTATCCCAAATTTGGAGAGTGTTCATTAAATGAGG
TGTTCAATAGACTTCTAAAAGTGGGCCATACACAGTGAGATGCATATCTATATCTATGTCTGTGTGTGTGTGTGTGTGTGTGTGTGTGTNAGAAAAATAT
ACAAGGTGTTCAGAGAAAGAGAGGAATTGAGTAAAGGAAGTGCATGACTAGGCAGAGGAAGAGGGAGGCAGTACACAATTGCTATTCTTGTATTGTTCAA
ATATCTTAGCATTCAGTTACCATCAACATCTACAACATACTTAAAAGATAATTTCAATAGCCTTTGGTACTTTGGCTGTACCAAATGTGAAACCCAGATA
ACAGTCTTCATATAATATGATTCTATACCTCATCCTAGTTTTAATGAGTTCAAGTACAATATGGAATGAATATTAATAGAGAATGTAATCAACTGTTTGA
GTGCCCCCCTGCCCTCAAAAAGAGATGTAAATTTGTAGCGTTGTAACAAAAGACTTTTCATAAAGTCAGCACCAGGGCAGCTTCCCCATCCTGTGAAACT
GCTTGAATCAAAAGTATAGTTCTCTTGACATTCGAAGAGCTCAGAAAAATATTTGTTGTAATCATTTATCCCTTACATTTTTTTTTTTTTTTACACAGTG
AATTTTTAAGGTGTAGCATTATAGCACCAGCTGACCGACCCCCCATCTCGATACGTGCTTGGGAGGTGGCGCCTCTCATGAGAACCATCCACCAGAATCT
TGAGACATTTAGAATTTTACAAAGTTATTAAGATATCATGTACACTGTATCCTCAGCACCCATTATTGTGTGTATGTGTATGTATGTGTGTGTGTGTGTG
TAATGTGGGCCATGCATTATGGTTAAAAAGTAAAATCGGCCTGTTGCTGTATCAGTCTCAGCCCCTGCACCTGTTGACCATGATGTGTGTATCATATGAT
TAACTGTTAGAAATCAAACAGGGGTGCCATAGATGCCAGGTGCATATTTACTATTATGAAAACTAGAGTGGATAATAATGATAGATACATCTAAACAAGC
AGGGAGCAGTCTCTTACCTGATAGTCTAACACAACTGACAAAGATTGCTGGGCTATACTAAAGCATCGCCCATCGATTCACCTTAGACTGGCTCTGCAAC
ACCCAGTATGCTCCTACAACCCATCGCCCCCCTCCCTCCCCTCTGGATGTGGCCCTGCACATGATTGTGGGTTAATTTATCAAGGACAATTCTACTTATA
TCCTTAGCTTACTGACAATAATCAAAATTGTTGAGTACCACAAAATTACAATTTTGGTATTTTTCAAGCTTAAATTGACATCTGATATTGCCATTAATTT
GTGATGAGAGTATATAGGAGCAGACAAGCTTCTCTAAAACTCTAAAATTCATGCTTTTTGTAGGATATGAGGTTTTGATCAGAGAACTGCAACTTGGGGG
ATCCTCCAGTTATTTTGACTGTCGCCAGTGAGTAAGTCAAGTGTAGTTTCTTGTTACATAATTGGGCTAATGAATTTGTTTTTTTCAAAACTGACAGGTC
TCTGTCAGTTACATGCTGACAAGGGGTACAGTACTTACGAAAGCAAAACAGCAGTGTTACTAAGCACACATTTACACACAACACATTGGGACCAAGTGTT
GTTGACTGTTGTTGAGGGCTGTCAGAGACTTCAAAATACCCCCTTGTCATTCATGGTTTAGTTACTATCCTCATCAGTTAAATAATCTTACCTAAATATT
TTAATATTTACATTTTTATCTCTCTCTTGAGAAAAAAAACAAAAACCTAAGCTTCAAGTTGTCAATAATCGGCTCTTTCTTTTTGTCATTAAAATCAAGA
TTAAAAGTGCTTTTATAAATCTTTTCTTCTCTATGTACAATTTGTATTAGCTATATAAAAAAAAAANNNNNNNNNNNNNNNNNNNNNNNGATGAAAAAAG
CAATAACATCAAAGACAATCATCATCATCATCACCATGTAGTAATAAATAAGAGTAAAAAAAAAAAAAAAAAGCAGGTTAAAATGAGTGTNNNNNNNNNN
NNAGCAGGTTAAAATGAGTGTGGAGATCTAGAGCACACAAAGGGACATATGCATGATTCTCTGCCCTCAGTAGCAAGTTGTGATAGTGACCAGTGTCTCT
ACAGCGTGAGGTAGAGAGCTGGAGACCTTAGGGAGAGGGTAACAGGGTCTTTCACAGATGACCAGGGCCTCAACCCAAACAACCACCCAGCAGCCAGGAG
TTAGCCTGTATTGAGTTCTATTAGTCACTCATTGTCATTTTCAGTGGATGTTGAAAGCAAACCATGTCACCGTTTGAATTCAAGGAATCAACTAGTCACA
TGGTTGATGGAGGAAAAAATAAAAATGAGTCACAGGACTCTATTCAGGCTATCAAATAGTCTCTCTCTTTGGCTCTTCTTTCACACACTCATGCATTTGT
GTTATTTTCGGACACACACATTCACACACACACACAAACACACAAAGTGAGAGATTCATTGATTCAATGCAGTTGCATTTAGCGCCAACTCCCAGGAGCT
ACAGTAATTTTCCAAGGTCTCCCATTGACTCTCAGTACTATTGTTTTCTCTGTGAAAGGGTTGCCAAAAACGCATTGAGTGACTGTGCTTTCTCTGCCCT
ATACAGTGTAGTTTGTTTGAGACAAAACCACTTTGCCGCAAGAAACTGCAAAAGCTCCTCAAAAGGAACCCGTTCTTGAGCCCAATGACAGAGCTGCAAC
CATAGGGCAGCCACTTTGATTGGCTGGCTCTGTGGTGACAAGGTGCCTGTCGAAGGACACGCCTAGCTCTGCTCGAAGATGACAGCACCATGCAGAGGAA
GGAGTGGGCCCTTCACAGTAAATCAAGTGTAATAGGAGAGCACCAAGTGTGTGTAGGAGCACCAAAAGCACTGCTGTTCCAACACTGTTTCCTTCTGCTC
TAACCCAGCATGGGCTTCCCAAAAGCATCTCCAGACTTCATTCACATTTGTGCCACAATGGGACAAAAATCAGCTCTGCCTTGTGCTGCTTTGGTGAGGC
CCATCCACAGCCAGTAAACAAGGGGTGAGATACCCCTCTACCGGTCGTGGATGGTTAAAGCAACCAAGGCAAGGCTCTACTGGCTTCTGAATGGATCTCA
AGTGCTTGTAGGTTTGTTTGTACACACCACCTTGAAAAGGCAGCCACTGCTGCCCTCTAGAGTTTACAGTGGGAAGTGCTCACCCCTACTTAAATGTTAT
AGGAAGATTAAGTGTGTCACCTGTTCCATCTTAATGTGTAATTGCAGATCTGGGTCAGATGACATAAGCAAGTAGTTTCACTTAGTTTAGCTTCTGTGGA
TTACCAGATATGTTCTCCGGATAGGTAAACATGGCAGGCAGAGGAAAGCATTTGTTAGATAATTCATTACATCTTTCTTTGCATGATGCATTTTCTACAC
CTTTGCCTTGAAACAATAAATCCCAAAATTCTAGTACTCCACCTTTGTCGAAACAAGAATATTTACTTGCTAATGCCACTTGAGCCAGATTTGAGATAGA
GCACCTAAGTACAGCATCAAGTGCCATGAAGAGTAGCAGAATGAGAATCAATCAGAGCTGGAAGTTGAGCACCAGTCGAAAGCTGAAGGGGTGCAGAAGA
GGAGGAGCGTATCATCTGACAAGAGAAGCAACAATGTTTTTTTTTCCCAATGAACTTTAAAAGTCAAATTACAATTATTTCGAACCCGGAAACCTCCTGT
CTTGATGATTAGTTTTGTTTACAACTTTAGAAGTCAGTTTTATCCTTTTAGGGACTCTGCTTTGCCATACACAGTCACTAAACAAGCATACAACAGCTGA
GATCTAGCACTGCTCTTCAACTTGATTTATGGTATATCAAAGAAGTAGCCTCTGTTTAGAAGAGTCATTTTATGTGTTCTACTTGTTACAGTAGCCACAT
CAAAAAGTTACAGTATAGTTTGTATCAGTGCAAATAACTGAAAAANNNNNNNNNNNNNNNNNNNNNNNNNNNNNNNNNNNNNNNNNNNNNNNNNNNNNNN
NNNGGATTCCTTCTTTCTTTCCTTGTCACCAACTGTGTAGACAATAATAGAATATATGCTATTTGTACATTGTGCTGGGAGGCTGCAGTGCACAGATTTC
TGCAGCTAATGGGAAGAATCTGTAATAGCAAGATACATTATATGTAAGGTACAGTTACTGTGAATGTGCTGTGCAGTGCTGCTGGTAAACTAAACCAATG
CCAGCCTGAACAATGAACATTTGAACACAATTATTATGATGTCCAAAACTAGGAAATAAAGGTCCAGGTTGAGAATAATTGTAATTATTCTTCTGAATGC
CTAAACTGTTTTTTACATATTTTAAAGATAAATATCTGTATATTGTAAATATAGAGATAGATATCTAAGGCAAACCTCCTGGAAAGGCCTCTTTCCTATA
CATACATATGATTACTATAATATTAATTTGTTGTCTTGCCAAGCGGACAATGGCTCCTCCTCAAAGTACAGCTGGAAGATTGACAAAGAAGATCAAACAG
AAAATAGGGTACACGTTTTCCAAACATGGAAAAAGCAATTGTCTGAGTCTGATGGACTCAGACTGATTGATTTAAAAAAATATATAACCAAAAACAATCA
CATCATTAATAATAACATTAATGAAAACAGCAATAATAAAAAACAAACAAGTCTTCATTATAATAATACCTGTAATAACAACATTGACAGTAACAATAGC
AATCATAATAATATTGATAATAATAGCAATAATTAGAATCATTAAAATTCTATAAACAAGAAAAAGCAATGGAGTTCCTCTCCAGGGAACAGAGAGGAAG
AGCACCACAGGCAGTGTGTCTGAAGCCCAAACCACTGCCTGACATGAGGTAAAAAACAATAAAAATGTCCCCTCCACCAAGTGGACACGGAGGGGGCAGG
ATGGAGAGATGCCAGACTGCGGGACGGCTGAGAGACATTCATCCTGCTCATCGCTCTCTCCAGCCCTCCACTGCACCACTCTGTAGCTATCAGTCTTCTT
GTGTCTGTCTGACCTCAGACAAAGTGGCTGTAGGGCCCAGTGAGGCGGGTGAAGGCATAGGGAGACACAGTAACCATAGAGGTGGTGTGGAACGTGGGGG
CTAACCGTGTCATTGGCCCCTCCCTCTTGTCTTTACACTGTCCAGGTCCTGGACTGGCACCTGCCACCGTAGCCCCCCATTTGCGTTTCTTTCCGAGGGC
CTTGATGTCTTCCTGGGAGAGGCCAAGGAGAGCCGCTTCCTGCTGCCGCTGCAGCGCTCGCTCTGCCAGCAGCTTCATTTTGGCCTCCCACAGAGCCAGG
CCGTGCATGGGCTGGTTGAGGTTCTTGTGCTGGTAGAAGACCAGGGAAATGCGGGTGGGGTGGGAGCGATCAGGCTTTTTGAGCGGAGTGGTAGCATGTA
GTTCCCGGCGAGCACATTCAATCAGGATGGAGCCATGCGCTGGTGCTACCGCAACACCACCAATGTTGGGATCCAGGAAGTTGTGCTCACTGTCAGACCA
CACCTCATCATCATCCTCATCACGGCCCTTGGTGCTTTCAACGTCACTCTCAGCTCGGCTAGGGTTCCAGCAGGCTTGATCTGACTGCTGCAGAGCATCA
GGGAAGAGGCGACCCTCAGGGGCAGGGGACGGGGTACCTGCCACTGAACCTCCACATGACTTCCAGGCCTTCTCTTGGAGCCCAAGGGGAGTGGAACACC
GGCTTTCTCCAGTATTGGACCAGATCTTATCAGGGTAGGCTCCTGCAGGATTGCTGTGCTTCAAACCAGGGCTATATGCCATAGGCCCCATGGCCCAAGC
ATTTGGCTGGGGACTAGGAGCAGGGCTAGCCCAGTGCCTCGGGGTGCCTGGGCCTGGGGTGCCTGGCTGTGGCGTAACTGAGCCTGAGTGAGAGCTACCA
GGCTGTGGTGTACCTGGGCGAGGGGTGCTTGGGCGAGGGGTGCTTGGGCGTGGTGGGGCGAGGTGTGTGGAGCTTCGATGTATGTTACCTGGGAGCACTG
TGCCTGGGTGAGGGGACGGGGAGGGAGAGGAAGGTACCTGGAGCGATGGCGATGGAGCAGGGGAAGCCATCAGAGCATTTGAGCCAGGATAAGATGTCCA
CTGTTGTGGGAAAGGAGAGGGTTGTCGCTGCTGGGGATGCTGGTGAAACTGCTGCTTGTCTGGAGTCAACAATGAGGCTTCAGGACTTTGTTTAGAGTTC
AGATGGCCATCCCAGTTGTTGGGAACGATACTTCCATTAAGCTTGTGCCCTGGCCAGGCCGTAGGCTGGGGGGTGGTGCTAGGTGTGTTGGCACCAGCCT
GGCTTGGCATTGTGCCTTCATAGACTGGCACATCCATAGGCTCCGGTTTGATGACTGGGGTGCCTCTGTTGGAGGGTTCAGAGGAGACAGAGGAAGGACG
GGACTGGTTGTAGTCTGCAGTCTGGGTGTAGTTGCTGTGGTTTGGTTGGTTGGCTTGCTCTGGGTAGCTAGGGTAAGACTGGGCCAGTCTGGCATGAAGG
CTCTGAGTATCAGGCTTCTTGTCTACCTGGTCAGCCTTGCTGCCTGCTTTGGGCAAAGAGCCATTCCGACCCTCATAGGTCCTCAGCTTAGGAGGGAAAA
GTGCATTGGGCGGGTAGTTGTAGTAGCCATAGTGCATTGCGGGAAGATTGTGATGGTAACCATTTACTGGGTCTGGTGCAGAGGGTTGGCCAGTTGGGGG
AAGGCCTCCCCTTGCATAGTAGGCAGGGTGTGGATATATGTTGTTGAATGGGTCTGCTGCCTGCACGGGGTATCCATCTCTTGATCCATTGAAGTGCTCC
TTCTTGATGTTGGGCTTCATCTCTTGTTTTATAATTGCTTTATTGCCTTGGAGTTGAGGGGAACCAGTGATGCAGACCTCAGCCTTGACCACAGTTTTCT
CTGGCGTCTCCCCTGCCTGCTGCAGGAGTTTATTTTTCTTCTTCTCTGAGGAGGCCTTCTTGGCCTCCAGTCTACGTTGCCGGCAGGACTTGGCAGGTTC
AGGTAACTTGCGCACCTCACGGCGGAAAGCCTGAAGCACCTGGATGGCCCCCGTCTGCATCTTGAGGCGCTGGGCCTCCTCACTGCCAAACTCATCAGTC
GGGGAGACTTTGTAAAGTGGCAAAACATGAAGCTGCTCATCCTCAGGGATCTCCTGCACCTTACGGTTGTCCTCCTTAGTTAACGTACACACCACTGTGC
AACCATTGTAAAGGTTGTGCTGATCCTTATGAGCATGGGCACAGAAATCCATGCAAGCAGTGACTCCAGAGAATGGACGGCCTTCCTTCAAGCCGAGCCT
GCATTCTGGAGCTTTTGACTCCGTCTGGCACTGGTTACTGTAGGCCTGTGGGGCCAATTTCTTGTACAAAGGAGCCACCTCAGTTGCCAGATGCTGGAAT
CTATCCCTGAGTTTTTCCTCCTCTTCAGGGTGATCTCCTTGTAGTCTGAACTTGCGTGGCATTTTGCTTCGGGCGTACTTACAGCCATTAAAGTACATAC
TCCAGGAACAGCCAAAGGAAAAGGAAGCACCACAAGTTTCAGGGTCCTTGCCTTGACACGCACAGGTACGATCGTCATTGAGGCCACAGCGTCGGCTGGT
GGGGTTGCCGTATTTGGTGAGGCTGTCACTGAGTTCACGGTACAGCGTATCAGCCATGGCCTTTGGGACACCTTCCCAGGCCAAAATGAGGATGATGATG
ACAGCATTGTCACAGTGGTGGCCAGCACGGTGACGCACCAGACACAGCAGCTTCTCTTTCTCGCTGCCACGACGAATCACCCATTTAGCAATAGGACATC
CTCGTGAACTTTTTCCCTCTCTGCCTGTGTACACCACCTTCTCAATTCGGACGGCTTCCCCTTTCTCTCCAAACCTCGTCTCCATCAGGTTTCGTATAGA
GGCTACATTAGGTCCAGATCCCAGGTGATTGTAGTATGGCCCTTCATCTTTCTCCACGATTTGTTCCACACAGGTGCAAGTGGGGAACTCTGCCTGTAGA
TCCTTGGAAGGAGTACCCAGAAGGGTCTTGGTGGGAGTGTCCAGGTAGCGCAGAGGAGACTCGAGGAAGCCTCTTAGAGATGGAGAAGAAGGTAGACTGT
CCTTAGTAGGCGTGTCCTCCTCAGAACAGAATGTGGTGGACAGTACTGCTATATCACCCGAGGCTTCAAGCTTCATGCGTTTAGGCAGCGGAAACCCTGG
CATGCTGAACATATCCTCTGATACACTGGGCTGCTGCTGCCTGTCCAGAATGGCCTCCTGACATGGAGAGACGTGGAGGGCCCCCCCATGCTGATCCTCC
ATAGGGCTTTGTGTAGTTGCCTGATTCAAAGTTGTTTCACTTTGGGTCCCTGACTCATCCTTGTTGACTTCCATCTCCTGATCATTTGAGTGAGGTGTGG
AGCTGGCTTGAGTGGTGGGATTTAAGGGAGCCGACTGGGATTTGGATAATAATGTGGGACTGAGGTCCTGAGGACTGGTCTGGGACCGATTCCCTGGCTG
AGGGGCTGTAGCATTTTCCTCCATGGGCTGACTGGCAGGTGTGTTAGACTCACCAAATTCAGCCTCAAACTGGCGTATCAGTTCTTCGTACTTCGGATCT
ATGTTGACGAGACTCTGTAATTGTGAGGTGCTAGATGAAGATGTGGAGGTCAGAGGTGTGGTGGTGCTGGTGTTACTGGAGGCCAGGCTGCCAGTTCCCT
CTGAATTACCATGGGCTACAGAGGCCACAGGTGGGGGCAGAGGACCTATGAGGGCTGGAGTGTTTTCTGACAAAGCAGAAACAATGGAAGAGGGAGTCAG
TGAGGAATTGGAAATGGATACCTGAGATTGGGCTGGGGCAGGTAGGCCTGCAGCAGCAGCCTGAGTGGAGTTACTGTGGAGGGGCAGAGAGGGAAGAGAA
CCTGGTTGCAGGCTGGTCAGGGCCGAGGCTCTGTCCATCATGAGGACTGGTGGTTTTTGTATGGAGATTTGAGTTTGAGGCAGGAAGGTTGGCATGGAGG
CTTTCTGCTTGGTCTTCTTGATGATTATCTGTTTGGGTTTGGGCAGGGGAGGGACTGTAAGTATCCCACTCATAGCTTTTATGACAGGAGATCCTTGGCT
GCTTTTTTTCTTCTTGGATTCCTTGGGTTCCTGTTTGATGGCTAGATGTGACAAACCTTGCGGCTCAATCTGTGGCCACCATTTTTTCAAGTTTTGACAA
GCCAGAGGTGCATGAGGGCCTGGAGCGCCAAAGCTAGGGGAGTGGTTAGAGAAGAGGTTCCTCTTGTAGTGAAGGTGCTGTTGCAGAGCTGCCTGAGTGG
AGTGACTGATGGCTGCTTGGCCAGGAGACAGGGGAGTGCCAGGGTAGTGCTGACCCTGCTGCTGACAATTAGCCATGCCATAATGTCCCATGGAGGCAGT
GTGATGGTAGTGCTCACTAGAGTCTGGTTCTTGCTTTATCTTGGCCAATGCTAGGTTATCCTGGGCCAGAACTCCATTCTGGCTCAATCTGAGCTGCTGT
GTGACTGGAAGCTTGAAAGGACCAGTGCTGAACTTGCCACTGGTGTCACCAAGCAGCTGTTTGAGCTCTGACATGGGATCTGAGCTACTCTGAGGTGCAG
CGGCGTAGTGAGACTGGGGCTCAGACTTTATACACATCCATGGGTTCTTCTGTTCAGAGCTTCTGCCTGAGCCCTGCTGCCACTGCTGGGGATTTGGGCT
GAGGCCTGGATGTTTTCCCTGACCTGGGAAGGGAGAGGTAGAGGATGGGAGCGGGGTAGCATGGGGTGGCTGGCCCTGGGATTGGGGTCTGTGGTGCTCA
CAGGACACTGGGGCCTGCTGGCTGGTGTGTGGTCCTGGAGGGACGGATTGAGATCGCGAGGAAGATGAGTGGTTGCCAGAGGTGGACAGGATCAAGCTAG
TGCCATTAGGGGGCTGAGATAAGATGTTCTGGGTGTGTTGGTGGTGATGGAGGTTACTGTTGTAGGGGGCTTGACCTGGAGACCCGGCAGCTTGTGGACC
AGTTCCAGACAACTGGGTCAGGGCTTCTATGGCAATGGCTGTCTGAAGACTGACGTTCTTTTCCTTGGCTATGGAGAGCACCTGGGGAGAACATGGAATT
GGGGGTTTGGAGCAGGGTACTTGGTCTGGATGAGTTCCCTGTTGCTGCTGAGAGTATGAAATAGACAGACGGTGGCCACCATTCACCTGGGGGTACGGGT
GAGGGTTATGCTGCAAGTGGGGTTGCTGTGGGTGAGGCTGTAAGTGCGGGGGAGCATCAGCCATTTTGCAGGCACCTTGATCCTCACTCGTCGCCAATTT
GATCTTCTTCTCCAGCCACTCAAGGTAGTCTGGACAGTCAGGCCCATCACAGTTGCAGTTGGGGGGCTTGTGTCCATGTTTGGCTTGGCTCAGTGCTGTC
TGTAAGGTGTTCAGGTCTTCTGGAGGTTGGCAGCTACCTTCAGGAGCCACTGCAGAAAGTCTGGCCTGACCCCCTTCAGAACCCATCTCCTGGATGAACT
TCTCATATAGCTGGGCTGTGTTCAGCTGCACGCCGCAGGAAGAAGGAGGCAAGGAGCCAGCAATAGCAGAAAAAGCCACTAGATTACGGGCATCCTCCAT
GTCTGCATGGTTAACAGGTTCACCAGGGTTTGTGCCACTGCTGCTGTTCCAACATGGTTGCTGTTGTTGAGTGTCACTGACCTTGCCATGTCCTGACACC
CACTGCCTTGGAGGCACGCTTCCTGTTCTCTGTTGCTCTGTTTCCATAGATGTCTCATCATCATTAGGGTAGCGATTCACCCCATTGGCTAATTCCAGAC
TCAGCGCGCCTTCCTGGAGGCGGTCATGTGACCCAATTTCCATCTGGCCTCCACTTCTGGGGCCATCCACTGAAGTGACTTCGCGAACAGTGGTAAACCT
GCTGTAACCCGGCATCAGGAGAGAAAGGAAGATACAACAGAGATTCCAAATCTTGCATCGATCACTTCATCTCACTATCTAGTCCAATTACCGTCCATGT
GAGTTGTTTCACACCCTCGTCTCTCCCCTCTCCATCGCTCTCATTTCTGTCTCTTGCTCACTGTTTCTCAGCAGCACAGAGGAAAGGTCTTGTTTGTAGG
AGGGATGACAGATAACAAAAGTCCATGCTCAGCAGTGTGTGTTGGGTTGACTTGCATGAC
>SOAP_k35_scaffold1248 Locus_2307_0  2.5 LINEAR evgclass=main,okay,match:Velvet_k35_Locus_99025_Transcript_11_Confidence_1.000_Length_143,pct:100/61/-sense; aalen=139,64%,partial3;
TTACGACTGGCTCCAAGGCCGCAACAAAACAAGGATAATCGACGTGTGTTTTTAAAGCAAGCCGGCGAGTTTATTAACAACTCAAATTGAATGTACAATG
GAGTGTGGAAGTGTATGTCAGTAGTGTAAGAGGGTGCTTGGATGTAATGTCGAATGTGTGGTGCGTGTTGTCCAGTGCAAAACAAGAATACACAGCAGCA
GCAGTCTTGGTCCTGAGGAAGAGAGAGAGAGAGTGAAGCCTGAAGCCAGCCGGCNNNNNNNNNNNNNNNNNNNNNNNNNNNNNNNNNNNNNNNNNNNNNN
NNNNNNNNNNNNNNNNNNNNNNNNNNNNNNNNNCCTGCAACACACAGAACACAGCCACACCCACACCTACTACACGGAACACAGCCAAGGGCTGGGGGCC
GTAACAAGTTGCAACACATAAAAAATGACACCAANNNNNNNNNNNNNNNNNNNNNNNNNNNNNNNNNNNNNNNNNNNNNNNNNNNNNNNNNNNNNNNNNN
NNATACTCTGTGTCTGAAAGAATGCAGTCCAACGGTTCAAGAACAATATTAAGTGTAATAGAATTTACCAACTACAATCCAAAATATCATGAACAGATTC
AGAGAATCTAGAGAAACCTCTGCATATAAGAAGCAAGGCTGAAAAC
>SOAP_k35_scaffold1253 Locus_2321_0  5.6 LINEAR evgclass=main,okay,match:SOAP_k45_C271710,pct:100/100/.; aalen=126,99%,partial;
GATTTCTTCAGGAGGAGAATACAGTGTTGTTATTGAAGATGCAGTTCATGCTCCTCTTCAGCCGGCAAGGCAAGCTCAGGCTTCAGAAGTGGTACGTGCC
TTTGTCTGATAAGGAGAAAAAGAAGATCACCAGAGANNNNNNNNNNNNNNNNNNGTTGGTGCAGACGGTGCTGGCACGAAAGCCCAAAATGTGCAGCTTT
CTGGAGTGGAGAGACCTCAAGATTGTATATAAGAGATATGCCAGCCTGTACTTCTGCTGCGCCATCGAGGACCAGGACAACGAGCTCATCACGCTGGAGA
TCATCCACAGATACGTGGAGCTGCTGGACAAATACTTTGGCAGTGTTTGTGAGCTGGACATTATTTTCAACTTTGAGAAG
>SOAP_k35_scaffold1260 Locus_2337_1 19.7 FORK evgclass=maina2,okay,match:TransAb_k35_R128919,pct:99/100/.; aalen=509,42%,complete-utrbad;
GTTGAATTTAACTAGCCACTTGTTGACTGTAAAAGTTTATGAAGCATCTTAAAAATACAAAATAAAGTATGAGAAATTCAAACAACAAATCTCTACAAAT
GCCAATATAAAATGTGAGAATTCTTCTGGGTGTTGCGTCCTTTTGTGCCTATGCTATTTAATTGGAGTAGGCAGCAGTTGCTTTAGAACACAAACTCAAA
GACAGTATGCACATTACTCAGACAAATACTACAAATATATGATCATGATCACAACGTTTCTTAGTGTCAACGAAAAGCCGTTCCTTTAATACAAAGGTGA
ATGAATGTTTATTGGGTTTTCACAATGTAGTCTCAAGTAACCGGCTACTAGTTTTACAGTTAGTGTTCAGGGTTAAGTGCATAAAGAAATAAAGCAATAA
AGGGATAAGCTTGATGTGGAATGTACCATTATTACAAAATCATTGACTAATGGAGAGGTTAACAGAAAACAAACAAGCAAAAAAAAAAGAAAATAAAAAA
AAATTGAATAATTTTTCAATCGTTTATCACAAATACAAATGTCACTGCAAACTGTAGAAAATGTTTCACATTTGACTGTAACCTTTTCTTTTATGTGGTT
GCAAACACTCAAGTACTGATCTGCGTTTAATTTTAGTGAGATTGCAATGCAACTAGTGTTAGGTAACATTTCTATTAGCCGCAGCCACTCAGATTTTAGC
GCACTGCTCTTTGGATGGCTAAAAAGTGTAAAGTTTGTTGCTCTGCAAAATAACCAGACCAGATTTCAGTTTTTCAGATCTCGGCACCAGATACCGCAGA
CTTTCCAACAATGTCAACAAAAGGAAAGGTAAGTATTTACATCTTGATGATAATGTGGACAAACATCTTGTATCATGGTGTTACAGTAACCTTCAAAGCC
GCCGCCCTCTCCTGATAACATGAGGTACGAAATCACAAAGTGTTACCTTTTCATCGACTGCAAAGACGACAGAATTACGATACACATAAATATTCAACTA
CACTCTCATCAACTATTATTCACATAATTCTCACTGTCACGGTCATGATTTGTGTACCAGAAGATTTTCCTACCGTTAACCTTACACACGGCGTCCTCTA
ATGGAGTATTAAAACAATACACAAGTCACACAATGAGTTAACAATTGGGGGTTTGATATGACATCACAGTTTAGCAGCTTTAACTACCTGATTAAATAGC
CCTAATGGTTACATTGGTGAGTGCTTCATAGAAAAAAAAAATCATATTGGAGGTGCTTAATCGCTTTGCTATAGTATGTCGACCTTCATTAGCTTTTATA
TAATGCTTATCAGTACTTTGTGCATTAATTTGAGGCAATGGTACCATTGCAACTCCTTCAAAGCCCTTCAAAATTAACGCAAGAATTTTGCAAAGTTCAA
AGCTGCACTACATGCACCACCAAATAGCTGCTACAATACTCCATCATATGAAGAACAAAACATTATCTCACTGTCAGAAATCACTCTATGCAGATGACAC
CCCGTTGTCAGCCATAGTTTGGAAAACAATCACAGAAACAAATTGTGGTCTGGTTTTCATTAATCAAACAATAGTTGACCTGTTGTAAGACACCGTGATT
CACAGTTCGTCGCTACCCTTCACTACATTCTCGCACTCACACAGCTTAAGGTACTGTTGATTCTAGTAAGGCTATGGTCTATGGACTTAGTAAGAATGCC
CTCCGAATGTAGTGGTTCTCCGCCTCGTTCATACATCCCCATCTTCGATCCGAGCCAGCTGCCTCTCCAGCAACTCGATCCTCTGGCTCTGAGCGAGGAC
GACAGCACGCAGAGCCTTCATTTCTGCTAGTAACTCGTTCAACAGATCGTCCTCTCTCTTCGGCCTCTCAGCGTTTCCATCTGTCTCCTTTGTGGATACT
CGTGGCTGTGGCACCTCTTCCTCTGTCTCCTTGGCAGCAGAGGTAGATGTAGACGTGGGAGCTGCTACACTGCCTGCTGAGGACGAAGCAGCCCCAGTCC
CAGAGTCCTGCGAAACGAGCTGGGGTTTGCCTCGGAGGGTGTCTCTGTGCTTGGATGGAGGGGCTGTGTACCCGCCGCTCAGGGACACCAACAAGGGTGG
TGCATCCTGCCCAGAAATCCATTCATCAGCCAGGAGAGCCGGCTCCAAGCCAGCTGTGTCCGGGTAAAGGTCTCCCTGGAACAGATCTGACTTTCGTGGT
ACAGTCATAGAAATTGGTTCCACTTTCCTTTCATGGAGTTTGTAGAACCTGGCAATTTCACACTTGTTGACATCCACACCTCTTTTACTAAGAAATCCTG
CACCTCTCTGAGGCTCCTTACTGCTGTACAAGCTGAGGAAGTGGACATACGGAGATTCGTCTGTCACTTCAAAGTACCGGATGGTGCAGTCCCCCTTTCC
ACACAGGTAGACCATGTTTGTGTCAGGGTCGTAATAAGGTATAAGAACCCCATTACTCGTATCCATCTCCTGTACTGCCATTGGCTCAGAGAGATCTTTC
GTATCCCACAGTGCCAGCTGTCTCTCACTCATACGGCTGAAGCCCGTGGTAAGGATCTTCCCATCTGAGAGGAACACAGCTCTCATTGGCCTGGTGCCAT
CGTGGACCTTCTCTTTCACCTTGAGGACGGTGCCCCTTCGCGGGTCGATGACACGCAGAGCCTTGTCCTTGCAGACGGTGCACACAGCACTGCCATCCTT
GTTCCAGCTGACGCTGTAGATCAGGTCCGGGTGGGCATCAGTCAGCTGGTACAGAAGCTCCCCTGTGCCCACGTTCCACACGCAAATCACATTATCGCAG
CCTGCAGTCAACAGGATGTTAAAGGCAGTTGGGTGCCAAGCCAGGATCCCCACTCTTTTACTGTGTCCCTCCAGGGTCACAATGGCTTCAGTCATTGGAC
TTGTCAGGCCTTCATCTGGGATCTGCCACACCTTTACTGTGCAATCCTCTGAGGCACTTGCAATGATGTTGTCATCATGGGGTGACCACTGGATGTCCAG
CACCGGGGCCGCATGGCCGCACACGGTGGGACAGGACTGATCGATTCTGCCGCTCTTGCTGATGGGAACAACGAGAAAGGCCCCTCCTCCGCCGGCTTCG
ATGATAACGGCGATGAATTTGGGGTTGACCGCACAGAGGGGACTGTCCCACGTCACGCGGGACACTCGGACGTCGTCGATGCAGTGCTTGGCTTTCCATG
CCTGGGCGAAAACGTGCCGGAACTTACTCTGCCTGACCACACCTCGTCTGAAAGACATGTCTGGTTCACAGAGACCTCTCCTAATTGGAAAATGGATCAC
CAAAGACTCGGGCGTGACAGAGGGGAGGCCAATAAAATAATCCGCCGCCAGTCAACAGTAACTTAATCCTCTCCTGTGTCCGGGCAGGCGTTCACGTCGA
TTGCGTAGACATTAAATGGTGCTTCGCGGCGACGCTGGCTGGANNNNNNNNNNNNNNNNNNNGCCCGGCTGATGGTGGTGGTGGTGGTGATGGTGTCGGA
AGAGATGCAGACGTGTTTTCGGCCCGTCTCCTTTTACAAACGACTGATTTGGAGCGATGGATTGAGCAGAATCCCAGACACTTCCGCTCATGGCA
>SOAP_k35_scaffold1318 Locus_2480_0 17.4 LINEAR evgclass=main,okay,match:Velvet_k35_Locus_26015_Transcript_12_Confidence_0.750_Length_4466,pct:100/98/.; aalen=719,43%,complete-utrpoor;
GTTTATAGTTGTTGTTGTTGTTTTTGTTTGTTTGTTTTTGTAGTTAATAGATAACTGTTCTTAACCACTAGTTGCCTAAATAAATGTTATGTTAATTGAA
TTTTTAATTTTTCTGTTCACAGAATTCAAGCACGTCCAGTTCATGTGGAAATGTAAGTTTTGTGCCTTTTCCTCCAGTGGCCAAGGAAAAATAATACAGC
ATTATAAAGAGCATCATGGACACCACCGTAGGTGTTCAGGCCTTGTCTGCATTTATCAAGACTGTTTGAACACATTTTAAACCCAAACTGAACTTAAAAA
CCACTTGAAAGAACATTCAAAAGGTCATAAAATTGTGACCAAGTTATGCTGTGATTTGTGTACATTCTCAGAGCCTAGCAACATTATCAAATATTGTGCC
CATCTGAAGACTCATTTGAGGAACAGGGAAACAGTTAAATGTCCGTTTGCAGGTTGCTCTTTCAAGTCCAATGTACTGTCAACATTTACTTCTCATAAAA
GTCGCTATCATAGGTTGTCCACCTTAAACAGTTTAAGACCAGAGCTATTTGTACACCGTACACTTACAAATGCAGTGCTAGAAGAGGATTCTGTTTCTGG
GACTGAGGCATCAACTTCATATGGTTCAGTACCCGAGGGTGTACCTCCTCTTGAAAATGGAGAGGCAATTAAACGTCAGTTGGCATCTTTATNNNNNNNN
NNNNNNNNNNNNNNNNNNNNNNNNNNNNNNTTCTGCAGTACAGGAAGTAATTGATGAGTTATTTGACATTGGAGACTTTGCCTATAAAAATATTAAAACA
ATTATAGAGAAAGTTTTGGAGGAAAATAACTGTGCAGCTGATGCCTCTGTTGTAACATCATTGTCTGATGAAATACAATCGTTGAACCCACTCAAATTTC
TTTCAAGAGCAGGGCCTTTGGGCACAGAACGTAAAAGGCAGTCATTTTACAGAAAATTTTTTACAGTGATTGAACCGGTTGAATATGTGCTAAATCCACA
AGAAAAAAATCATTCATTTGTTTATGTTCCTATTTTAGATTTGTTAAGTAAGTTGTTGGAAAGAAGTGAGATTCTACAGACATTACAGAGATCCAATGGA
CGGGAAGGTCATTACTGCTCATTTAAAGATGGTGAATACTTTAAAGAAAACAAACTTTTTGCTGAAGAATTAGGCATAGCTCTTGGTTTATACATTGATG
ATTTTGAAATCTGTAATCCATTAGGAACTTCAAAAAAGAAACATAAGTTGTGTGGTATATATTGGGTGATAGCCAACTTACCCATAAGACTTAGATCAAC
ATTATCATCAATTTATCTAGCTGTATTGTGCAAAACTGTACATATAAAACAATATGGTTATAGCAAAGTTTTGGAGCCTCTGATTAGAGACCTTAAGCAT
TTAGAGACGACTGGTGTATTTGTAAAAAGACTTGGGTCTTGTGTCAAAGGTACTGTTTTGTATGTGTCGGCAGATAACTTAGGTGCACACTCCCTTGCTG
GATACCAAGAGTCTTTCAATGTGGAGAAATTTTGCAGATTTTGTTTGGCTAACCTTAAAGATATTCAGCATCATGATGTCAGAAGCGGGGCATTTACTTT
GAGAACACCAGAACTGTTTGATGAAGCCATTAATGTGCTTAACACAACTAATGCCTCGTGTGTTCATGGTTTGAAGAGAGACTGCCCTTTAAGCAGACTT
ACCCACTTTCATCCTGCAAAAGGTTTTCCACCTGATTTTCTGCACGATGTATTGGAGGGAATTGTACCTGTGGAACTATGCATATGTCTTTCAGATCTTA
TTGCTAAAAAGTATTTCACATTGAATGACCTTAATGATAGAATAGCATCATTTCCTTTTCAGTTTTCTGACAAAACTAACAGGCCTCAGACAATACAAAC
AAACTTTTCAAAAAAAGGAACAATTGGTGGCAACGGACACGAGAACTGGGCACTTCTGAGATTTCTTCCACTGTTGATTGGCCATCATGTTCCAGAGAGT
GAAAAGACTTGGTCTGTGGTCCTTGAACTGAAAGACATTGTGGAGGTGTTATCAAGCCCCTCATTCACAACAGAAACCCTGTGCTACCTACAAGCCAAAA
TTTCTGACCACAGACAGTTGCTCTTAGAAGTATTTCCTGGTACTAAATTACGCCCTAAACATCATTATCTTGAACATTATCCTGTTCTGATTCAGAAATT
TGGACCATTAATTGAGTTCTGGACAATACGATTTGAGGCAAAACATTCTTTTTTTAAAAGAGTAGTTCACAATACTGGCAATTTCAAAAATATTCTGCAC
ACGTTGGCCACAAGACATCAACTGATGTTGTCATATTATTTGGAGATGCCAACTATTTTCAAGCCAAGCATTGAGACTGGACGAGTATCAATTGTGTCTG
TGGGCATCCTAGATGCTGCAATCAGAGAGGCTGTATGGAATAAGTTTGAAGGTCTGGACTCTGTTTCACTCACCTCCATTGCTTACTTGAATGGGACAAA
ATATTCTAAAGGCATGGTACTCTCAGTTGGACAGACGTGTGGACTGCCAGATTTTGGGAGAGTATTGGAGATCTGTGTAATGGATGGTTACATATCATTC
ATTATGGAACTATTCACAGCGACCTTCCAAGAGCATCTCCGGTGTTACCAGCTCGCCAGAAGAGATCCTGCAACCATTGAGGTCATTGATCCAGACCGTC
TGAATGACTACATTCCCCTTGCTGCATACCCTGTTGAAGAAAAGCTGCTCATCACTCCAAGGACATTCATGTTACATTAAGTTCTTGGTATCTCATCAAT
GATGCTTCTCAGAGTCATCGTCTCACCTCAGGAAATAAGACGTGTCACCCTACAGGATGTTCCCCCATCAGTTGATGAGTTATGTGTAGTTCTGGGCAAC
ACTCTGGGCCTCCGTGGGAAGTTCCTTTTACAGTTTGAAGATCCAGACTTTGGAAATGAACTCTGCAATTTGACAGACATCAAGGACCTACCAACTGAAC
GAGCCACACTGAAAGTTCTGTTCACGTTTTCTGAACCAGTTTCTGACTCGACGTTAGATACTGCAAGCCTTAGTTCCCAGAATAGTTCAAGCCCCGATCC
CCCTAGTAGTGGTGATTCTTCAGAATGGCCTGATCCCTTTGTTATTCCAGATTTCTCCCATGACGTTGAGTTTCAGCTGAGGGTAGCAAATGATGCCTAT
GCCAAGGATGGAGCTGTGATGGTCATCTCAAAGAGTGTGAAGAGTGAAATACTGGACAGACTGGCTGATAGCATAACCAAAATCACTTGCTATCCAAGTA
AAGACAATTTAGAAAGCGTAGCCAAAGCTCTCGTTGCAAAGCATCCTTGTCTCAGGGAGCCGGGTTCAGGTAAAGGATGGTACTGCTGGAGATTCAGCCT
GATATTCAAGATGGGCAATTACCGTCAGAGGATGATGGCAGCTGGATGCCCTGAAGTTCTTGTAAATAAAAGAAAAAGAAAGGGACACAACAACCCGGTC
AAGAAAGCAAAAAAGGGAGAGATCCACTACTTACCAGAGCCACCTGATGGACAAACTACTGTTAAATCAGAGAAGGATCGTGAGACCATGCTTTTGGAAG
TGCAGAAGAGAGAGCCAGATTTGCACCTGCTCGATGAATTGATGACTGCAACATTCTCCCAGCGAAGACAAGAGATCATTGGTGACGAGCCACTCATTTC
TGCAGTCAAGGACAGATGGCCTGCATTGTTTAGTGAGAGACAGCTCAGTGCTGAGTTCAGGAGAATCGTCACCAAAGACCTGCTGGAGTCCTTCCTGGAT
GGACTTGATGCCTTGGTGCCAGGTGTTCTACAGATGTTCGAAGTAGCTGCTGCATCAGGCAGGAGGTTGCGCCTGAGCAGTGTCCTCAGTTGTCTTCAAA
AGGAGGACACGAACCAAAACAAAAGAACAGCTGTCTTACTTGGTCTTCCATGCTACCTTGCAGAAGATTCCTCTGACATAATCAGGATGTGTGATGCTCA
TGGGGAAACCCTTGACGTGATAATGAAAGGGATGGAAGTTGGACTGTTGATTGGACACGAAGGCCCTCTGCATGATGCATTTCCTTTGGATGTTTTCAAC
GTGGCTGTGGTAGTAGAGGAGAAGATCATCCTACATGACCTCCGAGATGTGCCCACAGGCTTTGCCATGTTACTGGGTGCAATCTACTGCCTAAACCTTG
AGTACCCACGTAATATGAAGTATTCTTTTGAGTTCCTTCAGAGGGTGATCATGAACATTAAACCGGACCAATGTTCAGCCAGAATCCATGGACTCAGAAA
TAAACTGCTTAGATATCGCATGTAAACAAAGAAATGCACTTGTCAAGCAACTACTAGGAGGCAGCAGTTATTTGGGAAGCTTGCTTTGTTCTTTACACTA
ACATTATACAGGTTTTCATCGGTCTAGTTTGTTCAGCACAAGTCAGGTATGCGTGACAAATGTGTCACTTGTGAAGTTGAAAAATCTAAAACAGTTTAAA
TATGCAAAACATTTTGAGGTGTATATATAATGAAAACAAACTTTTGTTTCCAATTGTGGTTAAAGAATCTTTTAGACGTGGATGTTGATGTTTTCTAAAG
CTCTGCGCATACCACATTTTTCCTCTGTACAAATTCACCATACTTATTCTCTCGTTCACAGTTTTAAAATTGTGTTCAATTAACACAAATGTAAGTGAGG
ATAAGTAAGTAATGTAATTATTTATAATGTACACCATTGTTTTTGTTCATATATAACCGGTTGTCGCNNNNNNNNNNNNNNNNNNNNNNNNNNNNNNNNN
NNNNNNNNNNNNNNNNNNNNNNNNNNAACATCAGTGGGGCCTGTTTTGATGCCAAGACATGTTTGGGATGTGTTGGTGTGCCACATTGTTCGTGTTCATG
TGGAGATTTTGTGGTTGTTTGCTGTCT
>SOAP_k35_scaffold1323 Locus_2483_0  4.0 LINEAR evgclass=main,okay,match:SOAP_k45_C232150,pct:100/88/.; aalen=97,75%,complete;
TCACTACCAGTGTTTTACTGGAAGCTCCTGATGCTACAGAGTGACAAGAAAGAGGCAAGTGGTGAGAAAAATGCAAAGATAAAGCATTTTATATGATCTC
CTGGACTTAGTCAGAAATAGACTAGCTTGAAGACCTNNNNNNNNNNNNNNNNNNNNNNNNNNNNNNNNNNNNNNNNNNNNNNNNNNTGGGACTGAGCAGC
ACAAAGCATCAAGGGCTAACTGCTTATGGACCTGCTTTAGTAAAGCCCCTGGGACACACGGGTTACAGTAGAATGTCGATTTAGGGAATGCAGCTTCATT
AAAGTCTAACTGTTGGTACCAATGCATGTAGCTTTAGAACATGTCCATAGATTTACCTGCTACTTTTGCTCCTTTCTGGCTCTTTTCTC
>SOAP_k35_scaffold1361 Locus_2564_2 20.4 COMPLEX evgclass=main,okay,match:SOAP_k35_scaffold1359,pct:100/99/.; aalen=900,78%,complete;
GTGACTATTAATGCACCGTCTTTGTTGCTTTTATTACAAACACTACTTTGACGGGGAATCGCAGCCGTCCTCGTAGTTAACACAACATGGCGTTTAGCAG
CTGTTTTCTGTCTGAACCTTGTGTGTGCTCACAGCGACGCTAAGCTAAGCTTGCTATCTGAATGAGCCAGACATTTGCGCCTGTCTGGGCCTAATGTGGG
GAAGGCTGGCTAGATGGCCACTGATAGTTGGTGCTGTCAGTTGTTTATGCAACTGTAACTTACCAAAGGAGGACTGTGTGATGATACCTTTTGGTTTAAC
GTAGAGAGAAGTGGAAAATGTTCACAAACATGAGCTCTTTCACCGCAGTGATTTGCTACATTGTTTGGTAGACATTCACGACAAATGTCGCGTCGAGCAG
CCGATTATGAGGTTAATAATCAGCGCCAGTGATTGACAAGTTGTGGCTATTGGTAGCGACAGCTGTGCTGTTGTGGTTGTTTGCTAAATCTGCAATAACC
GTTACTGCGTAGCTTGCGTTACTTGTACGTGATTTGAGTAGTAATGATGAGGTCACGGCAGTGAGTGCTTCATAAGCAGGTAATGCGTGTTTGTGTGTCC
TGTATAGGATGGAGTGGCAGCCAGATGAACAAGGTCTGCANNNGCAAGTGCTTCAGCTACTCAAGGACTCCCAGTCCCCAGACACAGCAACACAAAGAGC
TGTGCAAGAAAAACTGGAGCAACTCAACCAGTTTCCAGATTTCAANNNNCAACTATCTCATCTTTGTTCTCACAAGCCTCAAATCTGAGGACGAGCCCAC
TCGCTCTCTGAGCGGTCTCATACTGAAGAACAACGTCAAGGCTCACTACCAGAACTTTCCTCCCAATGTGGCTGAATTCATCAAGCGAGAATGCCTCAAC
AACATCGGAGACCCTTCGCCGCTCATCAGAGCTACTATCGGTATCCTGATCACGACCATAGCCTCTAAAGGAGAGCTGCAGACCTGGCCGGAGCTCTTGC
CTCAGCTCTGTAATCTGCTCAACTCGGAGGACTATAACACCTGCGAGGGATCTTTTGGAGCGCTGCAGAAGATCTGCGAGGATTCATCAGAGTTGTTGGA
CAGCGACGCCCTGAACAGACCTCTCAACATCATGATCCCCAAATTCCTACAGTTTTTCAAGCACTGCAGCCCCAAGATCAGGTCCCATGCTATAGCGTGT
GTGAACCAGTTCATCATTGGTCGAGCTCAAGCTCTAATGGATAACATTGACACCTTCATTGAGAGTCTGTTTGCGCTGGCCGGTGACGAGGACAGTGAAG
TGCGAAAGAACGTGTGCAGGGCTCTCGTCATGCTGCTGGAAGTCCGCATTGACCGCCTCATCCCACATATGCACAGCATCATCCAGTACATGCTGCAGCG
GACCCAGGACCCAGATGAGAATGTGGCTCTGGAGGCCTGTGAGTTCTGGTTGACTCTGGCTGAACAGCCCATCTGTAAAGAGGCCCTGTCAGGTCACTTG
GTCCAACTGATTCCTATCCTGGTGAACGGGATGAAATACTCTGAGATTGACATTATTCTTCTAAAGGGTGACGTTGAAGAGGATGAGGCAGTTCCAGACA
GTGAGCAAGACATCAAGCCTCGCTTCCACAAGTCCCGCACGGTCACTCTGCAGCACGAAGGAGGGGAGGGCGAGGAGGGGGAGGACATTGATGAAGACGA
GGACGACGATGATGATACGCTGTCTGACTGGAACCTACGGAAGTGTTCAGCTGCGGCTCTGGATGTTCTTGCCAACGTGTTTCGTGAGGAGTTGCTTCCC
CATCTCCTGCCCTTGCTCAAAGGCCTGCTTTTCCACCCTGACTGGGTCATCAAGGAGTCTGGCATCCTAGTGCTGGGGGCTATTGCTGAGGGCTGTATGC
AAGGCATGGTACCTTACTTGCCTGAGCTCATCCCCCACCTCATCCAATGTTTGTGCGACAAGAAGGCCCTGGTCCGCTCCATCGCCTGCTGGACCCTCAG
CCGCTACGCCCACTGGGTGGTCAGCCAGCCCCCTGACGCTCACCTCAAACCCCTCATGACAGAGCTGCTCAAGCGCATACTGGACGGGAATAAGAGAGTA
CAGGAAGCGGCGTGCAGCGCGTTTGCCACCCTGGAGGAGGAGGCGTGTACTGAGCTGGTGCCTTACCTGAGCTTCATCCTGGACACGCTTGTTTTTGCTT
TTGGGAAGTACCAGCACAAGAACCTGCTCATCCTCTATGATGCTATAGGAACACTGGCAGACTCTGTGGGACACCATCTCAACCAGCCTGAGTACATACA
GAAGCTGATGCCTCCGCTGATTGCCAAGTGGAACGAGCTGAAAGACGAAGACAAAGATCTCTTCCCTCTGCTGGAGTGTCTGTCGTCTGTTGCCACAGCC
CTGCAGAGCGGCTTCCTCCCATACTGCGAGCCCGTCTACCAGCGATGTGTCACCCTGGTCCAGAAGACACTGGCTCAGGCCATGATGTACAGTCAGCAGC
CAGACCAGTATGAAGCACCCGACAAGGACTTTATGATCGTGGCTCTGGATCTTTTAAGTGGCTTGGCTGAGGGACTTGGGGGCCATGTGGACACGCTTGT
GGCGCGCAGTAACATCATGACTCTGCTTTTCCAGTGCATGCAGGATACGATGCCCGAAGTAAGACAGAGTTCATTTGCTCTGCTGGGTGACTTAACCAAG
GCCTGCTTTCCTCATGTCAAACCGTGCATTGCTGAATTCATGCCAATCCTCGGGACAAATCTGAACCCAGAGTTCATCTCAGTGTGCAACAATGCTACCT
GGGCCATAGGAGAGATCTGTATGCAGATGGGTGTGGAGATGCAGCCGTACATCGCTATGGTTCTGAATCAGCTGGTTGAGATTATTAATCGACCCAACAC
CCCCAAGACCCTGCTGGAGAACACTGCGATCACCATTGGCCGACTGGGCTACGTGTGTCCTCAGGAGGTTGCTGCCATGCTGCCGCAGTTTATCCGACCT
TGGTGTACATCTCTGCGGAACATCAGAGACAACGAGGAGAAAGACTCTGCCTTCCGCGGGATTTGCATGATGATTGGCGTGAACCCAGGAGGTGTCGTGC
AGGACTTCATCTTCTTCTGTGATGCAGTGGCCTCCTGGGTGAATCCTAAAGACGATTTAAGAGACATGTTCTACAAGATCCTGCATGGCTTTAAGGAGCA
GGTTGGGGAGGAGAACTGGCAGCAGTTCTCGGAGCAGTTCCCCCCACTGCTGAAGGAGAGACTGGCAGCCTGCTACGGCGTTTAGATTCTCTACACCCAC
CCAAGAGGTGAGCCAGCAGGAGGAGGGTGAATGGGAAACTCATCCATCTGTGTATTGCACTGCCCAGATCTGGGGGGAGGGAGAGGGACGCTATTGGCCG
CTCCCCCTGACGGACGGCCCCCACGCCCTATGTGTTTGTCC
>SOAP_k35_scaffold1370 Locus_2579_0  4.3 LINEAR evgclass=main,okay,match:SOAP_k45_C251610,pct:100/40/-sense; aalen=116,55%,complete-utrpoor;
CCCGACGCTGAACTTCCTCCAGGAGAACAAAAACGCTCGAACCAGGAAAAACGACAAATTCAAATGAATCCAGATAAACAGGAACAGAGGAAGCTTCTGT
TACTCAGCACGATTCATACGATCGCTGATGGATCCTATCAGACTAAACCGGGCGATATCGAAGCGGCTGGAAGTGACGAACCTCAAACACTCTGACAGTT
ACAGCAACGAAGCAGGTGAAGGTCTNNNNNNNNNNNNNNNNNNNNNNCGGTCCACGATCACGTCTATAAATACTCAGGTGTTCTTCACGGATCTACAAAC
AGAACCAGCAGGTCCAGGTGAAACTCTTCTTGGAGGAAAACGACCCGGANNNNNNNNNNNNNNNNNNNNNNNNAGTGGATCACGACTGTCGCCTCTCTAC
ATGCAAATCAGTTTGACAGGTCTAACGGCCAGAAACAGAGCGTCCAGCAGGGGGCGCTGTGAGCTGACAAACCCCTGAATAAACCCGATGACATCACACG
AGCAGTTAGAGACGATCTGCAGTGAAAATGGAGAAGCTTCATGACTCAGAGGAGGAAAACGTTTGTGATGAATCAAACCTGAAACTGAACATTTGAATAT
CATCGTGTGTAAAGGTCAGCACAGGCCATCAGGCTG
>SOAP_k35_scaffold1411 Locus_2652_0  4.4 LINEAR evgclass=main,okay,match:SOAP_k45_scaffold11717,pct:99/98/.; aalen=155,89%,complete;
ATGCTGTACATCAGGACTCCAAATGAGCCTTGTGCTTTCTGTGTGCAACCACCGTCCTTACCAAGTCTGCCTGTGTATATCACCACGTTTAATCATCATA
CCATATATATTTATAGATCTAGTCATTTACTCGTCTCCCGTGACTCAACACACACATACGTACACACACAAGTACCTTTTTTTTTTTTTNNNNNNNNNNN
NNNNNNNNNNNNNNNNNNNNNNNNNNNNNNNNNNNNNNNNNNNNNNNNNNNGTATCAAGCCCGCTTGTACATGGAGAAACTGACCCACACAGCGTGTGTT
CGTTGGAACGTGGCTCCTTTCCGGACGTGCCTGACGATGACGTCCGTGTTGATCCCTCCTCCGGGCCGGGCATTGAGGTTGAGGGNNNNNNNNNNNNNNN
NNNNNNNNNNNNNNNNNNNNNNNTTAGAGCACAAAGCCCGCCGGGCTCCAGATCTGTGGCGTCTCTGAGATGTCCGTCGATGAGAAGGCAACATGCCCAT
TTTGGCTCTTCGATTTTTCTTTTTC
>SOAP_k35_scaffold1499 Locus_2815_1 12.6 FORK evgclass=main,okay,match:Velvet_k45_Locus_24585_Transcript_12_Confidence_0.750_Length_2825,pct:100/100/.; aalen=576,51%,complete-utrpoor;
CAGAGACAGAGAGTCGACTGATCGATTAGCCCAACCCTAGAGAGACTGAAGCATCTGAGTAGAAACAACGTGACTGGGATGGAGTTGGGTCTTCTTCTGT
GGATGGTTTTGACCTTAACGGGAAGCACATCAGCACAGTCCGACCGGTACAGTAAAGCCGTGGATTGGTTGAGCAGATATGGCTACCTTCCTCCTTCTGA
CCCACGAACAAGTAAACTGCAGACTAAAGATGGGATAGAGAAAGCTATTCGTGTCATGCAGAGATTCGGCGGAGTCCAGGAAACCGGGATACTCGATGAA
GAAACCGTCAAACTCATGTCCAAGCCACGATGCTCCCTCCCTGATATCGTTGGAAGTGAGGACATGCTGAAGAGGAGGAGGAGAAGGAGGAAAAGATATG
CTCTGTCAGGCCTTAAGTGGCACAAGACAGACCTCACATGGAGTGTCCACAGCTACCCATCGCCCTCCCTCTCACCCAGTATGCCCAACAGTTTGGTGGA
CACCATCCTGACTCACGCCTTCAAGGCCTGGAGCGACGTGGCACCCTTGCATTTCCGTCAGCTACCGAGTGACAGCAGGGGGGCGGCAGCTGGCGGGGAC
ATCAGAGTGTCTTTTAACCGCTTGCTTCACGACGACGGGTACCCTTTTGATGGGCAGGGTGGCACCCTGGCCCACGCCTTCTTCCCCGGCAGGGATGAAG
TGGCGGGTGACACACACTTTGACGATCATGAGATCTGGAGCTTCGGAGGTGACGGCAGCACCATAGACTTGTTCACAGTTGCAGTGCATGAATTTGGCCA
TGCGCTGGGCCTGTCCCATTCCTCCTCTGATCCGTCCATCATGAGGCCGTACTACCAGGGTCCTGTGGAAGACGTTTCCAGGTTCCAGCTGGCCCTGGAC
GACAAGCAGGCCATCCAGCAGCTTTATGGTGTGAAGGATGGGGGGGGGCCAGGTGGTGTTGATCCAGACCTCCCACGCCTGCCCAGTCCACCTCCTCCAA
GACCAACACGACCGTCTGAGCCCTCATTCCACGAGCGCTGTCAGGGAGGCTTTGACGCAGTGGCAAATATCAGGGGAGAGGTTTTCTTTTTTAAAGGTGC
ACACTTCTGGAGGACTAAGCGAGATGGGTCTTTGGTGTCCCTCAATCCGGCTCAGATCAAAAACTTTTGGATCGGACTACCCCCAGGAACAAACAAGATC
GACACTGCGTATGAGAGGAGAAGTGACGGCAGCATCATCTTCTTTATCGGACCTCAGTACTGGATCTTCAAGGACACNNNNNNNNNTGTTGCTTTACCCG
GTTACCCTCGCCCCCTCTCTGAATGGGGCATGAGATCAAAGAGCGGGGCGCTGGTGGAGAAAGTGGAGGCGGCCTTCATCTGGGCCCATAACGGCAAGAC
CTATCTGTTCAGCGGCGGGGAGTTTTGGAGGTTTGACGAGAGCCGTGCAAGCAAGCAGGTGATCAGTCAGCCAGATGCGGGCTACCCACGAGACAACAGT
CTCTGGGCAGGAGTCCCCTCCCACATGGATGACATCATCAGCTGGGGGGAAGGAGACGCCTACTTCTTCAAGGACAACCATTACTGGGTGCTGAAGAACG
GCGGACTGAACCAAGAAGTCGTCACTCCTAAGTCCATTGCTGTAGATTGGCTCAGATGTCCAGCTCCGCCTGCAACCGCCACTCCAGCCAATCCTCATAA
CCCAAAGCAGTGCAGCTGTGACTTAAGTGGCTCATCTTCACTCTTAAGAGGCAGCTGGCTCTTTGTGATTTCTGTTGTATTGGTAATGGATGAGTTTATT
AGAAAATAGACGCCAGAGTTTGGAAATTGTGCAGCTTCATGCTGTTTTTGTACTTCCTCTCTTAGTCCACGAAGACTGGATAAAGATAAAGACTAATAAA
GTATCTTGCTCTCTCACCAACCCATTAGCAGGGTTCAAATTACATACTAGTATCATAAAAAAGAGATCTATGTTAAATACTTGCTTTATACTTTCACATA
AAATCTATGTTACTGTAAATACTTAGCTTACCAGAAGGTGTTGCTTACCCAGACAAACTGCATTTTACACCCTCCCTCCATCACGCTACAGGATTATACT
CCCATTTTCTTTTCTAGAGTGAGTATTGGATTACACATAGCCTGTATAGGAGGTTGTATGGAAACCCAACACAGAAATCCAGCACACAGGCTATTCCTCA
TAATGAGGGCTTACACAACCACCTTATGTTTGGACAGGCAACACAAACAGACTTAAGTGCAATAGTCAACGTCTTATCAGGGCTCGTGTTGTTTTAATTC
AGAGTAGATTTCTGAATGTGCATTCATTGTATTTACAGTGCAAACAGAGACATGCTTTGGTAAATTAAACTTAAAGACAGTGTATTGTGAGGACGTGCAT
TGTGATGTGAGTTTATATTTTTGTTTTGATGTTGTAAAACATTTCAAAACATGTAAAATTCTCTTTAAGGAAATGTCCGTGCTTAACAATATTACTGTAA
CAGTTCTACACATAGAAAAGTGGCCTTACAAGCAGGACACAAAGGTAGTTCAGTTTAAAGCAATCAATCAATGCTTGGAAAGAGTTCAAAGCAAGACACG
TTGGCAGTCAGCAGGGGCAAACAAGAAGGCAAGTAAAAAACAGGAACAGGGAAGAGAATGAAGGAATGGGGGGAAAATGGAGGGTGAGGAGATCAGTTGA
CTGGAAGTGGTGGGAACACACTGGGTACAGTTACAAGGCAGGTGTCTTAAATCACAGGAGATGTTAAAAAGAAGTTATACACATTCAAGTTTTTTCATAC
TTTACACTGATTACCATGATGTAAGTAAAAATGATTCGATTTTCTTATTTAATTATTGAGATTTGCTGATATTTGTCACTGTTTGAGGGGGAGTTCTGCT
TTTAAAGGTTCAGTATTTTACTCTTTTCTGGTGCCTTTGATATTCATAAGCAGGATTTCTTTGTGGTTTTAAGTACCAAAAACATCTCAATATAGTTTTA
CATCTCGCCTTTGGGTTTTTTCTCTTTTTTTCTCACTAATATTAGTTATCTTTTTTCCTGATTGGTTGACTGTCTGGCGATTGTATAGTTGTGACATCAC
AACCTGAAAGCACAGTTTCAAAACGTGTGCATTTCTTTGTGGATTTATTCACATTGTACAATATGAGACCTTTAAGATGTAGCTCAGTAGATCGCCAGGT
TTAGGGATTTTGATGATTTTTTTCCTCTGTTGCCGTAGGTCTGTATGCAAGAAATCAGAATTCAGTCACTTAGACTCATCATTAAATTGTCAGTGTTCTT
ATCAAAAGTTTCCTTTTTGTGTTGCACCTTTGTCCCTGGCTACAATAAAATTATCTCTTGATCTCAG
>SOAP_k35_scaffold1524 Locus_2852_1  8.3 COMPLEX evgclass=main,okay,match:SOAP_k45_C390158,pct:100/98/.; aalen=235,51%,complete-utrpoor;
GGTCTGCCCTATGAGGGAGGGGAGGGTCCTGCTGCCGTGCTCTGTTGCCATGGTGACCCCCGCTACAATGCCGCCGTGCAGTGAGCGATGCTGAAGTCTC
ACCTGAGCGCGAGGATGTCTCCGCACAGAGACGTCAAACTCCCGCCTTTAACGCCGTCACAGAAACAAAGTGAACAACAACACGACACTGAGCAGGAAGC
CCACGAAGGAAGGAGTGTTGGTGTCCAGCCTGCAGCTGGAAAGTTGAACTGGACGGGCAGCAGCTTCATCTACGCAGGTCCAGGAAGGAAACCTCAACTC
CTGACGCACCTGGAGAGCTACGTGAACAAAGAGCTGCAGGCGATCGGCCCGGACGAGCCGAAATGTCAGGAGCTGAGACTTCAGGTCTACAGTCACGCCT
TTGGCTGTTTCATCAAAGAGTTCAAAACCTACCAGCCGCTTCTCTCTGCCATCAAAAAGGAATATGAAAAGACTTTAGCACATCAGCGGGATCAACTCCA
GGAGCTGGAGTCGCTGCGATCCCATCTGAGGCTGGTGACGGAGGACTGTGACGGGAAGATCCGAGCTCGCTGGGCGGAGGAGCAGGCGGAGATCGGAGAG
CTGAAGAGGGAGAAGTGTCGGCTGGAGAAGGACGTCAGGGACATGAAGGAGAGGGAGAAGGCCACGCAGGCGGCGGTNNNNNNNNNNNNNNATGTGACTG
AGCAACATTTATTTATTGGTTCATGTGAGTTTTTAGTCAGTCACGTCAGCGGTGGATTGTTCTTCTCCTCTCCAGGTGGACCGGCTGCAGTCTGAACTGT
CCCAACAGTNNNNNNNNNNNNNNNNNNNNNNNNNNNNACCTGCAGTACCGGGAGGAGCACGACGCCCGCAGGCTGCTGATCTGGCAGCTCAGTGACCGAA
CGAGAGGCTCCGTGAAGGAGGAGCAGTCTGCGGATGAAGNNNNNNNNNNNNNNNNNAAGAAGACGCTCAGGACTCGGTGAAGCTGCAGCTCGCTCTGAAG
GTGTGTCGGGCGGACTTGACCAAAGCTCAGGAGGAGCTCACCAGGATGAAGGCGGAGTACTGGGACGTCGTACCACGACGCAACTGGGACAACCTGGAAC
AAACACACAAACAGAACCTCCTGCAGNNNNNNNNNNNNNNNNNNGTGCACACACACACATGCACGTACACTCAAACACACAAATCTTCACCGTGTCTTTG
TGTGTTTTCGTGGCGTCCAGTTGAAGACTCTGCAGCGTGACTTTGATCAGATGAAGAGCGAGTACGACACCCTGCTGGAGCTCCACAAGGAGGCCAGCAT
GCAGAAGGAGGCGCACGAGCCAATCACGGCGCAGACGGACGAGGGCGTGTCTGAAGAGCAGATCC
>SOAP_k35_scaffold1591 Locus_3015_0  3.0 LINEAR evgclass=main,okay,match:TRINITY_DN27639_c2_g1_i1,pct:100/96/-sense; aalen=191,99%,partial;
TCTGGAGCCACCTCTTTCCAGGCCACAGTGAGGAGCTCTGTCTGCCAGCCTTGGTCTCTGCTTTGGCTCTGTTCCCATACAGGGTAAGCAATGTTATCCA
GCAGCACCCTGAGAGTTCCCACATTGTGGCCCACAACACGGTAGTCAAAGGTGAGGCAGAAGCTGCCCTGCTGGGTCCGGTCACTGAGGAGCAACTTCAG
CTTGGCCACATCCTCCTGTTCCCCTACGAGCCCACTCATGGCCATGTAGTACTCACCACCGTCACGGTGGTAGGCCACACTCCAGTCCAAGTCATCGGCC
TTGTCTTGGACCCACTCACATGCTCCCTGGTCAAAGTTGCAATCCATGATAAACTCTTCCTGAACTGGGGTTATTGGGATTTCTTTGACTTCTGTGCCAG
NNNNNNNNNNNNNNNNNNNNNNNNNNNNNNNNNNNNNNNNNNNNNNNNNNNNNNNNNNNNNNNNNNNNNNNNNNAACATCTCCTCTTGGATTGAGCTGGT
TCTCTTCCTCTTCCTCATCCTCTTCTTCCTCAGGGAACGCTTCTTCCTGTTCCTCAATCTGGGGGCCAACGTAGAC
>SOAP_k35_scaffold1596 Locus_3025_1 22.6 BUBBLE evgclass=main,okay,match:SOAP_k35_scaffold1595,pct:100/98/.; aalen=2446,91%,complete;
GCGGCTTTAGGGGAGTAACGATAGCGCTATAGACCACTGTGGTGTTGTGCAGGAACAGGCACGACGTAGCTAGTGAAAAACCGCCAGCGGAACAAATGAA
AACCACTCGTTCATTTGGATTAATTCAATCGAAGCGAGAAGCTCTTTAAAAAAAAGGGGAATTGGACCGACTGTGCCGCGGAGGATTGGGACGATAACAC
CGCCGAATGCTCTCCGTTGCCCCGCCGCTAAGGTCGCTGGCTAAGAGAAACAGCCGATAATGCACGGCGGCATCTGCTCCGGAGCCACACCCACTTCCTG
CCTGTAGAGGAAGCGGCTGTGCCAGCATGTCCTCTCATCCCCAGTCCGTGCCGTCGGGCCGGAGGACTGTGGACACACGGCACCTGCCGAACCCCGCCAC
GCTACCGCTGCAGCTGCAACGGGCGCACACGGAAGTGGGATTGGTCGATTACCACTCTCATCATGCCAGGGACTACAGCTCCCACCTGGCCCAGCCGCAC
CGCCGTCGACCTTCCTTACTGTCAGAGTTTCAGCCTGGGAATGAGAGAGGACAGGAGCAGCATATCCGCTACGAGCACATCTACCTGCCGGAGCCCAGCA
GCCAATCGGAGGTGGAGTACGCGGACATCAAGCGGCCTCGTCTGGACATGGGACCCGAGTCTCTGATGAGGCCGTCGTCCCACCGGCCACAGCTGCCTCT
GGGGGGCGCCGAGGACATGGCGAAGGAGCGTGGAAGCTCCATGGGGAAACTGGAGCCGATCTCCCCCGTGAGCCCGGTGCACATGGACCCGGACTTGGAT
CTGGTGCCGGCTCGCTTCTCCAAGGAGGAGCTGATCCAGAACATGGACCGCGTGGACCGGGAGATCACCATGGTGGAGCAGCAGATATGCAAGCTGCGCA
AGAAACAGCAACAACTGGAGGAGGAGGCTGCGAAGCCTCACGAGCCAGAGCGGCCCATCTCACCGCCACCCAGCGAGGCCAAGCACCGCAGCCTGGTGCA
GATCATCTACGACGAGAACAGGAAAAAGGCAGAGGAGGCTCACAGGATCCTGGAGGGGCTGGGACCTCGGGTGGAGCTGCCTCTCTACAATCAGCCTTCA
GATACCAAGCAGTACCATGAGAACATCAAGATAAACCAGGCGATGAGGAAGAAGCTCATCTTGTACTTCAAGAGGAGAAATCATGCTCGTAAGCAGTGGG
AACAGAAGTTCTGCCAGCGCTACGACCAGCTGATGGAGGCCTGGGAGAAGAAGGTGGAGCGCATCGAAAACAACCCGCGGCGCCGAGCCAAGGAGAGCAA
AGTGCGGGAGTACTACGAGAAACAGTTCCCGGAGATCCGCAAGCAGAGAGAGCTGCAGGAGCGCATGCAGAGCCGCGTTGGGCAGCGAGGCGGCGGACTG
ACCTCGTCTGCCGCTCGCAGCGAACACGAAGTCTCTGAGATCATCGATGGAATATCAGAGCACGAGAACACAGAGAAGCAGATGCGTCAGCTGGCCGTCA
TCCCTCCCATGCTGTTTGACGCCGAGCAGCAGCGCATCAAGTTCATCAACATGAACGGACTGATGGACGACCCCATGAAGGTGTACAAGGACCGGCAGGT
CATGAACATGTGGAGCGAGCAGGAGAAGGACACGTTCAGAGAGAAATTCATCCAGCACCCCAAGAACTTTGGTCTGATTGCATCTTTTCTGGAGAGAAAG
ACGGTGGCAGAGTGCGTGCTCTTTTACTACCTGACCAAGAAGAACGAAAACTACAAGAACATCGTGCGCAGGAACTACAGACGCCGAGGACGAAGCCAGC
ACGGCCAGCAGCAGCAACAGCAGCAACAAGTTCACCGGGGCAGCCAGGAGGACAAAGAGAAGGAGGAGAAAGAGAAAGAGGGCGAGAGGGATGAAGAAAA
AAATGAAGCTGAAGACAAGGAGGATGGAATGAATCATCGCCGTGCCTCATCTGTGGTCGATTATTCGATTAGCTGGGATGACACCTCTGGAGAAGATGCA
GAGGACAAAGAGCCCACTGTGGCTTTCAAGGGTCGACGCACAGCCAACAGCCAGGGCCGCCGCAAGGGCCGCATCACCCGCTCTATGACCAGCGAAGTGG
AGGAGACGACCACGCCGCCACTCAACAATGAGCTCGCCAATCTGGAAATGAATGAGAGCTCACGCTGGACTGAAGAAGAGATGGAAACCGCCAAGAAAGG
CCTTCTCCAGTATGGTAGGAATTGGTCCGCCATCGCCAAGATGGTGGGATCAAAAACCGTGTCACAGTGCAAGAACTTCTACTTCAACTACAAGAAGAGG
CAGAAACTGGACGAGATTCTGCAGCAGCATAAAATGAAATCGGAGAAGGAGCGAAAGGCCCGCCGGAGGGGCAAAACCCCGCAGAATGAGGAGGCCAGCG
CCCCGTACACGGCCGAGGAGGAGGAAATGGAGGGTTCAGGAGCCAGCGGCAACGAGGAGGAGGCCCCCGAAGACGGAGAAGGTGGAGCCAACAACAGCTC
CGACACCGAGAGCCTGCCCTCGCCGCACTCGTCCGAGGACAGCAAGGCGAAGGAGGACGGCTCGGGCAGGTCAAAGGCCAGCTCCAACAGCGGGGACAAG
GAGGCGTCCGGGTCCGACATGGGCCAGGCCGGCGACGAGAAACCTCCCGTCAAGGAGGACGCGGACTCGGCCATCAAGCAGGAGATAAAGACGGAGATGG
GGGAGCCCAGCAAAGAGCAGCCGACGCCGCCCAGCGACGCCGCCGACAAGAAACCTCCCACAGCGGAGACGGAGGACGCGAAGAGCTCCACCAAGAGCTC
CAAGAAGGACCACGGGGCCAAAACCGGCTCCCACGGGGACAGCGACTCCAGCGCCACCTGCAGCGCCGACGAAGTGGAGGAGACGGACAACGCGGAGAAG
AGCAGGATGACCTCTCCTCGGCCCAGCCTGCTGAACTACGCTCACGACGGCGTCATCTCCTCCCCGCTGCAGAAGCCCATGAACCTGAAGCAGCTCAAGC
AGAGAGCCGCCGCCATCCCGCCCATCATGCCTGAAGCCTCCATGCAGGCCGGTCAGCGTGGTGGTGGAGGCGCCAAGGCGGTGCTGCCTCCCCACGCCTT
GGCGCTGTACCAGCAGCAGATCACCATGGCTCATGGGGAGTCGTCTCAGGAGGTCAAACAGCAGCAGCAGCTTTCAGGCCAGCCGGGCAAACAGCAGCCT
TACAACCCGCAGGCGGAGCGAGACAGGGAGGCCCTCCGCAGCAGCAGCCCACGCGTTCGACCACGCAGCCCCTCCACCGGCGACAAGGATGANNNNNNNN
NNNNNNNNAAGAAGCAACAGCTCGGCCCCGACGACCTGAGGACCTCCAACCTGGGTCGGCAGGTCCTCTCCCCTTACCCCATGTCTCCACGAGACATGGC
CAAGATCAGCCACGACCAGCACCTGCTCCACTTCAACTCGTTCCAGCAGGCGGGCCACCCGTCGCTCCCTAACCTGCCGCAGGACGGCGGCAGGCTAGCA
GCAGTGCGGCCTCTCACGATGCCGGAGCCGCCGCCGCTCATCTCCTCCACCAAGCCGGGAGGCTCCATCACTCAGGGCACCCCGGTGCAGCTGCACAGCC
CAGCTCACGGGTTGGACCACGGGAAGATTCCCCCGACACAGATGGGGGTGCCTTGGATGGATCAGAGGAAAATGGCCGGTCCTTTCCCCGTCGTGAAGCA
GGAGCAGCTGTCCCCGCGCAGCTCGTCCTCGCAGGCCGACAACCTGTCGACACAGGGGGCGCCGCACGACGGTGCTGCCGGACGCGCTTCTATTCCAGCT
GTTCAGGGCGGCAGCATCACTAAAGGCATCCCAGGGACCAGACTGCATCCAGATTCCTCCGTCTCCTACAGAGGAGGCTCCATTACTCAGGGGACGCCGG
CTGACGTGCTGTATAAGGGAACCATAACCCGTCTGGTCACGGAGGACAGCGCGAGCCGTGCCGAGAGGGAGCGCGACGAGGCGCTGTCCAAAGGCCACGT
GGTCTACGAGGGCATCGGCGCGCACATCCTCACCTTCGACCGCTCGGCTTCTCAGACCCCGAAAGATGAGGGCCGAGGCTCGGGCCAGCCGGGCGAGATC
CTCGGCATGAAGCGCTCGTACGACGTCATGGAGGGAGGCATCTCCAGAGGACTGCCTATGAGGGAGTGTGAAGGTCTGATTAGTCGAACCATGCCTCACG
ATCGGGACAGTCCACATCACACGACGTACAAGGAGGCTCATCACATCCGTGGTTCCATCTCACAAGGTATACCTCGTCATCTGGACCCTCCGGACGGCTA
CCTGAGGAGGGAGCCCAAGCAGATGAAGAGAGAGAGCTCCCCGCCCCGCGGGCCCGGCTCGCTCTCCGACCCCATGAAGGGCAGAGAGGGCATGGTGCCC
ACCGTGAAGGAGGCCGGGCGCTCCATCCACCTCATTCCCAGAGAGGAGCTCAGACAGCCGGGCAAGGAGGGCATCATCGCGCAGGGAACGCCCATGAAGC
AGGAGGCCGCCGGTTCAGGGAAGCGTCACGACGTCCGCTCCATCATCGCCAGCTCTCCACGCTCCTACCACAGCACGCCGCCGCACATGGAGATGCGCGC
CGAGAGGGGGCGCTACGAGGAGGCGCCAAAGGGCAGGCCCAGCGCGGTGGTCAGCACGGCGAGCACTATCGCTCGCTCCTCTCCCCTCACGCTGGGCTCA
GAGCAGGGCGGCAAGGCTCATCACAGCCCAGTGGGCTACGAGGAGAAAGGCGGCATGAGGAACCCGTATCCTGGCCCGTCGCATCGTGGATCCCCTCTGT
CCAGAGAGGCCAGCCAGAGGCAGCACGATGGTTCCAGTAAGAATCCGACCCAGGAGCGCAAAGCCACGCCGACCCCGCGGGAAATGAGCGCCACCAAATC
TCCGCTCCCCGGCGTTCCAGATCAGCAGACCTACGAGCGTCTGCTGCAAGGCCTCGGGGCTGCAGACGTGTACCGCCAGCTCCCCTTAGCCTTCGACCCC
GCAGCGCTGCCCCGCGGCATCCCCATCGACCCAGCCGCCTACTACTTGCCTCGCCACCTCGCCCCCAACCCGGCGTACCCGCACCCCTACCCATACCTCA
TCCGTGGCTTTCCCGACACCGCGGCCCTGGAGAACCGTCAGACGCTGCTCAACGACTACATCACCTCCCAGCAGATGCACCAGTGGCCGGCGGCCGCCGC
CATGGCCGCCCAGCGCTCGGACCTGATGCGGGGCCTAAATCCACAAAACCAGACCCTTCCTCTGCCGTACTCTGCAGCGCCACGCGGGATCATCGATCTT
TCTCAGGTGCACTTACCTGTCCTGGTCCCTCCCTCTGCAGGGGCAGCCGGCTCCCCAATGGATCGCATCACCTACATCCCCGGGGGCACCGCCAACTTCC
CTGGCAGGCCGTACACCACCTCTCCCATCTCCCCCGGCTCCTCGCACATGAACAAGATGCAGGGCCAGTCTTCATCCTCAGAGCGCGAACGAGACCGAGA
GAGGGAGAGGGACCGGGAGAGAGACCGCGAGCGCGAGAGAGACCGAGAACAACGGGAGAGGGAGAGGGAGCGCGAGCGGGACCGCGAGAGAGACCGGGAA
CGAGAACGCGAGCGCGACCGCGACCGAGAGAGGGACCGAGACCGGGAGCGCGACCGAGAGAAGGGCAACATGGGAAACGTGGAGCACGCCCCCATCTGGA
GACCAGGTACGGAGCACAGCTCGGCCACCAGCAGCAGCGGCGGCGGAGGCGGCGGCGGTGGTGTTAGACCTTCACCCCAACCGTACAGCCACCAGCACTC
CCCGGTGTCCCCTCGTACCCAGGACAACGTGCAGCAGAGGCCGAGCGTCCTGCACAACACCGGGGGGAAACCCCTGTCCGTCAACGAACACTCCAGCTCG
GTGTTTCGGTCCATGCCCTCAGGGCCGACCCGTTACCAAGGTTACCACCTCCAAAGGACAGGCGTGCCCCCCGAGGCGTACGCGTCCGTCATGGACCCGA
GCGTGGCCAAAGAGCAGAGTCGCGACGGAGGCAAGAACAGGAGCGGTTTACCCAAACACATGCAGGACCAACACGGCGGTAAATCAGACCCCAAGCTGTC
CGGCGCCGGCCCAGGAGGGATTTACCAGGGCTCGTATCCCTCGGCGACAAGCCGGCCGCAACACCTGCTGCCTCCCCAGTCGGATAACCCTCCCGGCCGC
GGAGAAAGCGGTACACCTAGTAGGGAAAAGACTCAAATCAAAGCGATGTCCATTCAGGAACAAGAGCTCCGAGTACTCGCTCCACAGAAGATGGAGCCTC
TCGGTCAATACCGTCCTCCGTCTGAGGAGAGGCTGTCCCCGGGCCAGCAGCCCCCGTCCCCCTGCATTAAAGGCAGCCAGAGGGTGGTGACCCTGGCCCA
GCACATCAGCGAGGTGATAACTAAAGACTACACCAGGCAGAGCCAGCAGCAGCAGAGCTACCACGGCTCTCCGGTCCTGGACCTGACCCGTCCACCCAGT
GCCTCCCAGCCTCCACCCACCTCACAGGAGTCGGCCCAGGGCTCCAGATACCCGGAGGGACTGGGCGGAGAGCGCAACAGAGACCGCTCTCCTCCTCAGC
CCAAGACGTCGCCGGTCTCAAACGACGGCATCGAGCCGGTGTCTCCTGCCGGAGCCAGCTCTGAGCCTGAAGTCCAGGGCGGGGGATCGTACGCCAACGA
GCAGGGAGAGCAAGGGATGGGCTCCCGCTCGCCTCCCAACGCCTCCCAGCCTCCGGCTTTCTTCAGCAAGCTGACGGAGAACACGTCGGACATCGTGAGG
TCGCAGAAGCAGGAGATGATCAAGAAGCGAGGAAACGAGGGAGAGTTCAACGCAGGGCAGCCGGGGACCGAGATCTTCAACATGCCGGCGTCGACGACTG
CAGGACCCGTCAGCGTTCGCTGCCACCCGACCCCGGAGACGCCCGGAAACTCCATCGGCCTGGAGGCGATCATAAGGAAGGCGCTGATGGGTAAATACGA
CGAGTCCGAGGAACGATCTCCATCCAACGCCGCTAACTCGATGAGTTCAGGCGGGTCGGGGATGAACGACGGACGAGCCGACGACTTCTTCTCACAAGGC
GGGGGAAAGTCCTCGAAGGGCAGCGGGCGCTCCAACGGGCGGAAGGCCAAATCTCCAGGACCGGGTCTGTCAGGCGGAGAGAGACCGTCCTCTGTGTCCT
CGGTCCACTCTGAGGGAGACTGCAACCGACGGACTCCTCTCACCAACCGGGTCTGGGAGGACCGGCCTTCATCCACAGGTTCCACCCCGACTCCCTTCCC
GTGTAACCCGNNNNNNNNNNNNNNNNNNNNNNNNNNNNNNNNNNNNNNNNNNNNNNNNNNNNNNNNNNNNNNNNNNNCTGAGGCCTCCACAAACCGACCC
GCTCCACCATTCCTCCGTCAGTCCGTCACACCCGAGAGACGCCGAGCAGGCCGAGCTGCTGAACTCTGCTGCTGCTGCTNNNNNNNNNNNNNNNNNNNNN
NNNNNNNNNNNNNNNNNNNNNGTGTGTGTGTGTTAGCGTGTGTGTTTGCACATGCGTGTTATGCATTCACTCCAGGACTACACGAAAAGGACAAATCACT
TCTTTACTTTCATTTTTTTTTACTACTTTTCCTCACTGGCCTTATCAAACAGACACATCGCCGCTGAGGCGGCGCTCGAGTGACAGATTTCTCTGACCTG
ATCGCGGTGGTCGGTTGTTGTTGNNNNNNNNNNNNNGCGGCGGCGGCGGTTGTTGGCGAGGACCCTCTCACGTCTGTGCACCGCTACCACTACAAGAAAA
CCCCTCCCCCGTGTGCGACGCGGGAGGACGGCGAGGACGAAGATCCACATCCTGTTTATTTTGTCGTTTCTTTCTTTTAAATCCAGTCCAGTCCTGTGTT
TGGAACGTGAGCTGAGACCTTTAGTACTTTTTGATGGTGAACTTTTGATGGTGTCATTTTGTTGTCTATTATCTGCAATGATGTATCTTTTTTGGGG
>SOAP_k35_scaffold1611 Locus_3044_0  3.0 LINEAR evgclass=main,okay,match:Velvet_k35_Locus_95358_Transcript_11_Confidence_1.000_Length_148,pct:100/93/-sense; aalen=150,99%,partial;
CAACAACAAAATAACAGAACAGTTGCTAGGTATCCACCATGTGTAGATGCCTCCAGAAAGTACCAGAAAGGTGGTTGGTGGCTCAGAATGCAACAGCAGC
ACCAGCCACTCAAAGGCTTTGGTAGGGCTGTGGTGAANNNNNNNNNNNNNNNNNNNNNNNNNNNNNNNNNNNNNNNNNNNNNNNNNNNNTATCTTGGTTT
GGTAGCCCAACTCCAAACAAGTCAGCCTTTGCATCAAGACAATAAAAAGGAGCATCAAAAGCCAATAACTGCTGGCTTTTGTTTCAAGCATGCTACCGTC
NNNNNNNNNNNNNNNNNNNNNNNNNNNNNNNNNNNNNNNNNNNNNNNTGCACCTGTGTACCTGTTGGGATTCGCAGGCTCTCACTGCGCTCCTCATGTGA
ATAAACTGGCAAACAAGCGCACCAGAAGTAAGTCACAGGTTGATTTGTTGAC
>SOAP_k35_scaffold1616 Locus_3058_0 11.3 LINEAR evgclass=maina2,okay,match:Velvet_k35_Locus_39789_Transcript_11_Confidence_1.000_Length_1416,pct:100/100/.; aalen=417,53%,complete-utrpoor;
TTCTGATTCATCATCTAGTAGTAGTGACAGTGAGGATGAAACAGCACACCATGCAAAGAAGGAGAGGCCAGAGTTGGTGGGAATTTCAAAACTTCCATTT
CAAGAATCTCAAACAGGGAGTCATGACTCAGAAAAACAGTGGCCTGCTGTCAATCTTGCTAATGTTACTCGCATCAAGAAGCGTCTAGATATCAAANNNN
NNNNNNNNNNNNNGCATCACAACCTTCTGATTCATCTTCTAGTAGTAGTGACAGTGAGGATGAAACAACACACCATGCAAAGAAGGAAAGACCAGAGTTT
GTGGGAATTTCAAAGNNNNNNNNNNNNNNNNNNNNNNNNNNNNNNNNNNNNNNNNNNNNNNNNNNNNNNNNNNNNNACAGTGGCCTGCTGTCAATCTTGG
TGATGTTACTCGCATCAAGAAGCGTCTAGATATCAAAGTATCATCACGACTTTCAGATTCATCTTCTAGTAGTAGTGACAGTGAGGNNNNNNNNNNNNNN
NNNNNNNNNNNNNNNNNNNNNNNNNNNNGCAACAGGTCACATAGAGAAGCAGAAGGCTGGCAAGGTGGGAATTGAAGTGAGTCATGATTCAGAAAAACAG
TGGCCTTCTGTAGATCTTGGTGATATTACTCGCATCAAGAAGNNNNNNNNNNNNNNNNNNNNNNNNNNNNNNNNNNNNNNNNNNNNNNNNNNNNNNGGTG
GGAATTTCAAAGCTTCCATTTCAGGAATCTCAAACAGGGAGTTATGATTCAGAAAAACAGTGGCCTGCTGTGAATCTTGTTGATGTTACTCACATCAAGA
AGCGTCTAGATATCAAAGCANNNNNNNNNNNNNNNNNNNNNNNNNNNNNNNNNNCACCATGCAAAGAAGATGGAAGATTTACACAACTCCCCAACAACAA
TCAAACACTCCGGTTTTGGTACTCTAATTTCAAGCCGTCCAAAGACAGACCATGAAATCAAATTAGAAAAATATCAAGTTATTACAGATGAGATGAGGGA
CGAAAAAACAAGTGGCAACATCAACACAACACCAGAGATAAATCCAGAACTTGAGGCACGGTGGGCCACAATGAATCTTGGCATCTCCCGCTTCAGAAAG
CGTCTTGATATCACACCGAATAAACATGAACAACCAAAGCTGCCCTCATCAACACCACCTGACTCAGATCTGTCAGGAATGACAGAGAATGACTCTCTAA
TTACCTATAAACGTTTAATTTTCAAACCTTCATCGCCACTGAGTAACTCTTTTTCCCACAGGGACCCAACTATAGACCAGGCGAACAAGGCACCAATGAG
AGTTTCCAGTACGACCTTTGATGATGTAGTAAAGAAAAGGATCAAGCAGTCTAGACACACCATAAATGTGGACGTGCCACCAGAGATAAGGTGGACTGGC
ATTGGCCGTTACCTGTCTGACCCAACTATCTCCAGTCAGAGGACACACCTGGATATAGGCTTATCAACTCCACAGCAGCCTCCACCTGCGGAGCCAAAAC
CCCCAACACTTGCCACTTCCCACTCATCTCTTAGTGCCAAATACGTTTCTCATGAATCCAGCAGAGCTTTTGACACGTTTGACAACTCACCTGGCAGCAC
AAATGAGATTTTGAGGGCTCTATCTATATCNNNNNNNNNNNNNNNNNNNNNNNNNNNNNNNNNNNNNNNCGAGCAAAACAGGGAAAGGAGAGGCCTCAGC
GCCATAAAAGCCATGTCATCGGCGAGACAACAATGGGACACACAAGATGCATCTCTTCTATATGATAACCATGGTCCACAAGTTGACACCAGTTTTAACT
ATGCAAAATCTGAGGAAGACGTCAAGCCGCTGCAGCCACTAACACGACTTCATACTTCTTCTACATACTCTACAGCGGATTTGATGTATGGTATTCCCCA
CTACAAGAGCCACGACACTCCACCTCCTCTTCTACCAACACACCCACTAGATGAGGCAGTAGAGCTAACATGGGGGTCTTTAGAGAGCAGTGAGAAACAA
GGGTTGGAGGGCACCGAATCCTATCTGCAACAGAGCAGAAACACAGAAAGATCTGACCCTTCTTCAGTAACATCACAATACCTGCCGATCTATTTTGACA
CCCCAAACATTAGTCATGTTTGATAGAGATGTCACTGCTAAATACTGATAAAACAAGCAAATCAGTGGCATAGTTTGCTCTTTAATTAGCCAGGGAATTA
CAGAAATGTGTGAATTTTATTCTATTTTATACATATTAACCTTGAAATGAATGGTAAATACGAGTAACTTATTTTGTGGAATTGAGAGTGCATTAGACGA
GATGTTTAATCTTTAACATTTGCCTTA
>SOAP_k35_scaffold1650 Locus_3147_0 21.2 COMPLEX evgclass=main,okay,match:TransAb_k45_R92098,pct:100/99/.; aalen=466,73%,complete;
GGCGGGTTCACTTGGACTATAAAGCAGGGAGTTGAGCCGTTGTGCACGCACATAAAGAATATCGAAGTCATTCATCGAAAGGTCTCGTCTACCTCCAAAG
TAAAAATGAGGGAAATTGTGCATCTTCAGGCTGGCCAGTGCGGAAACCAGATTGGTGCTAAGTTTTGGGAGGTGATCAGTGATGAGCACGGTATTGACCC
AACTGGTACTTATCATGGTGACAGTGACCTGCAGCTGGACAGGATCAATGTCTACTATAATGAAGCCTCAGGCGGTAAATATGTGCCCCGTGCAGTGCTG
GTCGATCTGGAGCCAGGCACCATGGACTCAGTGAGGTCTGGTCCTTTCGGCCAGGTCTTCAGACCAGACAACTTTGTTTTCGGTCAGAGTGGTGCTGGCA
ACAACTGGGCCAAGGGTCACTACACTGAGGGTGCAGAGCTGGTGGACTCTGTCCTGGATGTGGTGAGGAAGGAGGCAGAGAGCTGCGACTGCCTGCAGGG
CTTCCAGCTCACACACTCGCTCGGTGGTGGTACCGGCTCCGGTATGGGCACCCTGCTCATTAGCAAGATTCGTGAAGAGTACCCCGACCGTATCATGAAC
ACCTTCAGCGTGGTGCCTTCCCCAAAAGTGTCAGACACAGTTGTTGAGCCCTACAACGCCACACTATCAGTCCACCAGCTTGTAGAAAACACAGACGAGA
CCTACTGCATCGACAATGAGGCTCTGTATGACATCTGCTTCCGCACCCTTAAGCTCACAACCCCCTCATATGGTGACCTCAACCACTTGGTCTCTGCCAC
CATGAGCGGTGTCACTACCTGCCTCAGGTTCCCTGGACAGCTCAACGCTGATCTGAGGAAGCTGGCTGTAAACATGGTGCCATTCCCCCGTCTGCACTTC
TTCATGCCAGGATTTGCTCCACTCACAAGCAGGGGCAGCCAGCAGTACAGATCACTCACTGTGCCAGAGCTCACCCAGCAGATGTTCGACTCAAAGAACA
TGATGGCTGCCTGCGACCCACGTCACGGCCGCTACCTGACAGTGGCTGCCATCTTCCGTGGCCGCATGTCCATGAAGGAGGTGGATGAGCAGATGCTCAA
TGTGCAGAACAAGAACAGCAGCTACTTTGTTGAATGGATCCCCAACAATGTCAAGACCGCTGTCTGTGACATTCCTCCCCGTGGCCTCAAGATGGCTGCC
ACCTTCATCGGCAACAGNNNNNNNNNCACAGCCATCCAGGAGCTGTTCAAGCGTATCTCCGAGCAGTTCACAGCCATGTTCAGGCGTAAAGCTTTCCTCC
ACTGGTACACCGGCGAGGGTATGGATGAGATGGAGTTCACAGAGGCAGAGAGCAANNNNNNNNNNNNNNTGACCTGGTGTCTGAGTACCAGCAATACCAG
GATGCCACTGCTGAGGAGGAGGGAGAGTTTGAGGAAGAGGAGGGTGAAGAGGAGCTGGCTTAAACGTACCTTTTTACAAAGCTTTGCTGTTAAATCTTTG
CCGTGAAATGTAACGTTCCAAGTCTTTTCCAGTTTTCAGTGTTCTGTCTGCTGTTCATGTTCTTCTGCGTATTTGAAGTTTACCTAAACAGGTGTTCATA
AAGTTCTTCACATTTGAAAGTCTGCCTTAAATGGTCATGTTAATAAAAGTTCTTCTGCATAATCAGTTTGCCTTCCTTGTATTTAATTACAGTACTTGAA
TTTGGGTAAATCAATAATTGTTTGAGCAGATGCACTACACTATACATAAAGTGTAGCTGCATGACTGGTATTCTCCTAGTGAGACTAGAAGTGGCTGTCA
AACATGGAAAGTACTTAAAGCTACACAATGAGATTTTTGTTTTAAATGGTGGCCTAGAATGTGGTACTAATATAGCTAACAGGTCATGGGTTTTCAATAA
AGGCATAAATAAACCA
>SOAP_k35_scaffold1707 Locus_3251_0  6.5 LINEAR evgclass=main,okay,match:TRINITY_DN30548_c0_g1_i9,pct:100/92/.; aalen=134,52%,partial3-utrpoor;
GGGGAAGGGAGGGAGGTTGTGGGTGGGGTAGGTTCATATGGTAAAAAAAAGGAGCCGAGGAGGGAAGTAGGAGGAGGTGGGAAGGACGGACAGACAGACA
GAGAGATGGAGGAGAGGGTAGACTATGATAAAAAAAANNNNNNNNNNNNNNNNNNNNNNNNNNNNNNNNNNNNNNNNNNNNNNNNNNNNNNNNAGAACAG
GTGAACAGCATGGCGGCTGGTTTCATGTGAGAGAGGAGGGGGGTATGCGAGAGAGAGACACACAGTAGGGCCTGGAAGGTTTCATAGCCATGACAGATTT
TTCTGTATGAGCTCGTCAGGAAGATGTGAGATGGAATCATAGCCTCTTCGTTATTTACCAAACCAGCTATGACGCTCGCCAAAGGAGGAAATGAGTGGAA
CATTTCAGAAAGCTGCAATTATGAGACATTAGGTCTGATTTAGGAGCTCCGTCGGGCTCCGTTTGCAGGTGTAGTTCAAACACTGTTAACCTCCAGGTGT
GCCTGGAGATCACAAGCAGCAGCACCTGCGCAGAGTCGACTCCCCTGCGCGTTCAAACACAAGCCTTCCTGTCTTTGGTTCTTTAGAAATCATTCTCGTG
ACTTGATTATGCATCTCTGCTGTGAGACAGCGCTTTGGCGTTTTTGTTTTTTTATTTGAGGCTGTGCAGCCAGAGCAGGCGGCACAGAGCTGACAGTGGA
CTGAAAACAGCACTATGTGGTGGTGAGGGGTCTTACAGAGGTCTGGGAGTTGAAGGGGGAGGGGCCATGC
>SOAP_k35_scaffold1709 Locus_3255_0  2.7 LINEAR evgclass=main,okay,match:SOAP_k45_C71344,pct:100/67/.; aalen=101,78%,complete;
CATCTTCTTTTATCCACTTTACATGTTTGATCACTATTGAAAGATGGAGAAAGGGCAGAATAGGAGAAAATGAAGAGAAGAGATGGAGAGGGGTTAGTTA
TATATAACCAGCCCCAATACAGCCGTCTCTACCCTTTAGTTTTATCTAATCTAGCATCCGCCCTCAACTGCGCCAGAAATACTGTGCTAATCCAACGTAA
TTTAATCAATTTAATTGGNNNNNNNNNNNNNNNNNNNNNNNNNNNNNNNNNNNNNNNNNNNNNNNNNNNNNNNNNNNNNNNNNNNNNTCTATGTTGCAGA
AAACTCCAATGTACAACTCCAATGTACAAGACGTGTTGTTACACCTTCGTTAGCCAAAAAAGGCACTCGAGCTGAACTAAACCTCTAAC
>SOAP_k35_scaffold1722 Locus_3267_0 21.6 BUBBLE evgclass=main,okay,match:Velvet_k35_Locus_1021_Transcript_18_Confidence_0.774_Length_3367,pct:99/100/.; aalen=821,39%,complete-utrbad;
GTGTGTGTGTGTGTGTGTGTGTGTGTGTTCAGCTGCCTTCCCTGTGTTCGTGGATACACTCATTCACTTTAGGTCCGGACTCCCGCTGGAGAGTGAGCGG
AGGAAGACGGCTGGCTGTGCCCGTGTGCCTCGCTCTGCGTGTCGGTTAAACTCGGAGGAAAACACCGCGGAACCAACCACGACTGCCCCGCTGGATTTAA
AAACCCCCACCAGATAAGAACCGTATCGATTAATTTGACCCGAACTGATTGATCACAGAGTGTGTATGTGTGTGTTTTCACACACACACACACACACACA
CACACNNNNNNNNNNNNNNNNNNNNNNNNNNNNNNNNNNNNNNNNNNNNNNNNNNNNNNNNNNNNACGGATAGTCTGCTGCGTGAGTCCGGCATGATGTG
GTGTTTTTTCGGACGTTTATCGAGCTGGCCGGCCGGTAGCATCGGCTGACTGTGGAAGCCTAACGGTCGACCTGGAGCTTACTCCCCCCGTGCCGTGTGT
GTGTTTTTTCCCCCCCGGTTTCCAGCGCTGTTTTTGGGGCTGTTTCTTTTGGACTTTGCCCTCAGGGTGTTTTCAAACTCCGTCCTTCCTTCTCCTCTCT
TCTCTAAACCTCCATTGATTCTTCTGTTGGAGTATTTTTCTTAAACAAAAAAAACAAAAAACTTGGCTGGAAGTTTTCTTTCTTTCTTTTCTTTTTTTTT
TTTTTTTTGTTGGGAAGTTTGAGGAGGANNNNNNNNNNNNNNNNNNNNNNNNNNNNNNTTTTTCCGAGCCTGTCGGAAAAATGGATGCGGGTATAGAGAA
GGAATGCAGCGCCTTGGGAGGGCTCTTCCAGCTCATCATGAACGACATGAAGGCCAGTTATCCGACATGGGAGGACTTTGTAACCAAAGGAGCCAAGCTC
CAGTCACAGCTCAGGACGACCATCGTGGTGACCGGAGCCTTCCTGGACGCCTTTCAGAAGGTGGCGGACATGGCGACCGGGACCAGAGGTGCCACCAAGG
ACATCGGCTCAGCGCTGACCAGGATGTGTATGAGACACCGCAGCATCGAGTCCAAACTCAAACTGTTCACCACAGCTCTCTCAGAAAGTCTCATCACTCC
GCTGGAGCTGAAGATGGAGGAGTGGAAAAAAGTGGCGAGTCAGCTGGACAAAGACCACGCTAAAGAGTACAAGAAGGCGAGAGCGGACATCAAGAAGAAA
TCATCAGACACCATCAAGCTGCAGAAGAAAGTGAAGAAAGGGAAGGACGAGGCTCGCGGTCAGCTGGACAGCGCGCTGCAGGACGTCAACGTCCGCTACG
CCGTCCTGGAGGAGACGGAGAAACGAGCCGTGTGCAGAGCGCTGATCGAAGAGAGGGCGCGCTACTGCAGCTTCGTCGGGATGTTGAAGCCTGTGCTGGA
CCATGAGATCAACATGCTGGGGGAGGTGACCCACCTGCAGACCATCCTGGAGGATCTGACCAACCTGACAGCCGAGCCCAATAAACTCCCAGCAGCCAGC
GAGCAGGTGATTTTGGACCTGAAAGGTTCTGACTTCAACTACACCTATCAGACACCGCCGGCTTCTCCCAGTAACACTCTGTCCAGGAAGAGCAGCATCA
GCAGTAACTACCAGTCTGGATCAGTGAGACACGTTCCCTCTTTGGACTCCATCAGCTGTGCTGTGGATGGAGTGCACATCCAGGATGCCGTCGGCTCGAC
CAATCAGCTCGCAGCCGGAGGGAGCGGAGGGGCGGAGAACGGCATGTTGGCCCCGCCCCACAACGCCTACTCAAACCACGGAGAGAGAGCACGAGCCATG
TCGGCGTCTGGGAAGTCTTGCTCGGCCCGGGATCAGCTGGCGTTGACGTTGGGTGCGTTGAATTCGGACGCCCCGAGGAGCAGCAGGGACTCTCTGCACT
GTTCAAGCGGCTACAGCACCCAGACCACGACCCCGTCCTGCTCCGAGGACACCATCCACACACACACTGTAAAGAGAGATCCTCCCCTCTATGTCGACTA
CGAGTCCATCTCTCTCCACGGGGACGCCGACTCCATCTCCTTACACCACCTGTCGCACGGCAACAGCCAGTCAGACTTCGACAAGTCCTCCACCATCCCG
AGGAACTCCGACCTCAGTTTCCAGTTCAGGAAGTTCGCTCAGTCCAAGCGCCCCTCCTCCACCGTCAGCCTATTGGCCGAGCCCGAGCTGATGGGCAGGG
CGTCCCACCAGCTGCCGTCCCACACGGCGACCATCCGCCGCAAACCGTCGTCCAAGCCGGCGTACCGCAGGGGCACCATCAGCGGCGGCGTCCCCATCCC
CATCAGCACGCCGCAGGTTCCCCTCAAAGCCATCGGAGGGAACGGCGGCAGCGACGAGAACGTGTTCGCGGTGCCCTCCGCCGTGGGAGGAGGAGGCGGA
GGTTTAGGTTACAATAAACTCTGCACCTCCACCCAGAGCCTCAGTGCCTTACCGCCCTCCTTCTCCTCCTCCCCGTACTACCAGCTGGTCCCTGGTCAGA
TGCCCATCCCGGTGCCCGTACCCACTGTGCCCTCCCTGGCACTAGAGGGCAGCAACGCCAAGCAGCAGCAACAGAGACACTACCAGCAACAAATACAGCA
ACAGCAGCAAATGAACCAACAACTAAATCATCAGCAGCAGCAGCAACGCAATCAACTACAGCAGCAGCAGCAATACCAGCAGCAGCAACTACAGCAACAG
TTTGCACATCAACAGCAACTACAGCAACAGTTTCAACATCAACAATCACTGCAGCAGCAACCGCAGCAACTGCTTCACCAACAAGAGCAGCACCAGCAGC
TGGAGCAGCAGCAGAAACAGAAGCTGTTCCAGCAGCAGCAGCAGGCCCAGCTCCAGGCCTCCACCCCCCAGGGAGAGCCCCCCAGTCTGGGCCACAGTGC
TCACCATCAGCCCCAGGCTCCTCCACCCTCCAGCCAGGACCAGAACCAGAACCAGNNNNNNNNNNNNNNNNNNNNNNNNNNNNAACCAGGAGCAGGAGCA
GGTGACCCAGAGCGGAGGAGGAGATATGCTGAACCAGATCAGAGGAGTGCGGCTCAAAAGGACCCTCACCAACGATCGCTCCGCCCCTCTCCTGCCGCCT
CCGACCAATCACAAGTGAGGCCGCACGGAGCCAAACCAAACACAGACTTCCTGTCGGACACGGATCGATCGCGGACTGATCGCAGGAACTCGACGTGTCG
CATTTTATTTTGTAAAATTCTGCTTCCTTTCAGGCCGCGCTCTTAGTTTGAAACATTTTTGAGACGTTGTCGTCGTTTCCTGTTGCTACGGCGACCATCT
TTTGCCTTTTTTGTTTGTTTTTTTTGTTTTTTTGTTTTTTTGGTTCATGTTTGCATTTCAAAACGTCGACGCAGTCTCACCCACAGAACTGCTGGTTGTT
TTAATTCGTACTCACTTCCTGCCACACAGGAAGCAGTTCAGATCCTCGTCAGTCCTGGGTGCGTTTGATTTGCCTTTTTTTTTGTTTTTGTTGTTGCCTA
GACTCCCAGAAGGGTGGGGTTTAGTAAAGTCCAGTAGCTCCACTGTGTCGCATGGTTGAACCATGGTGTGTGTGTGTGTGTGTGTGTGTGTGTGTGNNNN
NNNNNNNNNNNNNNNNNNNNNNNNNNNNNNNNNGAGTGTTTGGGTCGCGCCGGGTCATCTCAAAGAGTCGCGTCCCGACACCCGCCCGGGTCTGCAGACT
GTAAACAGGTTCGAACAAACGAAGCTTCCCCTGAGNNNNNNNNNNNNNNNNATGGCGACAGTCTCCGCTTCCCGGGACGCCAAATGGCGCCGCTGACGGG
TACTGCTTGTGGTTAAAGGATTCAAATCGTTCGTGTGTGCGAATGTCTGGTTTACTGTGTAAATATCTCTGAGGAATAATAACAAGATGACGATGACGGC
AACTTTTAGAGGCAACGCTGTTTTTAGAAGCAACTACGGCAATTTGACGGGACACGCCGCCATGTTGGAACATGAACCCTCTGCCATGACATCAAATCAT
TTAATAATCAAACTATGTAACGAAGACACTTGATGTCGGACCAACAAATCATCTGATTTAATAAATGTTTTAATTAATTTAGCGACCATCAGAGCGCTGA
TACATTTATTTTTTACTTCATTACACGTCGTGCTCACATATCTGTGAGTCACATGGTTATTAAAGGCTCCTCATTAAAATATAATTANNNNNNNNNNNAT
TTGTAGATTTTCTTTGTTAATTTACATAATTAAGGTTCAGTTTTATCATCAACACGAGGCTGCAGCTAATGATCTTTGTCATTATTGATTAATCTGACAT
TTATCATCTCAATAAAATCCCTGTGATCTTCAGATTNNNNNNNNNNNNNNNNNNNCGATCACGTTAACTGAAAAGAAGAGAAGAATCACTTTAATGTTAT
TCTAGTTATTTATTCCTGGCAGAGTTTTCCTCCAACATGTCGGCGTGTCCGTCAGAAAACTCTCTGATTTCATCTTCAGCAGCAACAATCGTGTTTAATA
AAGACTCGAGCAGCACTGCGAGGACCGTTTCAGCGTTTCACTTTAAATTAAACTTTATTTATCGACCCGGTTTGGTTCGGCTCCGGTAGCTGGCTCTATT
TGGATCCTGTTCCAAGTCGGTAAAATATTTAGATCTGTTAATTCTCATAAAATCTCTGTTGCGACGTCGTGATGAACTCCTCGTGTGCGTCACTGCTTTC
ATCTCAGATATTCAGAGGAACGCCAAACGAATGAGTGTGTGTGTGTGTGTTGCCTCTAAAAGTTGCCTGNNNNNNNNNNNNNNNNNNNNNAAATGAGTGT
GTGTGTGTGTGTGTGTGTTGCCTCTAAAAGTTGCCTGTCAGAGTTGCTGGAACGCAGGGTCGTAGCTCCTGTTGAGGCCTGAAGTCATCGGTTAATGTCA
TGAGCCACAACTTGATTATTATTGAATGAAACATTTAGTCTTTAAAATATCAGAAAACATTAACGTAACATCAAAAAATCTTAAAATGACTTCTCAGATT
CCAACGTTTAGACACTTTATGGCTTGTTTTGTCTGATCGACAGTCCAAATCTCAAAGATCATCAGTTCACAGTCACAGAAGATGGAAATATTTGGATTTG
AAAAGTCTTTTTTTTCCTTTTTTACCATAAAAAAACGTCTTAAACAAATAAAAGATTATAAAAACTGTCACTCAACGACTTCATTTTACGCCAGATTTTA
TATTCTAAACACACGTTTGATATATTTTTAGATCAAACATCTTAATGTGACGTTTTTCAGCAGGACTCTTTGAGTTGAAATAAAAGTTATTTAATATTTT
TTTGGAGTTTAGAAATATTTGTCACAAAGTTGAGTTTGGTTGGAGGCTCCTCAAACATTTGTTCAGTCTGCGGGGGGCAAATCGTGCTCAGAGCCTCNNN
NNNNCCTGCGGGGGGCAAATCGTGCTCAGAGCCTCTGTATTTCTTAAATCGTGGTTACGGCCCTGCTGGAAAGCTGAGCAGAGACCAGCTGCATGCTGGG
AAACGCAGTCCAGTCTCTGGTCAGCTGGTTCCTGTCTGTTCTTTGTGTGTTTTGGGATTTCCTCCAGCTGATTTCAAGAGTTTTTTTAATTGTTGACGAG
TCAGAGAAGCTTCGGANNNNNNNNNNNACGGTCTAAGAGCTTGTGATGTTCATGATTGATTGATTGATTGATTGATTGATTGATTGGACCCGTAAGCCCC
ACAGTTGTTTGTGTATATATTAGTGCTTCTGTTCCTGGGAGAGATCTAAATCTATATATAAAATGTATGTATACATATCCTGATTGTATTTTTGTTGATT
TATCGATCGGACCCGACGCCGCCGTGGGTCGTCATATTTTTGTAGAAAAGCTTTAAAAGGAGGAAAACCCAGTGAACTTTCTGATGTTTTGAGGATCTGA
AACCTGATTGGACGTCTTGACTGTGGAGGAGCAAACGAAGGACTGAACGGACGCACGGNNNNNNNNNNNNNNNNNNNNNACAACTTGAACCAACAGAATG
TAGAAAATGTTTTGTTTTTCATTTTTGATGTTCGCTGTGGGATCGATAATAATAATAATAATTGATTCATCATTGGTTGTCCTGTGTTCTCTGTCACACT
CGCCGTTGGGATTTATTTCTCTTCCTTTTTGGGGGAAAAATAACATTTGAAAAGTCGAATTTTGAGCTAAA
>SOAP_k35_scaffold1820 Locus_3465_0  4.2 LINEAR evgclass=main,okay,match:Velvet_k35_Locus_65765_Transcript_11_Confidence_1.000_Length_600,pct:100/78/.; aalen=170,69%,complete;
TGTGTGTGTGTCTGTGTGTGTGTATGTGTGTGTGTATTTGGATAAAAGTGTGTTGTTAAATGTTTGGGCGGATGAGTTGAGCCCCAGAGCTTCAGAGCAG
GCCTCGTCTTGAGGCTTATCACTGCTGGCTGACCCCCATCTGCTGGTGGTCGGGCCCTGGTTCCCCCTCCATGTCAGCGTGGTAATGCTCGAAACTGTCA
TCTTCTAAGTCTGGCAGACCCAGCAGAGGCCTGAAGGACGTGAAGACCTTCTCCAGCACCTCCAGCAGAGTCTTCTTCCCGCAGGAGGAGATATAGTCCT
GGGCCAGCTGTAGGAAGGGAAGGCAGTCCTCACTCTCACTCCAGACATGGAAATTGTCGGTGCCGCCGGGACACAGCACGTAGAAGGAGACGCCGGGATC
TGCGTAAAAGTCCAGCCGCCTCTCGTCGTCCTCCTCGGCGAAGATGAGGTCGAACGGGTTACCGGAGCACCACTTCTCCGCCGCCTCCACCAGATGCTTA
AACTCCATCCTCTGTTATCCGGTCTGCGGTGTCCCTGGCTCCGGAGCTTGATCTCGATCTCTCTGGCCGTCACGGCGATGANNNNNNNNNNNNNNNNNNN
NNNNNNNNNNNNNNNNNNNNNNNNNNNNNNNNNNNNNNNCTCTAGTGCACCGTTTGCATGGCCCAGGAATAGAGATAACACTGTTGGTGCATAGAGCCTA
CCGGGTCTGGTGCTCATCCGCTCTCAAAGCCCCATTCCTCT
>SOAP_k35_scaffold1899 Locus_3646_0  3.5 LINEAR evgclass=main,okay,match:SOAP_k55_C137083,pct:100/78/-sense; aalen=121,50%,complete-utrpoor;
CTTTCTTTCTACGACGTCTGCCGGCATGTCTCCATCTTATCTCACTGTTTCAGTCCGATCTCCACGTGACCTGCCAGACTTTAACTTGCTCAGATTTGGT
CGTTTTTCTGGTTTATGTGCTTCTAAATATGTAAATANNNNNNNNNNNNNNNNNNNNNNNNNNNNNNNNNNNNNNNNNNNNNNNNNNNNNNNNNNNNNNN
NNNNNNNNNNNNCGGGATCGGGTCATGGTCATGGTCGTGGCAGGTTTAGCAGGTCGTTCCAGACGTCCTTCTCCTCAGCAACGTGTTGCAGCTCCTCCTG
GAGGATCCCGAGGCGTTCCTAGGCTCGATGGGTGTCGTCCCTCCAACAGTTTCTGGGTCTCCTTCCAGTTGGAGGTGCCTGAATCAGAGGTTGAAGCACC
TCAGCTGGCTCCTTTCAGGTCTACTCTGAACCCCTCGCCCTCCCTCAGCCTGCCGGTCCATCTCACGCTCCATCTTCCCGTCATTCATGAACAAGACCCT
GAGATACTTGAACTCCTTCACCTGGGGCAGCAACTCGCTGCCAACCTGGAGCATTGCCACCATTGTCCACCAGGTTCTGGTCGGGTTTGAAACATTAAAT
AGAACGGCATCGGTGCCCAGTGGTCGGGAGGTGATGAGCGTAGCTCAGTGATTAACATGTTATAACTTCTATTTCTTGTTTCTGTGACCTGTGCAGATAA
GAAAGTATCTTTACACCGA
>SOAP_k35_scaffold1971 Locus_3765_0 23.2 COMPLEX evgclass=maina2,okay,match:TransAb_k35_R126976,pct:99/100/.; aalen=387,32%,complete-utrbad;
TCAATATTAAAAAAAAAAGTGCCACTTGTAAAGAATAACATTTCTTTTAAAAATCCTCAAAATTAAAATGAAGAAAAGAAAAAGACTAAAATAATTTATG
ATACAATAACAAAAATATTTACATTTAAAAAAAAAAAANNNNNNNNAATCTGTACATTATTTCAACCAGAAAAAAACAAACATTACAGGCCAGACTGCAG
CCAGGTGGAGGTAGGTTGTATCATGCTAAGAAAAATAATCCCTGCTGTCTCGTTAAAATCTTTACTTCAGAACACAGTTCTCTTGAAGGTGACGCTACTA
CATGAAGAAAATAGAAATCGAGAGGTTTGGAAGATAAAAACAAGAAGCTGGAGCTTCCTTTGAAAAAATAATAATATAAAAATACCTCATGTTAGAAGCA
AGGCAAGGTTTTAACCAGACAGCAACATAATCACACAAAGGAAACAAGGAGTCCTGAACAGATACATTTCAAGGCAGAACAGGTTTTTACCGCTAAAACA
CCTCAACTCATTATTCCAACGACCAGGGTCTGTTCAAGTACGCTCAGACTGAAGGAGGAAGAACTGTTCATACAACAAAAAGATGCATTTTTAAGACATT
TTGACACAAACAAGCAAATGTTTCCCCACCATTTGCAACATCGTTACAGAACAGCACATTGAAATGGATAAACATTGGCAATTATCGATATTTAGTTTAA
CATTCAAGCCCCCCTCCCCCGTCATTAAACATTTCAAACTTCAGATCCAGCCCAAAGTACAAGCTCAACAAAACCTGATGGATTCAAACAGGCTCGTGGT
GAACATGTACAGCCTCGACGCCGCCGCTCTTCAACAACGTTTGTGTCCAAGCTAACACAAAGCTGCTGGAGGCTGTCACTTTATTTTGTTTTAAATAAAA
AGGGGGGAACGCGTCAGTGGCTCTCATTGATCAAACACGCTCACGGTTCAAATGTTTTTACAACATTTTTTATGAAATCTTGCTAAAAGCGTGATCTGCT
TTTTAAGGTTTGATTCTTTTAACGGCTTTAAAGAGCTCAGAGATCAGCGAGAGCCACGGACTGATGGATCACAATGACTTTAAAACACTTTCCTCAAAAT
GAGAAAAACACGTCGACCATTTGTTTTTTTCTTAATTTACACTTAGCAACACAACTAAATGTCACAGTATCGCTGCTGCTGCAGCTTCCTCCAACCAGGA
AATCATTAAATAATAGTAATAATGTCAGGACACCATCGTGTCACTCTGTTTTGTCTAAATGTTATCTGGAGGTTTTTAACCAACCCCCGACGACTTTGGC
CGATTTGCTACGNNNNACGGCGCGGCTCGCGGCTCAGTTCAACGCTTCCGAGTTCGGTCGCCTCAAAACCTGAATGCTGTTTAATATGGCTACATTTGAG
TTTGAACAGTTTTATTAATGAAAAATACTTAAATACACAAAATTTATATATATTTTTTTTCCTCTCCGACAACTAGAAAAAACACACATACTCTGAAGCG
AGCGAGCCGGCGGTGAACTGAGCCCCGAGGCCGAGCGCGTTATTGTGATGATGTGTACAGTATCAAACCTGGTCTATACAGTACTGTCGTGAACACACGA
TAACCTGATAGCAGAGTGGTGTTTGGCCAGAGGGTCCGCCTGAGACCAAACGGGGCTGAGGGCACGCTGAAAAACCGCTGTCCTGATCAAATGTTTTAAA
GATTTGGAGACGCGGTGGACCAAATAACTTGACAGCCACCGTGACACACCTGTCAGAGTGGAGGGATCGCTGGTTAGTATGGCTATAAGACGTCCTGAAT
ATTAGATTACTGAAACAAGTTTCATCAACCGGCTACTGAGCTGACGTGGCTTTGAGTTATTTGACCCAACAGGTGCTTTCTGTGTCGATTCTCTGTGCCA
TTTGGCATCCCTTAAAAAAAAAANNNNNNNNNNNNNNNNNNNNNNNNNNNNNNNNNNNNNNNNNNNNNNNNNNNNNNNNNNNNNNTAGAAGATATTGTTC
TAGTCTTTCAGCGTGCCTCCAGCCAAACTACCCAAATAAAACATAAAAAAATCTGCTCGCTCCGTCCTCGTTTCGACTTTTAAAAAACATCCTACTCTCT
ACAACAGTCAGCAGTCAAGGCATGAGAATGATCAATTCTGAGGCAATGAGTGTGTTTAGTTTGTCCATGGCAAGTAAAGTTGCAAATATGAGTCTATACA
GTCCAGAGTTATTGTTACCATAAAGTCCTTGAAATGTCAAACTTTGTGTGCTCTCTTCGGGACGACACACGATTCTTTCTCCCCGCCCATCCCTCTGTCT
TTTTACAAAGTCTGTTCACCGTGTCCACCTCCACCCACATTGTCTGTGAACGCAGCCCATTAGCTGCGGAGCTGCTCCAGCCTGGCTTTCAGCTCTTCCT
GTTTGGATCTGAGTTTGTCCTTCTTGGACTGCAGTCTGTGGCCCTCGCCCTCCAGGCTGTAGATGCACTCCCGCGCCTTCTTCAGGATCACCACCTTGGA
CGCCTTGTCGTTGTGCGACAGCTCGGGCACGTTGTCTCGCAGGTGCATGAAGCAGTTCTTCAGCTCGTTGCGCCTCTGCCGCTCCATCACGTTGTGCGTC
CGCCGGCGCTCCTCCTCGTCCTCGGTCTCCGTCGAGTTCCTCGACGAGTGGTGGTGGTGGTGGTGGTACCGCGACGAGGAGGACGACGACGTGGAGGAGG
AGGAAGAGCTGCGGGACGAGTGGTGGTGGCGCGTCGAGCCGTCGTTGCCTCGCGAGCGTTTGTTGGACGTGGAGGCGGGCGGCGGCGAGGCGGGACGGGG
GGCGGCGTAGTTGTGCTGCAGCTGGATCTCGAAGTGGTGGCGCTGGATGGCTCGCTGCTCCTCTTCCTGCTTCTGCTGGCGGACAGACGGGTCGGCCAAT
GATGATGACAGGGGGGAGGAGCTGGAGGGACAGCGCACCACGGTCACTACGTCGATCTCCTCCTCNNNNNNNNNNNNAGAGTCACTGGATGAATAGGTGG
ACATCTCGCCGCCGGTTGACCCGTAGTCTGACGTGGCCTCGCTGGACTCAGGAGTGTTCATCAGGTTCTGGCAGTCGAGCGTGGAGCCGGCGATCTCCTC
AAAGATGCTGGTGTTTATGTCGGACAGCAGCGGGCTGGAGCCGAGCATCGTGGACACCAGCTTCTCCTCCAGGCTCTTGTCGGCTGCCAGGCACCGCCAC
AGGCAGTCCTCGCCGCTCTCCTCCAGCGGGGAGCAGGGCTGGCTGGGCTCGCCGTCCTTCTCGGCGGCGTCGGAGTGGAAGAAGTCGTAGTTCCAGTTGA
GCTGCTGCATGTCGTGATCCTCCAGCAGGATGTCCGACACGTAGCTCAGCTGGTCCTCTTTGGAGAGGGGCTTGGTGCCTCCCATCCCGGCCTTCATGGG
TGGGCTCTGCGGGGGTGTCGGCAGCGACTGGAGGTCCTTCATTAAACTCTGGCAGAACTCATCGTCAAACAGCAGCGGCTCCGAGTAAAGCCAGTCCGGC
GACTGAGAGAAGCTTTGCAACATGTTTGTTTGCAGAATCTG
>SOAP_k35_scaffold1983 Locus_3783_0  2.0 LINEAR evgclass=main,okay,match:TRINITY_DN19365_c0_g2_i1,pct:100/91/.; aalen=122,97%,partial5;
CATTCTCTAAATGCTGTCCCCCCAAGGGCCGAAGAAAACAAGTGATTGCCATAGACGGGAGCGGACAGAAGGGCATCTGTCTTTAAAATGAGTTCTGAAT
TGGACCCAGATTTTGATAGAGTCATGTACAACAGGATTGTTCGTGTAAAGGTGCTTGCTTATGGGCAGAGGGGCGCAGATCAGGGAGCGTAGGGATACTG
GGCTAGATGCATATCTTTCCATATGTACCCACACTGGGGTTTCATCANNNNNNNNNNNNNNNNNNNNNNNNNNNTGCATATAATTTGGTAGGGCCAGGCC
TCCCTCTTCTCTCTGTCTCTCAAGGAACTGTCTTCTTATCCGGGGGACTGTTTTTTTCCAGATAAAGGTAGATGTAC
>SOAP_k35_scaffold2003 Locus_3844_1 20.4 BUBBLE evgclass=main,okay,match:TRINITY_DN29107_c1_g1_i1,pct:99/100/.; aalen=776,59%,complete-utrpoor;
TGCTTTTTCTTTTTGGTTGTGCTTTCACTTTTCAGCCTTTATCACTTCATCAGTGAAAACATATTTCACAAGGCAAAAATGAAACAGAGATTAAAAATAT
GGCACCCAAAAAATAAAAATTTATAAGTATTGTAAAAGTATACTTTACAATTGAATCTAACCTCATGCATCACGTCACTTGTGACCCCTTCATAACCAAA
TAACACGCCCGGGATTTCCCCAGCGTGTGAACCACTCTTCTTTCTGTGAATTTGCTGTTATGTCACCGGACTGCGTTGACTTTTTGTGGTTCTGTTAAAA
AGGAGACACTGTGGTGAGCGCTGAGTTTCCCTGATCATGTTACTTCTCTTTTTTTTACAGCGAGAAATAAACTTATCATTCAAGTTAAAACACCAACAAA
AGGAGGAGGCGTACTGTATGTAACATGAAAACTACAGTGCTGCGTGCCTGGAGAGGCTGACGATCAGTATAATGTAATCAATCACTCATCCTTCAATGAA
CTGACGATGATAAACTTGACAACCTAGAAATGAAGTGAAACCATGATTAAGACGGCAGACGACTCAAGCTCTTCCTTCAAGAAACACACACACACACACA
CACACACACACATACANNNNNNNNNNNNNNNNNNNNNNNNNNNNNACAGATATATAGTCAGTTTGGTTGAACGAATCATTTAAGGTTTTCCAGATGTCTG
CATCGAGGAGATAACACAGCCTCGGAAAAACACTAACAGCTGACTCGGCATTCATTCTGCTTTATCCTGACAGTCCATCACTGTGGCAGCCTATTAGAAA
TACAATAACACTAAAGGCATTAATGAGGTTTATATTGAACTGCACGCACACGCACGCACAGAGTAAAGATCTATCAGTGGCATTTCCTCCATCCTCCATC
CTGTGCATCTTATCTCTAAAATCGAGATTCACATTTTTATTGATTGTCTTTGGCTGCTTCCTCTTCCTGTGCAATGGGGTTGCAGTCGGTCCTTGAAAGA
AGATCCAGCACCGTCAGTGTCCGTGAGAGTCGATTGAAAATCGTGTGCTTTGACGGGAGGGAGAGTGTACAGTATGTGCATTTGCTGCTACGTTCGTCAC
AGTGTAGACGGTCGGGCCAAACTCGGCTCCAGAGCTGCCGGAGAGTTCACCGCTCCCAGACTCTCAATCATGCTGTTGTTGCACTGTAGTTCCCTCACCA
AAATCTCCATTTCCTCCTTCAGATGGTGCATCCTCGAGACCATCTGGTCTTTGTCTGTGGGTGTGATTGCAGGCTGTTGTTGTCCCGCTCTCTTGGACTG
CACGTTGAAAAGGATCCTGTCCAAAACCTTGTTCTGGTTCTGCTCACTCATCTCCAGGTCGGCTAGCAAGCCTTTGGAGAAGGAGCTGAAGTCCTGCAGT
CTGGTGTGCATCTCCAGCAAAACGCTGCTCCAAGTCCTCGTTGAGGCCAAAAGCTCTTTGTATCGCTGCACGCAGTCCTCTCTGAAGAGAGATTTCACAC
GCTTAATGTGGGACGACAGGTGGATTTTCTCAAACTTGTGGATTTGCTCATCGTTATACATCAACTTGCCAGTAAGTCTGTCTTTACGATAATGCTGATG
AATCGCCATTATCTTCTGCAGCAGCATCTCCATCTTCTGAGAGCTNNNNNNNNNNNNNNNNNNNNGTGGGAGACAAGAGGTCAGAGTCCAAACACCACAA
AGCCATGAGATCAGCTTTGAATCCCAAGAGTACCTTTTGTCATTGGCCAGCGTCTCTGCTAACTTGGCNNNNNNNNNNNNNNNNNNNNNNNNNNNNNNNN
NNNNNNNTTTGTCATTGGCCAGCGTCTCTGCTAACTTGGCCTGCTCTATCTGCAGATGGTCCAGCCGGTTCTGAAACTCTTGGATGCCAGCAGCGTACAT
GGGCAGGTGCTCGTGGACCAGCTGCAGCTTTTGACTGTTATCAACTGGACCTTGGTTTTCTGAAGAGTAATGGCCTACTGTGTGAATCCTGTGTTCTGTG
TTGAGGCAGGACTGCAGTCTGATGGTGATCATCGCTATACTGTGCATCGCTTCTCCACACTCCTTCCGCAGCCTCATCATGTAGCTGTAGTATCCTTGCA
GTAGCAGCTCTCGGTGCGTGTGCAGCAGCTGTACTATCCTCAGATACTGGTGCACCACTCCCACGATTACCCTGGAGTAGTTGTAGTCTGCCATTACATC
AAACCTGGACGGGATGACTGGAGTCTCCGGTTCTCTGAAGGGCAGGCTGGTGTTTGCTTCCAGCCCGTAGCTGAGCAGGATGAGGGGCCGTGTGGGCGAT
GTACTCGGGAGGTTGACCACCTTCATGTTGCCCTCCAGAGGCAGGTCGTGACCCAGGTACAGCAGGTGCTGCAGCTGCACTCCTATGGATGTCTGGGACG
CCACCTCCTCAAAGAACACTGACACCGTGTTGTAGTGGTGTATGTAGATGCAGTGCGCCATGGCCTGCTGCAGAGCGAAGAGGTGAACCGGCTGCCGCTG
CAGTATGTCTGTGGTGGCTGTGAAGAACTGGTCGAAGCCCCAACACCTCTCCTGGTCAGCCTCCAGTATACCTGCTAACACTGGAACCAGCTGCACAGTC
AGACCCTGTGAGAGCTGGCAGCTGTGAGGTAGGTGGTAGCTCCACTCTATCGGCCCGTCTAGCACCCGCTGGATTCCAGATATTGCCCCCATAGGCTTCT
CTGTCGTTATTTTGTACATGATGGGCTTGTTCCTGCGAGGTCCTCCATACGGTATGAAGGGAAGGCTCCCGGTGGCAGCGTGGTAAAATGTCACACCGAT
GCTCCACAGGTCCACGCTCACTCCGTAGGATTTCTGATGAGGCTTCCGCAGCACGGCACGTTCATACATGTCTGGGTGCAGATACTCTTCCGTTCCATAA
ATAGACAGAAACTTCTCGTCATCTTCCAGCTCTCTTGCCGCTCCAAAGTCAGTCAGCTTATAAACAGACTTGCCGTCCTCCCTGACCTGCCTCATGATGT
TGCCTGGCTTAATGTCCCGGTGCACCACTCCATTTTCCCGGAGGTGGTTCATCCCCTGAACTACACACTGTAAAACTGTGAGGAACTCTGTTTCAGGCAG
GCCGAAGGCATTTTCTGGCTCCTCGAGCAGGCTGAGCAGACTTCCTCCTGAACAATACTCCATGACCAGCACCTTTTGTTTAGAGGGCAGCTCTTCCACA
GTGTACAGCTTGACGATATTGCTGTGGTTGAGCTTCCTCAGCATCTCGAACTCTCTAATCTGCACCTCATGTGGGCGGTTGTAGCTCACCACGTTGAACA
CTTTGACGGCTACCAGCTCACCCGACTTCTTATTCCGTGCCTTGTAGACACTGGCTGTGGCCCCTTGACCGAGCACATCATGTAGGGACCAGAGGTAGTT
CGCTGTACTGGCTGTTATCCCTGACATGCTGGAGTGATGCAGCGGTTAGCCGTGCTTTAATGTAAACTACCTGTCCGGATACGCAGACTCTGACAGCACT
GCACGGTACGGCACACAGCTGTTTAACCCGGTACCAAAAAAAATCCCCAAACAAACAAACCAAAAAAATGGCGTCAAAATGATCAAATAACGTTAGTGTC
GTCAGTTACAGTTCAAAGTGTTTTTGAGGCTTTACGGTAAATCCAGCTTTGACGCCTACGCGTATGGAAACTTCTTCCGCGGTGTCAAACAGAGAAAACA
GCTGCTGCATACCTGGCTAGTCTAACAATGGCTGCTCCCGGGACAGGTACAGCTCGTCGGACATGGCGTGATAAGGACGACAACANNNNNNNNNNNGCTT
CTTTCTGTGACTTCAATCAGTTCAAGAGTTTCCTCCAAAGGCGGCAGCAGCTGGCAGCATTGCATTGTAGTGTCGTTTTTTTTTTAGGAAGTGAGGCAGT
CCCTCTCGTCTATACATGAAGGCGGAAATACAGATATCTGCACAGCTGT
>SOAP_k35_scaffold2012 Locus_3863_0 16.2 LINEAR evgclass=main,okay,match:Velvet_k35_Locus_3173_Transcript_13_Confidence_0.667_Length_7825,pct:100/99/.; aalen=2515,71%,complete;
ATTCATAATTCATATACATATTGACAGGTTTCTAATACAGCATGGTTTTGATAGTGTAACTGTCTTCTTCTCAGCTTGACTTTTTTTTCTTTTTTTTTTT
ACAAGAATAACAATAAAAAATGATAAAGACAACACCATGTAACGACTCACTTTTAAATTTTATGGCAATGCTTCTTTTTGAATGGATTTTGCACCTCCCG
ATCAAATCGCTGCTGTATCACCGAAGAATGAAACCATTCAAAAAAAAAAAAATTAAAATACTTGGTAAGGCTTAGTCCCCCAGGTTTCGCCAGTACGGGT
TGGCCAATCACAGCCTTCATATGACACCCCTCTCCCAGTTTGAAAAATGTTTCATCACCGTCCGAGGAGTAGCTGACCGCCACCCCGCAGTCAGTCAAAC
GTAGCTTCCTATGTCGAACATACCGATGAAAACTCTTCAGCGTCCTCGCCAAACATCTTTTTCCCGCGGTTAAAGATGGCGGACACACATTAGTCCATAG
TGTAATCTCCTCTTACAAGGCTCTGTCCTTCTCTTTGCACATTACGAACATTTTGTACTTGAAAAATAAGATTGTGTCCGTCTGATTTTTCATGAATACT
ATCTGTACCGTAAAAACCCCAGTGATGAAAAATAAGAACACTTTTCAAAAGGACCAAAAAATGGAATCAAAGACCCAGATAATCGGCATTTTTTTTTTNN
NNNNNNNNNNNNNNNNNNNNNNNNNNNNNNNNNNCACACACACACACACACTCAATTTCTCATTCACACACACGTGACTTTTGAAAGGCAACAGATGTCC
GTTCTCCAAGGCAATAATGTCTTTGTGGCAAACTCGACCCTGACATTCCAGACATCACTCTGGCTCCTCCCTCTCCAGGAATGGAAAAAAAGAAAAAAGA
AAATCCCAATTCATGTGTTGACTGAATATAAAGTGAGATACATCCATTTCATTTTCATGAGTAAATAATGACGAGGATACAAAATAATAATGAGGACTAA
AATAATATTTGTGATCATCCTAATATAAGATAAGATACTAACTTGTGAGAGGATACAAAATTCTCTCCTTTTTTTTTTCTGGGTTTGACGCCCAGTTTGC
TCCCGATACGCCTGCCCGAAACATTCAAAAGAAAAAAAAATGATGATAAACAAAAAGTTTAACACTTTCAGGGTGTTTGTGGAAAATCAAAGTGACCCTA
GAGAGGAAGTTTGTTTCTTTTGTTCTTTACAGAAAGTTCCTCCGTCAGTCTTGACGTCTCATTTTATTCTGCTTCAATCTCTGTAGTTTCGTTTTCTTTC
TTTTTTTTTTTTNNNNNNNNNNNNNNNNNNNNNNNNNNNNNNNNNNNNNNNNNTCCATTGTCTTAAATGTAAATAATGCTGATTCCCGTTGAGAAAATTG
TACATTCCCTTTTTGTTGTTCTCTGTCACAGATGCCAGTCCTGTCCTTTCACATTTGGGGCTGCTTCACAAAACAAAGTCTTCTTCTATTGTCCAAACTA
ACAGCTCCCAGACTCCTGCGTCTCTTCTTCTTCTCCGTTCCTCTCAGCCTCTCTCTGACTGCTCCAGGTAAACTGACTTGGCTGGCCGGATATTCTGGGT
AAACTCTCTTTCTTTACCTTGTGCTTCGGACACCGCAGTGAGAAGTTATCTTCGTTCAGAGAGCAATCTGCTTCAATAGCGCAAAGGTAGTGGTAGCGAA
GTGTACAGCCTTTACTGTAGCAGCCCAGGGTTGAGCCGACCATCTCACAGTACGAGCAGCATGTTTCTCTGGCGCCATCTAGTGCCTCCTGCAGGCCATA
CAGCCTCCCATTCACAAGGTACACTCCACTGGTCCACACTATGCATCCTTCGTGCACCCACAGCTCCTCCGGGTCCATGGGCATCTGAGGCAGCTGGGCG
AGTTGTGCCAAGGGTCCCAGGGAGTCCAAGGCTGGCGGAGGGGGCTGGAAGGGCAGGGACGCCTTACTGTTGGACGGCACCATCCTGGGGGAGTCCTCAC
TAGATTTGTGCCTCCTTTTGAAGCGGGGATGTGAGGTCAGCTTTCTGTGTTGAGGTCGTTGTTGAGCTTCGTCTGCTGGCTGCTGCTGTTGCGGCGGCGG
CGGCTGCTGCTGCAGCGGCGGTTGCGTCTGTTTTTGCGTCTGCTGCTGCTGGTCGATCTCCACGTCCGGCTCTCGTTTAAGTTTGGGGATAGGTCGTATA
TCTAGATTCATGTCCCAGGTTAGAGATGTTGTTTTACTGGTGGTGGGGGAGGAGGAGGAAGAGGAGGCGGTGTTGCTGAGCTTGCCAGCCACGTGCATCA
TCATCATTTCCTCTCTACCGGATATGGAGGCAGTTCTGACTGTAGTGGTAAGAGGCGTTGGGGTTGAATCTAGGCTGATGACGTAGTCACTCTCAGTCGA
GGGCTTGGTAAACTGAGCATCTTGTGTTTGTGTGTCTTGGACAGTGCTCAAAGCGTTTGAGCTTATGTCTGAATTTGGTCCCGTTTTGTTTGTGCCTGTG
GTCGCTTGACATTGTCTGACCTGGGGCTGGTTCTTGGGAAGCTTTGCAGCATATTCAGCTGGATAGAAAGGCCCGTAGAGATCTCCAAGGTGTTTGTAAT
TTGCCCATTTCTGACACAGGCAGCAGAGCAGGCGGCCGGAGTGATTGGTTTCTGTAATCACAGGGCCTGCAACAACATAGCCAGATGAAGGAAGTGCTTT
TCCTGACTGAAGTGTAGTTTCCACCTCGTCTGTCTCCCTTTTCTCTGCTTCTCTGTCTCTCCGAGATAACTGGGAGGAAAGAGCTGAGGTCAGGAGAGAA
TCAATTCCACTGCCGCCTGCTTTCCCTCCGACTGCACTACGCTCTCCTTTCATCTTGTCCTCCTCAGCGTTTACAATGGTGCACACCGCCCCGATCTCTG
GTATTTTGTTTTCCACGTGTATGTGTGGAACAAACGGGCCTTTTCTATTTGGATCCACAAATACTCTATTGGCGCCGAGGCTCCCTCCCGCCCCTAAAGG
TGTATCTGGGTCATCTTTGGCCACGGAGGGTGACGTAGCAGCTGCAGCCGCCGCTGCCGCCGCTCCTCTCCTTCTCCTCCTCTGTCGCCCTCTCGCTCCC
AGTGGCTCATCTTCGTCTTTTACGCCCCTGCGTCTCCTGCGCACGGGTTTGACCTCGATCTCCGGTTGCGTGTCCTCGCTCTCGACGTCCACTTTCACTA
CCTGGGTTAATACGGGTGGGGCCAGCGGGGGAGTGCTTTTGTTGTCTGTCGGAGGCGGCGCTGCCAGGTCTGGAGTGCTGCTGGCAGTCTGCACGATCGG
TGGGGTTGTGGCAGCAGCTATAGTTGTAGCGGGTGGGGCTGGTGGAGCACTCAGAGTTGTACTCTGTTGGGCCTGGGCTTGAGGCTGGCCCTGTGCCTGT
GGTTGAGTTGGGTTCTGGGCCCGTTTTTGTTTATTCACACTGCCTACAGGCCTGCCCTTCTTCTTGCCAGATGGGAAATAGCCTTTAGGCACGATACTCT
CTGGTGGCTTAGAATCTTGTGGCGAAAGACTGGACCTACCAGAGGACATCTGATGTCTACTCAGCATGTGTCCTTGAGCCTGACTATGGTGGGGTGGGGT
GGTTCCATAGTAGTCGCTGCCAGGATAATCGTCAAATCCGATGCCGGACTCTTGAAGTTTCTGTCGAAGAAGATTAGCGGCGGACTGCTCGCCTCTTCTT
GTCTCGAGCTGCTGGTAAGTGTTGGTGAAATGCTGAATGTCAGACAGGGCGGATGAAGATGGAGGCGGGGAACCCTGGACGGGGCGGGGGAGAGGCGGAG
GAGGGGGTAAAGGTCCGAGCAGAGCGAAATCCTCTTTATCTCCGGTTGCCGATGCCACGGCGGCTCCTAATCCAAAATCAAAGTCTTGCTGTTTCAAGGC
TTGGGACGTCTGATGAGGATCACATGGGTAAGCAGACGGAGGTAAAGGCCCGGTCTCATCGACTACTCTGAAGGGAATCATGTCGTTTAATGAGTGACTT
TCATCCATGTAACTATCATCCCCTCCTGTGACCCTGGGGAAATGTGCTAAGTCTTGGTCCTGTGAATCATTAAACGGTGGTATTTCTGAGTGAGAGAAGC
CTGGGTAATGATTTGACTCATCATCAGCATGGCCTGCTGGCTTTTTAATATTTGGGGTGATTTTCTGCACTATTGCCTCCAGTTTCAAACCTCTCCCTTT
CCTCTGAGGCAAAACCTTGGAATTACCACTTGATGGAGATAGAGGTTGTGAATAGGTATTCTCTCCGAGCAGAGGCGACGAGAGCCTGGGACATGGGATA
TCTGAACTGGATGAGTCATCTTCATTGTGATGGCTCGACTCCGACTGAGCTCCAGGGGAGTGATGTGAATTTGTGGCAGCCCTCTGTTGAGATGCATCTT
GGAGTTGCCTCTTGGCAGGGATAGGAGAAATAAAAGAGCGCACTCTCCTACGCAATATTAGCGGATTTGTGTCCCCAGAACCGCCGGCTTTAGTCAGACG
CGGCACCTGCGGCTGAGTGGAGTTCAAGTCAGCTGGAGGTTTAGCGGAGCTGGGTGGCAGGGGTGGACAGGGATGTTTGCCGTCCTCCGTTGCTCCTCTG
GAGACCTCGGGTTCAGCTGCATTTTGGCCATGAGTCATTTGTGGAGGAATGGGTCCGTGTGAGGCTACGGGAGCGGGAGGATGGGGAGGTGGGAGGGGAG
GAGGCGGCGGGGGAGGCGGCTGTGTCCTGTAGTAAGGTTCTCCCTCTATCATTCTTGCTCCTTCTCTTCCGGAGTGTGTCGACTCCCACATTTTCAAATC
AAAGTAAGCGCTCTGATGATGGAGTGACGGCGGTTTGGTTGCGTGCGGCTCGCCGGGCATGTCGGTTTGGGGGATCATCCTCTGTCTCTGTTCTGACTGG
CTGACCTTATGTCTTCCCGGAGAGGAACCGGGCTGCATCATCATCTCTTTCGGCGGCCTGTTCATCGCTTTCACCCAGTCGCTCATGTCGTGGGGGAGGT
GTGGGGGACCGCGGGGGTGAGGATACATCTGAAGCTTATTTGCAGGTTGCGTCTGGGGGGATAGATTGTGGTACGGGTGGTGGGAGGGGAAATGGGGGTT
ACTGCGTGGCACCATATTACCTTCCCTTGTGTCTCCGTATCTAAATCCAGGAAAACTGCTGCCACCGCCAGTTGATAAATCAACACCGTGAAGATAGGCC
TGATGCCTTGAAGGTGAAGCTAAAGGATTAGTGCTCATAGGATGAGAAGGCAAGGGTGTAATGTCAACATTACCTCGCCTATAGGGGTCAGCATTCATTA
CAACGGACGAGTGAACAGATTTGGGATGATACTCCATATCAGGCTCATTAGATCCACCACTGCCATGATGATCGGTTTGTAAATTTGTAGCCTCCAGGCC
GGCCTCTTTTGATGCCGCTTCCATTTTCACCACTTGTTTCTCTCCGCTATCCTTTTTACTCAGATCATTGGCTGCTGCTGCTGGAGAGGAAAATGGCTGT
TGAATCACAGAAGCTCCACTCTGACTTTTCTCTCTCTCTCTGTCACTTTCCCTGTCCCTCTCTGGTGTGCTGCGTCTGTTTGGAGACACATCGCAGATGA
CAGAGCGCCGCCCTGATGGGGCTAATATGGTGCCTGATGATTTTTGAGACTCGGTTTGACCAAGGCTGCCTGCGAGAGGCTCCGGCTCTTGCAGAAGGAG
CTCCTGCACAGCAGATGACGGGGCAGACACGTTAGATAACGCCTTTCTCTGCGGTAGAGAATAGTCAGCTAAGTTTATATGTTTTGGTGGAGGCTGCTGC
GACTCTATAGGCTGCGCTAAATGACTCTGGGACACGCCCACTTCTATCTTTTCAGCATTTTGCGACATCTTAGCGTTCGACGCGTCTGACTTCACTGAGG
ACTGAGGATCTGTGGTGAAATCAGGCTCGTTTCCGTGCCTCTGGTTTGGATGTGTGGGCTTTCCAGAGCCGCCCATTTGGCCAAAATGAGCCTCAGTCAC
TCCGCTCTGCACCCTCATACTCTCAGCCATGCCATAAGGGTGTCTGGTTTGAAACGGTTGTTGAACTTGGAGGTGGGCAGGAAATGCCTGCTCTGGTCTG
CCATAACGTCTGTCTAAATTGTAACCTTGAAGGACCTCTTGTAAAAGGCTCGGAAACTGCTGCATTTGAGAATTATCCTCGTGACCTTTAGCTCCTGCTC
CTTGCCCTCTCTTTACCAAAGCCTCTGCTACAGAACTAGCATCTTTCGGATGCACAGGGCCGTAACCAGCTTGTGATTGTTGGTACCCCAAATATCTGGA
ATTTGATTCCATTACTCCTGCTGGGCCAGCTCTCCCTCTGTTCTTCATAGACAAATCTGAGCCATATGTCGATTCTGGGTGGCCATATTTATGTGGTCCA
GACTGGGGAGGATTCTGAGGCCGTCCGAAATTTGATTTCTGGTGAAGGGAGGAATATAGACTCAGATCTACACCTTCCTCTCCGTTGTGACTGCTCGACT
CTCTTAAGTAAGAGTGTGACTGCTTCTCTTCTATACAGTTGTCTTGGGGATGCTTGCTTTTTTCAGAGTGACTTCCCCCCTCAGACCGAGCTGAAACAAT
CACACCGACACTACTCGCACTCTGCTGTTCATCAGATGTGTGCTTTTCTTCTCTCTCATTATTGCGTAATCTGGATGCAGTGTGCAGCCTGTTTTCTTTG
TCCTGACCGTTCTGTGTATTGACTTCTCCATCTCGCTGCATTTGGCTACTGCCCTTCTCTGTTTTCTCGCCTTCACTTTCACTTTTGATGCCTTCGTTTT
TAATTTCTGCTGCCTTCCTGTGACCACCTCTGTGGTCATTTAATGTTAAGCCGGGCTCCGTGACACAATTTGGCTGTGGAGGAGGAACGCTGGAGGAAGT
GGATGAGGGGGGTGAGGAAACTGGGGGTGTTGAATGTGAAGCTGGGCCAGTTTCTGACGACTGACATCCAAAGGATGGAGATGACGATGAAGAGGGAGCG
AGAGCTTCGTTTGCTTTTGACTCGGAGGAAATCGGTTCTTTCGCCGGTGAATCAGAGGCGACTGTTTTAACGTTTGATGCTTGTCCGGTCTGTGTTTGAC
TCTGAGACGGAGGGTGATAGCCGGCTGGTTCAGATCCGCTGCTCGCTCCGCTCATCTGCCTCATCCTCCCGTGTTCTCCCTCTGAAAACTGCTCCTCACG
CTCCACTTTGGTCCCTGATGAGCCTCCGACTGACATCAATGAGGAATCTTCATCGGCACCAGCATCTAAGCTGGCACCGTCTCCGATCCCCACGGCACTT
CCGTCTTTGACCGTGCTAGTGCTTGAAGCTGCGCTTGCATTTCGACTCCTCGGCTGTGACGGAGGCACGCCATGTGTCGCCTGTTGCATCTGCCCACCAT
CTTTCCCCTTCTTCTGTGAAAGCACTGTGTCAGTGAGGAGCATGTGCTGGACTGTGTTTGGTAAATTGGCTACTTGTGAGCTCAAGGCATTAAGACTATT
CAGGCCAGCATCTTGCATTTTGTCAAGCGGAGATGAATAAACAGAGGAGCCCTCCTCTCGAGATCCAATTCCTGTGACTAGACCCATTTTGTTTCGGCTT
GTTGGAGGAAGACTGCTCCCTCCAACTGCACTCATGCTGTGAGCTTTATGACTGCCACTGCTACCACAACTACTAATGCTGCTATTTGAGTTAGGTGTTG
GACTTAACTGAGGCATGGTCTGCAGTAATCTACCCTGACCATGGTTGCTACGGGGATTTGATGTAGGAGGATGTGAAGGACCATGACCTGAGGGGTTTCC
ATGTGCCTCTGAGACACCCATCAAAGGGGAAGGAGAGGAGCTACAACTGGGGGAATGCACTGCAGAGGCAGCTGGAGAGGGGTTGGATATCGGGCTAAAG
TTTTGGTTAATCTGGGCTTGTTGAGCGTTGGGGTGCATCGGCGATTTGGCTATTTCTTGAGATGCTGCTTGAGGTATACTGGGATTGGAGGCTTGGTGAT
GTTTAGCATATACGGAGCCCGGAGACGGGCCCTGGTGCTGCATCTTTAGAGAGTTGTCGTAACCTACACCTAAATTGTGCTGTGAGTTGCGGTGCTGTAG
TGTGGCTTGCTTGTGGAGTGAATGCGTCTGCGGGGAATATCCAGGATAATTCGAAGCATGGTAACTCTGTTGAACATTCTCTATTGGCCCCACATTGTTA
GCAGCAACTGAACTGGAGACTGAGTTTGAGCTGGAGTTGACACTGGGAGAACTGTTGACTTTGGGATCGAACCCAGTGCTAGCAGCCCCGTCGAGATATC
TCTGCGGAGGGGGGCTGTACATTCCTGACGACCCTGTGGACGCTCCACCCTGCGGGGAGTAGTGTGGGTACTGAGGGGTCATTCTGTGCCCGGAGTGTGG
ATAGCTTCTGTGCTGCCCATGGTGGACAGCTGGAAACGTTTGCCCGTGCTGGCGGTGCTGCATTTGTGAACCTGGCACTGACTGCATTGCAGGGTTCTGA
CTCATATTGTACTGATGAGAAGGAGAGAAAGCTCCGGCACCGGCACCAGCACCTCCACCCGAACCAGCACTGGAGCCATAGTCTACTGGATATGGTGACA
TCAGGCCAGATGACGGGGCAGAGCCAGATCCAGCGTGCCGGTACTGGTGAGGTATATGTCCATCAATATTAGGGTACCCAAAGCCTGCCCCATAAGCCAT
GCCCCCTCTTCTGTGCCGGTCCTTCCCACCCATTGAAAAATAATAATCCATGACGTCCTTCCTGTAAGGGTTGTTAGCGTTGCCACTGTGAATGTTACCC
TGTGTCGGCGGTGGCTCCACAGCCGCTCTGTTCCTAGCGCTGTAAGCGAGCATGTGGCTGGCTTGACTCGGGTGGTGATGGCCTCGGTGCAAGCTCTGCT
GTTGCATCCCCGCGTAATCATCCGTCATCCTCGGGGAGATCTGGGGATCTGCTGGCTGAGGGGGATACGGAGGTCCTCCTCCACCCCTCCCGCTGAACCC
CGGGGGGAGAGAGGGGGGAGCCGGGCTGTTAGAAAAATTCTGCATTGTTTTTCCAAGTCTAGATTAAAAACGGAAATATCTGTCAGTGTCTATACCAGGG
AATGCTTCTGATCAGAAACTGGAAGGCTTACGGCAGTAACCATAAATGACAAAAAAGAGAGTCTATGGCCTGGCAGTAAAACAAGGAAATGCTTTCGAAA
TCCACCAAAGAGTTCAAGCTGAGGAATATATATCACAGATGTTATAATCACTGTTTTGTGTAGCAGAAAGTGGGAAGGGAGGTTTAACAGATGATGATTT
AATCAATATATGAAAAGGCCAAATGGTGAAAAACTTTTTTCTCCAATGATGATAGTGTGGTTGTTAATGGTTTTTAAAAAAACGGTCGTAGAAAACGGAT
TTTTTTAAAAAGAAAAAAAAAAAGATATGTAGNNNNNNNNNNNNNNNNNNNNNNNNNNNNNNNNNNNNNNNNNNNNNNNNNTGCAGAAAAAATACAAGAC
TAAAAGTGTGCAGTCATTTCCGAGAAGCAGTTTGGCACTGAGCTGGGGCAATGGTATCAAGGACGACTGACGCACACCACCACCNNNNNNNNNNNNNNNN
NNNNNNNNACCACCACGTGAGACGGTCAACCCTTCAAATGTCTTTACATGTGTACGCTCCGCTAGAATCACAGCGCGAGCAGACGGAGAGCTACGTTGGG
ATTAAATTACGTCACGATCCAATAGCATCTTGTGCAAAAAAAACAACCAAAAAAAAACTGAAGAAGAAAAACTCATCAGGACCGCGTTCCGTCGCAGCAA
TCCTTCGGTTCGTCGACGTGCGGAAGTTTTCCGGGATCTGACTCGCACCTGTACGCGACGATAACTGCAACTTGAACCAAGAGGTCTGAATACAGACCCT
CACTAAACACTCCCAGGGGCAAACACTCCATTGATATTCTCATCAGCTTGGAGTGTAATACTTTTGGAGATTTTTTTTCTTGGTCGCTCTCTTTCAAATA
CTGTTTTGTTCTTTTTTAGCTTTCTGCTACCGCATGCATTCCTTCGGACTGCAGAAGTCTTTGGTCCCTATTTAGTAATTGTTCTTTCTTTTGACTCGTG
CGTTCAGATTCTTCTTCGGTGCTCTCCTGTATCTTCACCATGTAGCTGTCTTACCTTTCTTGTTTTTCTGTCATCCACCATTTAATTATACCTAGTTCCA
TGGCAACAACTTTCCAAAGGAGGGTAATCCATTTATTCCACTTCAAGTTCAGTCAATTCAAGCTCCTTTTCTGGTTTCTCTTCAGTATTTCCATGCAGAT
AAGTTCATTTTCCAGGAGCTGCTGACCAGAGGCCTTCAACAACTCTGAAAACGGAGCAATACAAGAAGGCCCCTCGAAGACTGAAAGGCTTGTTTGTGTG
ACAATCCCCGCCGCTGCTGCTGCTGGCTGCTGGCTGCTGTGGTGGCAGGAAACCCCAGTCTTGAGTCGACTAGCTCCGCCGCTTTTCCCTCACCCTTTTC
TTGAGTCCAGACAACCCCGACCAGCGGCGGCGAAGTCGGGTAGGGGGGGCCCCGTCACGACACTCAGATCCCCGGGCCTTTTTCTTCCACGATTTCCCCC
TCTCTCT
>SOAP_k35_scaffold2017 Locus_3868_0 16.5 LINEAR evgclass=main,okay,match:TransAb_k45_TransAb_k45_S13318,pct:100/100/.; aalen=151,88%,partial5;
CTTTATTACATTAACTCTTTTTACAACATATAGTTCATCTCACAGCCATCTGCCTCTTCATAGTTTGGGAGGACCCGCCAGCTTCCAACCCTCCATCTTG
CCAACTTTTGTGAAGAAAGCCAGTGTACCCAGACCGAGACACGCTGACGTACCGGTGATAGCACTGTGGGTTCTGGCTCCCAGGAAGATCCCAGAGGCAC
AGCCTCCAATGAAGTAATTCAATGGGTCATCTGGAGCGTCGCGAGCCTGAGCACTGAGACACGTTGCCATACCAAAGATGGCTCCCATCGTGGCCATGGT
GACAGTTGTGTTGGTAGCTCTCTGTACTGCTGCCAATGCAGAATCAGGCTGGAATGCCACTATGTGATAGGCTGAACCAACCAGGCCNNNNNNNNNNNNN
NNNNNNNNNNCAGCGCTGTGCCTAGTTTGGTAGTAATCCATGTTTTTTCCACGCAGTCTGTGCCCTCTGGTACGTCCCAATACCCCATTGCGGATTAGCA
AGGGCACGCTCTG
>SOAP_k35_scaffold2054 Locus_3955_0 20.0 COMPLEX evgclass=maina2,okay,match:TRINITY_DN31004_c4_g1_i1,pct:99/100/.; aalen=704,32%,complete-utrbad;
AAAACATCCTTCAGATGAAGCAATTTAAAGAGAGAAATGAGCTCAAAGACACAAAACGCTGAGCACAAGTGTGTGTTTGCACCACAGTCACAAAGAAAAA
TGGAAGTAACAGAAAGAGGTAGTTAGGCAAAGGATTGTGGTTAATAAGTAACAGGCCACAGCGGTCTCCCCGCCCTGCAAGGCCTGCTGGGAAAATCTTT
TGGCAAGCAGAAGTGTGTGTGTGTGTGTGTGTGTGTGTGTGTAGAGNNNNNNATGTAGAGAGAGATAACGCTGAACTAAAGAACAGGAAGAGAAATTGAG
GCGCCCGCTCTGACACACACACAGGCTGTCAACGTCCGTCTTCTGTCCCCAAACCGAAGCTCCCTCATGGGCAGAGTGAAGGTGAAGACTGGGCCTTTGG
CTCGGAGGCCGGACAACTCTGCGTTCAAGCAGCAGAGGCTGCCCGCCTGGTCTCCCATGCTGACGGCAAACACCGTGCTGCCGTTCTTCTACTTCATGGC
TCTGATCTGCATGCTGCTCGGAGTGTGGCTGCTCCTCACAGTGCAGAGCACACAGGAAATGAAGATGGACTACACCGAGGCCGGGTCGTGTAACTTATGT
TATGAAAAGCGTAAAAATGTGAGCAACGCAGCACAAAGCTGCACCTGCAGGGTGATGTTCAGCCTCCAGAAAGCATTCAAGGGAGACGTCTTTTTCTACT
ACGGCCTCAAAAACTTCCATCAGAACCTCCGCAGATACATGGACTCCAGAGATGACGGACAGATGGTCGGCAGGTTGAGAAACTTAAAGAACCCGAGCTC
GTACTGCGCACCGTTCGATAAAGACGAAAACCAAGTCCCTATCGCTCCCTGCGGTGCTGTGGCCAACAGTATCTTCAACGACTCCTTCACTCTGTCCTAT
AATGAGCCCGGACGTTATCCGGTTCGGATCCCTCTGTTACGGGGGGGCATCACCTGGTATACGGACAAAAACGTCAAGTTCCGCAACCCGAAGACGGAAA
ACTTGACGCTGGCTGAGGTGTTCAAAGACACGGCGCGGCCTCTGTACTGGCAGAAGCCCGTGTACGAACTCGACCCCCTTGACCCGACCAACAACGGCTT
CATCAACGACGACCTGATCGTCTGGATGAGAGAGGCCGCCTTCCCCAACTTCAAGAAGCTCTACGGGGTTTTAGACCGAGCAGGCGAGCCCTTCACTAAC
GGTCTGCCTAAGGGGAATTACACCATCGACATAAACTACAACTTCCCCGTGCAGTATTTTCGAGGCAGAAAGGAAGTGGTGCTGACCACGCTGACCTGGT
TCGGAGGTCAGAACCACTTCCTGCCCATCGCCTACCTGGTGACCAGCAGCCTGATCCTGCTGCTGGCCGTCGTCCTCACGGTGATCTGGTGGAAGTTTGG
GAAGGCCGGGAAGAACATGGAGGAATGACGCTCGGCAGCTGGAAAGTAAATTGCGATCTGTTTTTAATCGACGATGACGATGAAGGTTTAGGAGAACGGT
TCAGCACGTGTCCAACCAAGAATTAAGTCCGACATCAGCTAAACGACCCACACGTGCTGGAGCTTTTATTGTGACGACGTTGCCGTGAACAAACCCGCCG
AAAAACTGGGTGTGTTAGCGTCGGCGTCAAACGTTGACATGTCGATTTAAAACACGCCATTCTGTTCATGCACTGTTTATTTATTAATGAATCTAAATTT
ACTTTTAATGAATTAAATGTTCTAAATAATTCCTGAAATCCAACAGTCAGACGAACCCTGTGAGGTTATTTTGTAAGATTGAATAAAGGGTGTAATTTAG
TGGACACGGTTTTTAATTAAGGTTAACGAGGATTGTTTCAGGGTCAGTGTTCTTATATGGAGCTGAAAGATCGCCCTATTACACATTATAACAAAACAAN
NNNNNNNNNNNNNNNNNNNNNNNNNNNNNNNNNNNNNNNNNNNGGTTTGTCTGACGTCTCCTCACAGACCGGTACGATCTCTTTCTAAGTTTATGTGAAG
GAGGGCAGCGACTGCTGACAGCCGTTAACGTTAAACATGAAAAATTAGAAATGAGTTTATTAGTTTGACACGTGTACGTTTGGTGAATTTTGTGAGAGTG
CGGTGGACGGACCTCAGACCATCTAGACAGAGTTCAGAGGCTCCACCAAAGAAAATGTGAATCTTAAAGTTAAATGCATCGGGTTGTGGGTGATTAGTGG
AGGAGTTGCCACTGTGACTCTTGTCTTCAACATCTAGACACCCTGAACATGTCATGTATTGTTGATTTTGACAGACTTTGAGAACAAAATTTAGACGCTA
GATCTTTAAAGAACTTTGTTATGACCCGGCAGATTTCCTCTCATACTTTTCCAAACATAAGTTCGACATTAGTGGGTGATTAATGTGAAACACTGGTGAT
CTCTGCACAGTCACGGTCATGAGATAAAATCCTCTTTGTCCTTTGTGGCCTTCAAAAACCGGTCCTGAGATCTGTCTTGAGTGTTGCATGTGTACATATA
AATATTTGCTAATTTTCAGTTTTAATTTGAAAAGTCAGGGAAGCGAGTGTGTTTTGTGAAATGAAACCTTTGTGTCAGCTGCAGGTGACGCATGTAGTGA
ACACACCAATCATTTGTACTGTCTTATATTTTGTTCTGACGACAGCTGGAGATTGTAATAAAAGACTTTCTTTTAAAAGTTTTTATTTCTCTATGTACAA
TCAGTGAGAGCCACATCGACACAATCCCTCTGTGACCGCGGAGCGCCTAGCTCTGGACGTACGCGGCCGTCGGTCGGTGGCACAGCGGTTTGAATAACAA
CACCTCCACCCTCCTCCTGTTCTCTCTCTCCGTCTGCACTTCTGCCGCAGAGCGTTTGGTCAGATTAGTACCACAGGAGAGGAATGCAGTCTAGTGGTGC
TACAGACAATGACTTAACACATCCTACTTCAACTATAAGCCAAAACAACAAACACACACACACACACACANNNNNNNNNNNNCACAGGGCTCAGCACACA
TACAGATGATACAAAGAAGTCACACTCGAATGTAATAGGACAGCTCAAACACCCATTTCAACACGAGACAATCACCGCGATGCACAAAAAAACGAAAACA
CACACAGGAAACTCAGCTGTAACAGATTCACCCATCGACCTNNNNNNNNNNNNNNNNNNNNNNNNNNNCTGCGTAATGTTTATTTGGCTTGAACTCGGTT
GCAAAAGTCGGTTCTGTTGCGAATTAACGCAGAAAAAAAAACAACAAAAACATTTGGTCTGAGAGAGAAAAAACTTTGGATCGAGCGTCCACGACAGTGC
AACCACAAATCTTTGATCGGTAATCAGCGAGGGTCAGGTGGGCTTAAAAAACAAACAAAAAAAAGTTTCTCCTCATCAGCAGGATGTGAAATAAAAATAA
ATATCAGTAAATCATCTGAGAGTTTTTGCAGTAATGGAATTACTAGAGCTATACACAATTTTTCAAGTCACGAAGTAAGACGAAAACGTACCGAGTTTCT
CGAGAAAGAAGGAGTTCTTTGACCTTGGATGTCGGATGTCGGGGCGGGCACCTAAAGCGACGTGCTGATTAATTCAGTGAGAGAACCGTCGGATCGTCTG
AAAGATTCAAAATCGGCGGGAGCGTTTCAGTCGAACCTGGTTCAGTTTGTAACAGAATAACAATGAAATCACAGTTTCACAGAATGCAAGAACTACTAAG
GATCACAGAACAGGGACAAAGTCTTTATCTAATAGTAGTCAGCTTCCTCCTTTTCATCCTCCATCCATCCATCGATCTCCGCCTCTTCACGCCTGGCACA
TTCATCGTTGTGGTTTCAGTGATAGGACTGTAAAAATGGCACCACACAAGCAGATTGTGGCCATGCAGAAACATTTAGGCAATACAGACATCTCCAGATG
AATCTAAAGCTAAAAGGTAGTGTTCATTCAAGACCGCCTCCGTTAGCAACCCCTCTGTGTCTTTGTCCGTTGGGTTGTACGATTAAAGGCCATGTGCATC
CAGACTCTTCAGCTCTGTCCCGTCGGCTTCTGAGTGCTACTCTGAGGTACCTGATAGGTCAGATCCTCGGTGGGCGTGACCTGTCCGGTGGCGTTCTTGG
GCGTGTCGTAAGCGGACCTCCCCGAGTGGCTGCTGTCTGTCCGCGTGAGCAGGGAGGTCGGCCCGGCGCCCATGAAGCTGCACACGGCGGCGGAGGGTTG
GTTCAGAGCGGAGCCCCCCGACGGGTGGCAGCCCATGTCGACCACGATCGGCGTGGCGTATTCGGATCCCGAAGCCGGCAGCGGTTCCGCGTAGGCGTGG
TACACGTCCGGCGAGATGGGAGCGTCGTACAGGTCCGGATCCGAGTATCCCGGGTCGGGGCCCTCGTCCGGTTTGAAGGTCGACCGGGCGCCGAGTGTCG
TGACGCCGCTCACCAGAGGCTGAGCGTATTCTGCAGGTTCAGCGTGCAGCCTGGGCACGGCGCCTNNNNNNNNNNNNNNNCGCCCCGTTAGCCGGCCCAC
CTCGCTGCTGCTGTACCGAACCGAATCCTCCGTCTCCACCATCTTGGAGGGCAGCAGCTGCTTCATGCTCTTCCACCAGTCTGTGCGATCCCAGTGAGGG
AGGTCGTACGTCCCCTCTGAGCTCTTTTTCCTGTTCCTCCAGTGCAAAGCACAGACCACGATCAGGATGAGAGCGGTCAGCGCCATGACCAGGACGGGCA
CCAGAACCGCCGCCAGCGCCACGTCTTTGCCGGTGTGAGGAGGCATCGTCGTGTTTCGGATGTCTGGGGTGTGTGTGGTCTGGCTGAGGTGAGGCGGACG
TTTGGTACCTGGCGGAGGCGGAGCGTGACGAGACGGGGGGAACGTCCTCAGGCTCGGCTCGGGCCTCCTCACTTGGCAACCAAGCAGCTCCAACTTGAGC
GCGATCCTCTGGTGCCATTGGGTCGGGTTTATCCTCACGAAGCGGGCCTCGATCGGAGGGATGAAGTTGTTCCTCACCTCCTGCAGGTAGTCGATGTTGC
CTTGGAAAACCTTGTCTTGTGTCGAGTTCGATTCCCTGTAGACGTACCACTGCTGCCCGTCGTTGCTGTACTTGACCCGGTACGCCGAGACGTAGTACTG
GTATTCTCTGAGGGTGGAGCCGGTGGTGGTGATACCTGTGATCCTCTTCTCCCGCTTCAGGGCGACCTGCAGCCACTGCTGCTGGTCGCTGTGTGAAGGC
GCCCAGGGCAGCCCGGGCTTTTTTAGGCGCGCCCCCGACGGCGCCCACACGCTGGGTTGACCGACGCTGTTGTTCCACTCCCACCTGGACGACGCGGAGA
GCTGATTGGCCGCCACGCTGCCAGACTCTAAACCGAGCGTCCCGTAGCAGCCGTTGGTCTTGAAGGTGAAGAGGCTGTTCGACAAAGTTCCTCCAGTGGA
AGTGACGTTGTTAGCCAGTGTGGCCTCATACTGAGGGATGCCTTTGCTGCTCACCACGCTGATCCTCCCTCCCACAGCGTTGGACACCACGCCTGCATGG
ACGGCTGCCACGCACAGAGGAGACGACTCTCTGTATCCTTTCGGTATAGTACCAGAGATCTCCTCGGTAGACGTCAAGCAGCCTGCCGGACAGTATTTAC
TGAACTCTGCCTCGGGGAAATCTGTTCCTTTGTCCAGGCAGGTGATTAGATCTGTGTGCTCAGTGGTCGAGTAGGACAGGTAGAATCCACGTCCACTGTG
GTGGGTCCCACTCATGAACTGGACAGTGACCTGGTTCCCAGTAGACTCGATCAGGTCTTTGACCTTCAGGCCCAAACCGCAGTACTTCACAATCTCACTC
CTCTCCGGTCCGATGCCATTGTAGAGGCGGAGGTAGTTGACCTGGCAGTCGTTGTCTTCTATGTCCAGCTCGGCGAAGCGAAAGTGAATCCTGTTGCCGC
GGGGCACACTGATCTCCCACTCGCACACCGTGTTGTTCGGGTACGTCCCCGGGTAACCCAGAGAGGACAGAGTCCCACTGCTGGGGCCGAGGACACTGGG
GCCACAGCCATCACCTTTCTGCGCTCGACAGCCTTCCTCCGCGGTGAGAATGATGAGAATCGACAGGACGAGAACCCCGGCCCCGGTCGGTCCCCTGCCC
ACCACCATTACCGCTCTGCCCATAGCAGCCTGCAGTCTGAATGCATAATGCTCGCCGCTTCTGGACCCGGCTGCACCGCTTCAACCTGTGCCGAGGTGGG
TGGAAATGTTAAAGAATAAACTCCTCGAGGGGTAAAAGTCCGCGTGTGGCTTCCTCGCGAGGATGTCTTTAAACAATCCAGTGGTTAGCGACACTCTCAC
TATGGAGGTAACTGCTCCACACACACATACACACACTCACACACACATACATACATACACACATCCAGGCTGTGTGGAGCTACTTCCTCCACCGAGGCTC
CTCCTCCTGATCTGGAG
>SOAP_k35_scaffold2071 Locus_3980_3 18.4 COMPLEX evgclass=maina2,okay,match:Velvet_k55_Locus_24410_Transcript_11_Confidence_1.000_Length_2243,pct:100/100/.; aalen=736,53%,complete-utrpoor;
ATAAAAAAATAGAAAGGAGAGGGGGGAAAAAACTCCAGGGCTTGTTATGGAGTTCGTGTGAAGGAAACACGGATTTCCACCCTTCTTTACCAGTTAAACC
AGTATCTCTGGATAGAACACACTCAAGTACTTCAACAGNNNNNNNNNNNNNNNNNNNNNNNNGTAGAGTCTCTGACCGCAAACTCTTTCGTGGTTCTTCT
GAAAATAATCTCCCCCCTTTTTCTCTCTCCGTTTACCTCAATTGAGTTTCCAGCTCTTTTGTTCGCTCTTCTTATCACTTGGAAAAAGGTGAACCCTCGT
GTTATTTTTATTTTAATCTTTGCTTTAATTGTAGTTTTTACCCTTGTGGTCCCTGATGGCTTCGCACNNNNNNNNNTTTTTACCCTTGTGGTCCCTGATG
GCTTCGCACAGTGATACTCTGGTGGTGTTCTTTGGGGCAACAGCTGGTGCAAATGGGGGTAAACTGGGTTCGGATGAGAGGGAAATAATTCTCTTGGTGT
GGCAAATTGTGGATCTACATGAGAAAAAGGTTGGGAAGCTTCAGAGATGTCTTGTCAAGCCANNNNNNNNNNNNNNNGACACTTTGGAGCTGACAGACCA
GTGTAAAGAAGAGACAGGGCTGACTCTTGAAGACGTCGTCAAAGCTGAGCCCCTGGATAAAGTTCTGCAACAGTTTCAGCAGTCGGTGTCATCAGAACTG
AAATGCCTCGGCAGAAGCTCTTACACACTTTGTGTCAACAGTCCCCTTGTCATCCGACAAGCCCTCCACCCCGAAGCTTCCAAAAAGAATCTTGTCCTTC
CTGAATGTTTCTTTTCGTTTGTGGACGTGAGGAAGGAGTTTCACAAATGTTGCCCCAACGCCGGCCCTGTGCAGAAGCTCGAACTTGCCTCCATGTTGGA
ATATGTTGGTCTTCCTGCTATGTCAGAGCAGATGATGGGGGTGAGGGAGGTGAGCAGCATGGTGCAGCTGACACTTTGCATCCTGGCTGAGCCCTACAAT
CACGAGTTCTCCTGCGTTGAAACCGTGAAGTACAAGTTCGATTCTGGCACATGCAGCAAAACTGAGCCAGTGGACAGTGAGACAGTGATCAGAGCGCGAG
GACTTCCATGGCAGTCATCAGACCAGGACATTGCTCGCTTCTTTAAAGGCCTCAGTATTGCCAAGGGCGGCGTGGCCTTGTGTCTCAACGCCCAGGGCAG
GAGAAATGGCGAGGCCTTAGTTCGCTTCATCAACTCCGAACACAGAGACCTGGCTCTGGAGCGCCATAAGCACCACATGGGCAGCCGTTACATCGAGGTC
TACAAGGCCACAGGAGAGGAATTCCTAAAGATCGCCGGAGGTACATCTAATGAAGTGGCCCAGTTCCTGTCCAAAGAGAACCAGGTCATTATCCGTATGC
GGGGGTTGCCGTTCACTGCCACACCCCAGGAAGTGGTGTCCTTCCTTGGTCCCGAGAGCCCAGTTACAGATGGTACCGAGGGCCTGCTCTTCGTGAAGTA
CCCTGATGGGCGGCCCACGGGCGACGCCTTTGTGCTTTTCTCCTGTGAAGAGTATGCCCAGAATGCCCTGAAGAAGCACAAGCAGATCTTGGGGAAGCGA
TATATCGAGCTGTTTCGGAGCACTGCGGCTGAGGTGCAACAGGTCCTGAATCGCTATATGTCCACGCCTTTGATCTCCACACTACCCCCTTCACCCATCG
TGCCCGTCCCAGTCCTCGCCACCCCATCCTTCCTTCCAGCAGCCAGCAGCACTCGCGACTGTGTCCGCCTCCGTGGCCTGCCCTACACTGCCGGCATTGA
GGATATCCTGGAGTTCATGGGAGAGCACACTGTTGACATAAAACCCCATGGAGTCCACATGGTCCTCAACCAACAGGGTCGGCCCTCTGGTGATGCTTTC
ATCCAAATGAAGTCATCTGACAAGGCGTTTATGGTGGCCCAGAAGTGCCATAAAAAGACCATGAAGGACCGCTACGTGGAGGTGTTCCAGTGCTCCACAG
AGGAGATGAGCATTGTGCTGATGGGAGGAACCCTGAACCGCAGCGGCCTCTCCCCTCCACCCTGCAAGCTTCCCTGTCTCTCTCCGCCCACAGCATACGC
TGCTTTCCCCACCCCACCTGCCATCCTCTCTGAGGCTGCTCTCTACCAGCCCCCCCTGCTGGCTGCTCCCAGACCTCCTCAGACCACCACACACAGCCCT
GCTCACACTCTGGCCTACTACCCCCCTCACCCACACCTGTACATGAATATGAATATGAACTACACAGCTTACTACCCTAGCCCCCCAGTTTCTCCCTCCA
CAGTGAGCTACTTTGCTGCTCCACCAGGAGCAGTGGCAGCAGCAGTCGCAGCCCAGCCCCACCATGCTGCAGCTGCCGCCTCTCCTGTGCTGCCTCAACC
TGGCGGCCTGGTCAGGATGCAGGGCCTGCCCTACAACACCGGGGTCAAGGACATTCTCAGCTTCTTCCAGGGATATCAGTACGCACCTGACGAGTACAGC
GGCATGGTTCAGATGAGCGAACAGGCCAGGAGTCTGATTCAGCCCAAAGAATGGCTCTGTCTTTAGGGACTCACCCCAAGNNNNNGTAAGAAGAAGAGCC
TCCAGACCAGAGAACCAGAGGGGACAGAGAGGGCATTTCATGGACTTTAATGACCTCTGTGTGTTCAGGCTGATGCACAACATGCATGAATACACTCGTA
TCAAACTGCCCAGTAAGCACTGACTTGGTGATTTGCTATTTAATAGATCTCAGTTAAAGCTGAGATTCGTTTGGCTGAAAATGAAGTGTCACACTGTAAG
CTGCCTAATCATATTCAAACATGCAACAGGTGCCTGCTTCACACTGAAGTATAGTAATTTAACATTTAAATACGTGTACATCTTTTAACCTGCAAATCAC
CAAACCATTGCTTATTATAAGTTTGACCTCCATTCCCAAATATCAGAGCTTTTAACAAAGTGTTTCTTCAGTTCCAATCCACACGTCTTGCAGAAACATT
ATAGCATCTCATGTGTGCTCACTATTTTATTGATTATACATGTCAATGCCCAATCATCAATCAATCAATCATCAAGGTTCTGAGCACTTGNNNNNNNNNN
NNNNNNNNNACCCGGCATGTCAGCCTGCTGCTTCCCAATTAAATCTGCCTCATAAGTCTCTCCTGTAGGCCTGTAAGGAGTGCTGAGTCCTGACAGGCAG
GTGTATATGCAACACACTTGGCACAGAATATTTGATATATTGTTTGTTTTATTGTTAAATGAAGTGACTCTCTCACACCGTCGTATGTAAATGTGATATG
TGGCATAAATTTCACCACCAAGAATTTCCATAGATAGAGCTATGGCTGATTCTGTGCCTGGTTCATGGCCTTTTTATTCATAAATTTGGATTATCAGTTC
ACTTTTATGAATTGGCAGCAGCACCGGCCTTGCAGATAATGTGGTGAAGATGACACCAGCTCTACGCAGCTCACTATTGAAAGTACCGAGTTTTACTGCT
GCTTCAAGTAATAATTAAAAATAATAATTTACTTTCGCCTCCACTAATGGAAGTTTTGATTTAGGACTACCGATAACCTACAAACTGCAGATCAGTTTGA
CTTGACTCAGCACTCCTTCACTAAACCAACCCATGAAAATGGTTTCTGAAACACCACCCCGAACATTTCCAGCGAACGCGGTCATGAATGCTCTTTCCCA
CTAACATCATCTCCCTCCTCCTTGCTCTGACATGATTCTCCAACATGTAGACTTGATGAATTTTACCCTGATCAGTGAGTTGTTTTTATATCTGCATGTT
CTACGAAACTGATTCTATTTTTGCATCAGACGTGATGTTGATGTAAGCCGTGGATACGTGCAAACTAACAGCTAATCTGTGTGCTTCAGGTTCTTGTGGG
ACAGCATGTACTTTGCTTTTGCTCTTTAAGCTCATTCGTCTCTCTTTTTTTTCTTCTACCTGACTGGACCGGTTTGATGAGATGTCTCTCCCAGGGTATT
GTTCATCCTCAGCTTTGTGGGCTCCCCCTGGTGGTTTCTCATTGCAGCTGCATTGAAATAATTGACTCTTACGTATTGTGTGTTTGTCTGTTTTTATTCT
TCTGCAGCTCCAGCCAGACGCCGTTCTCATCTTGTACAA
>SOAP_k35_scaffold2078 Locus_3984_0 20.9 LINEAR evgclass=main,okay,match:SOAP_k45_scaffold27300,pct:99/100/.; aalen=418,51%,complete-utrpoor;
GGCTGATTTAAGCGGAGTGCATTCCTGCACAGCGCTCACACACCGGAGGACGAGCCGCGGTGAAACACACACCGCAACGCCGCGCAGGGGCCGGGAGCTC
ATCTTAGAAAAAACCCCGCACATTTAGAGGTGGAGGACGCGCTGCCTTGAACATAGCGGTTACACGTACAGCAGCCTCGGCTGAGGGTAACGTCGGGTGG
TGTGTGAGTGTGCGTGTGTGTGTTTACTGCTGCCATGTCGGAGTTTCTGGTGAGTCTACTCGGGGAGCGGCTCGTCAACAGCGAGAAAGCCGAGGTGGAC
GTGCAGTCGCTGGGCGCTAAGCTATCACTAGTCGGGCTCTTCTTCGGATGTAGCCTGAACGCACCGTGCAAGCAGTTCAACGGGAGCCTGTGCGAGTTTT
ACAGCAGGTTCAAAAAGACGTCTGAACACAAGGACAAATTGGAAATCGTCTTCATCTCGTCTGATCAGGACCAGAAACACTGGCAAGACTTTTTGCAGGA
GATGCCATGGCCTGCGTTACCTTTCAAAGACAGACACAAAAAGATGAAGCTGTGGAACAAGTACAAGGTAACCAGCATCCCATCTCTGGTGTTTGTGGAC
GCCGTCACGGGGAAGGTGGTCTGTCGAAATGGTCTACTGGTGGTCAGAGATGACCCTAAAGGCCTGGAGTTCCCCTGGGGACCGAAGCCATTTGCGGAGG
TGGTGGCAGGGCCTCTGCTCAGAAACAACAGGCAGACAACAGACAGCAGCTCTCTGGAGGGACACTATGTGGGAGTGTACTTCTCAGCACACTGGTGCCC
GCCATGCCGCAGTTTGACCCGAGTGCTGGTGGAGTCGTATCGAACCGTCAAAGAGTCGGGTCAGAAGTTTGAGATCGTGTTTGTCAGCGCTGACAGGTCG
GAGGCGTCCTTTAAGCAGTACTTCAGCGAGATGCCGTGGTTGGCGGTGCCGTATCCAGATGAGGCTCGGCGATCACGACTCAACAGGCTCTATGGGATAC
AAGGTATCCCCACGCTGATCCTGCTGGACACAGAAGGTCACATGATCACGCGACAGGGCCGGGTGGAGGTGCTGAACGACCCCGAGTGCCGGCTCTTCCC
CTGGCACCCTCGCCCAGTGCTGGAGCTCAGCGAGGCCAACGCCGTGCAGCTCCACGAGGGGCCCAGCCTCGTCCTGTTTGTGGATGCTGAGGAGGAAGGT
GAATTGGAGCCAGCCAAGGAGCTCATTCAGCCAATAGCAGAGAAGCTCATGGCCAAGTACAAAGCCAAGGAGGAGGAGACGCCGCTGCTGTTCTTTGTGG
CTGGAGAGGACGACATGACCGACTCCCTGCGGGACTACACGAACCTCCCAGAAGCAGCGCCTCTGCTCACTATCCTGGACATGTCGGCCCGCGCCAAGTA
CGTTCGCGACGTCGAGGAGATCACGCCAGCCGTAGTGGATCAATTTGTGAGCGACTTCCTGGCTGAAAAGCTCAAACCGGAGCCCATCTAAAGAGGAAGT
CTGGATAGAAATTGGACATACTATAATGGGACTCACTCCATCATCGAACCCTGACCTGTTGCTACACCTTTACACCTTCCCACTACTATCTCTCCCACCT
CCCCTCCTGACTTTGTCAGACTGTTAGAGAGATGTCTCACTTTTTACTGACATTTTAACATTTTTTTAGACATGTTCCTCTTTTCACGGAGTCCTCTTTC
TCCTGTGGTGCCTTGCATTGATGATAGTCCCTACAGTAATATATATGGAGATTCTGTTGGTTCTTTTTTTTGTTTGTTTTGGCCTCAATATTTTTTTTTT
TCACTTGATAGCTTTTCTGAATTCTAGAGAAAACCAGAGAATTACACAATGGACCTACTTACTCAGCTGATTCTTTGCTTTTGTGTTCTTGTCTGCAAGA
TCCTTGTTACTTTTTGGTTTCTGAATGATGTTGAGAAAGAAATAAAAATGCATTTTTACAGTTGTAATTCACATGTAGTGCAAAGAAAATGTGCTAAACT
TCAGTTGGATGTAGCCGTAAGCCTTTATGGCCCTATTTAAAGACAAAAAGATNNNNNNNNNNNNNNNNNNNNNNNNNNNNNNNNNNNNNNNNNNNNNNNN
NNNNNTATACTTGCTTGTAACAGACCAATGACTGATGTTTTCAACCTCCTGTGTCTTGTTGTGTATGTTATGATGTGAGTGAACGTCATCTCTTGCCAGT
TTGTTAACGGTGGTTCTCATCTCAAATCGTCATTAGGAGGATTTTCTGTGAAGGTCCCTTAATGAAAAAAAAAANNNNNNNNNNNNNNNNNNNNNNNNNN
NNNNNNNNNNNNNNNAATGGCGTTGGGAAGTGTTGAATGTATAAAATCCCTGTATTCTGTTACTTCAGTCATGACTTCTCGCACCCATTAAAAATTCACT
GGCAAGCAAAAAAAAAAA
>SOAP_k35_scaffold2097 Locus_4031_0  5.8 LINEAR evgclass=main,okay,match:Velvet_k35_Locus_7666_Transcript_11_Confidence_1.000_Length_183,pct:100/85/.; aalen=129,99%,partial;
TAAAGTGCCCTCAAGTGCTCCCTTGGGAGCCAAAATGTGTGCTAAAGTGCCCTCAAGTGCTCCCTTGGGAGCCAAAACGTGTGCTAAAGTGCCCTCAAGT
GCCCCCTTGGGAGCCAAAACGTGTGCTAAAGTGCCCTCNNNNNNNNNNNNNNNNNNNNNNNNNNNNNNNNNNNNNNNNNNNNNNNNNNNNNNNNNNNNNN
NNNNNNNNNNTCTTGCTACAGTGCCTTCTTGGGAGCCAAAACACGTGCTAAAGTGCCCTCAAGTGCCATTTTGGGAGTCAAAATGTGTGCTAAAGTGCCC
TCAAATGCCCCCTTGGGAGCCAAAACTCATGTTTTCTGTTGGGCCCTTTGTTGACCTATATCTCTATACTATATCTCAGAGAACCAGT
>SOAP_k35_scaffold2145 Locus_4126_0 19.7 FORK evgclass=maina2,okay,match:TransAb_k35_S46904,pct:100/100/.; aalen=667,31%,complete-utrbad;
CGGATCCTCTCGCAATCCTTCTTCACAGCCTCTCACGTTGAGGATAGAGAGAGAAAGAGGAGAAACAAGGAGAAGGGCGCACGAAAAAGAAGTAGAAGAA
GAAGAAAAAAGGAAGAAGAAGGGGAGCAGCAAAACGACCATGGCAATATCCAAAACGTCTCAGCTTGAGATAGTGTCCGATCACAGCGCACCTCTACCAC
CGTCGACCACTGCACGGAGCATGCAGTCGCACAATAGAACAGAGTCCAGATGAATGAGGAGCTATACCTGGGCCGCGGACAAAATGAGGGTCATCTTCAT
CCAAAACGCCGGTTTCGTCGCAGCTTTCTCGCCTTTCAGATGTGAGTCGGTGATGTTGGCAGCGTTTAGGACGACAGATAAGGTGAACGAGCCAGAATTA
ACCACAGCTAGAAAATGCCAGTCAATTGAGGAGTGAGGAGATCAGACCAATTTATTTTTATTATTAATTTTTTTTTTCTTTTATTGGAATAGAGCTTGCA
CANNNNNNNNNNNNNNNNNTATATTATAGCCAATATATCAAGTGTGTTCAGCTTTCGGCATGCAGCCTGCTGTCGACATTTGAATACATATTTTTTTATT
ACAAAATTGGCACTAGAATAATTTTTTTATCCAGTGATATAGGACTATGTATCAGGTAATTATAGACCGATAATGTCTTTTTAGACCCTTTTGTGCTTAA
TCCGTAGTAGATTGATTATATAGCGATAATAACATGAATAGGTAGGAGGAGACATCCTTGTCCACTTTGATCAAAGCCAATTGATCAACCAAGACAATCT
GGAAATGTTAGTTTCCACATGTAATAATATGACTAGTAGGCTACGCGTTATTCCTTGTAATTTATTTATTTATTATTACTATTATTAGACCTATAAGTAT
TATATTATCAATCTGTTTTTAGGTAGGTAGTTTTGAAATATTTAACAGTGGGAAGGTTTAGTTAAACGCTTCCCTAGTGAGATGGAAACCGCTTATTTAT
CGCCCCACCGGGGGTCATCCCGTCCCGAGGCCCAGAAAGGCCAAACCTCTGCGGGCAAACCGGCGGGGGGTGACCTCTCCCCTCTCCCTTCCACTCCTCC
ACCCCTGCTTGCCGGCAACTCACCCGAAGAGACCCCGGCAAGCAGTGATGGACGGAGAAACTCGGGCGTGAAGAAACACCATCACAAGCACAACCTGAAA
CACCGCTACGAGCTGCTGGAGACGCTGGGAAGAGGCACCTATGGCAAAGTCAAGAAGGCCATTGAGAGGCACTCCGGCAGAGAGGTGGCTATCAAGTCAA
TTAGGAAGGAGAAGATCAAGGATGAGCAGGACATGGTTCACATCCGCCGTGAGATTGAGATCATGTCATCCCTCCGCCACCCACACATCATTTCTATATA
TGAAGTGTTTGAGAACAAAGACAAGATCGTGATCGTGATGGAGTATGCCAGCAAGGGCGAGCTGTATGACTACATCAGCGAGCGCCGGCGCCTGAGCGAG
CGGGAGACACGACACTTCTTCAGACAGATAGTCTCCGCCGTGCACCACTGCCACAAGNNNNNNNNNNNNNNNAATGGAGTGGTGCACAGGGATCTGAAAC
TGGAAAATGTGCTACTGGATGAAAACTGTAATATTAAGATTGCTGACTTCGGGCTGTCCAACCTTTACCATAAGGACAAGCTGCTGCAAACTTTCTGTGG
CAGCCCACTCTACGCTTCACCAGAGATTGTCAATGGGAGACCATACCGTGGCCCAGAGGTGGACAGCTGGGCTCTGGGGGTGCTGCTGTATACCCTGGTC
TACGGGACCATGCCATTCGATGGGGGAGACCACAAGAACCTCATTCGCCAGATTAGCAACGGCGAGTACAAAGAGCCCACACAGTCCTCAGATGCCCGTG
GACTGATCCGCTGGATGCTGATGGTAAATCCTGAGCGCCGTGCCACAGTGGAGGACATAGCCAACCATTGGTGGGTAAACTGGGGCTGGAAAAACAGTGT
GTGTGACTGCGAGACTCAACGCGACCATGGAGGCTCGCCCATGCTGGCCCGCTTCATCGACTGGCAGAACCGCACTGAGCCACGTGGTTCTGCAGCCAAA
GCTGCAGCCATGCCCCAGCTGCTGCGCCAAAGGCCCAAAAAGTCCAAGAAGGAAAATGTTGAGGGAGGACAGACACACTGTGGAGCAGAGGACAAGCCAG
GTCTGAAGAGACCCAAGGGGATACTGAAGACCAGGGTTACCGAGGAGCAGCAGTCTGCTAGTCTGGAAGAGGTGGAATTGGGACAGGCAGCTCTGCCTCA
ACAAGCCGAAGGGGGAGAGGAAGCCTCGAGCCCAGATCGAGAAGAAGAGGAGCCGACTCTGGGAGGAGGCTCGCCAGCCAAGATGGTGCCGTCTCTGCCC
AAGAAAGGCATCTTGAAGAACAACCAACAGCGGGAATCAGGGTACTACTCCTCACCAGAGCGCAGCGAGTCCTCCGAGCTTTTAGGAGGCGCCAGTATGT
CTCTGCTAGCCACCTCCCCGCCAAAGAGAGTGATGGGGAGAAAGGGCATCTTGAAGCGAAACGGCAAGTACTCCACCTACAGTGGGCCCCCCTCAGCAGC
AGCGGTGGCTGGAGTCCTCGGTGAGCCTCCTCCCTCAACTGACTCTGGTCTGTCCCGCAGTCAGAGTCGGCCCTCCAGCATAGTCGGGGAGGACAGCTCT
GTCCTGTCCCTGTCACCCAGCTCCCTCAGTGGGGCTGAGTGGCATCCCTCCACTCCCCACCTCCGCCCAAACATCAGGGCCTGCGTCTCGGCTGAAAACC
TGCTGCAGCTCGCCAACTTCAAGGGCTTCCAGGCAGCCCCGCCTCACCAGGGACCCAAGTTCAGCCGCGGCCCAAAAACGAAAGGCTCCCCAGGGGACAA
TGGCAGCTTCTCCTTGCTGGGGGACCTGGAGGACATGACTCAGGTGTACCAGCAAGCCCTGGACATCAGCAGCAACCTCACCTAACAGATGGGTGGCAGA
GAGAGAAGAAGAAGCAGATGGAATTGAACATGACTGTGTGTGTGTGTGTGTGTGTGTGTGTGNNNNNNNNNNNNNNNNNNNNNNNNNNNNNNNNATGTGT
GTGCGTGCGTGTGTGAATAGATATCTACGGGTGGCATTAACGACCAGTGTGTTACTGGGATACACCTTTTGGGAAGTCTTGTTTTTCCAAATGGGGATGA
AATCTTGATGGGAATGATATGTCTACTCACACACATACACACACACACAGATGTACACACTTAGGTGCACTTCTCTGGCCAGAGGAAATTTAGTTAGGGT
TTTGTGAACAAGAGAGAGAAGGAGCTGGCACGATACAATGCCACCCAGTCTGCTTTCTTGGCCCGCCCATAGACTTTGCTGTGTTCAACATGTTTACATA
TTCAGCAAGAAGGCAAGTTAGAATCACAAACGCAGCAACCAGAAACTGGTTGGCTCTCCTTGTGCACCACCCATTTTGAGTTTGAGTTTACAAAAGCACC
TTAAAACTCACACAGAGCACATGCTTTTGTGATCTTTACTTCCTTAAAAAAAAAAAAAAAAANNNNNNNNNNNNNNNNNNNAAGAAACAAACCAGGGTCT
TGTTCCAAAAATAACTGACATTGCTGATTATTTATTAATATTTTCGTAGCTTTTAGTTTTAAGTGCAAAACTGGTGGGCGCTGGCTGTTACTGGAAGAGT
GTAAAGCTCCTTGTCTCCAACTCTTTGTGTGGAACTGACATATATAATTATGTTACTCAGCGATGAGAAACATATATATACTCAGCATATATAAGTATGT
CTGCGCTTGTAAAACACGCAGGCAAATATACCTTCATAAAAGCGTATGTCCTATATATGTGTATGATACTAGGGAATATGTAGGAAGTGCCTTTTTTGAT
TCATAATTAAAAAAAAAATTATGTATGTCATTTCCTTAAAGTGGAGGGAAAAGCCAGGCCAACCTGTCACCAGTTGTGCTTCTTTTTATGATGTTTTTGA
ATGTGGAGAGACCCAGGGCCTTCAGCACACAGCTGACTAGCTTTACTTGTTTTGGGGGTTCAAAGGTCAGTCTCAGATAGCTGAGATCAAACAGTCTCGT
CTCCTTCACCCCCTCTGTTCCTTCCACGAGTAGAATCACACACAGATATGCCAGAATCTACAGGGCCGTCTCAAGAAAGACCCCCCTCTGTGTTTAAGCC
TGAAGTCTGGTCTGTCAGCAGTTTAGGTGGCTTGGTTGAGCACAGTTTTGCTGGCAGCACCAGAGGTCTGCAGGGACTCACCTAGCGGGACTTTTAAGTG
AATTGAGATGGTGCAGACGCCATCTCACAGTCCTGGAATGCGCCTGGCTATCTTAACCTTGGTTTGTTTCACATTTTCGAGGCTACCTGATAAAACAGGT
TGTTTAGGGAGAGGCACGTAAGGTGGTTTTCATTGTCACACAAGTTAACCCAAAAGCTCTTCAAAAGAGCTAAGTAAGGTGGTTTGTTTTAGCCTGCTGA
TGACACAGCAAATTCCTCAGACAAAAGCTGGAGACGTGTTAGCGCTACAGATCTCTATCAACCCCAGCCTGACTCAGCACAGGTGGGATCTGCGGTCCGT
GCTCAGCCCCTCCAGCTGTGTATACTAGTCTACTATGTCAACCAAGCACAATTAGCCAGCTATTGTTTTCATTTGTCAGTAAGAGAGAGGCAGCGTGTAG
AGATTTATAGCTAGAGGGAGAAGAAAAGAGTGTGAAAGAGTGATGCGTGGAAAGGAGGTGAGATTAGAGAGGACTTTCCTGTAGGAAAGGTCAAGGAGTT
AGATTTATTTTTTCGAAGGAATTGTAATGTAGAATAGTGAAAGTAAAGGAAGTGAGTAGAAAGAGTAGATGGAAAGTTTTTGTTTGATACCAAAGATGTG
ATGAAGCTTTGACATGATTCAGGGGAATGGATAAGTCACGGACTAGTGAGTGTCTTTTGGAATGTTCTTTGTCTAGGGAAACCCCATTGGTGAATGAAAT
CATCCCCACATTGGCTTTACCTCACGTTTGTTTTATTTTTCTTTTTTGGAGTTTTTATTTTAAGATGCTGGAGGCTGTTGATACAGCTTGACTTGAGGGT
CAGCTGGTGTGTAACGTGGCCTTAGAAAGTGTGTTCAACAGCAGCAAAAAAAGTGGGAGAACGGTGACTGACATCATCCAAAATACCAAATGATGTGGAC
GGAAAACCATGCAGTAGATGACCCCCAAGGAAACAGATCACATGTTGAGAATGTTTCCCTCTCGTGTGAAAGAAAGGTCCTGGGTATGGATTCAAATGAA
AGACCCGTTGCGTATTATATTGCATTTTATTGCCTTTTGTATTGCATTTTATTGTCAACTGGATTTACAGTGAGAAAATTATACTATGTTAGTATTTTGT
TTTATTATGCTTCTGTTTTTGATTTTCCAAAATATAAGAAACTTTATATTGCTTTATGTTATGGCAGAAAATACTTCCTTCCTCGAAGTATTAGAATTTC
AGAAAGTCTCAGTTTCCCCATGTTTTGATCCACTCGGTTGGTGAGAAAAGCCCATTAACAACTCAACAAACTCAACTTAAAACTTGATTGGAACAGGGAA
AAATGCTGACACTAAGAAAATTGGATTTCCACCTCCACCAAAGCAGGGGAGCAACACCAGGAGGAAAAAAAAGGAAATAAAGCAATGGAAAGAATCTGAN
NNNNNNNTGATGAAACTTTTAACTCTGCCAAACTGGAATAACTGGTGCATATCTGTTAGTTAGCAGAAAGTCTAATCATAGGAAAACTTGACTGGATATT
GTTATGACAATAATAATAAATTAGTATTATTATGTTATTTAAGTATTATTTTTTGTTATGGCTCATTACTATTGTTGGCTGTTGCCACAGGTTTTTTTTT
CTTTTTTTTTTTGTCTGTTGGTGATCCTGGACTGCCAAGGTGGATTAAGTTGTGTGCCTTTGGTATCTTTTATGAACTTTTTTTTTTTTTTTTTTTGATA
ATGAAAATTATTATCAATGTGTTTTTATACTTGTATTTATTGGTGATCAAGCCATTTAATTTGTTGTCAAAAATACTCCCTGTTCATGCATCTGGCCTGC
TTTTTTTCACACTGCGTGTTGTGTTCAGTTCTGTACTGCACACAAAAATCTAATTTGTTTGTTTCAACTTTAGAGTGGTGTCATCTCATTGTGAAGGCAG
TGGCCAAAAGTGTGTCATTTTTAAGATTAACAAATCCAAAAGAAAAAAATCCTGTAAAATGTCTTAATTCATCCATCCGGGTGTATTTCTACTCAACACA
AAGCCTCTGTAGTACTGTATCAACTCAAATAAAT
>SOAP_k35_scaffold2159 Locus_4151_0  4.6 LINEAR evgclass=main,okay,match:Velvet_k35_Locus_40747_Transcript_11_Confidence_1.000_Length_444,pct:100/99/.; aalen=119,62%,partial5;
GATGGACTCATTTGCAACCAGTCAGGTAAATCTATATTCTACCCAATCTTTAGCACCTTGCATTGTTACGGTGTTTGGTTTTAACCCCCTTTGTGAGGTA
TGGATCCCTCCGAGAAGACATTATTAGTCTGGATTGAAAATGTACAGCAGTCAGAAAGCAGAAAGAGCGAATGAAGCTCTTCACACCTACCTGTTTTAGT
CTGGACTTTTCAGTTTCAGCCGAATGAAACAGCCCAACCTTGGTCAGAAGTGAAGAGGTCCGGGATCAAATCGAACAATGGTTCGGTTCGCTTCATAGCG
TGAAAACATTTTTTTTTGGGTTCAGGCATGTGAAAGCTGATGAAGTGCAACATGTTAAATCTTTTGTAATCATTGTACAGTAAGTAGCCTACCACTGCAG
ATGAGTGCTCTTTTGTGCTTGCACACAAGCGAAACNNNNNNNNNNNNNNNNNNNNNNNNNNNNNNNNNNNNNNTGTGTTTGATGCGCTGCTTTGTATACA
CAGATAAGTGCTGATAGTCGTGGTGACAGATTGAAAAGCTGTCACTTTTAAGATTACAGAGACGTGTGTAAAAAAA
>SOAP_k35_scaffold2177 Locus_4193_0 14.5 COMPLEX evgclass=main,okay,match:SOAP_k35_scaffold2178,pct:100/62/.; aalen=140,66%,partial5;
TCGGTAAGGTGATATGAACCGTTATAACCGGCGATACCCGAATGGGGAAACCCAGTGCAATTCGTTGCACTATCATACGATGAATACATAGTCGTATGAG
GCGAACCGGGGGAACTGAAACATCTAAGTACCCCGAGGAAAAGAAATCAACCGAGATTCCCCCAGTAGCGGCGAGCGAACGGGGAGCAGCCCAGAGCCTG
AATCAGTGTGTGTGTTAGTGGAAGCGTCTGGAAAGGCGCGCGATACAGGGTGACAGCCCCGTACACAAAAATGCACATGCTGTGAGCTCGATGAGTAGGG
CGGGACACGTGGTATCCTGTCTGAATATGGGGGGACCATCCTCCAAGGCTAANNNNNCCTGACTGACCGATAGTGAACCAGTACCGTGAGGGAAAGGCGA
AAAGAACCCCGGCGAGGGGAGTGAAATAGAACCTGAAACCGTGTACGTACAAGCAGTGGGAGCNNNNNNNNNNNNNNNNNNNNNNNNNNNNNNNNNNNNN
NNNNNNNNNNNNNNNNNNNNNNNNNNNNNNNNNNNTTGTAGCGAGGTTAACCGTATAGGGGAGCCGTAGGGAAACCGAGTCTTAACTGGGCGAATAGTTG
CAAGGTATAGACCCGAAACCCGGTGATCTAGCCATGGG
>SOAP_k35_scaffold2228 Locus_4286_0 11.8 BUBBLE evgclass=maina2,okay,match:TRINITY_DN31404_c2_g3_i1,pct:100/94/.; aalen=498,29%,complete-utrbad;
CTGAAGTTGGTGCCTGAATGTGGGACACATGTGAAGCTGCTCAAGAATAACGACGACACAACAAAGATAATCCCAGTGGAGAATCATCCGGAATCAACTA
TGGCTGTTTGAGACGGACACAGTGACCCTCCCACCTCCCTCTTCTCTTGCCTCCGTCCACACCCTATCTGTTATTTAGTTGGTCTATTCTTTCGACTCAG
CTCCGCCTGTCCTCCTTTATCACTTTCCCGTTCATCGTCTGAGTCGAGGCTGAAGGCTATCGATCCCTCAAAATGGTCGCAGATGCAGACACGGCGTCTC
AGGGCAGCGGCGTGCGGCTCAAGCAGGAGATTTCCCTCCTCCACGGCGTCTGTCTCATCGTGGGAAACATGATTGNNNNNNNNNNNGGAAACATGATTGG
CTCTGGCATCTTTGTGTCACCCAAGGGAGTTCTCTTGTACACAGGCTCATTTGGCCTGTCCCTGGTAGTGTGGGCCATCGGAGGGGTATTCTCTGTGTTC
GGCGCGTTGTGCTACGTCGAGCTGGGCACCACCATCCGTAAATCCGGAGCCTCCTACGCCTACATCCTCGAGGCCTTCGGAGGTTTCGTGGCTTTCATTC
GACTGTGGACGTCGCTGTTGATAGTTGAGCCGGCGTGTCAGGCGGTGATAGCTCTGACCTTCTCCGTCTACCTGGTCCAACCCTTCTACACCACCTGTTC
AGCCCCCTACGACGCCGTCCGCCTCATCGCCGCCGGCATCATATGTCTGCTGACTTGTGCGAACTGCATGAAGGTGAAGCTGGGTGCTCAGCTTCAGGTC
GTCTCCACCGTAGCTAAGGTGCTAGCTCTTATTGTCATCATCATCACTGGCCTGGTGAAGCTGGCACAAGGTTTTGACCAGAACTTTGAGGACTCATTCA
AAGGCTCCAAGCTGGACCCAGGTAACATGGCCCTGGCCCTCTATTCAGCACTTTATTCCTACTCGGGCTGGGACACGCTCAACTACATCACAGAGGAGAT
CAAAAACCCGGAGAGGAATCTGCCGTTGTCCATCGCCATCTCCATGCCTATTGTCACAGTGATCTACATCTTGACCAACATAGCTTACTACACCGTCCTG
GATGTAGACAAAGTGCTCAGCAGTGAAGCCGTTGCTGTGACGTTTGCAGACGGGGTGCTGGGCTGGGCTCGATGGCTGATCCCTCTGTCTGTGGCCATTT
CCTGTTACGGAGGCCTCAACTCCTCCATCATCGCTGCTTCCAGGCTGTTTTTTGTTGGTTCCAGAGAAGGCCACCTACCAAATGTCCTGTGCATGATCCA
CATTAAGCGTTTCACCCCAATTCCTGCCCTGCTCTTTAATGGCGCCATGTCTTTATTCTACCTGGCTGTGCCTGACGTTTTCCAGTTGATCAACTACTTC
AGTTTTAACTATTGGTTGTTCATCGGCCTGTCAATAGCCAGCCTGATCTACCTTCGCTTCAAAGCTCCTGATATGCACCGCCCTATTAAGCTGTCTTTGT
TCTTCCCGATCGTTTACTGCCTGTGCAGCATATTCCTGGTGGTGGTCCCCCTCTACAGTGACACTATTAACTCTCTGGTGGGAATCGCCGTGGCGCTGTC
CGGCGTACCGGTCTACTACCTTTGTCTCCACCTGCCGCCCAAATCCAGGCCAGCCTTCTTGAGACAAGCTCTTGAAAAACTCTCTCTGTACACCCAAAAA
GTGTGCATGTGTTGTGTGGCCTCGCCGGATATTGACCTGGACAACGTAGACCCAGACAAGATCGAATGATGGAGCGGCAAAGGACTGTGGTGACATCCTG
TATGGCGCAAAGAAAGAGGACGGATGAACACAAAGGACGCTGCAAGCTGCAGACAATCAGGTTTTAGATGAGTATAGTATGTTTGATCAAAGGAAGAAGG
GTGGAGAGAGGAGTTCAACACATCTATTCCCCCTCCTCTCTCACACGCAAGCGATAGAAATAAAGAAGTGGGATTTAAAATTTTGTACATGAAAACCCTC
CAACGCACAGCACAGTACAGATGAACTCAGTGGAACTCGTGTGCATTCACACGCTAGCACAGTTTTTGGTTCACGCGCACACCTGAGAGCCTGAGAGAGA
AAAAAAGCAACTAACGTACAACCTGCAGATATTTATTTACAAACCGCTTACTGCAGAAAATACACAAGTGGAGTTGGAAGATGTTTGTTTGAATTCGTTG
CACGTGTGGCATAATGTCATGTTGACAGAGTAAGGTACTGTAGCTCATGTGAATGTGTGAAAAATGAGCCCAGGTGGTTCCAAACCTTTTGTTGCTGGTG
ACTCTTTAAAGGTCCGGTGTGTAAGATTTAGTGGCATCTAGTGGTGAAATGGCAGATTGCATACAACTGAACTACACTTGTGAAAGGCAGTGTTTGGTTT
GAGCCACTGTAGAAACAACATGGCAGACTCTGTGGAAGAGGACAGAAACAAAAACACACGTCTTATTTTCATAGTTATGCATAATCCATTCTGCCAATAA
ATCCCCTTAAATCTTCCACACTGGGGCTTTTTAAAATGAAGCTTGTGACCAATTCAACCAAACATTTTACCTCTAATTTAAACATTTTAAGGGCCTTTTT
CTTTTTTTTTTAGAATCGTAAGCTTGTGACCCGGCTTTGGGTCCTAACACTGGTTTAAAGCTACANNNNNNNGTATGACAAATATACATGCGTGTGTGTG
TGTGTGGCTGTAAAACAGACTACAAGCCATCAGACTGATTTCCGTGTGCTGCACCACACTACCCACGTTTCACCTCGACAGGCGACTGTCACTCATGTGA
TCACTAAGTCCTCAGAATATAGTCGAGATGCTTAAAGGTACAGACTCCCACTGCAGCAACGTCAGAGAGGTAACTGCCAGTGTCTGTGGTATTAATACAT
TTATTATATTTTTTTTTNNNNNNNNNNNNNAAGTTTTGACTTTATACATTATCTGTATGGATATGGCAGCCACTCAGCGTCCAAAAACACTGTTCTTGGA
CTCGTTAAAAGAACCTCTGTAAGCTGCAGCAAATTTGCACACGATGCATGTTCAGTTTTGTTTTACTGTTCTTGAAAAGCTTTCTGCTGCGGTCAGACTA
CGCAGAATATCCGTCTGTTCAGATTGTCGCTGTGTCAGATTGGGGCGATTCTAGTCATCACTGCTCGCTGTGTCACACGACAGACCCCGAGTCACGATGT
AAAACAAAACAGTAAGGCTGTGTTTGTGCGATGTGGCCGCCCCGTCTTTGTCAAAGTCTGGAAAAAAAAAGAAAAAGCCATGGAGTTGATGCTCACANNN
NNNNNNNNNNNNNNNNNGCAGCTCTCTTGTGTGGCCACGTTTACAGATGAGCTTCCTGTGCCGCCTTTGGCAGCTCGCTTTTTCATTGGGATGATGGGAA
GCGTCCCAATTATGACAACACTACACAAGATGGGTTCCATTGTGGCATCCACTGACATTCCTGAACAGACCTGATGCCCTGTGTCAGGTTGGGCAATAAT
GAGGCTGGTAGTGTGTAGTCTGACCCCGGCATTATTCTAACCGTTACTGAAGTGAAGGACCAAATGTACAGGTGTGGAGGTGTTGGGGATATAACCTCAC
TGGAGAGGGCTGAAGCTTTTGGGATATCAAATATCCGATGTGAGGCAGCAGGTCTGATTGGCTGCAGAGCAAACAGAGCAATGATTTCTCCTCCTAGTTA
TAAGAGCACTGACTCAGGGCAGGTTGAGTTCATCTGTGTGTAGTTCAGGTGTGCCCCAGAGCTCAGAAGACCCCACAGAGGGTTTGTAATCAGATGGAGC
TAGTTTAGGAGGAGAAAGAGATCATTCACGAAATTGCTGTCATTTTTTTGTTTTGTACGTGGTAATCCTCCAATGAATATGATCATAAATCTGTCGGCGT
CCTGCATGCAGCTAAATCCTTTTAAATCATTAGGGCTGTATTCGATTTCTGATGCTTCCTTGTGGTAGCTAACATTAACTTCCAGAGACGAGCTATGCAT
GTCCCACGTGTCGCTCAAGAGTCCATCCACAGCTTTAGTGTTCACGTTGATGCTGTTACTGTCTTGTTACTTTGTTCTGTTCTCTGTGCTTTACAAACAC
AGACTGGTGAGAGGAGTGTAAAAGGTCCTGGATGTAGAAAACATGTGACCGTTCGTAGGTTAGAGACTCCTGGGTAATGTTGTTCTTCAGTCTTTTGTAG
ATACAAACCTCAGGATCAACCATGCTGATGTGCACACGTTGTTGCTGATATTTATCTTTCTATTTTTACCCACTGTTGTCTTCAGTTATTATCACGTGAG
ATATTTAATGTAATGTTGCCTTGTGAATATATCACCAACCTGGGCCATTAGAGAGTTCATAACCAAAGGTCTTAAGACAGGCTGATAGTTGGACCACCTT
TGTGAGCCTGTAGCAAAGTGTCTCTGCTTTCTAGTGACAAAATTCTAACTGTAGTGCTGAAATCCAGCTAGAAACGAGTCAAACTGTTGTCTCTGCAATG
TTCCTTAGACGTGCCTTCTGTGAGTGATCTGCCAAAGGGCCCGTCTATTGTTTTTAATATTGTAATGTTTTGTGTGTGTGTGTGTGTGTGTGTGTGTGTG
NNNNNNNNNNNNNNNNNNNNNNNNNNNNNNNNNNNNNNNNTCTTGAGCACAGTCATAATCACGACACGTTGCTGTAGGGTTTGCCAAATGTTTTTCGAGT
GGTCAAACTGAAAAAGTGTCATTAAGTTCAGCTGGACATGTCCAGGCCTTAGATAGAAGCATCTTAAAGCACTTCCACAACACCAGCCAACAGAAGAAGC
ACAGAAATTAGTTTAACGCTACTTTCACTGGGGCCGTCATAAAAAATAAAATAAAAAAATAAAAATATTTTAATGCATTCCTATATTGTTATAAACTTAT
TATATACTCAAAACTTGAATGTTGCAGTAAAATGTGTTTTTTCACGTGTTTCAATAGGTTCCGTGTGTGAGTGTGTGTGTGTGTGTGTGTGTTTCAGTTG
GATTCTGTATTTGTACTATATTGTACTATACTGTATTTTACTAGATTTTGGACATGGACAAACCAAACGGCACGATGTGCTATTCAGTGGAGGACGTCTT
CAGCCCAGACTGAGGGCGGAAAGTTGTTTTGATTTGAATAAAAGCGTTCAC
>SOAP_k35_scaffold2278 Locus_4400_0  4.8 LINEAR evgclass=main,okay,match:Velvet_k55_Locus_57064_Transcript_11_Confidence_1.000_Length_254,pct:100/83/.; aalen=110,36%,complete-utrpoor;
ATGTAGAGAAATCAAAAAGTGAAACAGCATGTACAAATGTATGTCTCATGGTGACTTATCTGCTCTATTTCTTTCTTTATTTATTTATTTCATTAAACTT
TTTCTGGTTTGCAGAATTCAGTGGAAACTGTTTTCTCTNNNNNNNNNNNNNNNNNNNNNNNATCACTGCAAAGATTAAATTATCTCACAAAGCGAGAAAC
ACAAGGCGTCATGAAGCACGATCATCCACAAGATAATGATGTCAGACTCAGTACAACGTGTATATTTTAACACTTGATTACCATTGATATATTACATGAG
AATGTAGCATTTACTATATTACTTGTTCAACCTATTATTATCTTAATGTGTGCTGCAGAATAACGATTGAAAATGAACTTGATCTCAATCCTGAGATCCC
AAATATTCATTAATCTGTGGCGAANNNNNNNNNNNNNNNNNNNNNNNNNNTAAAAAATAACTGCTCTTATCCCAACAAAGAGGAAATATGAAAAGTATGA
ATATAGGCTTTTTTCATAGCAGACATTTTGACTTGTCATATAGGAAAAGCTCATGACAGTGCATGTTAGGACCAGGACCACAAAACTGAAGCAGCTAAAT
GGAATTGAGCCTTCACTAATGTTGTTATTGCCACCTGAGCTTTCCTCATGCTGCCACATGAAAATATCCACTGTGTGTGAAAAGGGGGCTTGTTCAACAT
CACATTATAAATGAAGTCCATATCTGATTAATGAAACACAGCTGGTGTAATTTTGTTGCTACAAACTAATATGAACTTGCATGCTGAAGTAGAATGAAGC
TCTGATCTATCTCTACCAAAGTCCATCCCTAAGTGGCTAAATTAAATGAGGCTGCAGTGTAATATCAGAGAAATAATGAAGTACCACATTGTTGGCCAGT
GGAGGAGCACCAGGCCCGT
>SOAP_k35_scaffold2300 Locus_4437_0  3.7 LINEAR evgclass=main,okay,match:SOAP_k45_C254092,pct:100/87/.; aalen=140,99%,partial;
CTATCTGCCACCACACCATCAGTCAGAACTCGCCAGCGTTTCTCTATGAGCTGGTGGGTCAGTGTTCCCAGCATGCCCAGCAGGGGTTAACAGAGCAGGG
TTGGTGTGGTTGGGGAGATCATAAACCATGCCAATATANNNNNNNNNNNNNNNNNNNNNNNNNNNNNNNNNNNNNNNNNNNNNNNNNNNCCCCTGACCTC
ATCAACCCCCTTGCGCTCTCACGGAAGCCGTCATCTGGCCGTCCAGATGATATAAAGCAAATAACGAAGAACAGAAATAAAAACAGGGCTCTGTACAAGC
TCACTCAGCCTCCGCTCCACTTACAACTCTGCGGCCCAGATGCTTTTCCACGCATACATTCAATATCAAAACAACAGTGTTACCGGAGTTTGGTGAAGGA
AATATCACTTTCTCCAAACAGG
>SOAP_k35_scaffold2311 Locus_4446_0 19.9 LINEAR evgclass=main,okay,match:Velvet_k35_Locus_37047_Transcript_11_Confidence_1.000_Length_589,pct:100/89/.; aalen=137,57%,partial5-utrpoor;
CCCCCCCCCCCCCCATCTGTCCTGTTTATCCTCTCTTTCTGGCTGTGTCAGCAATATTGTACAGTGCAGCACTTGGGGAGTGTTTGATATTTTAAAAATA
ACAGGACTTTTGGGACCTACAGAGATTTTTTTTTCCCCNNNNNNNNNNNNNNNNNNNNNNNNNNNNNNNNNCAAACACATTTCTATTTTTCTACATTTCC
TGTGTAAACATGTACAGTGCTTCTGTTCGTCCTGTGGTTGCATTTCTTCGCCCCGCGTTACCGCGTCGTTCTTAAAAAAAGAACACAGGGAAGACGACCG
CAACTCACATCAGCAGCAGCGTCATCATCATCAGCAGCAGCAGCAGCAGTGTAGACACATCACCCCTCTNNNNNNNNNNNNNNNNNNNNNNNNNNNNNCT
CTCTCCCTTAATTAAGTTATTACCACCACTTCCAGTTAAAACATGAATGTGACATGCATATCGTGCATCTATACCATAGAAATACAACACATATCACCTC
TCTGCACATTATTTCAACACACTAACTGAAGCTCTTAATCAGGTGAATGTTTAAAATTTGTATCGATGCTCACTGTGGGTGTCTTTTGGAGGCTTAGTGT
TTAAAATAATAATAATAATGATTTCTCATTAATTCAGTGACCTTCCTCTGTGTGTAGTTCAATGAATCATTTGCATAGAATAAGAAAAAAAAGCTTTCTA
CACTCACTATACCATGAAT
>SOAP_k35_scaffold2326 Locus_4472_0  7.3 LINEAR evgclass=main,okay,match:SOAP_k45_scaffold31337,pct:100/100/.; aalen=266,48%,complete-utrbad;
GTTTGGGTTTTATTGTCTCGTGACTGATGACAGAAAGAAAACATACAGCAGCACAACACCAACACTTACAAACATACATAAACATACAGTCGATGAGTGA
AGATGGACACTTACATGTACAGAGACGGTAACAGACGTTGTGATACAGATGATGATGAGTTGACCCCCTAAAATAATCTCATATTAAATCACTATTTATA
CTTCTATTACACCATGTGCACACTTAACCTAAAGGCTTTAATAAATGCAACTAAATTACGACTGCATTGTTAGTATCTCACATTTTAATTTACTTTCTGT
ACTGCTATCAAACACATCAGCATCACAGCAGTTTGCAGGGTTACTGATTTAAAGTGAAGTGAATGAAATGTGACTCTAGTGTGGGTGTATACAGTGTGTC
TGTGGATGTTTTTAACATCATTAAACCTGCAACTGTTCAGTTTTAGGACACAACATCGACATATATGACAAACATGTCGCTTATTTACACATTTAGCAAA
AGAGCNNNNNNNNNNNNNNNNNNNNNNNNNNNNNNNNNNNNNNNNNNNNNNNNNNNNNNNNNNNNNCTTCTGAGAGAAATATCTGGTTCTTTTGGTGCTA
AATGTCCCACGATGATGTTTAATATTAAAGCTTCAGGCTGTAAAACCAAAACAATGAGCTGAAAGATGCNNNNNNNNNNTAAAGGTCTGTAGAGTTTAAA
TAAACTACTGTTTTGATCCAGTGTTATTATAAAAATATTTATTAAAGCAGCTGTAGACTAAATAGCAATAAAAATGTATCAAAATCCTGACAAATTAGTA
GTTAAAACTCCTCCTGTGTGTGTTTAGTTCCGTGTAGGACGAGCAGCAGGAGCAGCAGGAGCAGCAGGAGGCTCCCTCCCCTGCTTGCTGAGTTTGCTCA
TGACCTGTGTGATGTCAACATTGGCGGCCATTTTAGCCTTCTGCTCCTGCTCCAGCTGCCGGAGGACGATGGGGCTGAGACAGGGCCGTCTGTTCTTTGC
GTTCTGCTCCAACTGGGCGTCACTGAACTTGTGCTCATCAGGACAGATGGCCTTCTTCAACGTGTCCTTAAACACCGGAGATTTCATGTATCGGCCGTAC
GAGTCCTTCTTCATGAGCATGTAGATGTGAGTTTGGGCTGCGTCCAGCACGTATCTGTGCGGGTGTTTCAGGCTTTTCACTGTGATTTCCATCGTCTTTC
CGTCGATGTTGATCCAGCGGGGCGCACCGCGTGCCAGGAACGTCTTGTAGATTTGCTCTGCCTTCTCGCTCATCGTCGCAGCGGTTCCCCACTTCAGATC
TTCACAACTCTCCCAGAAAGCCAAGTTCTCACCGCTGAATTCTTTCTTCAGGAAGAGTCTGAAATCATTTCGTCCTCGAGGGTCTGAGAGCAGCTCTCCG
AAGCTGAACGTCCACCTCTCCACGCGCATTGCAGTCGGTATTTCCACATTGGGCATGTTTAAGGTCCAGTACGTGACATCGTCAGTGAGCCAGGGGTTGC
TGGGAAGACACTTGGAGAGGAAAGGATCATGGCTGCTGTAGGTGGCACAGTACTTCACCATTGCGCCAATGGACACAGATGACTTCACTCTGGGCCTCAT
GATGGACTGCTGGGTAAAGATCATGATTCTCTCGTAGTAGTCGGGTGTTTTTGTCTG
>SOAP_k35_scaffold2352 Locus_4524_0 22.7 BUBBLE evgclass=maina2,okay,match:Velvet_k45_Locus_30063_Transcript_15_Confidence_0.714_Length_3372,pct:99/100/.; aalen=621,52%,complete-utrpoor;
GTCCTCCAGTATCTGGACCAACACTGACACAAAGTGTTTTCAGTATTTTCAGGTTTTCTTCATGGTATTTTAGAGTTTGCACTCAGGGGGGTTAACCATT
TTCTAAAGTAGCTAACCTCTAATTAGCTGCTGCTAACTGAATGTGCCGATAACAAGCAACAGACCCGGGCTCAGCAGCCAGACCGGACAGAGTTCAACCA
CACCACCAAGGTGATTCACAAACTTCATGGTTTCAAACGGTGTGTTTTATGGGGACTTTAAAGTAAACATTTCTGGATGGCTAACGTTCACNNNNNNNNN
NNNNNNNNNNNNNNNNNNNNNNNNNNNNNNNNNNNNNNNNNNNNNAATGAGTGGTTTTTGCACTGGTCAAACCTCTACGGTTAACCTTTAGCTAAACCCT
GCAGTTACTGTAGATCTGAAGCGAAGCTTCCTGTTCTCACATGGCATGCAAGCCGTTTATTATGACAGTGGCAGATTTACCAGTTGAAACTCACTCAGTA
AGGCTTGAAACAATAGGCCTGGGCTTGTTCTTTCGACTTGCTGACTGTTGTTTCACGCGACTGTAATGACGACTATGACTGGCAGAATTTATCAGCTGAA
CCTAGCTAGCAAATTAAGCTAACAGTAGCTCCATGACTTGGGTGAAAACACTGTCTCGGGTTGACTCGTTTTAAAACATTTATACTGNNNNNNNNNTTAA
CAACAGTTGGTGAAAATATCTTGCTATAACAAACTTTTCACATTATAACACTGATGCTAAAAGGCTGCGGCCAAAGCTACATATGCCAGACGAAGGCAGC
ATCTTCACCAGATAAACCAAATAAAGCTTAGAGCTAGGTCATGTTTGCTATTAAGCTATGATTGGCCATTCAGTGTTCAGAAGACTACGACTACGTAACT
GAGGTCAACGGGAGGACCTGTGGCATCTGAAACATCTCAGTCTGTGGGTCTGATATCGTAACCGGCCCCTGGTTTGACCAGGAAAGGAAATAATAAATAA
TATTTCAAAATAAATACAAAGACATTTGCTGGTCAACTGTTTTAGATTTCAAAATAAAAGGTTTTTCCTATTCTTTTTAACAGCTCCAAACAATCAGAAC
TGTACAAACAATATGCAGATGTACATATTTGCACTCTTAAACACTCGTTTTGCAGGTTTACACTTTATATTAATCCTCCTTTTTGTGGCACATTTTTGTT
GTCTACTGTACCAAGAACACAAAAATGAATCAAACTGTGAATGCGGTCCATCTTATAATGTAGTTTTTGTCATAAGTTCTGGTTAGTGCAGTGTTTAACA
CGATCGGTGTGACGCTGCAGTCCTTCTGGGCTCCCGAGAAAATTATTCTTTGCGTCGACTCGGTCTCTGTTAGTAGTTCTTGTCAAACAGAAAGTCCTTC
ACCGCTTGTTGTTACGTAGGGTGTGATATTCCTTTCCCCCTTTGTCCCATCTTCTTCCTCTCAGACGAGGGTGATGATGGTGTTGACTTCACAGTACACA
CACAAGCCGAGGCCCCCGCGATGCGTTTGGGCAGGTCTGGCCCTCTGGACCAGGAGCCCTTGTCGGGGTTGAACACCTGAGTGGCTCTGGAGAACACCAT
ATTCTCCCAGCTGTAGCCCCCCAGCACATAGATCCTCCCTGCCCAAACGGCAAGCCCCGCCTCGCTGTTGGGCAGCAGAAGCGGCGCCACCCGCGTCCAC
TGGCCAGTGTGCGGGTCGTAGGACTCCACCTGCAGGATGTCGAAGCGCTCTGTGGTGTCTTCGTGGTCATCGCTGCCTCCGATGGCGTAGATGAGGTGAT
TCAGGGAGGCCATGCAGTGCCAGCCCCGAGCCAGAGACATGGGCTGGCGTTCTACCCACATATCGCTGTCCCGTGAAGGATCGTAACTCAAGACGTCCCG
GCGATACGGACCGATCTGATAGTCGTGACCGCCCGAGATGTAGACTATGCCACGGTGGACGGTCCCAGCATGGCCGTAAGTAAACCTGGGCAGTCCTGCT
ACGTAGGTCCAGCAGTCCTCAGCGGGACAATAAACCTCCACAGAGGACAAAGCTCCAGTGTCGTTCCTCCCACCCACAGCAATCAGGCACTCCCCAACTG
CCCCCAAATAAAAATCCACTCGCCGCTGGTTCATTGGAGCACCCCTGGTCCACTGGTTGTGGCGGGGGTCATATCTGTACAGCAGGTTGCATGCAGCGTC
TCCACCGTTGTCCCTGGACGAACTGCCACCGGCAGCGAAGATGAAGCCCCCCAGCACCGCCAGGCAGTGGTGGCTCCGCTGGGCTGGCAGCTCCGTTTCC
ACCTCCCAGCTTCCTGTTTCACCGTCCAGCCGGCAAACATTGGCGCTCAGCTCCTCTCCACGATCCGACACCTCTCCTCCAATCAGCAGCAGTCGCTCCA
CTCCTTCCCTCAGCGTGGTGCGTCCTGTTTGCAGGAGCGGCTGGGCGCTGGGCCTGGCGTGATACCCCAGAGCTTCCTCCACCAGAGCCTCGCAGCCGGC
TTCCTCCGGCAGCAGGGCCCGCACGCCCGGAAGCACCCGGCCCACTAGGTCCCCCATCGGCATCAGAGGGAAGCGGATGTGGGAGAGGAGCTGCCTTGCG
TGGGCGGTCCGCTCAGGACTCTGGCTGAGCCACTGCAGGGTGGCCTGAAGAAGCGCCTGCTCACTGTCATGCTGAACCTGGCCACTGGAGAGGTAGGAGG
TGAGTTTGTGTAAAGGAATGTCACGAAGGAAATCAGGCGTGAAAGACAGCGTGGCGAATCGTGCGAGGATGAAGTGGTCGATGAACGCGTCAAGACGCTC
CAGACTGTAGAGCAGAGCCAGCTCCTGCAGGTACAGGTAGTTGTCCTCACTCACCTCCCTCTCCAGGTACTGACAGCAGAAATCCACCACACGCCACACC
TGCAGAAGGTGGGCAGCTTCCAGCACATAGTCAATGTTACCTCCATCCAATGGCAGCTCTCCGCTGTACAGGAAGTCCACTACAGCATTCAGACCAATGT
AGGACATCCCAACCAGCTCCACCTCCTCCTGGCGTTCCTCCCTCATGCCCAACGTGAACATAGCGTGGAAGTATGGACTGGAGACGGCCAGCAGGGCTCT
GTGAGCAGGGACCCGCTGGTCATCGGCCACCAGCACCACATCACAGAACTGGCTGTGCTGCCGCTGCTCGTTGAAACCCCGCAACACCTCCACAGCTTGA
TCCACACAGCGGAAAACCTTGGACGATTCACTGATCCGCTGAGGCCGACACACACGGCTCAGTTTGCCATTGTCCATTCTGTCCCCTCAGATAGGTATCA
CATTTGGACGTACGGTGCAGCGGAAGGCACCTGGNNNNNNNATCCTCCCCGGTAGCATCTCTCGTTACCGCAGTTCAGCAGCGCGGCGTTTTTTGGACGA
AACCGTCAACATGGCGGCTTTTCAACGACGACACAAACTTTCCCGCCTCCTGCTACATGTCTCTGTCACCACGCAGAGTCTTCTCACGGAGACACGTCCC
CGCAAACTCTGAGTGTCCGCGCACACGGAGCTGCACAATGTAGCGAACGTCAGGTCAGCT
>SOAP_k35_scaffold2409 Locus_4650_0  3.5 LINEAR evgclass=main,okay,match:Velvet_k35_Locus_45757_Transcript_11_Confidence_1.000_Length_344,pct:100/92/.; aalen=108,72%,complete;
AATGGTCGAAGCCCAGCCAAGCCTTCAAAGAAGCCTGAAAACAGAGAAGAGGGTGGAGGAGTAAATAAAATGAGCCTGGTTTCTTAGATGAAGAGCGATG
ACAGGCGGGATGGAGAATTCAAGAGAAGAAAAAAAAAATTGCATTCATCTCTTGGCAGAGACATGAGACACCGCTGTCTCACCCGGTCACCTCTGTCCTC
CTGCTCTTTATCTTACTGTTGTGTCTCCTCTCCACAAACATCTCAGACTGTCTCAATAGTTCAACCAAGGACAGCAGACACAGCAGCTTGGCACAGTGGG
AGCGGGAATCAGCCAACTAAACTCAANNNNNNNNNNNNNNNNNNNNNNNNNAACTTTTTTCTTCTCCTGACACAGATTCCAATGCCAAAACCTACTGTGA
GCTTGTTGATATGATACTCCCTTTTCCCCAAACTTAAAATCTGTTTAGATAATC
>SOAP_k35_scaffold2432 Locus_4725_0 20.9 BUBBLE evgclass=main,okay,match:Velvet_k55_Locus_19506_Transcript_11_Confidence_1.000_Length_2160,pct:100/100/.; aalen=644,61%,complete;
ACGTTGCTAGGGAAGTAATCGAGCTACCTAATTAGCCGCTGAGAGCAAAACAACAATAAACCAGAGGTGTATGTCAGTGAGCAATGAGAGAGCTCCATCC
ACCTGAGCTGGTGTCAGACATGACAAGAGGATGACTGAGAATGGAGAGGACAGCCCCCTCCATCAGTCCTGTGAGGCCCCTGATAAAGGAGACATCATCG
ACAACATCAGCAGGCCACGCAAGACCTCCTTAGAAGATGCCAAAATCTGCAACGACACGCCCAAACTCGCTACTAGAAACACAGATGGAGACTTTGGCCA
GTACCAGCCTCGGCCGCCCTCACTACCCAAGCTGTTCACCAGAGGTGGCTCAGTGGAGGAGACAGTGAGAACCAGGAGGCTGAGAAACAGCCAGGAGAGT
CTGAGTGACCCCGCCGAGACTGGCTCCTCCACAGACTCGCTTAAAGAGAACCGGACAGTTCAAGCTCCAGGCTCCAGGCTTGTTCTCAGCGGTGCTGCCG
CCACCACCGCCGCCAGAAGTGAGCAGGAGCCCGACGCGAGGCCCCTCTCTGCTGTCACGACGGGATCACCAGTTTTCCGGGACAGAGGAAGCAGCCTGTC
CGAGTATGAAAGGAGACCCCCGAGCCAGCAGAGTGACCCCACAGACCACCGAGCGAGGTCCGCCAAGGCGCGCCTGTCTCCGGTGCAACCCACTGGGCCC
CTGCCCGCCTTGGAGAAGAGCTTTGCGTCAGCCACTTTGAGGGCAGCTAATAGGATTGACAGGGATTGTTTGGATTATGCTGTCTTGGCCAGGGAGAAAC
TCGGGGAGAGATTCCACAGGAACCTGAGCGACAGCCGGCTTCTGGAGAACATGGGGTCGGATAGTGCCTCTGTCAACTCCATGAGGTCCACCTACAGCGT
GCTCAGCCCCATCAGACCCCAGGATGTGAGGAACAGGAGCTTTCTGGAAGGCAGCGTGCTGGGAAGTGGAGCCCTGCTCGGGGCCGAGGAGCTGGACCGC
TACTTCCCCGACAGGAAAGTGGGCATCTACATAGCAACATGGAACATGCAGGGAGAGAAGGGGCTTCCAGCTAACCTAGATGATCTGCTACTTCCAACAG
ACTCTGAATTTGCACAAGACTTTTATATTATTGGGGTCCAGGAAGGTTGTCCTGACAGGNNNNNNAGGGAGTGGGAGACCCGTCTTCAGGAGACTCTGGG
ACCCTACTACGTCATGCTGTATGCAGCATCACATGGTGTTTTGTATCTCACCGTGTTTGTCAGAAGAGATCTCATCTGGTTCTGCTCAGAGGTGGAGCAT
GCCACAGTCACAACCAGGATCATCTCCCAGATCAAGACCAAAGGGGCTGTGGGAATTGCATTTACCTTTTTTGGCACTTCCTTCCTCTTCATCACATCCC
ATTTTACCTCGGGAGATGCCAAAATTTACGAGAGAATACTAGATTACAACAAGATCGTTGAAGCTCTAGCGCTTCCAAAAGGCCTTCCAGACACCAACCC
TTACCGCTCCACACCGTCTGATGTCACCACAAGATTCGACCAGGTCTTCTGGTTTGGAGATTTTAACTTTCGGCTGAGTAAGGACCGGGTCGATGTGGAG
ACGATCATGAACCGCACAGTCGCAGGTGATATGGGCCCTCTGTTGGAGCACGATCAGCTCTCCAAGGAAATGAAAGACGGTTCAATCTTTAAAGGCTTCC
AAGAGGCACCGATACATTTTTTCCCCACATACAAATTTGACATCGGCTGTGATATCTACGACACAACTTCTAAACAGAGAACGCCTTCATACACAGATAG
GATCTTGTTCAGGAACAGGCAGGTTGATGACATAAAAGTGGACAAGTACACCAGCTGCTCCGGCATCAAGACCTCAGACCATCGGCCCGTCATCGGTGTC
TTCCAGGTCAAACTCAGGCCAGGCAGAGACAATATTCCCCTGGGTGCAGGACAGTTTGACAGAGGCTTGTACTTGGAGGGCATCAGGAGGAGGATCACCA
GAGAGCTGAAGAGGAGGGAGGCCATGAAGAACCAAAGTAGCAGCGCCATCTGCGCCATCTCCTAGACCCTTACAATGAACTCTCCGGACGACAGACCGGA
CTGGATCGAACTGTGCCAGAAAGTGGAATGTTTAAACCAGGTGGGCAAAAAAAAAAAAAAAAAAAGGACCAAAATGAAACCAGAGTTGTCTTAACTGCAC
AGAGCTCAGAGCTGGTTGTGGCAACTGAACAGAGAGCGCCCTCTGTTGGGCATTGAGAACTGTCTCTGTGTGTCCTTGTGGAGGTGGCTGGCTGTACTTG
AGGGCAGGGACCTTGAGGTCAGACGGACACAGCAGCAGAAGTCTGGCCTTTATTTATTCAGCCCCCTCTAACTCAAACATGACTGAGACAGACGGGCGGG
GGGGGCTGCAGCGTGAACTGATCTAACCTTAAAAGCTCCGTGTAGCTGCATTCATTTTCTAATTTTTTTTTCTAGGTATTTAAAAAGCATCACGGACCAC
GATGTTATGTTTTTCTGAATGCTCCATCAGTGTTCAAATGCCTTGTGAATTTGTCATCAAGCAGCTTATCAAACATAATTGCATTTTGGTGGTGCATTAT
TTAATATAATTTAGGTGTCTGCCATTAAGCTGAGAGATACATTATGACTGAAGATGAGGGCATGACGTCAAATATATCATTTCAAGAGCATGACATTGAT
GAACACCAGTCAGAAGGTTGTTACTACTTATCACATGCTACTGTTGAATTTCAGGGAGATCAAATGTATTTTTGAACAAACTCACTTCCTATAAAATAGA
ACATCTTATTTATACTGTTATCGCCTGTCACACCTTTCCTCTTATTAGGCCAAGTGATCCTTTGCAACAGACTGTAACTCAATGCCTTACCTCTCATGTC
GCTGCTGTGTAACCTCATGTCTACTAGAAACTGTCCATGTACTGTATGTACCACGTTAATGAACTTGCAGTCTGCTCCAAAAAAAAAAAAAAAAAGAAAG
TGCCTGTGGGTCTTNNNNNNNNNNNNNNNNNNNNNNNNNNNGAAAGTGCCTGTGGGTCTTTTGTCATTTCTTCAGGACCTCTTTATCTTTATCTGCATCT
TTTTATATGTCACCTAACATCACGTAATAAATGTTTTAAAACAC
>SOAP_k35_scaffold2473 Locus_4811_0 14.7 COMPLEX evgclass=main,okay,match:SOAP_k45_scaffold9230,pct:100/96/.; aalen=1023,29%,complete-utrbad;
TCTGCTTCAGGACACCTTCACATCACTTTACGAGGTCAGACACGAAGCCAAGAGACTCTGCCTGACGTGTCACACGGAGGAGGGTGCGCCTGGCTCAGTT
TGAGAGCCTGAAAGTCGATTTTAAATGTAAACTGTGAAAGGAAATATTAGTTAGCAGCGCTAGCTGAAGTTAGCAGGTGTCACCAACGGAGTGCTGTCGC
CTTTACTCGTCATCATTCAGACATGAATCTAGACAGGATCTACATGGACTACAATGCCACGACGCCACTGGAACCAGAAGTGATCGAGACCATCTCTGGA
GCCCTCCAGGATGCCTGGGGAAACCCGAGTAGCAATTACATAGCAGGTGTCAAAGCCAAAGCGCTGATCAATCAGTCCAGAGAGAACGTGGCCAGAATGG
TTGGAGGTAAAGCAGAAGACATCATTTTCACATCAGGTGGAACAGAGGGCAATAACCTGGTGTTCCACACCGCTGTAGAGCACGGTGAACGGCACCAGAA
TGGAAGCGACAGCCTTCCTCACATCATCACCTGTGATGTGGAACATCCCTCGGTCAAACTAGTAGCTGAGCAGCTGCAGAAAGATGGTAAAGCAGATGTG
ACATTTGTGCCTGTGTCTAAGGTGACGGCTCGCGTGGAGGTGGAGGATGTCATCGCCGCGGTGCGTCCCAGCACTTGTCTCGTCTCTATCATGCTCGCCA
ACAATGAGACAGGAGTCATCATGCCGATCCAAGAGATCTGCCGGAGGATTAAATCTCTCAACAAGCAGAGTGAGCGGCTCAGGATCCTGCTCCACACTGA
TGCTGCTCAGGCTCTGGGGAAAATCCGCGTAGATGCCTGTGAGCTGGGAGTGGATTACCTCACCATCGTGGGGCACAAGTTCTACGCCCCTCGGATCGGT
GCTCTGTATGTGAACGGCCCTGGGACGAGAACACCATTGTATCCGATGCTGTTTGGAGGAGGACAGGAGAGAAGCTTCAGGCCGGGCACAGAAAACACAC
CAATGATTGCTGGTTTAGGAAAGGCTGCAGAGCTGGTGACCTCTAACTTGTCAGATTATGAGAGTCACATGCGAAGCACCAAACTTTACTTGGAAGAACG
ACTGAAGGCCGTCTTTAAAGACAGGATTCACTTCAACAGCCATTACCCAGGCTCCGATGTCCTCCCTAACACATGTAATGTGTCCATCCTGGGTCCAACA
TTACAAGGCTGGAGGGTATTGTCCAACTGTACAAGGCTGCTGGCCAGCGTTGGCGCCGCTTGCCACTCAGACAGTGGAAACAGGCCTTCCCATATCCTCC
TGAGCTGCGGCGTTCCCTCCAAGGTGGCAGCGAACGCCTTGAGGCTGAGCGTGGGCAGAGGGACGACCAGAGCAGACGTGGACGCAGTCGTGGAGGACCT
GAGGGAAACTGTGAAACGGCTGGACGAAATGGGACTGACGGCATAAACATGTTACCCTCAAGGTCAAACAAGGATGTAGAGAATTAAAAATACATCATGT
GTTTATTGTTACATCAACCGATCGTGGAAAATGGATGAAATATTTAATATGAGTAATAAAAGGGAAGAACTTGAAGTGACCTGTGGGGGTGATGTTATGA
AGAGATGACTGCACTCAGCTTCCATCAGGTCATGCGAGGAGCTAATCAGCTAATTGGACTGAGGCCTTCATGTATGAGTGTTATTGCAATAAAATATTTA
TATACATGTTTTAAATAAATCTAATCAACCGTAAAATCTCCTCTGTAGATTATAATCTTGCAGATTTCTCCGCTCTTTAGTCATCCCCACTCAGATGAAT
TTTTAAAATAGTTGTAAAAAATAACACTCATTGTAATTCACCATGCCTTGGCTCTCACTTCTCCCATTACTTAAGTTTCCGTGCTGCCTCAGCTCCCTCA
TCTCCAGTGAAGCGTTGGTGCGTGTGCCAGCATATGNNNNNNNNNNNNNNNNCTGGCTGCCGCTCGGGTGTCACTTTTCCTGGCTCTGGAGGAGGCAATG
AGCGCGTTGTATGTGAGCACGAGAGAGGAAGAGATGGTAACCTGCCGGGATCCACAGAACTCCAGGGAGCTCGCTCTGTGTGCCATAACTTACTCATAGC
AGCCGGGGATGGTGCTTCATCGGGCCATCCAGGCGGCTCGAGCCGGGGATCTTGTAACCCTGAGGGAGCTTGCGACTTCTGGTCACCTCGCACCCGCCAT
CACTGATGCTCAAGGTGCTGGCCCGGTGCACCACGCTGCAAGGTGTGGGCGCCTGGAGTGCCTGCAGTTCCTGGTCAGCGAGCTGGGGCTGGCGGCTGAT
GCCCGGGCCTTGAACGGGGCCTCACCGGCACACGATGCAGCAGCTACCGGACACATCCGCGAGCTGCAATGGCTGGCTGACCAAGGAGGCTGCAACATTG
AGGNCGTGGAAGTCATTAAGTGGCTGCTGTCTGTTGGAGGTGTGGCAGAGGTGGAGACAAAATGCGGAGCTGTACCTGCACATTACTCAGCAGCCAGTGG
GGACCTCAACTGTTTAAAACTACTCATTCAGCAGGCACCTGGGTGTGTGAACCACCAGACAGTCATCGGCGCCACCCCGCTCTATCTGGCCTGTCAGGAA
GGACACCTGCATGTTGTAGAGTACCTCGTGAATGACTGCGGGGCTGCTGTCAACCTGAGGGCCCACGATGGCATGACCTGCCTGCATGCTGCTGCCCACA
TGGGCCACGAAGCCGTGGTGGTTTGGCTGGCGACCTGTACCGATGTCAGCCTCTCCTGCCAGGACAGAGATGGAGCGACTGCTCTGCACTTTGCTGCCAG
CAGAGGGCACTATTGCATCTTGGAGAGGCTGCTTCACATGGGTTCAAAGGTCATCAAGGATTACTGGGGAGGGACCCCGCTTCATGAAGCAGCAGAGAAT
GGAGAGCTGGAGTGCTGTAAAATCCTCTTGGCCAATCAAGCGAACCCTACAGACCAGGATATTGACGGGTTCACAGCAGCAGACTTGGCAGAGTACAACG
GACACCACGAATGTGCCAGATATCTCCGTGCCATGGAGAAAAACGAAGTCTGTGCAGATAAACCCATCCAGGTAATTGTTCCAGTGGAGGAGGAAGTGAA
GGTGAAACCGACTGTGTTCTCACAGCGCAGCAGGGAGGATTACTACGGCAGCCTGAGTAACCCATGCAGGGACAATTACAGCAGTGACGCACCCATGGAT
AGTTTAAAGCAACCTGAGAGTGAGGAGTCCCCACAGGCGAGATACCCTCAGCCCCCCTCTGCACCTCCTTTACCTTCTGCTTCATCCACACCCGCCCAGC
CAGAGAAAACAGCTGTCAGCAGATTAGAGCATATTCAAATTGCAACATCTGTTATTAAAGGTTTTGGTCAGCCCAAAGCCATTGCGAGCGAGAAAACCGT
CTCCGCCGATAAGACAATGTTGCCTAATACAAATCTCCTGGCGGAAAAAAAGCTTCTCGGCGACATGAAGTCCATTACATCCTTGAAACAATCAGGGTTG
TCAGGAGTCTTCACTGGACAAGCAAATAAGATGGTGGTCCTGCCCACTGAGGAGGCCAATCTGTCGGACATCGACTACCTGGTGCCCACTCATGATGAGA
GAGGCCGTCCCATCGCTGAGTGGAAGAGGCAAGTCATGGTGAGACAGCTGCAGGCCAGGCTGCTGGATGAGGAGGATCAGAGGAGGAAGGAAAATGGGAA
CAGATATGCCAAAGTCACCTGGAGGTATTCCCAAGCCCACAATGCCATCCTAGGGCCCTCTGGTGAGCTGCTGGCTGAGGATGACCTCATCTATCTGGAG
CAGCAGATTGCCAACGTCTCCATGCAGAGGAACTGCGAAGGCTACGAGCTGGAGCTCGCCCGTCTAGCAGAGGAGCTCAGGCACATCCTGCCAGCGCCCA
TAGTGAACATCACAGTCAACACACAATTCAGAAACTTCTCAAGTCAGGTTCCTCTACCTGTGTGGTGCGGCCGCATCTCAGGCATCGTGAAGAGCATGTC
TCTGCTCATGACCAACCTGACAGACCAGCCTCACTGCAAGATGCCCAACACCGACCTGATCACTGTGTTCTCTCAGACGCCAGACAGACAGAACTCCATC
AGGGGGCGTAGGGAAAGGATAGAGGATGAAATCCATCAGTTCGGAGTGTCTGTAAGGACTCTGAAGTCTAATTTTGAGACGCAGAACTCACCTTTGTCGA
ATGAGCCGGAGGAGGAAGTTGTGCTAAGTTCTTCCACACAGCTTGAGGCCACAGAGTCAGACAAACAGCCCAAAGTGTTGAGCCCAGCCCCAGAAACAGA
CCAGAACAGTGACTCCGGCATTGACTATGATGAAAACGTTCCAGATGTTCTAGAGACAACCAGCCTTAGAAAAGAGCGCATAGTCGTGCTGTTCTTAGGC
CACTGGAAGAAATCTGCCTACACCGTGACTCTGAAGAGCAAGGATGCAGCAGAGAGGAAGATGAGTGACGGAAACGTTGACAAATCCGGGTCCATTCGCA
GAGCCAGCGTGGAGAGCGCCCCGTCGAATATGTTGAACAGTTCTCTTGGGCATTTCTTCAAGCAGAGGAGTGCTGTCAACAAGATGCTGGGAAATTGGAG
GAACATGATCTCCAGCGTCCCATCCAGACAGATACGCAGACTTCACAGGCAGCAAGCCCTCTACTCCCCAGNNNNNNNNNAGCAGTTCCTGCCCCGTCTG
GATGGTGTGCCGGTTGAGTACGACAATCTGACCCTGGATCTCTTCATGCTCGGCTACTTTCACATCCTGGAGCTGGAGCTGCCTGTGGACGAACGCAAAA
TGAGGCACCTGCTGTGTTTTGAGGTATTCGACCACGTGGGGAGCTTTCCCTGGGAGCTGGTCAGGGACTTTCATAAGGCTGTCATACAGGACATTGAGGC
TGGGAACCGCGAGTGGAAGGACGGCTTTGAGGACATTAAAGTGAAATTCTTTGGACACACTGTGAGTCAGTCTGAAAGCACTGTAGAAGTGGTGAAGCAT
AGCCTCCCAGAGGTTAGACAGGTCCCTAAGGTCATCGTGCAAACACCCACACCTGATGAGGGGATGCTTCACAAAGGGACTGACATCTCCAGTTTTAGCA
ATGATGAAATTTGTAAATACATTGACCGCAGTTTTGCTTTTTGGAAAGAGAAAGAGGCAGAGATTTTTGATTTTGAGTAGTTGCTTGTGTCATCTTTTGA
TATTTTTGTATTGTTTGTAGTTCGATGACATTAGGGCTGGGTATCAAACCTAAATACTGTTTGAATCGTTTTAATTTGTCGACTACCAAGTACTGAAAGC
TAGCACAGACTGCTTAGCCAGATTCTTACCCTTGTTTACTTATTTGATCATTTGAATTTTGTTAATTTTATACTGCATTTTATTGTGTTAAAACATTAAA
CTTATGCAATTCAGAAGTTTGGGCTTGATGTAGTTGATAAGTTTTAAACAGGTTTTGTAAAAAATAAAAAAACATTTGTAGAGATATTTAGTGGATATTT
TGGTACTGCTGTTCAAACTCAGGTATCAAATTAGCAACAAATTTCAAAACATACCCAGCCCTATTACACAATCCAGAGTGCCTAGAGTACAAGTGTGTTT
TCCTGAGAGTCAACATCTTTGTTTTGAGATTTTATTCTTTCTTTTTTTTTTAATTTGGTAAGAAAGCAGTTCGTGGTTAATTTTATTCCCAGTACAAACT
TGAATCGATAATCTGGCAGAAAGAGTACCATTTCTGACATTATTATAAAATAAATCAATACACAGATACTGTGCGTAATTTCATTTCTTGTAATTATTCA
TTATTGCCTTATTGTAAAGACTCATTCCACTGACATCACATCTTAATTTCATTTCTTAACCTTTTTGAAGGCATCAAACCTCACATGTCTTAACCCCTTT
ACAGACATATGGGACTTTGTCTGTCATAGTGGTGTTATTAATTAATTGTTAAAACGAAACAAACAACAAAGTTAGTGCTACATCTTTTATCTCCTTTGCT
GTGGCTTCCAGGCCTGTTAAGAAAATGCTAAACATGTGCCTGTAACAGCAGCTGCAGGCCCCATGCATGTTGTTTGGAATCTGACTTGAGCACAGAGTCA
CTGTCAGTCCTAAAAATAACCGAACGACAGCTAGCCCGTCCCAATGACTTGGCAAAAGCTTTTCGCCATGCTGCCCACTCCATGTTGATCTAACCAGCTG
CTCAGCTGCAAACCGCTTTTTTACTGGAAGGATGAGCCATTATTTCCATTCTCTGCTTCTGTGGTAAACTCTCAAACTCAGTTTTTGACCATCCCTGCTG
AATTTGACCTACATTTTGATCCGTACTTGACCATGGTGCGCAACGTGGATGACCTGGACTTCTGCCTGTCCTCCCATCCTCAGAGCATCCTGGAGGGCTT
ACGTTCCCTCTGCTCTCACCCTAAACTGGTCGATGTTACACTGTGCGCGGGTGGGCGGGACTTCCCCTGTCACCGTGGCGTGTTGGCCCTCTGCAGCACA
TACTTTCGTTGCATGTTCTCAGGGGACTTTGTTGAGAGCATAGCTGCACGTGTGGAGCTTCATGATGTTAATCCTGATATACTCGACTGCTTACTAGAGT
TTGCATACACAGGCAAACTAACCATCAACCAGAGCAATGTGGAGGGGTTAATCTGCACTTCAAGCCAGCTGCAGTTCCAGACAGTGAGAGCTGTGTGCAG
TCGATACCTCCAGCACCAGATTGATGCAACCAACTGCCTGGGAATCCTGGAGTTTGGGGAAATTCATGGCTGCCCTGAGGTGATGGCCAAAGCTTGGGCC
TTCCTCTTGGAGAACTTTGAGGCTGTACAACAAGGTGAGGAGTTTCTTCTGTTGGGAAAGGACAGATTAGTTGCCTGCCTGTCTCACGAAGGACTACAAA
TCCGATCTGAATGCACCCGCGTGGAGGCCATCCTAAAATGGGTCAGGCACCACAAGGAGTCTCGGCTCTGTCACCTCCCTGAACTCCTCGACATGTCCCG
TCTCTTTCAACTCAGCCTGGACTACCTAGCTGACACCCTCCTGAAGGACAGCCTGGTGCAGGCCTCTTCCAGCTGCAGAGAGGCTGTGGAAAGAATTCAC
AGAGAGAAAATGGATTTGGCACCAGAATATATGGACAGGCTCAACTCTCAGAGTCCACAACCAAATCTGCAAGAGGTGCTGTTCGTAATGGGAGGACGTT
CACTGGATGACTCAGACGATGAAGACTCAGATGAAGATGAGGACAGAGACCCAAGACTGCAAAGACTGCTGCTCAAGAACTGTGCCTTCTACAACACAAA
GACAAAACAGTGGCATGAGCTCCCTAATTTCCCCAACCCAAACAAGTGGGGTTACTCCATGGTCTCCTTGAACAATGATGTGTATGTCTCAGGGGGCTCG
CGAGGTTCGAATACCAACACCTGGTCGACCACAGAGACCTGGAAGTACATCACAAGAGAGGGGAGGTGGGTTACTGTGGCACCCATGCTCCGACCTCGGA
CTAACCACACGTCTGCAACACTCAACGGGGAGATTTACGTCATTGGAGGTACAACAGCAGACCGTGTTGAAGTTGAGCATTACGACCCTTACAACGACAC
CTGGGCCTTGACGTGCCCTGCCTTAAAATATGTGACCAACTTCACCGCCACAGCGTGTTATGGGAAGCTCTATGTGATTGGCTCGTGTGCTGTGAAGTAC
AATGCTTTGACCATGCAGTGTTACAACCCTGTTATAGGTAAGGATGATTAAAACCATATGCACTGTTGATTCATTTGTAGCAATTATTCATTAAAGACGA
TTTCTTCAACAACTACTATCCATTGTTCCGGTGTCAGATGAGCTGTTTTCCCCACTAGCTTGTAATAGCTTCTGTTTCTTTTGAAACTTTACAGATAACT
TCATATTTTACTATTTGTTGTATAGTTGTACGTTATTTTCTGACATTTCCTGCATATATGTGAATGCTACCCAACTCCTGATTCAGGCTGCAGTCATCTC
GCGACTCGATCACTATAAACCCTCCTGACGGGCCTCCCATTCTGCACAGTGAAACCCTTTCAGATGATCCAGAACACGGCGGCACGTCTGGTCTTCAGTC
AACCCAAAAAGGGCACATGTTATCCCGCTGCTCAGCGAGCTCCACTGGCTACCTTTAGCAGTCCGCAATAAATTTAAATCCCTAATGCTTGCCTACAAAG
TAGTCTCCGGTTCTGCACCNNNNNATTTGAATGCCCTTATACAGGCACACTTTACCTCCCGACCGTTGCGTTCTTCAAATGAACGGCGCCTGGCTCTGCC
ACGAGTACACCCAGGGCAATCCAAACTATTCTCATCTGTCCTTCCCTGTTGGTGGAACGTTCTACCAGTTCCTACCAGATCAGGGGCGTCCCTCTCNNNN
NNNNNNNNNNNGAACCTCATTTCCAATTTCCACTACAAACAACTGGGCATGTTACGTCTATCCCCCTCACTTGATTCTGCGAGTAGTACTTATTGCTGCA
CATGTTGATTGTTTCCCTTTTTGTAAGTCACTTTGGATAAAAGCTAAATGATTAAATGTAAAGGGGGATGTGTAATTTCAGATAGCTAATGGCTATTTGA
AATCAACAGTGGACTCTCTTTCCCCATTTCTTTTAAATATTTCATTGATGATCAATCTTTGAAGATACAATGATGATACAATCATTGAATTCAGTATGGA
TAGTTGTGTTTTTCTGTATTCTTCTAAATCATATGTGTGTTTTTTTCACAGATAGCTGGATCAGCATATGTTCACCATTCATCCNNNNCGAAGTATTTGT
CCTCTCCTCGGTCTGTCTGTGTGGATGGAATTATATATCTGGTTGCTGACAACACTAAGAAAGTTTACTCTTATGATCCAGAGGCAAACATGTGGCAGAA
GGTCCAGCTCCTCCACATGCTCCATGAGAATGGCGGCCTAGTAACGCTTGACGGAAAGCTATTTGTCACCGGAGGACATTGGAAAGGTATGGAGGGGGAC
TACGGGGTGGAAGTGGAGATTTACAACCGAGCGTCCAATACCTGGGAGGTGGAGTGCTTCCTGCCAAGACTTTGGTTCTACAGCGGAGTCTGCACCATCT
TCCTCGATCCGTCCCAGTGGCCTGAGATTTTCCCCACAGATTCAACATAGCGGCCTCTTGACGGAAGGAGTTCACAGAGACATGCTACTATGATATGTTA
CAGTGCAAACGGCATGTTGATCCCGGGATGTCAATGTGCCCTAGAATAGTGTGTTACACGATCTTCAGGTATTCTTGGTTGTTTTTAGGGCCTTGATTAG
CTGCTCAGCAGGTGTTTATTTATACTTTGTATCATGAGATCTGATTTCAATTTTGTGTTATCGAATGGTGCTTGTGGATCATTAAATCTTAAAGTTTGTA
AAAAATAAATAGTTNNNNNTTTGAGCTACTGTTTTGATGATGATAGGTTTATTTATTGCTTCTTTCAAGTGATCAACATTCACAAACATACAGAACACGT
AAACCCACAAAATAAGTAAAATAACAAGAAAATCAACATTGAGAGGATTAAATACACAAATTTAATAGTGCATCCACCTGATTTACTCTTAGAAAAGAGA
GAATACAATGCATAAATTCAGTTATTGAGAAATAATTCTCCTTTTCTTTCTCAAGTGTATGCATTGCATTCTCTCTTTTCTAAGAGTAAATCAGAAGATT
GAATACAAGGGAGACTATCCTACATGTCTGGAATGCCAGAGCAGGACATCCAACGGGTCATCCCAACCCCACCCACATTCAGAGTCTTCATTTAGCTCAA
GCTCTTCTACATATTTTAAGAAAGATCACCAAACAGAATTTGCCTGAAGAACCTCACAATATGTGCTTAATTTTTTCTTGCTTCATGTAGTAAAAAGTCA
TTCATGCACTCCTTTTCTCTAGATTCAACGGCTGTAAACCAAAATCACTCACTCTCGCCTCCATTTAGGCTTCTTACTTACTGGTTTTAACAGACGATAA
CATCACCCCAATCCTGGCTTCTCTCCACTGGCTTCCTGTATGCTTCAGAGCTGATTTCGAGGTTTTACTGATCATGTTTAAAGCTCCAAGTTACATACAT
AGTTACATGTTAACCCCCTTATGAGCTAGTATGCAGCCTTATATCCTCAAGTGGGTCCCTTCAGCTGCAATTAACTTTGGAACCACCTGCCTGAGAAGAT
AAGGTTCGCAGAATCAGTGACATTTATGTGACTTCTTGTTATAAAAAGAGGTATGTGTATGTGTATTTGTGTGTGTGTTACCATGTTCTTTAATCTTAAT
TTTGTCTTGCTTTTGTTTTGTTCCGGGCTATCTATTGTTATTTTGCCTGAGTACCCTGTATGTGCTGGTCCGTCAAAGCACTTTGTAAACTCTTGTTTTT
AAAGGTGCAATAAAAATAAAGTTATTATTCTAAAAAAAAA
>SOAP_k35_scaffold2496 Locus_4840_1  8.0 FORK evgclass=main,okay,match:Velvet_k35_Locus_18574_Transcript_11_Confidence_1.000_Length_465,pct:100/99/.; aalen=141,74%,partial5;
AAATGATCTTTATTGTTTTAGAAGATGAGAAAGATTCATGAAGAAGCATTGGTGATACTGTTGAATGCAGGTGTGTTTAAAAAGACAGGAAGTGACACGT
TTAATCAAAAAATCAGTGCCAGTGTAGAAAGTCGGTCATGTCAGCTCAGATGTCTGCAGGATATTCCTCTTTTCTGTAACTTGCAGATACGTTTTTGAAT
CCAGGAGGCATCTGGATCCACACAATAATGTGTATTATCATCAGTGACGAAGATGTATGCATCCATGTTGCAAAAAGGAAATGTGTTTTTCCTCTGCACA
ATCCATTCTTTGACAGGTTCCCGAATATGGGCAGCTGACACTTTAGTACAGCAGCTGGTAGTAAGTCTTTTGTCTCTGGTATTGTTTGACTGAAGTTGTC
CTGGCACAGGAAGGAAAAACAGAAACAGTCCACAGGTGATGGAGAAATGCANNNNNNNNNNNNNNNNNNCTGGGTCCAGGATTGACAGAGTGTCTCTGAG
ATATTTCCATGAGGAAGAGGGAAGTCGCACTGAGCTTCCAACTGTTCAAAGCATGCGCTGACAGGTTTCCGA
>SOAP_k35_scaffold2512 Locus_4883_0 19.8 FORK evgclass=main,okay,match:TransAb_k45_TransAb_k45_S7727,pct:100/100/.; aalen=133,68%,partial3;
AAGGCCGGTCACGGTCATGGCTTCTCGTTGTTGTTGTTTGTTTTTTAAAAACCAAAGGTGTTCTCGCCGCTGTAAGCCACGTATAAAAAGCCGTCCTCGT
CCTTCTCCTTCTCGTACAGCTGCCCCATCGTGATGCTGNGACTGAGGCACCGTCTTGTCCACGAACAGGAAGATGGCCTTCTCTGAGGGCAGCTGGATCC
GTTTCCTGATGATCCACATGAACTGAGCCACTGTGATGTCGGACGGGACCAGGTACTTCCTCTTGTCGATGTCCACTATCTGCGATCCGGACACTTTCTC
CACAATCACCGGGACCCGGTCAGGGTACTTGCTGCGGATTTTGGCTGATTCTATGCATCGATGTTCCAAGGAGTGATCCTCTTTGAACATCCATTTCATG
TTTGCCGTTGCCGGGCTCTTTCCGCTCGATGCAGCAGATTATGAACAGGACTGGAAGCTTGATTTAAGGGTTAAAATGTGTGTCTGTCGGGCCTCCTTTA
TGCTCTGGCTGTCGGGTTCAGTGTGACGGAGACGCGGCGGCTGTCAAACCTGAAGCTAACACAACAAACAACAACCTCC
>SOAP_k35_scaffold2565 Locus_5013_0 17.7 FORK evgclass=main,okay,match:Velvet_k45_Locus_53792_Transcript_12_Confidence_0.667_Length_842,pct:100/100/.; aalen=268,38%,complete-utrbad;
TATATTTCGTTCTGAAATGCTATCCACTGATATCACTAACGCTTTGAGAGAAACATACCCACAAGTCAGGACAGTCCAAGCTATTGAAAGCATTTAAAAT
ATGACTTTTCATAAATATAATTTTGAAAGAAAAGACGTGNNNNNNNNNNGGTCACAAGTCAGTTATTTGACAGTTGGTTACATAAATCGGTTTCAGATCA
AGACTCGATACAACAGCATCATGTTTCACGGGATACCAGTTACAGGAGGTGTGGGAGGAGCTCCGGCCAACAAACCAGAGTTGTATGAGGAAGTGAAGTT
ATACAAAAATGCAAGAGAACGAGAAAAGTATGATAACATGGCAGAGTTGTTTGCTGTCGTCAAGACCCTTCAGGCCCTGGAGAAGGCTTACATCAAGGAC
TGTGTCACACCTAATGAGTACACTGCTTCCTGTTCCAGACTGTTGGTTCAATATAAGGCTGCTTTCAAACAGGTGCAGGGCTCTGATGTGGGTTCTATCG
ATGATTTCTGCAGGAAGTACAGANNNNNNNNNNNNNNNCTCGACTGCCCACTAGCCATGGAGAGAATTAAGGAGGATCGGCCAATCACCATCAAGGATGA
CAAGGGCAACCTGAACCGCTGCATTGCAGATATAGTTTCTCTCTTTATCACTGTGATGGACAAGCTGAGACTGGAGATCAGGGCCATGGATGAAATACAG
CCAGACCTGAGGGAACTGATGGAAACCATGAACAGAATGAGCAACATGCCTCCAGACTCAGAGGCCAAGGACAAAGTCAGCCTCTGGTTGACAACCCTTA
GCAGCATGTCAGCTTCAGACGAATTGGATGATAATCAGGTTCGCCAGATGCTGTTTGACCTGGAGTCGGCCTACAATGCCTTCAACCGCTTCCTCCACTC
CTCCTAAAAGCATCCATCCATTGTTGATCCCATCTTTCTGAAACTATGACTCTATTATCTCTTAGGTTTAAAAAAAAANNNNNNNNNNNNAAAAGAAACA
CTCTACTTTCTCCTTAAGGCTATTGATAGGGAGTGGATTTATGTCTGGACAGGTTTTCTGTCTCAAACTCCCCCGCCCCAGTTCTTTCCTTTCATTTGTC
TCCTGTGTCCTTTATTCATGTTCTGTACTATTGGAAGTTCACCGCCTTGTGTACTCGATTGTGTCTGGTACATCATGCTGCCTGCAGCCTCACCCACACG
GCTCACCCTTCGCTGTGAGACGCTCCATTGGCCTCTTTTCTAGATAAACTTGTGTGAGAAATCCTTTAACGTTGGCTGTTTATTCCGCCCTTGACAAAAC
AGTTTACTTCTAACTTTGTACTGTAATATCAAAAAGGTCTAATTTTATACTTAAGTTTTGCAGAGCACAAACAAAGAACCATGATACAATTATATCGGGC
AAAGTCTGCACATGAAAAAAGGTTGTAACAGCCAAAGCCTTTGTATTATTGGAAAGATGAATATATATATATTTTCTTTTTGGTACCCTAATTCTAACCT
GCCACTTGAAGTCATATTAACATTTTTTGTCNNCTGTACATCATGTTTGTTTTTCTATCACACACATTTCTACTATAGACTCCAACAATAGGTTTTGCCG
ATTGAATAAAAGAAGCTGGCATAGGTTATCACTTAGACTGCACTTCAAATTAATGATTATATTGAAACTATGGTGGAAGGAATTATTTGTGTACATTTTC
CCTGTTTTCTGTTAACATACCTAATCCATATTTCCTTTAGAAGTGAGGGTTTGGCCACATTAAGTGGGTAAAAGTGAGGTGGACACACCCCCTCCTGATT
TTGCTTGCTAAATATGTTTCAACTCTCAAACACCAACAGGGAGAACATATTTATTAAGATTTATCATTGTAAATAGTTTGATTTTTAAATAAGAGCATGT
AACACCTTTTTAGAAATAAAGATGAAAAATCTACCTCCAACTTAATTTGTGTCATGTGTGACTAAGATAAAGATTTGTACAGACTTTCTGTATGTGACAG
GGTGTTAAGAAATGTAAAGGGGCAGAAAGCAACTTGCTGCACTGTTTATTTGTTTAAAGGATTGTGAATTTTACC
>SOAP_k35_scaffold2609 Locus_5075_1 16.6 BUBBLE evgclass=main,okay,match:SOAP_k45_scaffold20938,pct:100/100/.; aalen=216,46%,complete-utrbad;
GAGAGAGAGAGAGAGAGAGAGAGAGAGAGAGACAAAGAGGAGGGAGGTCGACTCTCTTTCTTTCTTCATGTGGGGGAGGAGAGGGGGAGGATTAACCGGC
GCTCACGCACACATTTAATATAAACACACACAACGACACGACAGCAGAGCTTCATCATCAGCAGCAGCATCATCATCAGCAGCATCAGCATCAGCAGCAT
CATCAGCAGCAGCGAGGACGAGAGACAAAGAGACACGCAGANNNNNNNNNNNNCAGAGAGAGGCGATCTGGACCGTCTGACAAAAGACAGACAGGAGCGA
GAGACAGACAGGAGCGAGAGACAGACAGACAGGAGGGAGAGACAGACAGGCCTTCTCNNNNNNNNNNNNNNNCGCCTGATGGCCGACCACATGTTCCTGC
CGCTGTGTGTCTGAGCGTGTTGTTGTGGGTGGGTGTGTTCGGTTTGTCTTTCTAGTGTGTGTGTGTGTGTGTGTGTTCGGTGTGTGTGTGATGGGGAACG
CAGAGAGCATGGAGAGCCAGCTGGCGGTGATCCGGTCCAGAGCCGCCCCGGTTCGACTCCCGATGCCGGACCCGGCTGAGCTGGAGGAGAGGTTTTCCAT
CGCACTGGTAAATACAACACACATGCGCGCGCACACACACACACACACACACACNNNNNNNNNNNNNNNNNGAACACATGAACATGTTTGCCTGTACAGT
GTCTGAGAGTTAGCATGCTAACATTAGCAGTAATTCCAGCTGAGGGTTAGTTCTGCAGTCTGGTTCTGGTCGTGACCTGATGATAGAGCATGGAGNNNNN
NNNNNNNNNNNNNNNNNNNNNNNNNNNNNNNNNNNNNNNNNNNNNTTCTGCCTCTCTGAGGTTGGTGTTGAACCTCCTCTGGTCTGTGTTGGACCTGTTG
GATGTTGTCACAGTCTGTCTGGAGAGGACGTGGCAGGTTAGACTCAACCAGAACCCGCTTTAAAACTACAAAGGGCCTCTGCACCACTGTGCCCAGGTTA
AACCTTTCCAAGAACAAACTGCAGCACATTAGCTGGGGCTGAAGTTAATCATCGTGCTGAGAGAAACAAGAGGACGATGGTGTGTGTAGACCACCTGGAT
CTGACTGGATTAGACATATACATGAAAATGAATCAGGGCTCCGTCTAACTCTATCACTGAGGAACATTTCTGATGAAAAGGAGCTTGACCTGATGAAGAA
CAGGCCCAGCACCAGCCTCAGGTTCAAGGCCTCCACACTCAGTGTTTGACTTTAAAAGTGTCCCAGTGCTCAGAGGTTTCACACGGTTCATACAGCATCT
CTCATGTGGAGTTCAAGCAGCAACCATGGCTGTGAAGTGAAGCTACTGTGGAAGTACCAACATGTCCAACATCCAGCTGGCTCCAGAAGTGAGTCAGTCT
CCATAAGTC
>SOAP_k35_scaffold2625 Locus_5121_0 22.4 LINEAR evgclass=main,okay,match:TransAb_k35_S135670,pct:99/66/.; aalen=133,82%,complete;
GAACTTTACCTTTCCTACCAAAACCTATAGGTCACTGTCTCCCACTCACGGGCCGAGCGCACAGACTGTTGTACATTTTTTTTGTTTTTCTTTTATTGTC
GTCGGATCCGACGGAGACCGCTGTGAAATCAGCTGATCTCCAACTTTTGAGGAGGAACGTGTTCATCCAGAAGGGACCAGAGAACACCAGCCATCCTCCG
TGATTTTCCCCCGCTGCCACCGGAAAATCATCTCGTCGCCACAGCCGGAGAGCGTGCCGACGCACCGCCAGACGCACACCTCGCCGAGGATCACGCTGCG
CATCAGAGAGCGGACTTTTCCCTTTCCCATTCAAGGATCGAGGAAATAAGAGGTTTATGTCTGGGCAGAGACTATAGTTTANNNTGCTGAGGATCACGCT
GCGCATCAGAGAGCGGACTTTCCCCTTTTCCATTCAAGGATCGAGGAAACAAGTAAGAGGTTTATGTCTGGGCAGAGACTATAGTTTA
>SOAP_k35_scaffold2662 Locus_5194_0 22.2 LINEAR evgclass=maina2,okay,match:TransAb_k35_S56285,pct:99/100/.; aalen=654,41%,complete-utrbad;
GAACACACTGCGGCAGTTGAGTTGTGTGTATCTGAGGCAGAGCGAGAGCGAGAGCGAGAGATAGAGAGAGAGAGGAAGATTTAGGAATTGGTTTGCAGAC
TTGAGGCTGCGCTGTTACTAAAAAATGGCCTAGTCGTCCNNNNNNNNNNNNNNNNNNNNNNGGCGTTTCCTCGTTCATTTGTGTGTGTTTTGGACAAGAC
GCCACGCTACCACTGACACTCCGCACGAGCAGCAGCCATCCCGAGCTGTCACTCCACCCCTACAGCCAACTCCAGCAGCGGGAGCAAGATGGACGCCTCG
TTTGGCCCTGCCTTCTCAGCCGTGGCTCCTGGAACTAAAGCAGAAGCATCCAGCACCTACAAGCAGCATAGAAGAACTCCCTCCTCCTCCAGCACTCTGA
CCTACTCTCCACGGGACGATGATGATGGAATGCCTCCCATCGGTACTCCTCGAAGGTCAGATTCAGCCATCTCAGTCCGATCTCTGCACTCCGAGTCCAA
CATGTCCCTGCGCTCCACTTTCTCTCTGCATGAAGAGGAGGAGGACACGGAGCCGCAGGTTTTTGCTGAACAGCCGTCAGTAAAACTGTGCTGCCAGCTG
TGCTGTAACGTCTTCAAGGACCCCGTCATCACCACGTGTGGGCACACCTTCTGCAGACGATGTGCCTTGACTTCAGACAAGTGCCCGGTGGATGCAGCTA
AGCTAACGGTTGTGGTGAACAACATCGCGGTAGCCGAGCAGATCGGAGAGCTGTTCATCCACTGTAAATACGGCTGCAGGGCCACCGCCAGCGCTGCAGG
CGGGGCCGCAGCCTCCACCTCCACAGTGGCTGGGAAACCTGGAGCATACGAGGTGGACCCGCTGGGCTGTCCGTTCACCATCAAACTGTCCGCACGCAAA
GAACATGAGGCCAGCTGTGACTACAGGCCGGTCCGCTGCCCCAACAACCCCTCCTGCCCCCCGCTGCTCACCATGAACCTGGAGGCTCACCTCAAAGAAT
GCGAGCACATCAAATGTCCACACTCCAAATATGGCTGCACGTTCATTGGTAACCAGGACACGTATGAAACACACCTGGAGGTGTGTAAATTTGAAGGTCT
GAAGGAGTTTCTGCAGCAGACTGATGACAGGTTCCATGAGATGCAGCTGACTCTGGCCCAGAAGGATCAAGACATTGCTTTCCTGCGCTCCATGTTGGGC
AAACTATCAGAGAAGTTAGATCAGCTGGAGAAGAACCTGGAGCTGAAATTTGACGTGTTGGACGAGAACCAGAGTAAACTGAGCGAGGACCTCATGGAAT
TCCGTCGAGATGCCTCCATGCTTAACGATGAGTTGTCCCACATCAATGCCAGACTCAACATGGGGATCCTTGGCTCGTACGACCCCCAGCAGATCTTCAA
GTGTAAGGGCACATTCGTTGGCCACCAGGGTCCCGTTTGGTGTCTGTGTGTCTACTCCACTGGAGACCTGCTCTTCTCTGGATCCTCAGATAAGACTATC
AAGGTATGGGACACCTGCACCACCTACAAGTGTCAGAAAACCCTCGAGGGTCATGATGGCATCGTGCTGGCGCTGTGTATCCAGGGAAACAAGCTATACA
GCGGCTCTGCAGACTGCACCATCATCGTGTGGGACATCCAGACCCTGCAGAAAGTCAATACAATCCGTGCCCATGACAACCCTGTGTGCACATTGGTCTC
CTCCCACAACATGTTGTTCAGCGGCTCCCTCAAGGCCATTAAGGTGTGGGACATCGTGGGTACGGAGCTGAAGCTGAAGAAGGAGCTGACCGGTCTGAAT
CACTGGGTCAGAGCACTGGTTGCTTCTCAGAATCACCTGTACAGTGGCTCATATCAGACCATCAAGATTTGGGACATCCGTTCTCTGGACTGTGTTCACG
TCCTGCAGACCAGTGGAGGCAGCGTCTACTCCATCGCCGTCACCAACCACCACATCGTCTGTGGAACTTATGAAAACCTCATCCATGTGTGGGACATCGA
GTCTAAGGAGCAGGTGCGGACCCTGACGGGTCACGTGGGAACGGTGTACGCTCTCGCCGTCATCTCCACCCCGGACCAGACCAAAGTGTTCAGCGCCTCC
TACGACCGCTCGCTCAGGGTGTGGAGCATGGACAACATGATCTGTACCCAGACCCTGCTGAGACATCAGGGCAGTGTAACAGCTCTAGCCGTCTCCAGAG
GACGTCTCTTCTCTGGAGCCGTCGACAGCACCGTCAAGGTGTGGACATGCTAAGTGAACAGTCCTCTCTGCAGGAGTCCACTGGACTCCACACAACACTC
CAAACGGTAACTCTCCCACATGATTTCCTCCTCCACACCGTCTCTTTGATTGTGATTTAGCGGCCGCAGACCGCAGTGTAACCGCCACCTCACGATCAAG
CCGCAGCGGAAAAACTCATTTAACGCTTTTTAAAACTTCAAACAAACACCTGGACCCGATCGCCAAGAGTCGAACATCAGCTCGGGGAGGGGGTCACGCT
TCCTTAGTGACCTCATCACCAGTGCATTATGGGGCAAAATAAAACGAGCTGCCTTACAGTTGCACCGCACTGCGCCAAAACCCCAGACAGACTGGACGCT
GCATCACCATGACAGAGCAGGAAGCAGACTGTAGATGGTCCCGCCTACTTCCTGTGGACACAGCTGCCATTTGAGAACTGTGCTGATGATGCTGACACAT
TTAGTCTTAGGCTGGTTTCACAAACATGGAGAGGCACCACACATGGACATGTTATGTTATCCCACAATGCACCAGAACAAAGACAAAAACACTCAGATTG
TGATTGGTTATTTTCTGCCATTGAACAAGCAGACTTCTTCATCCTACCCACAATTCCTCTGTCCACTCCACATATAGAAATAATCAGCTGCTGGTGAGCA
TCTGACGTGTTTCTCAAAGACGTCTCAGTAAGTGACCGACACGCACTCCTATCTGAGCAGCGGCAGCAAACGAACAAATGAACTTGAGTTTGTCTCCGTT
CATTTAGCCTTGTGTCAAAGCTCTCAATCAAACTTGGTGTGCACCAAAGAACTGTACTGAGACCACCTGACTAGGAGGAGTTCAGGTGGACTGGTTGGCT
TGACGTCCACAGAGATGCTGATGTTAGCCGATCTGTTTCATAAGTAACAAGAAACGAATCTAACGGATCCGCATCAAGACGGTCTGCTCCTGTTTCTGTT
GGAATAATCGTCCACCAGCTGTTATTTGATTTTCTTTTGCATGAGATGATCATCGGTCAGTCTGTAGAAACGATGGTAACATGTCTGTGTGTCACCTGAT
TTTGGATTTTTTTNNNNNNNNNNNNNNNNNNNNNNNNNNNNGTGTGTGTCCAGCAGTTCTGCATGAACAAGTGGCTCCTCCCCTCAATGCAGCAGCAGAA
CACGCCTCTGTCACCCTGATTGTCTTTATATATCACTCCAGATCAAGCTCAAGTCTCAGTTAATAACATTTATAATCAGGTATTTCTTTTATGAGCACAT
AAATAGTTACGAGAGGCATTGAACTGCTGCATGACCTGATGAAGTCACCAGAATTTGATGGCCTCCATGTAGCGCTGATGATGACGGAGGCATCACCAAA
AAAAGGGTCAGTCAGTGAACCAGACTAGAGGTGTGGAAGTGACCACCCCCTGGGGAGACTGAGAAACATGAAGGATCCTCATCAGCATCTGGATAGGATG
AAGTATCTCTGCACTCCGCAGACCAGCTCGTGCACTCATAGTAACGTTGGCTGAGTGGTATTAAAACGTTTCCAGTCCTCAGCAGGAGGATGTCCAGAGG
AAGAGGGTTTGTCTCTCAACGCCTGTTCCAGCCTCTGGATGGAAGGGATCACGTGGACGTGGTGGACGGACGCAGGCGGTAACGCATTTCCTCCCTCCCC
GCTCAACGTGGTGGAGCTCCGTGAAACCAGCCTTTCTAAAACAGTCCTTTTGAATAAGCGAAGACCTTAAAGAGAAGACGGATCTATAGATTTACTGAGT
TTTGTTTATTAGTGCCATGATAGAGCTGTATTCAGAGCCACTCAACGGTTGTACAGTTGTGTAAAATAAGACAGTGCCGAGCCTGGACATGTGCCCATGA
GAATGACTCACGCTGGCCTACATAACAGAGAGGGACAGGGAGAGAGGAAGACGCTGTGTATGTGTGTCTGTGTGTGTCTGTTATCGTGTGTGTGTGTGTT
TATGTGTCTGTTACCGTGTGTGTNNNNNNNNGTCTCATTGAGTGCCATATGTGTGGATGAAAAGTAAGGAAAGACTGTTTCACAATGTGTCTCTTCTCCC
CTCTTCCTGCCCCCCCTGAACATAACTGCAGATTAATACTGATTGTTGTTTTTATGACTGTAACACTCGATGGACTGAGAGTGAAGTCAAGCCATTGATT
GTGTGTAATTAACCTTCAAATTTGAGAGCAGGCGCAAAGAAAAGTGCCATTGAGCGTAAGTAAAGTCTGCTTCCCTACGTGACGTTTGGACCCATATTGG
GTTGAAAATCTGCAAAGAAATCTTGTACATCCACACCAGATGTAAACAGAAGTGCTAAATTCAGTTCCCAAATAATCAGGAGTATTCTGCTGTCATATCA
GTGCAGATCTGAACACTTCTCACTGTAGCCTTGGTAAGAAAGGTAGTCCCGAAGAGAGGAAGTGTCTTCACTGGTCACAGTTGAGTGATTTTCTTGTATA
CTTGTAATCATGTAAGCCTGAGTTGATCATTGATCAATAAAACTGTTGTACACTTTGAC
>SOAP_k35_scaffold2671 Locus_5205_1 15.1 COMPLEX evgclass=main,okay,match:TRINITY_DN29376_c5_g1_i2,pct:100/100/-sense; aalen=374,41%,complete-utrpoor;
AGGGTGCTTTATTTTTTATTTTTGTTTCCAAAGCCAGAAAGAGCTAAATTATATTAAAAAAGGGGTTCAATTGTGCCTGCTCCAACATTAGTCACAAACA
TGAGCATCTCTGGCTAACTAGCTTCAGTAGAAACTTGCTTCCAAAGCCGTGTTATTAACTATCTGCATCAGTGTGTGGGATTGCAGGTTCACTTTCACTG
CGTGGAAGTGAAGATGCTTTTACATTAGAGCTTAGACATCTTTTCTATCTCCTCATTAACTGATGAAAGTGCTGAAAACAGGCTGTTTTATAAGCTCATG
AAACTTTTTAGAGATTCTGGGTTTTCACAGGACAGCAACACTACAAACATATGATCTTATATGATGCACTGCTGTAGATTTAACTATCAGATGGTTATGC
AGTAGTTAAAATGAGCTGAATCTGAAACATCCACAGTAAAATGAAACATACACATTAATGCAGCAGTAATATTAATACAAAAACATCATATATAATAGAA
AACACTGACATGGATCACTTAAATGCAGAATTAATTTTACTTTTAATTATGTACAGTAAGTACATTTTGTTAACCGTTACATCATTTTACTTAAGTAGGT
TTTGAATGCAGCACTTTGACTTATAGTGCAGCATTTTCACATTGTGGTATTAGTTCTTTCACATCTAAATACTTCCTCCACCACTGGTTAGCAGTGGTAG
TAGAGTGGGGCTTAACAAAAAGACATACAAACAAGAAATGTGATGTTCTGTTGCTTGAGGTTTCACTGGTTTTTAGCAAGGGTTCATTTTCACATACGGA
TCCTGCGCTGCTCTTTCCAGAACTCAGCAATCCCTTGAGTTAGCGCTAACTCTGCCAGGCTCCTGCACTCATGGGGGGTGAACCCAACCAATGCGGTGCC
CTTCATTCCAACGTCCTGCTTCCCTGCCAGCTCTGCAACCCTCTCAGTGATGAGGGAAGCTGGAACATGACAGTACGGCTGGCCGCTGATGCTGAAAGAT
GGCCATGGTTCTCCTGCAGTCATGTGACTAGGTGGGGCCCCCTTCACGCTTTCCACATTACAGGCGATTTCCACAGCGCCCTCATGTGGCAAAGCCAGCA
CCTGCACCCCAGGCAAGCCCCCTGGGGTCGACTCCCTGATGGCTGTGGCAATGCTGCGCCCCATGGTGATGTCCTGAGTGTCGATAGTGACATTGCAGTT
CATGACATATGGACTGGCACCAACACCTGTGAGGCCAAATCTTTTCTGTGGTTGCGGCCCCACATCAGGCGTGATCGCCTGCAAATCTGGAATCTTCTTG
AACCAGCCCATCTCCTTCCTCCTCTGCGCCAGCCCCCGCTCAAGGGGGGAGTCTGCCCAGCCGAACAGGAAGGCACTGGTGCCCTGGACCTGCTCTGTAA
GCCCCTGAGCCACAGCCCGAGCCTCTTTAGCACAGTCCTCCACTCCCACCTCCTCCCCCAGGGGGTAGATGGGTATGAGGTCAACTGCACCCATGCAAGG
GTGGACCCCGATGTGAGCGCGCATGTCGATCAGCCCACAGGCTTTCTCACATGCGGACAGCACCGCCTCCCTGATCGAGTCGATACTGGCTACAATAGTG
ATGACAGAGCGGTTGTAGTCCTGGTCATTAAAGATGTTCAGCACTGCTGTCCCCTCTCGTCTAACCCCTTTGGTGTCGTATAAGGCTGCCTTTGCCACAG
TCTCCACCAGGTCTTTCCTGTGAGCTTCGGAAACATTGAGAAGACAAGCTGCCAGTCTTCTGCCCAAAACATTTGAGGCCATGTTTCTACAACAGCAAGA
GTCCTTCTTGATCTGACCAGNCTGGATAACAGTCATGTACAATATTCCAGTCACACAAACATTTATGTGGACAGACATGAAGCCAAGGTGATGAATCTCA
TAACACAAGTGCATCTAAAGAAGTGTTACAGTAACCTTTGAAATGAAAAGTTAAATTCATAATACAGCTATAGCTGTATTATGAATTATGAACACCATGG
CTGTTCAACAAAGCTTATACCGGCTCACTTTTAGTGAGTATGAGTCATTACAGTACAAGTCATTATTTTCTGATGCACCTGCAGCTCTAAATTAGTCTCC
ATAAGCATTTGTGTTAATAGTCTAGATATTTTGGCTATTTGGCAATTCATGACTGCATGGCTGCCATAAACCAGTAACTGCTGAATGTCAACTGAGTCAG
CATGAACCTTTAATGATGATGATGCCACCTACAGACAGTTTGAGGAACCACAGGGACAATGAAGTAACAGAATACTTGCTTTTGTCTTGCTTCTTATAAC
AACAATAATAATAATAATAATTATTATTAGTAGTAGTAGTAGTAGTAGTNNNNNNNNNNNNNNNNNNNNNNNNAATTAACCTGCCATAGCAGTAGAGTAG
AGCTGGCCTACACTGCTGTATTTTAACATCTGACATACTGAAGAACCTGAGGTGGTATGTGGTGTAAACAGTTTAAGATGTACTAATGTACTGGTGTAAT
CTGTGAAATACGTTCATAGTGTAATGAAAGGACTCTTCTTATATCAGAGCTGACAGACTGCACAGTGTTCAAAGTCCAAACTGGAGTAAACTAACTCGCT
GGATTTGTCTGTGGCATGCAAGTCAAAAACATGTTATATCACTCCATAGAGTGTGGCATACTTGCGTTATATTAGATGTTCTTTCAGCGCTGAAAG
>SOAP_k35_scaffold2675 Locus_5217_0 21.0 LINEAR evgclass=main,okay,match:Velvet_k45_Locus_19601_Transcript_11_Confidence_1.000_Length_2616,pct:99/100/.; aalen=856,89%,complete;
CAAAATATCTGCCGACAGTCACGCAGCATCCCTCCGCAGCCAGGCAGGACAACAAAAGCAGGACTGTGTGTGGTGATGTCAGCTGACGGCCCCCTGCTGC
TGAGCTGCTGAGCTGACACCCCCATCATCATCATCATCANNNNNNNNNNNNNNNNNNNNNTCATGTCTCTGGGTGACAACCCTCACCTGCTGCTGGGCAG
GATCCGCTTCCTGAACAGGTGCATCGAGTGTTTCAAGAGGAGCGAGCCGGTGCCGGACTCCCTGTGTTACGTCCCCAAAGAGGTGTGCTACAAGGTCTGC
AAGGACTCATCGTCCACCTCCTGCGCCTCCTCCGGAGCTGCGGCGGGAGCCTCCTCCGTGGGGAAGACGCTCGTGTCCGTGTTTGAGAACCCACACCAAA
ATCCACACATCAAGAAGCTGTGCAAATACAACATCGAGCCGAAGAAAGGGACGTGCATCCGGACAACGGGCGAGGAATACAGGAACAGTCAGGGCCTGTG
GGTCAAAATCATCAAGGAGCAGATGGAGGAGCACCGTCAGGGCCTGGAGCTGGAGGAAGGCTGGATCCTGGTGTGTAAACACACAGAAGGAGGCGACAGG
CTGGTGCCGGTGGAGTCGCCGGAGACCGTCAGCAGACAGCAGCAGCTCTTCGGCTACGACCACAAACCCTGCAACAGGTGGGAGCAGGTGGTGAACGTGG
AGAACGCACTTTACATCGGATCCAAACCCAAAGTCGCGGAGTGTGACGACGCTGCCGTCCAGAAGCTAAGGTATGTTCCTCCCACCTGGACGTATGAATG
CGACGAGGATCTAGTGCACTACTTCTATGACCACATAGGGAAAGAAGACGAGAACCTGGGCAGTGTGAAGCAGTGTGTGACCAGCATCGATGTTTCTTCA
TATTCGGATGATCCAAGTGGAGGCGTGAGCTGTCTGACGGACGGCGACACTGAAACTTACTGGGAGAGCGACGGCATGCAGGGACAACACTGGATCCGCC
TGCACATGAAGAGAGGCACCGTGGTCAATAAACTGATACTGACGGTGGACTCCACAGACGACAACTACATGCCCAAGCGAGTCACGGTTTACGGCGGCGA
GGGTGACGGCCTGAAGAAGCTGAGTGACGTCACCATAGACGATAACCTGATTGGAGAAGTTTGTGTGCTGGAGGACATGACGGCTCACCTGCCTGTGATC
GAGATTCGGATTGAGGAATGTAGAGATGAGGGGATAGACGTCCGGATCCGAGGCTTGAAGATCAAGTCGTCGTGTGAAAGAGACCTGGGTCTGAACGCTG
ACGTTTTCCAGTCCTCTAACCTGGTGCGATACCCTCGTCTGCAGGGCAACACGCCTGACTTCCTGTACCGCAGAGCGCTGGTCATCCAGAGGTTCATCAG
TCTCCTGGACAGTGTGCTCCCACACTTAGTACCAGCCTGGGACTACAGTCTGGGCACCTTCAATCAGATCAAAAGCATAAAACAGTTCCTGCTGCTGTCC
AAACGGCGCTCCGCCCTCATCACGCAGTGCCTGAAGGACTCAGAGACTGGGAAGCCGAACTTCATGCCCCAGCTCTACATCAACCGGCGCCTGGCCATGG
AGCACAGAGACAACCCGTCTCTGGACCCCGGCTGCAAGAACGCCGTGTTCAATCAGGTGTATGAAGGTCTCAAGCCATCTGACAAATTTGAGAAGATTTT
GGACTACAGATGGCCTGCTCGCTACGATCAGTGGTGGGAGTGTAAGTTCATCGCAGAGGGAATCATCGACCAGGGAGGAGGATTTCGCGACAGCCTGGCC
GACATGTCCGAGGAGCTTTGCCCCAGCTCAGCGGAGTGCCCCATGCCTCTGCCGTTCTTCAGCCGCACATCCAACCAGGGTTCCTTAGAGGCCAGAGATT
ACTACGTCCCCAACCCGTCCTGTAAAGAGTTCAACAAGTACGAGTGGATCGGTCAGCTCATGGGAGCTGCTCTCAGAGGGAAAGACTTCTTGGTCTTGGC
TCTGCCCGGGCTGGTGTGGAAGCAGCTGACCGGAGAGGCCGTCAGCTGGAGTAAAGACTTCCCCGCTGTGGACTCGGTGCTGGTAAACCTGCTGGACGCC
ATGGAGAACATGGACCAGGAGACGTTTGAGTTCAGGTTTGGCGAGGAGCTCGTCTACACCACGCTGCTGAGCGACGGCCAGATGGTGGATCTCATCCCCG
GCGGGAGTAACGTGGGCGTTCGCTACGAGGACCGCAAAGAGTTCATCCGCCTGGTGCAGAAGGCTCGGCTGGAGGAGAGCAAGCAGCAGATAGCAGCCAT
GCAGGCGGGGCTGCTGAAGGTAGTTCCTCAGGCGGTGCTGGATCTGCTCACTTGGCAGGAAGTGGAAAAGAAAGTGTGCGGAGATCCTGAGATCACCGTG
GAGGCCCTGAAACGACTCACACACTACGAAGACCTGGAACAAAGTGACAGTAGAGTGCAATACTTGTGGGAAGCTCTGACAAACTTCACCAATGAGGATC
GCAGCAGGTTTCTGAGGTTTGTAACTGGTCGAAGTCGTCTTCCCGCGCCCATCTACGTCTTCCCTGACAAACAAGGCTCTGAAACGACTGATGCCCTCCC
TCAGTCCTCCACGTGCTCCAGCACTCTTTATCTACCCAACTACCCGAGCGCAAAAGTCTGTGAGGAGAAACTGCGTTACGCTGCTTACAACTGTGTGGCC
ATTGACACAGACATGAGCCCGTGGGAAGAGTGATCTCTCTCTCTGCTGCTGCTGCTGCTGCTTCACTGAACAAACTTTACAAATCACCGCTGAATCTCAC
CAAGTTTGTCACCATATCATATATCACGAGCTGTACATAATAAAGAACTATATGGAAA
>SOAP_k35_scaffold2678 Locus_5225_0  2.3 LINEAR evgclass=main,okay,match:SOAP_k45_scaffold4171,pct:100/87/.; aalen=123,83%,partial5;
CAAGGATGAAGTAGGAGGAGAGCTCGGGAGGTTAAGGAGCAGGTCGTCTCCCCTGATGCTCGCACCGCGGGGTCAGGAGGGTCACCGTCATGGGCGCCCT
CGCTATTCAGAGAGGGAGAGAGGGGAGAGACGAAGGGGGNNNNNACCCCTCGCTGCGTTCTGGCCCATAAACTGCATCCTACATCGCAACCCAAGCCAAA
ACCAGACCGCTGTCCATCACAGGCGAAACAGCCTGATGGGAAAAAAAGCAACGTTTCCTCNNNNNNNNNNNNGAGAGAGAGAGAGGGAATATAACACAGA
GCTCTCTCTACCTGACGACTGCCTCCCTGCTGAGAGACGACAAACCAAACTAATCGACTTATCGAGGATGTAAAGATTCAAAAGAACGGCCTCCGTTTAT
TTCCTATTCACTGTCCAAACTTCTTTTAAATATCTCAAGTTTAA
>SOAP_k35_scaffold2716 Locus_5307_0 20.6 BUBBLE evgclass=maina2,okay,match:TransAb_k35_S67445,pct:99/99/.; aalen=1647,59%,complete-utrpoor;
ACACATGAATCACAGACAGACTCGAGTTTAAAAGTTCACTCACTTTATATTTAACAAAAAGAAAAAAATCAGCATCATGAGTTACAACAGCTTATGGTGG
CAGCTGATGGGCTGTACAGGTCCATCGATACTCGGTGTACACNGCTCAGGTGTGCACGCTCAGGTGTACAGGTAAAGCAGTCATCGGAGAAAAACGGAGA
GTTGGTGGAAATTCAACGAACACGACGAACCAAACGTTGTTTGTCGTCTCCACGAACGTCCTCGTAAAAGCACCATGAGAGCAAATCGGATGAAGGACAA
AATTTCAAAATAAAACGACAACACAAACTTCCTGTCGAACCGCCGAGAAAATCTGCCGACAAAAGTGCTTTTTTTTTTTNNNNNNNNNNNNNNNNNNNNN
NNNNNNNNNNNNNNNNNNNNNNNNNNNTTCTTTGACCTTTTTCACCAAAAACGACCTGAAACAAACAAACGACCGAACGAACGAACGACGCTGAACTCGG
AGGAACAAACGGCGTCGCGTTCACATTTAGTCTGAAGGAAACCGTTCTCTCAGTGTAGAAAGGCACCGGCTCGGATCGTGCTCCTTCAGTTTAGACCCTC
ATTACTTCATTAGTACTAATTAATGATTCATGTGGAGCCTTAAAATATTAAATCAAGTCCTGGAATGAGTTCATTTATTCTTTTGATCATCTTTGACCTC
CATACACAGATTATAAATTCATCTTCAGGTGAATCCAGAAACTAAACGAGCCGTCTGATTTATTAAACTGAAGTTCAAAACTGAGAGAAAGTTTCCAGGC
AAATCAGCTGATCGATCAGCTGACTGAAGTCGACCTCCAAACACTCAAACCAAACGTCACGANNNNNNNNNNNNNNNNNNNNNNCTTCCTCCAAAGTTTT
GTACCAGAAATCATTAAAAAAATAAAAAGTCCTGTAAAGTGCAGCTCAATGAGAACGTCTCCCAAAAGTGTGTGTGTGTGTGTGTGTGNNNNNNNNNNNN
NNNNNNNNNNNNAAACACACCTGACGTGTGATGAGTCATGATTGTACCACAGGTAGCTCCGCCTGCTGACAGGTGTGGACAGACGCTGAGGATGTACGGA
GGCAGCAGGGAGCCAAAAACAGGTTTCATGTCTGAGAGTTTTGGCATCGACACTTTTAGATTTTTTGGAGGTTTCAGATTCAAATCTTAATTTTTCTTAA
GTGGAGTCAGTCTACGGAGGCCCAGAGGAGTCATGTTTTAATATCTCGTGCCACAAAGACACTTTAATCGTCTTTTCTCTGCACAAGATACAAAATAAAT
TCTTCCTGGACGTTTTTGTTTGATTATTTTTTNNNNNNAAAATTAAAAACCTGCTTGCCTCGTTCGGTTGAATTATCTCAACTGGACGACGCAAATTTGA
CTAATTTAAAATAACTGAGGATCAAAACGTTCCAAATGTTTTTTTGAGTCGACTGTAAACAGGAAACATCGTCTCAGCCTGTTTTTTATGATTAAAATGC
CTCGTTAAGACAGATGATTTTTTTGTGCTTTCATGTTAAACAAACAAAAACAAACATTGTTAAACTCGACTTAACTAAACAGGTGTGATGTGTAAAGCAG
TAAAGATTGTCAGATTCATGCTGGTGTTATTTTTCCTCTCGACAACAAAACGAGCGNNNNNNNNNNNNNNNNNNNNNNNNNNNNNNNNNNNNNNNNNNNN
NNNNNNNNNNNNNNNNNNNCACGATGCGACAAAGTTTTCTTGAAAAATAGATTTCTGGTCGTCACGACAACAAAAAGACAAAAAAACAGATTAACGACAA
AAAAAAGTGTCAAGGCAACAGGATGGATGCCGCCTCGGTTTCTCTTCTGGTCCCAACTTTTCTGCCTCCACAGATTGATTTGGCACAAACAGTCCTTCAA
CATCAGATTAACGTTACATGAACAGACACTGAAACCTGGATATGTTCTTCGATTTGACCGATCTGAGATTGTCGCCGTACGTTTGGAGTGATTCTGTAGA
AAAATAGAATGAGGCAATATAAAAAAAGACGGAATGAAAAGTTCAGCGAGAGTCAATGGAGAGATTTACAATGATTCTATATAGCTTATAAATACGATAT
CTACACAATATGTGGTACAAAAATACTATAGAGCATTTAGTGGGCTGAAAAACAAAAGAAGGTTATGAAGACGTCAACCGGTCAGGCACAAGGTCGTCGT
GTTGGCGGGAAACGCTGCGTCGTCCTCTGCGGCGTGGAGGGAAAACGGTGGTCGGCGTGCAGCTTTGGGTCACACACAGAACAGAAAACAAGTTTTGGTT
TGGATCCTGTCCGACGCGGCGGGCGTGAGTCATCGAGCTGATTGGTTCGTGGAAACGTGACGTAACGTACGGAGGACCTGGAGTGGGGGGGGGCGGGGGN
NNNNNNNNNNNNNNNNCGGAGCTTGGAGTCGGTGGATTGTCTGTTTGCTCTCGTCCCTTCGGGGCCTCCGTACGCTCCCAGACTGGTCGGATCCCCTCGC
CGTGGCTCCTGCTCTGATTGGTCGGGTAATAAATATGTGCCTTACAGTGTTATTGCTTCAGCTCGGAGCGTCACGTGACTCAGCCCGCCGCGCTCTTACG
AAGCGCTTCGTAACATGACGAGGTAAATTCAAATCAAAGAGCCGGTACCACGATCGCGGACGGCGGGCTTCTTCCTCTCCTTGTCCAGTTTCCATGGTAA
CTAGAGATGGCCGCCGAGCCGCAGGGGAGGGGGAGGAGCTCTTCTGTTGTCGTGGTGACGTGTTGATGTTTTTCATATTTGGCATCAGATAAGTTAAAAC
GTCCCGCCGCCCGTCCGTCCGTCCTTCAGCCTCGTCCTCCTGGTTTAAGGCAACTTATATTTGTGATGATTTTAATAAAACCTTTTCTTAAAAAATGTAC
AAATTTCTTAATACAAACCTCTATGGCATCATCAGTAAACACTGTATAGAAAATATATAAATATGTTTTTCTCTTTTTAATGTACAAACGTTTGTTTCCT
TTTGTCCTCCTGCGCGGCGTCGCCTCCTCTTCAGTCTCTCGTTCCCATTTTTAACCTCGAATATGCACAATTGCTATTTACAGTGAGGGGGCGGAGCTGT
GCGGNNNNNNNNNNNNNNNNNNNNNNNNNNNNNNNNNNNNNNNNNNNNNNNNTCCGTGCAGGGCGACGGCGGCGGTGGGTAGAGGTGGTGGGAGTAGCTG
CGCTCGGTGTAAGGCGACGGCGGGCAGCTCTCACAGTTCTCCTCCGCCGACAGGTACTGGCTGCGGGGCGTCGGCGGCGGCGGGAAAGGCTCCGAGTCGT
AGTTGAGGTCGCTGGTGTAGCCCTTGGCGGCGGTGGCGGCGGTGGCGCTGGACTTGAGCGGCGCCCGTCGTCCCGGTGTGTAGTCGCTGTCGCACACGTC
AGTACTGCAGGGCGTGGTGGGAGGGGCAAAGTGACGGTAGGTGTAGGGCCGGTAACTGTAGGATCTGTGTGTTGACGGGCTGTTGGACGAATAACCAAAC
TCCATGGTGTACTGCGAGCGGACCGTGGCCGGAGACGGCGGAGGGTTCAGGATCGGGGGGAAGTAGGTCCCTTTGGTGCTGGACGAGCTGCTGGACGACG
CTCCGGTCACGTGGGCGCGGTCGTACGGAGGCCCGCTGCTCCCGCCCATGATGCTGAGAGAGCCAATCACAGACTTCCCTCTGGACATACCTGGCAGCGA
GCTGGACAGCGAGCTCGGATGCGGCACGTATCCCAGCGGCACAGACGGCCCGTGGACCACGAAGTCGTTGGTCACCGTCTCGCCGTCGTCCTTCATCTGT
GGACAGAGGACGCGCTGACACACGAAGTACACGGCGCCCACCACGAACAATGCCATGACCACGCCCACGATGGAGCCGATGGTGGTGTTGGGCGGAGGAG
GCGGCTCCTCTGTCGGATAGCAGCCGATCTCGTCCGAGTTGTCCGTACAGTCCATGTTGTGGTCGCACTTCTTGTGTTTGCCGATGCACTGACCGTTAGA
GCAGGTGAACTGATCCGGAGGACAGCGCACTGGTTCTCCTTCACACTTGTTCTCGTCGGACCGGTCCTGACAGTTGATCTCTCCGTTGCAGCGCAGGCTC
AGGTCGATGCACTGCCGGCTGTCGCACTGGAACTCCGACTCGGAGCAGACGGGACAGTCCTCCTCGTCGCTGCTGTCGTCACACTCGGGGTAACCGTCGC
ACCTCCACGCCTGAGGGATGCAGTCCACCTCCCCGGACGTGCAGGAGAAATGCTCCGGGGAGCAGGTGGGAGGCTCTCCACAGGAGAGCTCGTCCTGCAG
CAGAACCAGGTGGACCGGACACGAGCAGCGGGTCGTCCCGTCTCCCTTCACGATGCAGATGTGGGAGCAGCCGCCGTTATCCCACGTACACGGGTGTTTA
CTGTACTCCCTCATGTCCAGCTCGTGGACGGCGTGGATGTCGCTCAGGTAGGCGATGCGGGCCTGGATCTTGGTGCGTCCCTCCCTCGTGGTCTTGTCGA
TGCGTTCGATCATCTGCTGCTGCTTGTCGATCCAGTACAGGTGGTTCTCGAACACGGTCAGGCCGACCGGCTGCAGGATGTTGGAGTCTGCGATCACGAT
CCGATTGGCTCCTGACAGGTCGCTGCTCTCGATGCGTCTCAGGTCCGAGTCGACCCAGAACAGTTTCCCGACCTCGTTGTCAATGGCCAGAGCGACGGGT
TTCCCCAAACCGCTGAAGAACAGAACCTCCCGCTCCGTCCCGTCCAGCGCCGCGCGCTCGATCTTTGGGGAGCGCTCCAACAGGTTGGTGAAGTACATGT
ACCCTCTCTCCGGGTTGACCACGATGGCTCTGGGTTTGTCGTGCTCTCCTCTCAGAACCACGCCGACCCGGCTGCCGTCCGTCCGGGTCACGTTGATGAC
GTTGGTGACCTCGCTGGTCCAGTAGATGAAGCGGCTGTAGATGTCGATACTCAGGTCGTACAGCTGCAGACCCTGACTGGGCCCGCCCAGGGAACTGGAC
ACCACCGTCATGCTCTGGTTTCCGTCCTCCTGAGCGCGGCGGATGACGTTCTGCTTGGAGTCGATCCAGTACAGCTGCTTGTCGAGCGGGTCGTAGTCGA
TGGCCCGGACGTTCCTCAGGCTGTGGATCGGCAGGATGATGTCCGGACTCTGCTGCTCGTCGATCACCATCCGGTTTATCGCCGTCTTCTGGCTGAACAG
CAGGAAGGACGTCGGTGCGCTGCACGTCTTGTTGTCGTAGTTGAGGGAGAAGTGGGCGGGGCATCCACAGACGAAGCTGCTGACGGGCACGGCGAGGCAG
AGGTGGGAGCAGTGTCCGTTGGTGGAGGCGCAGGCGTTCCAGCCGCCCTGTCGGGACGAGTGGAACACCAGGATGTCCATGACGTAGTCCAGGTGACCCT
GGATCACCGTGCGGTTCTGACCGCTCGTCTTGTTGGCCCGCTCGATGCTGCGCTGGCTCCAGTCTGTCCAGTAGATGTAGTCCTGGTACTGGGTGAGTCC
GAACGGGTGAGGGAGGTCGTCTGCAATCACCTCACGGTCCTGACCGAGCATGTTGGACGACTCGATCAGCGTGGTGTCCAGGTCGGTCCAGTACAGGCGC
CGCTCGGCGTAGTCGATGGTGAGTCCGTTGGCTCGACCCACGTCGGCCACCAGTGTGATCCGACCCGTCCCGTCCATCGCGGCCCGGTCGATCTTTGGCT
TTCCGCCCCACTCGGTCCAGTACATGTACCCTTCAGCTGGATCCAGAGCCAGAGCTCGTGGACTGTCCAGATCCTTCCAGACCAGAACCTGCCGGTGCTG
CCCGTCCAGTTTGGCCACCTCGATGCGGTTGGTGCCGGTGTCAGCCCAGTACAGGTTCTTCCCCAGCCAGTCCACCGCCATCCCCTCCGGATAGTCCAGC
CCGAACTCCACCACGTGCTCCAGAGCGCTGCCGTTCATGAAGGCCCGGCTGATGGTCTTCAGGGTGATGTCGGTCCAGTAGATCCGGTTGTCGGTGACGT
CGAAGTCGAGCGCCGACGCCTCCTTGACGCCGGTGAGCGGGATGGCCACGTTGTTGTTGTTGGTTTCCAGGGAGATGCGGCGGATGTCGGTGTGGCGGGA
AAACAGCAGGAAGGCCTCGGGGACGATGCACGTCCTCATGTCCGCGATGAGTTCGAGGCCGATGGGACATCCGCACTGCACGCCCTGAGGCTTGTACAGG
CACAGGTGACTGCAGCCGCCGTTATTCTCCGCACACGGGTTGGTACCTGAGGCACGGTGCACGTAGGTGGCCTTCAGGCCCATGAGGTCGGGCAGCTGGT
CGATGATGAACTCTCTCTCCGCGGTGCGTTTGTGGACGCGCTCGATGCTGCGCCGCTGCCAGTCCGTCCAATAGATGAAGTCACCGAGCAGCGTGAAGCC
GAAGATGTGAGGAAGTTTGTCCTCCACCAGAACCCGCCGGCCCGACCCGTCCATGTTCATCACCTCGATCTTGTCCGTCTTGGCGTCCCCCCAGTAGATT
TTGCGTTCGTCGTAGTCGAGGGCGAGGCCATTGGGCCAGCCCAGCGAGGTGTTGACCATCACGACCCGCTCCATCCCGTCCAGATCGGCACGCTCGATCT
TCGGGACCTCGCCCCAGTCGGTCCAGTACATGTACCNNNCGGCCACAGGGTCCAGCACGATGGCTCTGGGCTCGTCCAGGTCTTCAGAGATCAGGATCTT
GCGCATGGTCCCGTTGAGTCGGGTCACCTCGATGCGGTCCGTCCCGGTGTCGGTCCAGTACAGGTTTCGGGCGATCCAGTCGACGGCGATGCCGTCCGGG
TGGTTCACCTGAGACGTGACCACAAACTGGGCGTCGCTGCCATCCAGCAGCGAGCGGCGGATGGCCTTCACGTCGTCGTCCGTCCAGTAGATGTATCCCT
CCACCGGGTCGTAGTCGATGGCGATGGCGTGGCGGATGTCGTCCACCTGCAGGATGATGTCGGTGAAGTCCGGCATGTCCAGAGAGATCCGGCGCAGGTC
GGTGCGGCGAGCCAAGAGCAGCATCTGAGTGGCACCATCTCTGCAGGTCTTCCCGTCCTCCAGCAGCTGCACTCCGGTGGGACAGGCACACTGATAGAAC
GGCTTCAGCGGGGACAGGAGACAGAGGTGGGAACATCCTCCATTCTTCACTGAGCACGGACTGTCCACCAAGATGTTCTGTCTCTTGGCGCTGAAGACGT
GGATGTCCATCGGTGAGAAGATGTCCGAGTGGACGACGCGCTGCTCGGCTCCGGTCTGCTTCCTGCACGAGTGGATGGAGTGAGTGTTCCAGTCGGTCCA
GAACAGAGTGTCCTCGTACAGGGTGAGGGCGAACGGGTGGGGCAGCTCTCCTTTCACCACCACCTCCCTGGAGGATCCGTCCAGGTTGCAGCGGTGGATG
AAGTTGTGTTTGGCGTCGGCCCAGTACAGTTTCTCTTGGCTGTAGTCCAGCGTCAGCCCGTTGGGCCAGTAGATTTCTTTATCGATGATCATGGAGCGAT
TCGTCCCGTCCATCCCGGCACGCTCGATCTTTGGGATCTCACCCCAGTCCGTCCAGTACATGAACCCTCGTTCTGGATCCAGAGCGATGGCCCTCGGCTG
GTCCAGCTCCTGCCAGAACAACACCTTCCTCAGAGACCCGTCCAGCTCCGCCACCTCGATCCGATTGGTCTCCGAGTCTGTCCAGTAAAGTTTACTCCCT
AACCAATCACAGGCCAGTCCGTCCGGGGAGGCCAGACCCGGGACTACCGTCTGGATGGCGCTGGCCCCCGACTGGTTGAAGACCGTGCGTTTGATGGCCT
CCTCGCTCACGTCGCTCCAGTAGATGAGGCCCTGGGAGTACACGTAGTCCACGGCAGCGGCGTCCTCCAGCCCCCCCACCACCACCGTGGCGTTGGCCTT
CTCGTGCGCCGCGTCCACGAGCCGAAGGTCCCGTCGGTTCGCATACAGCAGCAGCGGCACGCCTCGTATGAGAAAACAAAAACTACACAACAACAGGCTC
CGCAGCACGACACCCATCTTTCTCCCGTTTCTTGGCCCTGCCGCCGCTCTCTCCTCAGCGCAGTATTCCCATCGCTGCGGCCGCTCCTCCGGAGAAAAAA
GGCGGATTTCCAACTCAAAAGTTCGGCTTGAATTTGAGCTAAGACGCGTTAAACGATCCACACTTCCATCCTGGCTGGCTGGCTGCTTGCTAACTGCGTT
GGATCAACTCTCCGTGTCTCACATTGTCCTGCAGGAGATCCGTCGTCTCCTTCCGCTGTGAGGAAGCAGC
>SOAP_k35_scaffold2733 Locus_5319_0  3.2 LINEAR evgclass=main,okay,match:Velvet_k35_Locus_40468_Transcript_11_Confidence_1.000_Length_217,pct:100/95/-sense; aalen=119,99%,partial;
GACAGCTTTCACTGCTACACCAACAGTTAGTCAAGGTATGCACCACTTCCTGTTCATTGCACAGATGTGTAAGACTGGGCGATCTGTAGACAAACAGCAA
ATCTTTACAACCATCTTCACAAGAATAACTCCTGATATGTTTGTCTCTTTTGGCTACATACATGTGAAAGTTTCTCATAACTGCATAGTGATAATCCGGC
CTCTTTCNNNNNNNNNNNNNNNNNNNNNNNNNNNNNNNNNNNNNNNNNNNNNNNATTCACTTGATGGTTGTACATTATGTGAAATAGATTTTCTACACGC
TCCTTTTAAATTGAATTCAATTCAGCTCAAATATCAGAAAAAAATGAGAAAAATGCAT
>SOAP_k35_scaffold2743 Locus_5340_0  5.9 COMPLEX evgclass=noclass,okay,match:TRINITY_DN27724_c2_g3_i1,pct:100/42/-sense; aalen=123,58%,complete-utrpoor;
GTCTCTGAGCTGCTGCTCTGTGTCAGGACTACATTACCCAGAGTTCCACAGGGAGGGGGAGGAGGAGGCGGAGCCTCACCTGCCCACACCTGCAGAGTGA
CTGAAGACTGAAGGAAGAAAAACACAGAAAACAAAGAGAAGAAGAAGAAAATGTTCACAGGATCCAAACCTGAGTCCCTGATCTGAACCCACCTGAACCA
GACTCACCTGATCCGGGTCCAGTCTGAGTCCACCTGGATTCTGGATCCTGGATCCACCTGAGACTGAAGATTTCTCAACTTTTACCTGAAGCAGGAAGTG
AGAGCAGGAGGAGCCGCAGACATGGGTAGTAAGGAGCGCTACCATTGGCAGGCTCAGANATGTGAAAATGAGCGGGGTGGACGACATGGTGCTGCTGTCC
AAAATCAACGAGGACGCCATCACGGACAACCTGAAGAAGAGATACATGGACGACTACATTTTTNNNNNNNNNNNNNNNNNGTATCCTCAGAGTCTGACAT
GAGTACACGAGTACGAGTTCGAACAAACAAACCTCAAATGATGAAACGTTATGAATGCGTACATAACATCAGTTAGCTTAGCATAACTCAGCATGTCTCC
ATGAATACGACCAGCATCATGAGCTAGCGGACCTTTCAGAA
>SOAP_k35_scaffold2758 Locus_5377_0 17.2 LINEAR evgclass=maina2,okay,match:Velvet_k45_Locus_12922_Transcript_12_Confidence_0.667_Length_2569,pct:99/100/.; aalen=619,35%,complete-utrbad;
ATAAATGAAAAAAGTTTTTTTTATTCGTTAGTGCTGTGTGTAATCGAATGCTACATACATACAGATACTCTTAGCATGAATGTACATGTACTGTACGTCG
CCACAAAGTTTTTTTCTTTTTTCTCTTTTGTTCAACATCATTCACATAAACTACAGTACAATTTGAAAAAGCTATAAGAGGGAACAGTGCTGCGAGGAGG
GCGGGGAAGGATAACGGGGGAGCACCAGTTCCCAGGGACAGAACACAGGAACTAACACAGCAAGCATGCAGAGAGCAAGAGACACCAGGGTCCGACGGGT
TTGTTTGTTTACTGCAAAGAAAGAAGATGGCGGGTAGGGTGAACTGGTGCCTACACTGACTTTCCCCCCTTTTTAAAAACCATCAGTTAAAACGCAGAAT
TTGTGCTTATGCAGGAGATTTTTGTCCTCTCCGTTCCCTGACTGCTTGTGTTGGATATGGGAAGGTTTGCTTTTTTATTTTNNNNNNNNNNNNNNNNNNN
NATGGATACAGACGACTAAAAACCAGAGCTGCTGGGCTCGAGTGTGTGTGTGAGGCGTAAAGCACCGACTAACAAACGTCCTTGAGCCTTTGAGTAGTTT
CTTGGCAAATATGAACCCACCGTCGCCGATTCCTGATGTGTGTTTTTGTGTAAACGGATTCATGTGTCAATTTGGCGTCGCTCAAANNNNNNNNNNNNNN
NNNNNNNNNNNNNNNNNNNNNNNNNNNNNNNNNNNNNNNNNNNNNNNCTCTCCCTCGAGGAATATAGATATTCATATCGATTTAATAAAAAAAATATAAA
CAAAAAAACATACAGTACTTCTTTACTTCAAGTCCAAGATGTTCTCTTGTAATGCCAGATTCAGGAAAATAAAACTAAGACGATGGAAACGACCGTCTGA
CCTCGCATGATGATGATGTTAGAGACAGGAAGAAGCAGTGAGAGGCACAAAAAAGACGTCCGCCTGTCCTCCTCCGTCCTCCGTTTGCGTTCAATACTGC
ACTCGAACCAGTGAAGACAGTGAGAGAGGAGGGAGGGGGACAGCCGACATGTAAACCAGCAAGAATCTCGTTCAAAAGAAGAAGAAAAAGGAGGAAGGAA
GGTGTCATCCGCTCTGGTATAAACACACTCCGACAGACACGACGTCAAACCTTTAAACGCAACACGTAACAGCATTAATATTTCATTCAAAACACACAAA
AAAAACAGGTTAGGTTAGTAAATAAAAAATAAAAGTCTGTAAAAACATTTCTAATACATTTTCTCTACAGTCTGAATTTCCCTGTTTGACAGAATACCGT
TTACATTCACACGTTATTCAGACTCTCACACACAGAGGGCGATCTTTGAGATTTCCCTTCGGGACACAATCACTACGTGGACTACAAAAAAAAAAAAAAA
AAACACAACCAAAGAGTTTTNNNNNNNNNNNNNNNNNNTTTTGTCAAAACGTTTCACGTGATAAAAAGTAGCAAGAATACAAAAAACAGTTCTTACGTAA
TCAGTTTTTTTTTTTTGTTTTTAAGAAAAAAGACTCACATCCATCATCCATCGTATGTACAGGCTGAGAGAGGACGAGGCGCGGCGTTCACGTACGACCT
CTGCAGGAATTATATTAGTGTGAAATATATATTTATCTATACTGCAGGCTGAGATCGGTTTGGATCTTCTGTGGGCGGGTTTTTATTGGTTAACTTCAGC
TGGTTTGGGGATCTTTTGGTACAAAAACTCACAGACGTTTTATCATCATCGTNNNNNNNNNNNNNNNNNNNNNNNNNNNNNNNNNNNNNNNNNNCTTTCA
TAAATAAAACGTGTGAAACTCACAAAAAGGGGGAAGCTGTTTGTTTGTGTCAAACTTCCTGGTGTTTTAACAGCGACAGGAAGAGGCAGGAAAAGAAAGC
AGAGATGAGGGAGGACGGAAACAAAAGGAATGATCTCCCTCTGGTGGACAACGGCCTGTTAGGTTAGTTTGACAATTTACAGCAAACTGACTGTACTATG
GATGTCAAAACTCCACTTAGCACGTCTCCGTAACCACACCACAAGCGTTTTAGAAGTGTTTTTCCCGCCAGATTTCGTCATTTTTACCTGGTTTAGGCTT
TCACACAGGATCAGACGCAGGTTTTTTTCCATTCATTTGAGCGGGAGTTGTCNNNNNNNNNNNGTGATGCAGCGAGCTAAGAATGAGCCGGATCCAATTT
TTGGAGCCTGTCGGGTTCTGACTTTCTCCGTTTTCCCCAAAAGTTGGATCTGGATCAACTTCTCTCCCGGACACCCCTGCGTTGCGGCCTGCCGGTGCAG
AAACGGACTAGCCCCATTGAAATGAATGGAAAGCGCCTAATCCTGTGTGAATCGAGCCCAAAGTGTTTCCCTTTGTAACAATCTGAAGTCTGCACAGGGT
GTTTTGTTTTGAAAACCAGATTCTCTGTGTCTGACTTCCTGTCAGCTCAAGCTGCAAAAATAAGTCAAGCGGAGAGACGCTTCTAAATACGGACCGTGAC
GCTTCTGGTGGGGTTTAAAACGTTGACTAGAAAGTCCGCGATTAGCTCCAGTGCTAACGGAAAGCATCTGAGCCCGNNNNNNNNNNNNNNNNNNNNNNNN
NNNNNNNNNNNNNNNNNNNNNNNNNNNNNTAAATATTTGCTAGATGGACCTGTGTTATGGTGCCTGTTTCTGTCTCGATATATAAAACGATGGTTCAGTG
GTTGTGGCCTCTTCACTGTGTGAGAATAAAAGGAATAAAGAGGTAGAACAAAAAGGGAGATTCAAAGGCCTCCTCTGGATTTCATGGAATGATCGGATCA
GAGTACTGACGGGCTTTGAGCAGGTTAGCAAAGCAACAGAAACCTGGTGGGAATGACGCGTTAATAACAGCCTGGACTTCCTGTAAATGTGTCGACAGTT
AGGTTGAGTTAACAGACGAGAGGAAACAAGTCTCAGAGCGTTTATAAGCACTGCGGCACGGGGTAACCTCCGCCGTCCGCCGTGTGCTGCACCGTGTGAT
CCTGCAAAGAGCCCAAGTCACTGAAGCGCTCCCCGCACCACACGCACTTGAACTGGCCCTCTCTGGAGTGCGTGCTGGAGTGTTTGGTCAGGTGCTCGCG
CTGTTTGAAGCCCTTGTTGCAGTGGTCGCACTTGTACGGCTTCTCGCCCGTGTGCACGCGCCGGTGTCGGTTCAGGTCGGACGAGTACTTGAAGCGTTTC
TCGCAGTCGGGGCACTTCAGCGGCTTTTCCCGCGACGGGTCGCAGCGGTGCTGGACGAACTCCGACGAGGAGTGGAAGCGCCGGTCGCACAGCGAGCACT
TGAGAGGCTTCTCTTGGCAGTGAGAGTTTTGGTGACGCTGTAGCGTCGAGCTCTTCTTGTAGCCCTTGCCGCAGACGTCGCACTTGTACGGCTTGTCGGG
CGAGTTGTTGGACGTCTCGCCGCACTTGTGTCTGAGCAGCTCGCCCGACTGGCTGAACTCCTTCTGGCACGAGGCGCACTTGAACAGGTTGTCCATGCCG
TGGACGTGCTGGTGGTAGAGGAGGTGTGAGGGCTGCATGAAGCCCTTGTCACACAGGTTGCACTTGAACGGCCGGTCGGTGGGGTCTTTGTGCGTGCGCC
GGTGTCGAATAAGTGCGTACTGCTGCTTGAAGCTCATCTGACACTCGTCGCAGTGGAAGGGTCGCTCCTCCGAGTGCGTGCGCTCGTGTTGGCGGAGGTC
GGACGGCCGCTTGAACCCCTTCCCGCACGTGGCGCAGCGGAACGGGCGGGAACCCTGCGGGTGGCAGGGGTGGTGGAGCAGCTCCGACGACTCTTTGAAG
TGCAGCTCGCACAGGTTGCATTTGAACAAGTGCTCGCCGGAGTGCACGTACATGTGGCGCACGAGGTGGGAGCGGTGCTTGAAGCTCTTCTCGCAAACGG
CGCACTTGAACGGGCGCTCGCTGCTGTGCGTTCGCTGGTGGTGCTGGAGGTGCGACGACTGGCTGAAGGCCTTGTCGCACGTGTCACATTTGAAGGGCTT
CTCGCCCGTGTGCACCCGCTCGTGCCGCGTGAGTTCGGACAGGTGTTTGAAGCCCTTCTGGCAAACGGAGCACTTGTACGGCCGGTCTCGCGCCGACGGG
AAGGGGAGGATGGACGAGCTGCTGCTGGCTGACGCCCCGTCGCTGCTGGGCTGCTGGGGGTTGTTCGAGTTGGGCGTGATGCTGCCAGAAGAACCGGGGC
GGTACGTCTTCTCGCATATCGAACACTTCATTGGGTTGGTGCTGTTGTGGGACGTGTGGTGCTGGGCTAAAGAGGTGAGCAGCGAGAAGCCCATCTTACA
CACCCCGCACACAAACGGCTTCTGCTCCACCTGAACACACTGGTGTTCAAGCAAGTCCGTGGCCTGGTGAAAGATCTTCATGCACTGGGTGCACTGGAAC
GACCTGTCCTGACTCACCATGCACTGGTGCTCGTGCGGGTTAGCCAGGTGAGAGATATCATGTCCACACGCCCCACACTTGTGTCCTCCCTCCGTCCCCA
CCTGTAGGGACGTCTGCTGGGCCTGAGCGGGGTGCTGCTGCTGCTGACCGAGCCCGCCTCCGTGCTGCTGGCTCCCGCCGTGCTGCTGCCCGTGTTGGCC
GTGCTGTCCGTGCTGCTGCTGTAAAGACGTCGCGTCCGGCTGCAGCACGATGCCGTACACGGCGCAGCCCAACGCGTTCTCGGCTCCCGGCGGGATGGTG
TGGACGACTTGAGGCGGAGCGACTGCGTGCTGCTGCCATGCCTCCGTCATGCGGGCTCGGGTGTAGGGGTTCAGTTTGGCAGCCGGCGTGGCCCAATCCA
TCTCAGCAAGCGAGGGTGCTCAGTGAAGGACCAGCGTCACGCCGAGGAGAACAGCTGTTTGTTGAGATTCAGGAGAATCCCCGACTTTCACTTTATCCTT
CAAGTCTTCAAGTCGTATCTGGAGCGTCCATTCGAGATATTCCCGGGTAAATGCCAGCGCGTAGCGGGGTTAGCGGGGTGGTTAGCTGCCCCTCCGCCCC
CTCCAGAGTAACGCTAACGGTCCGCTGCTCGCAGCCGCAGACGGAGCTCGGTGCTCGGCTCGCTCTTGTTTCGGGGCCCGAGGAGGAAAAAAAAAGAAGA
GATTCAGGATTCGTGGGTGATTTAAATGGGTTAAAATATTCCCGCTTTTNNNNNNNNNNNNNNNNNNNNNNNNNNAATGCCGCCGTCTCACGGACACATC
CGTCCCGGTGAAGTCCGGACGGACCCGAACATTATAAATACGAGCTAAAGCTAGCTGACGGCTAGCACAGCCTCTGCCC
>SOAP_k35_scaffold2845 Locus_5567_0 17.1 LINEAR evgclass=main,okay,match:SOAP_k55_scaffold17906,pct:100/100/.; aalen=905,52%,complete-utrpoor;
GGAAAGAGGACAAAAGAGGAGGAGACGAACAGAAGAAGGAGGGAAGATTGTTGCCCGGCGCCCGGCGAGCAGAAGAGAAGGAGAGGGAGGGAGGGAGGTT
TGAAAAGAGGGATTTGCTCGATCTGTCGGGGGTGCATGCNNNNNNNNNNNNNNNNNNNNNNNNNNNNNNNNNNNNNNNNNNNNNNNNNNNNNNCCTGCAT
CAGTGACGGGCCGACAAAAGGTGAAGAATGCGCAGTAAACCGAGCTGGGGAAGCCTCGCGGCGAGCGGGGGACTGGACGTGAGACTCCCCAGGACTAAAG
CCTTGCTGCTGGGCTTGGTTCTCGCCGTAGCGGCCTGGTGCCCTCCGCCGGTCTGTGCAGAGGTGGAGGTCGACGTCCTGGGCGAGGCGGTGTTAGAAGG
TGAGGGTGTGGGCAGGACGAGCGAGCTGGAGGCCTCCATGCGCTCCTCGTTCCTTCAGGACTTCCAGGAGGCGACGGAACGTATCCGGGCGATGGATGCT
GTCGCCGTGGAGACCGGCGAGGCGACGGTGACTCAGCAGAACACGGAGGCCACACCCACCGCCTTCCCAGACTCCTCTGCTGTGGTGGGTCGGATCTTCC
AGATGAAGGTGCCAAACAAGATGGAGGATGTTTACCTGGGTGACATCGTCAAGATCACAGAGATGGGGAAGGAGTCCCTCCCCGGCTGGCTGCACTGGGA
CGCCAGCAGCAGAATCCTGCAGGGTCTACCTTTGGAGGAGGACAAAGGTGTCCATTACATCTCTGTTTCCATCTCCAACCACACAAAATCCTCCGCCTCT
TCAGAGGTATTCTCCATTGAGGTACACCCCGAAGATTACTTGGACGCAGATTCAGCTCAGCTGGCATCCAACCAAGCCTCTGCTGAAGATGACGTCCAGC
CATTCATGTGTAGCAACGAGGAGCCGGTCACAGTGCTGACAGTGATCCTGGACGCCGATCTGACCAAGATGAGCTCAGAACAGAGGGTGGAACTCTTGGA
TAACATGAGGAGCTTCTCTGGGGTGGGGCTCCAGCACATGAAGATACTCCCTGTGGTCAACAACAGGCTGTTTGACATGTCTGCATTCATGGCTGGGCCG
GGCAATGCAAAGAAGGTGGTGGAGAACGGAGCTCTGTTGTCCTGGAAGCTCGGCTGCTCACTGGAGCAGAGCACAGTCCCGAATATCAACAGTGTCCAGG
GTCCAGCAAAGGAAGGCACAATGTCAGCCAAGCTCGGCTACCCTGTGGTGGGATGGCACATTGCCAACAAGAAACCCCACGTCCCTAAGCGGGTGAGGCG
CCAATTAAACAACACTCCGACACCTGTTCTGGTTGTGCTCCCTCCGACAACTGTAGTGGAGCCTCCAGTGAGGATTATTCCAACCCTCTCCTCTCCCTCC
ATTGCTGCACCAACCGAAAGTTCCGCTCCACCTGTAAGAGGCCCTGTTCCTCTTCCAGGCAAGCCTACAATCAGAGTCCGTGACCCCATTGCCCACACTC
CAACACTGGGGCCCCCTCAACCAACAAGGGTACTGGAGACCACCAGCACCATTCCTATTCAGCCAACCATGACCAGGCCTACTTATGTGGAGGCCACTGC
CACACCACCCACACCTACTAGAAGACCTACCAAGAAACCCAAGAGACCGAAAACCACACCGGCAGCCAGAGAGCCAAAGACTTCCACAGCCAAGCCATCC
AGACGCACGACACCACCATCACCTGGTGTCCTCCCGGATCCTTACAATGAGAGGCCAATCTTGAAGAACCCCATTGATCAGGTCAATGCATTGGTGGGCA
CCTATTTTGAGGTTAAGATCCCTCTTGATACGTTCTATGATAAAGAGGATGGCCCAACAGACAAGCTGCGTCTAACTTTGAGACAGAACCACAATGAAGT
GGTTGGAGAGAGTTCCTGGATCCAGTTCAACACCACCAACCAACTTCTCTATGGCCTGCCTGACAGCCAGCATGTGGGAAAACATGAATACTTCATGCAG
GCAACTGACAAAGGTGGCCTGAATGCAATCGATGCTTTTGAAGTCCGCGTGAATCGCTGGCCCGCAAACGACAAGACCCCCGTGATCTTCACAGCCCGAC
TCGATGGTGAGCCTCGTTCGGTAACAAATGACATCCACAAGAAGATTCTTCTGGTCAAGAAGCTGGCATACGCACTGGGGGACCGCAACAGCAGTAGAGT
CAGTCTAAGAAATATCAGCAAAGGGTCGATTGTGGTGGAGTGGACGAACACCAGCCTCCCACAGCACCCATGTCCAAAGGAGCAGCTCACAACCATGAGC
AGGATGCTCGCCAACGAGGACGGAAAACCCTCGCAAACCTTCAGATACTCTATGGAGCCTGAATTCAGACCGCTCGATGTCCAGGTTAAGGGAAGGGCAA
GCTGCAAAACATACTCCTTCATCCCTCCGAGAGAGATCCCTGTAACAGAATCTCCTCCAGTCACTCCAGCTCTGGGAACAGGCCGGCAGAGCACAGATGA
CGTCTATCTCCACACGGTCATTCCCGCCGTGGTGGTGGCAGCAATCTTGTTGATAGCTGGTATCATTGCGATGATCTGCTACAGGAAGAAACGAAAGGGC
AAGCTGACCATCGAGGACCAGGCCACCTTCATCAAAAAAGGTGTGCCGATTATCTTTGCAGATGAACTCGATGACTCGAAGCCCCCTCCATCTTCCAGTA
TGCCCTTGATCCTACAGGAAGAGAAGCCTCCACTTCCACCTCCCGAGTACCCCAACATGGCCACACCGGAGACCACTCCCCTCAACCAGGAGCTGCTGGG
GGAGTACACAGCTCTGCGGGACGAGGACCCCAACGCACCTCCCTACCAGCCACCGCCTCCCTTCACCACTCCCATGGAGGGCAAGGGCTCCCGTCCAAAG
AACATGACTCCGTACAGATCTCCACCTCCCTACGTGCCGCCCTAAGACTTGTTTAACCCTCCCCTCGATGGGTGGAGGGAGAGGATGCCTGAGGAACTGT
GACGGTTTCCATTTTGGTGTTTGTCTGTCTGGACATTTACAGGGAGAGATGACAAGAGGTGCTAAAGTACAAACAGCTACAGGGGACTCTGGTTTGGGAG
GGGGAGTAATGAGTCGGGTGGGGTTTTACAGTAGACAGATGGGATGGTTGGTTAAACTGCTGGGAGGGACTACTGTTTTTGTGGTAGCCCAGCTACTACA
GTGGCCTAAGACAAACAAATCCTCGTCACATTTCGGATCCATCAGTCGGTCAGAAGCGACGATTGGGAGACGTGTTCTCCCTTCCCAGCATTTCATTTTT
TCCTCTGTTGGTTTAACATACTGGCTTTTATTTTGTTTAGTTTGTCCCTCATTATCTCAACGTTGTTCTTCTTTTTTTTGGCTTTTTGTTTCTGGACTGA
ACCGTTTGCCTAACAACTCTTCATTTGTCTTGCTTTTAAACGATGCGAGAAGACTGCGGCCTCCGTGGGCACGACTCGTATTTTTTAATAAGGAGTGAGA
TTCTTTGAAAAAAAAAAGACAAAAAAAAGCTATCACGAGGATCTCCGATCACCCCCGCAGACGACACAAGAGAATGGGAGGCCGAAGGTGTGTGTGTGTG
TGTGTGTGTGTGTGNNNNNNNNNNNNNNNNNNNNNNAGTGTGTGTTTATTCAGATTCAAATACGGTTTGCCTTTTAACACTAGCTGTCTGTTTCTATCCT
TATTCACAGTGTCTAGTAAAGATGAGAATAACAAGGTAGCCTAAAAAAGATTTAGAGATGAATAATAAATAATTTGTTTGTTTCATTGGTTTTAAAATTC
ACTGTATATCTGGAAGATGTTCTGATAGATTGTGTTATATTTTTTGGGTGGTGGAAGAAAGGGACTGCCTCGCTAAAATAACCTGCAGGAGCTCTTTGAT
TCCTGTCTTGATTTAACGACGTGACGATTCGATTTCAGAGAAACTACTGTTTTTTTATTATAAAGAGATTATCTGACTAACTTGTAAATTCAGAGTTTAG
TGTGGATCTTGATTTGACGTCAGACTACATTCATCCAGTGAACAGGAAAAGGACCCCCTTCAGTTTATTTTGGACCAGGGATAATTATTTTTTTATGTAA
CGAGGCAGTTCACGCTCTGGGGAGAAACTTTTGTGCCATGGAGACTCTCCCACATGGGATTGTACAGATATTCACATTTTAGAGGTCGCAGAGGAAGGAA
CAAAATAACCTTGAATGAATTTCCAGTAATTAGCTCACTGAAATAAAAATCAGTCAATTCTAATTTTTTTACAAAGTTTTTTGATACAGCCTCAAATTGT
TTGATTATTAAAAGAAAACATGATCAATAATTAGTCTTCTGTGATTTGTAAAATCTTAGCCTAGACGTTCAGTTATGATTCAGTTATGTACACCTTCTTC
TTTGTTGTCATGGGTCACATATTTCAAGTGTTTTATTTTATCGTGTGTTTGTTTGCATATCGAAAATGTATCTCCCGACTATACAAAGATGGAATGAGCG
ATATTTTATGTAATCACAAATTTTATTTTTATGTCCTTTTAAGTTTGCTAATGAGTTTTTCAACTGAAGTGACCCTTTGCAATAATAATGTAAGGCGCAG
TCCGCTCAGCGGCTGGATGGCTCGATGCAGGCTATGAAGCGAGTGGCTCGTTTTCTCATAATATTGTTGTTTCTTGCAGGATGCCAAGGTTTTTCTTTCT
CTTTTTTTGCTTTTCAAGTGTGCATTGTCATAATAAAACCAAACTGGTACGATTAAAAATGAAAAATCTTCATTCATGTATCTGCTTTGAACTCATCCTT
ACTGGTTTTGTTGGGAAACGTCTCACCCTGTCACGTTTTCCCGCTCAAACTATGACTGATGTTTATGGATGAGGTTTTTGATCACTGTCACTTTTCTACT
GCTTCCACTTAGCCTTGAATTGATAAATCAATCTGTCTGAAGTCCACATGAGGTTTTCTTTTTGTTTTTTTTAACCTCCCTAGACGGCTTGCTGCCTGGC
AACCATCTGCGGTCTTTGGACTCATTGGAACGGTCGTACTGCTGTCCTTTTTGTACTAAATTATTCTGCTATTGAATGACTAGTTGGACAATTCAGTTTG
AAAGCTCTGCCCCATTAAAAAGAATACGCTG
>SOAP_k35_scaffold2849 Locus_5572_0  3.0 LINEAR evgclass=main,okay,match:TRINITY_DN21487_c0_g2_i1,pct:100/77/.; aalen=206,100%,partial;
CAAGGTGCTCCTTGGTGGATTCCGTGAGAGAATCCATACTGTGATCAGGTAGAACGCTGCCAGGGCTCGGGTAGTGGTCACTGCTCTCACTGAAGCCGGA
GTCAGTGCTCTCATGGCTCTGCGATTTACCTCTGGATACNNNNNNNNNNNNNNNNNNNNNNNNNNNNNNNNNNNNNNNNNNNNNNNAGTCAGCTGAGGTT
TTTTGTTCTCCGTCCTCTGTTTTGCCCCTTCTGCTGTGACCTTTCCACTTTCATTTTGTTCTTTGGTGTTATGGTCTGCAGAGGTCAAGTCAATCTGTTC
TCTGATGGAGCAATCCGTCTTCACAGAGTAGACCGTTGCAGTACTGGTAGGACAGGTGATCTCAGCAGCAGGCAATGTGGAATCCTTTTCCATGCTGCCT
GACTCTTCGCTGCGCTCATCCAGAGACAAACTAGAGGTACAAGTCTCTCTGGAGCTGGACATGCTGTCTAGGCTTCCCTGGCTGCTCTGCTCTGACTCGG
ATGAGAGACGGGCATGAGCCTGGGTTCGCTTATGTTTGTAGAGGTTGCTCTGAGTCTTGAAAGAAATTCCACAAGTAGTGCAGGGGTAAGGCCGCTCCCC
GGTGTGGCAGCGGAGATG
>SOAP_k35_scaffold2877 Locus_5621_0  3.0 LINEAR evgclass=main,okay,match:TRINITY_DN22142_c0_g1_i1,pct:100/97/.; aalen=159,99%,partial;
GATAATCTCACAGTGCCTCTGCAGCGCCTCCAGCTGGAAGAACTTGGCTGCAGACAGAAGCTCCATGACATCAGTGTTCCTGATGTGCAGAGCTTCTGTC
CCTCCAAAGTAGAGATACTGCATTACGAGCTGAAAAATATGGTATTTGACATTGCTGATTTCAATGCATGTGTTTTCACCGCAAGGTCTGTTTGCTAGAA
GAATTTTAAACCTGTTGGAAGCTGTGAAGAGCAGGACTTTGTGGGCATAGAAAGGCTTCCCCTCCACCAAAAAGGTCACATCTGACATCTCTTTATTATT
CAGGAAGTGAGGATCCAGGCGAGACGACTGCTTCCTCTTGATCTCTGCCAGTTTGGGGATCGGGTNNNNNNNNNGGTGAAGATTGCAGACAGCTGCTGGC
TGATCACCTCGTTCTTGCTGGCTCTGAGGATCTGGAACATGAGAGGCAGGCCATGCGTGATGAGCTCCTCGGTGTACT
>SOAP_k35_scaffold2889 Locus_5637_2 24.7 COMPLEX evgclass=main,okay,match:Velvet_k55_Locus_3078_Transcript_33_Confidence_0.667_Length_2839,pct:99/99/.; aalen=541,51%,complete-utrpoor;
CCTCCCCCCAATCCTCCCCCAACCGAACTCATTCAGCTGGGACGTTTGGAGGAGGACAAATAGACTCATCAGACTCTAAGAGAATCACCACTAGAGACAG
CAAAGAAAAGCAAAGTTCATGTTACAGTCAGCTTTTGGATCTAGTTTCCCTCCCCGTGAGCCGGCACTCATTGAAAGAACTCTGTTCAGAGAAAGTTGGA
CCCGAGCGTAGCTGTGGTTTTACAGCTGTTGAGAGCAAAGAAAGTGGACTGAAATATGCTCATCTCCTGCACGTAGGGTAACAAACAGTCCAGTGAGGAT
CTGAAAGGCATCTCTGTGGGNNNNNNNNNNNNNNNNGTATGTATACTGGTCGTGATAACTATTTCCCTACGTTTTCCTAAAATCTGAAGTGCAAAAATCA
TTTAACTCGATATTTTTATCCTGTACTAGTTTCCTTGATGAATATATCAAAAGAACATCCTTTGTTTTGATATTAAATGTCTTAATCTAAGCAGTTTGTG
CATCTACCTGAAGTTTTGTGGAGCAATAGGTTGCACTTTGACCAGTTTGCTTTAAATCTGAGTTGGTGTTTGCCTTTTCATCAAGTGTGAATCACACAAG
TTGTCTGTCCCTGATCAACAGGACGAAGGGTATGAATTCTACTAGATAGTTGCAGCGCTCCCTGGCGGTGCAGAAATCTGGGTTGGTAGAAGGTCAGTAG
ACCGTATGGTTCTCTCAACAAGAACCAACATACGTCGACAAAAAGCTGGCTGACATTTTCATATAGTTTCCCCATACCCGTGTACCCAAAGCTCATGGGA
ATTTGAGTCTAAACTGGAGCTAAAAGAGGAATTTGAAGTGAGATTAGATAAGATACTGCACAGGAGTCAACTGATCTCATCTGTATTGTGGAACACTTAC
AAACATATGGTGAACTGCAAACAGTCCGCAGGGTTAAAATCCTCGTCTGACACCACTNNNNNNNNNNNNNNNTCCGCAGGGTTAAAATCCTCGTCTGACA
CCACTTCCACGTGCACGATGCCTCGTGATGTTTTGCCACCACGGCTGCTCCTGCCCCTGTTCCTATCTGCTGTGTTTGGGGCGTCCCAAGGCTGCCTGCC
GGACCCGGCTTCAGCCTACAGGTTCACCGGCGCTGTTTGCCGCCTCACCTATCCTGCAGCTGCCGTCTTGAACGAGAAAACCACCAAAGTGATTGAGGCG
GCTTTCCAACATGCCAGATACCCGAGTATGAAGGGAGAGAAATCCCTGGCGTTTATAGGCAAAGTCCAATATGGTCTGGACAATTTGGAGATCCACAACC
TGACGATTGGTCGGAGCGAATTTGAACTGCGCCCAGGCGAAGGCATCGGTATGGAAATAAGCAACGTGTCGGCGGTCTTCAAAGGGACCATCCAGTACGG
ATACGGGAGCTGGCTTGTCAATATTGCACATTCAATTGATTTTGAAATTGAATCTCAGATTGATCTTGGAATCAACCCCAAACTGTACTGTGGAAAAGGA
CAGGTAGCAGCAGACACGTCAGACTGTTATCTGAACTTCCACAAGCTCCGTCTGCACCTTCAGGGCGACAAAGAACCAAACTGGCTGAAAAAGCTCTTCA
CCGACTTCATCACCTTCACTGTCAAAATGGCCATAAAGGGACAGATTTGTCAGGAGATCAACAAGGTGGCAAATATCCTGGCTGACTTCATACAAGAGAC
AGCAGAGCATGTTCTCACTGATGGAAATATCAGGATGGATATCGGTGTAACTGCTGCTCCTGTCATCACTGCTAACTACATAGAGTCATACCACAAGGGG
CTGACTAAATACAACAACACGGTGGCTGTCATCGATGACTCTGTTTTCCACCCCAGTCAGCTGACTGAAAACAGGATGCTCTACTTCTGGTTCTCAGACC
AGGTCTTTATGCCCATGGTCAAAGCCGCTNNNCACCAAGACGGACGTTTCCAACTCAACATGTCTGGAGCCGAGCTCACTGAACTTTTCAAGACAAATCT
CACCAGTGCCATGCCTGAGTTTATTAGAAAGTGTCTGGAATCAGGTTCTCCGGAGCTCAGAGTGTGGAGCGTGCATTCTCCCTTCATGAACACCTCCTCC
GCCTGGGGTACAAGTGTCTTTGCGACGGCCTCTGGGCAGCTTCACTGTGGGAGTCAAGACACGCCAACACTCACCTTTGAAACGGACGTCACCGTGGACG
TGACGGCTTCCTACGCTGACAAGAAACTCTTCCTGCGGGGCAAACCTTCAAACATCTTTGTAAACAAAGCTATACTTCCTTTACAGAATCAACTGCTCAT
TGATGAGACACAAATAGAGTTCATAATTGAAGCCGTGGAGAAGATTGGCGTTCCCAAAGTCCTGTCTGTTCTCGAGGTCGCGATCACCAGGCTGTTGAAC
AAACAGGGAGTTGACTTATTCGACATCATCAACCCGGCGGTGATTCCCCGAGACGGCTTCGTGATCATCGAGATGGACTTTGGTTTCCCTCATCACCTCC
TGGTCGAGTTCCTCAAGAAGACGCTACAGTGACACTTTTGGTTTTAGTTACCTAAAAATCAACATGTGCACAGAAAACACACCTCTGTTATATCAGACTA
ACTCATTTTGATAAGATAAAACAACTCTGCTCTGCTAATTGAACAAAAGATTTGGACAAGCTGGTGTTCTCATTTCTGGTGGCTCACCATGACGACCAAA
ATAAGTAGATCTTATGTGACAAATAATAAATTTAAGAGCAGACAACCGGTTGGTAACCTGTATTAGAACATAAATACTGAGGAGGCTCACACGCGACACA
TCAACGTTCAGGAAACTGATGAGGTCCAACGTTGTCGGCAGGACTTGAANNNNNNNNNNNNNNNACATGGACAGGGAAACCCCCAATGGATTTCAAACCA
TTGCCTTAACCACTCGGCCACAACAACTTTCTGTTCCATACGTGTAATCACCGCCTGCACATGGAGGTTATAATGTNNNNNNNNNNNNNNNNNNNNNNNN
NNNNNNTTATGTTTTGTTTGTTTTTTTCTGTTTTTTTCTATGAATTCTTCACGTGGCTGAAGTGATGTTGAGAAAAAGTTGCACGGTGCATCCTGCCTCA
TCTCCTCCTCAGTTCATAACTCCAACAATCAAATAAAGA
>SOAP_k35_scaffold2931 Locus_5706_0 24.9 COMPLEX evgclass=main,okay,match:Velvet_k45_Locus_2741_Transcript_33_Confidence_0.833_Length_524,pct:100/65/.; aalen=164,61%,partial3;
ACGATACATGACACACGATACATGACACATGACACGATACATGACACACGACACGACACACGATAAACGATACACGACACACGATACACGACACACGACA
CACAATACACGATACATGACACACGATACATGACACACGNNNNNNNNNNNNNNNNNNNNNNNNNNNNNNNAATACACGACACATGACACACGATACGACA
CACGATACAAGACACACGATAAGCGATACACAATACACGATACACGACACACGATACATGACACAATACACGATACATGACACNNNNNNNNNNNNNNNNN
NNNNNNNNNNNNNNNNNNNNNACGACACACGACACATGACACTCAACACATGATACATGATACATGACACATGATACATGACACATGACACACGACACAT
GACACATGACACACGACACATGACACACNNNNNNNNNNNNNNNNNNNNNNNNNNNNNNNNNACACGATACATGACACACGACACATGATACATGCAGTGT
TGGGGAGTAACGAATTACATGTAACGGCGTTATGTAATTTAATTACAAAATTTACGTAATTGTAATCCGTTACATTACTGAGGGAAANNNNNNNNNNNNN
CTGTGTAATTAAATTACAGTTGCTTTTGGAAATTTCCATGATTACAATTTTAGTTACATTTGAAAAATCGCCGCAAAAGCTCGGGTTCATCAAATCGTTT
TCAACTTCCTCCTTCTAAAGCCGCAAGTTAGATACCGACGCTTGTGATTGGCTCTCTCTGGTCATGTGCCATTCTGCCGCTAGACTCAACTGACTTGCTA

>SOAP_k35_scaffold3048 Locus_5950_0  3.2 LINEAR evgclass=main,okay,match:Velvet_k35_Locus_93119_Transcript_11_Confidence_1.000_Length_362,pct:100/83/-sense; aalen=179,100%,partial;
ACCAGCATTTATAAAGTAATCATGCCTAATTTAAGTGCCAAAGATCAAGAATCCAGAGAATGTCGTGTCATCATCCTCATCAGCAAAAAGCCCATTGAAC
AGCTCACCGCCGACCACCTGCAGCCACACCTTGTCCCCCNNNNNNNNNNNNNNNNNNNNNNNNNNNNNNNNNNNNNNNNNNNNNNNNNNNNNCTGATCCT
CGCTGCTCTGGTAGTTATCCGTGGTGTGTATGACCTTTGCGCCATTCTTCACCAGAGCCACCTTCACGTTTCTGGAGTAGACGGTGATGTGGTAGGTGAA
GAAATAGGCTCCTGCTGTGGAGCATGTGAATCTTCCTGTTTGCGGATTGTAGTGATTCTGTTGATTGTAAATAATCTTGTCAAACNNNNNNNNNNNNNNN
NNNNNNNNNNNNNNNNNNNNNNNNNNNNNNNTGGGAGTTTAGATGCTGCTGTGAGTCCCACAGAGAAGGCGCTTTTAGAAATAACAAATGCATCTCCCTT
CTCACCCCTATCACCTTTCTCTCCTCGACTCCCTCTG
>SOAP_k35_scaffold3082 Locus_6063_0  7.6 LINEAR evgclass=main,okay,match:SOAP_k55_C235375,pct:100/87/.; aalen=333,70%,partial5;
TAGAGTTATACAAATAAGTTTATTCATCACATTTTAAACTCACACATACAAACAACTTACATCATTCTCATTGTGCAAACAAATTACAGTGTGTTAAAAC
CCAAAGTTTTGATGTTATTATGATTGGCACATTTATTTTTTTATCTTGTCTTAAAATTGTTCTGGTTTCTACATTGAAATCAATATTATAACATAGATTA
TAGACAGACATTTTTCATCTGATTTCTTTGTTTGCTTCATGTTATTTCCTGTGTGTTTAAAAGTCTTCCATATAATTATTATTACAGTATGTTTTCCTTT
GTATTTTGCCATTTCCACTTCCATTATTCTTTTGTTAACATTCCTCCAAGGAAGCCAAGCACCATAGTGGAAAAGGAAAGCGTTGTGCAGCTGTTCAACT
GTACAATGAGTTTTTATCACTGATAGAGATCATCACTGCCTTCATCTCCATACATGTTCGGCCTCCCTGATCCAGAGCCTGACCCCTGATCTCCAGACCG
GGTACCAGTAGCTGAAGGGAACCTGAAGTTTCCAAAACCTCGGCTCTGCTGCAGAGTCTGAGCGAACATTTCATATTTGCGGATGTCATTGTCGCTGACA
GAGCGACGCGCAAATCGCATCGCCTCTTCAAAATGGTCCTTCCTGATCTCTGGGACTGGATCAAAGTCCTCATCCATGGGGATGCCTGGTCTGTTCTGCC
TCTGACGCTCAGCCTTGATCTCAGCCTCGATGGCCTCACGGATGGCCAGCTTACAAGCCCGCTGGCAGATCTCTGTCAGGTCAGCTCCAGAGAAACCCTC
TGTGATGCCAGACAGGTATTCCAGGTCCACATCTCTTGCGACGGGGGACTTGCGCAGGTTGGCGTTTAGGATTGATGTGCGAGATAGTTTGTCTGGGAGC
GGGATGTAGATGAGCTGGTCTAAACGACCCGGCCTCAGGATGGCAGCATCTATGATGTCTGGTCTGTTCGTAGCGCCAATAATGAAAACATTCTTTTTGT
CGGACATGCCGTCCATCTCTGTGAGTATCTGGTTAATGACTCTGTCAGCTGCACCACCTGCATCCCCAGCTCCGCCTCCTCTGGATTTGGCGATGGAGTC
TAACTCGTCAAAAAACAGGATGCAGGGGGCCGCCTGTCTGGCCTTATCAAACACATCTCTGACATTGGCTTCTGATTCTCCGAACCACATTGTCAGCATC
TCTGGTCCTTTGATGGAGACAAAGTTTGCTTGGCACTCATTAGCGATGGCCTTAGCCAGTAGGGTCTTCCCACAACCTGNNNNNNNNNNNNNNNNNNNNN
NNNNNNNNNNNNNNGAGATGGAGTCATACCAAACTTCAGGAACTTGTCTGGATACTCGACGGGGTACTGGATGAGCTCTTGAAGTTCTCTCTTGACCTCG
TCCAGTCCTCCGATATCC
>SOAP_k35_scaffold3086 Locus_6071_0 21.3 LINEAR evgclass=main,okay,match:Velvet_k55_Locus_1258_Transcript_11_Confidence_1.000_Length_3226,pct:100/99/.; aalen=1078,65%,partial5;
GCAGCAGCAGCAGCAGCAACAGGCCTCACAGTCTCAGCCTCCCGTAGCCTCCACACCACAGGCCCAACAGCAGCCCCCTATCTCTGCTCCCCAGCATTCT
CACCTCGCCTCCTCCCAGCCCACCGCGTCCCCTCAGACTCTGGAAGGATCGGTCGCTCCTCTGCCCGCCATCCCCCCCGCCACTGTGGACTTTACCTCAA
AGAGCCTACCGCCTGCCCCCACGCAGACACACAGCACTCTAGGTACAGAACTGTGGGAGAACAAGGTAGCAGGCTCCACTGTCCTTCCTGATGTCAAGAA
GCTTGGTCCAATCAGCCCTCCCCAGCCACCTTCTGTGAGTGCCTGGAACAAACCTCTTACCTCCTTTACTGGCACTGTCTCCTCTGAGGGTGTGAAGCCC
GGATCAGAGGGCAGCGTCGAATTGGCAATAGACAGTATTCAGTTTGGCGCTCCGTCGTCTGCAGGCAGCACAGACAGTGATGGAGTTCCAGCGTTGCTAG
AAACTGGCTCTGAAAACAAACTACCCGCTCCCAAAGAACAGAGACAGAAACAACCTCGAGCTGGCCCAATCAAAACTCAGAAGCTTCCTGAAATGGAACC
AGTGGAAACCAAGGAGTACAAGCCAGGTCCCATTGGTAAAGAGCGCTCTTTAAAGAACCGCAAGGCCAAAGATGCACGTGGAGGAGAAGGCGAGGGGATG
GAGGGAGGAGTCCCTGGAGGAGGTGTCAGCAGAGCCACAGACTCGAGTCCTCCCACCAGCGACACCACAGTACCAGAGCTGGGAGGAGACATCGAAGGCA
TGATCACAGTCCCCTCAGCAGAGTACAACAGCAACTCCAAGGAGTCCGTCACTGACTACACCGCCCCCTCCTCCTCGCTGGCTGACAGTGTTCCTACAGG
AGGGAGTAAAATGGAAGAGAGCTTGGTGGCAAATGTGGCCCTACCCCACTCATTGCCCCTCCCTCGACGAGAGACCCTGCAGCAGAGCCCCAGCCTCAGC
ACTGTGTCTCCTGCTACTGTTGACCTAACACTAAAGATGGAATCGGCTCGTAAAGCGTGGGAGAACTCCCCGAGTCTGGAGAAGAATTCTCCAGTCACGT
CTTCTTCCTCCCCGATCACCTCCTGTGCATCCTCATACTCCACCTTCTCCTCCGCCTCCATGCCACAGATCCCTGTGGCTTCTGTTACCCCGAGCACCTC
ACTGTCAGGTGCTGGTACCTATACGACATCATCTCTCAGCACCAAGACCACCACAGCCTCCGACCCTCCTAACATCTGTAAGGTGAAGCCCCAGCAGCTG
CAGGGTGGAAGTTTGTCTTCCTCCAGCAGCAGCAGTAGTAGTGGCAGCTTCTCTCAGTTGGGCTGCGTGCCTCCTCTCCTGCCCCAGCAGCAGCAGACCC
CACAGGTGTACGTCTCTCAGTCTGCAGCAGGTTCTGCAGCTCAGATTCCAGCCTTCTACATGGACACTAGCCACCTCTTCAGTACCCCCCACCCTCGCTT
GGCTCCTCCCTCCCTGGCGCAGCAGCAAGGCTTCCAGCCCGGCCTCTCGCAGCCGACAGCAGTGCAGCAAATCCCCATCCCTATCTACGCTCCACTGCAA
GGTCAGCCCCAGCATCAGCACCAACACCAACATCAACATCAACACCAACACCAACATCAACACACGCACCAGGCTCAGCTAGGACTCAGCACTGGTCCTC
CGGTGTCCCAGCCACAGGACCTGTTCAGCTCTGCTCTGCAGCCTTACAGGTCTCAGCAGGCGTTCATGCAGAGCAGCCTGTCACAGCCCTCCATGATGCT
GTCAGGACCTTCCCTGCACAGCTATCCCGGCGTGCAGGCGGCTGAGCTGGGCAAGCCTCAGTCCAATCTGGCCTATCAGCAGCCCTCCTCCACCCAGCAC
ATTCCCATTCTGTTCGAGCCTCAGCTCAACCAGCCTTCAGGAATGGGAGGCTCCCAGCTCATTGACACGCACCTGCTGCAGGCTCGACAGGGGATGAATC
AGCATTCGAACATGTACTCCGGGCAGGTGCAGCAACACGGCCAGAGCAGCTACTATAGCAACACTCAGTCACCCAGCTCTGCAATGCAGCAGGTGACTGT
CCCTCTGCCCAGTTCCCAGCTGTCCCTGCCAAACTTTGGCTCGAGTGCCGGCCAGCCCCTCCTGGCGCTGCCGCCCACTCCTCCACAGGCCCAACCACCA
AACATCAACCGTCAGCCCCCGGTGTCCCAGCAGTACCGGAGCATCATGGGTCCCAACCACAGCATGATGCAGCCTCCCACCAGCAAGATGGACATGGATC
TGAAACTGTTTGGCAGCGGGATGGATGTGAAGCCTGGTACTCCTCCTGTCAGCGCCAGGAGCACGACACCAACTTCGAGCCCTTACAGGGCCAGCTCCAC
CTCTCCAAGTAGCCAGTCCAGTAAGATGAACAGTATGCTGTACCAGAAGCAGTTCCAGCCGAGCTCTGCTGGCATGAGGATGACGCAGCACTTCCCTGGC
CAGTTCAACCCTCAGATCTTGTCTCAGCCCAACATCGTCTCCCCTCTGGTCCGACCTCCTCATGCTAACTCGTTCGCTGGAGGTGTCCAGCGTTCTCCCA
TGGGCCCTCAAATGTCACCCAATCTGGGTGGTGGTCTCATGCCCCATCCCCGGCCTCAGCACCCTCAGCACGCTCAACACCCTCAGCATCCTCAGCACCC
TCAACACCCTCAACACCCACAGCACAGCCAGCACCCTCCCAGAGGACCTCCTGGTCCCTCCCTTGCACCCAGAGGCACCCAGGCGGCTCTGAAGGCTGAA
CAGGACCTAAAGGCAAAGCAGCGGGCTGAGGTGCTCCAGTCCACTCATAAGTTCTTCTCAGAGCAGCAACAGCAGCAGCAACAACAGCAACAGCAGNNNN
NNNACTCAAAGCGCCGCAAGTCAGCAAAGTGTCTCGGCTTGATCAGGGTGGAAAACCCACACTCGACACCTCGGCTCCAAACCACCAGGCGGGAGGCGCA
GATTCTGACAAACCCCCCATCTCCACGGCCAAGCCAATACGGACTGGCCCCATTAAACCGCAGGCCATCAAACCAGAAGAGGGCAAGTAAAAGAGCTGCC
AGCCCTCTTCGGACGACGATATGCATGGATGGAAGAGAGAGAGAATCGAGCCACATTCACTCAGTCACCACCTCATATCAGCCCTGGGGGGGGAGGGACA
GTGTGGGGGAGGAGGATGAGTTGAGATCCAGATGGTAGTGGTTACTGAGAGTAGGCACCGTCCTGCATATACATAATCCTCTTCCTCTCTTCTTTCTTCC
CCTGTCTCGTCCCACTGTAGGCGGCGGCGTTTGAGTTGGATTCTTCCATCGTATTTAGATGCCGATTAAAAATGGCTGCACAAGTTGTTCCATAGAAATC
TACAGTGACGGTAGATAAGAGGCGAGTTCGAGGAAGAAAATTTAAAAAACGAGATTTGCTGCTGAGTTTGCCTTTTTTTTTTTTTNNNNNNNNNNNNNNN
NNNATAGCTCTTTCTTTTTCTTTATTTTATTTCTTTTCCCAGGTAGGATTGCGCGTATTATAGGAGAAACCTGTTTTTGTTAAAAAAGAATGAATCAGTT
TTTGTTTTTGTAGTCAAAACAATCTTGTTAAGGAGATGTCATTTAGTAAAGCACACTTTTCGTTGCCCAAAAATCTCCCATCGTAACTAATCCAAGAGAA
TCGTGCTCGTGGAAACGCGCCGCGCGGGCACACGCTCACTCAACGGTTTCATCCACGGTTACCGCACAGAGACATGAAATCAGAAAATCTGTCGTCATTT
TGTTTGTTTTGTTTTTTTTTTTTGGAGTTTTGTTTTTACCAGAATGGAAATGTGAAAATTGCAGCAGTTAATTGAATTTAATGATTGATTTATTGATTAG
TCTGCCTGTGAGCCTGTGCTCCTGCCTTCTGCTCTCATCTCCTTGCCTGAGAATTATTGATGTGTTGGGGGTGTGTGTGTCGGGTGTGTGTTTGTGGTAT
AAACGGGGGGGAGGGAGAAAGCTCACAGCTGGACTCTCTTGTATATTTAGCCAAAGGTTAAAGCAGCGCAGAGATGATGTCACAGCCTTTTAGGATTGCT
GTTGCCGTGGCAGCAGAGTTTTGAGTGGACTTAAAGGATTACATGGATGATGTATGATCACTACTTTACAGCCGTTCCAGTTTAGGGGGCTACTGTCACA
CACCCTTTCACTGCTTTCACACCCATCCTTGCTGTCACACAAACACATACCAATACACACTTCACTGTAAAGCACCCAGACCTGCTGCTATTGACTGATT
TCAGTGCCCTTAGCTAGAGTATAGCAGGATAGGGCTATTTAGACGAATAGAAAAACGGTGAGAAGTTGATTTGTTGAAACAGTAGAAAACTTTGAGTGTG
TCCTGTTCTTGTTCCCCCCTCGTCGTGAGGGTCGACTCACACGGAGAACGAGGAAAGAAGATGAAATGCGAAGCCTCAAGTTCTGAAGAGTTTGGGCAGA
AGGACACTTATTGTTTTGTTGTCTTTACTGATGAGAGCAATCAGTGCTGTTTTCTGTCTCTGCCTCACCTCCGCTGGCTGTCCCACCCACAATGCTTTCA
TCTTGGGGTTGTGGTGACAAGGGTCCTTCAGATATGTACAGTAGTATGCACCCTGAGGTGGGGAGGGTGTCCTCCTCGCCTCAACCCTAGCTGGGGGAAG
AGTCCTTGCTTTGGAGGATGGATGAGGGAGGGAGGGTTAATGATTTTTTTTTTTTTTTATTTTCGTTTTTTTTTTTTTTTTTTNNNNNNNNNNNNNNNNN
NNNNNNNNNNNNNNNNNNNNNNNNNNNNNNNNNNNNNNNNNNCTTGTACAGGGGTTTCATCGCTGTATTAAAATATGTACGGTCTTATTTACATTCTCTC
GGTTTGGTTACAGAAACTAATAAAAATAATATACTGTTAAAAAAAA
>SOAP_k35_scaffold3095 Locus_6091_0  2.8 LINEAR evgclass=main,okay,match:TRINITY_DN23734_c0_g4_i1,pct:100/92/.; aalen=190,69%,partial3;
AAGACAGAGAGCGATGTTAGGTCTGCAAAGCAGGCTCCTCGCGGCAAGCACTGGCCATCAAGCCGCGGAAGAACCAGCCCCGAGGAAAAGCAGAGAAAAG
AAGAAGTGTCGAGGAGAGGAACCAGACTCTCCGGGGACCAGTGGAAATCGAGGGNNNNNNNNNNNNNNNNNNNNNNNNNNNNNNACGCCGTAGACTTGGG
GGAGAAGGAGATGATCGCCTCAAGCCACTAAACCCCCTCCCCGATGAGATACTCAAGATCTCAAGCCAAGGAGGGCTCCGAGTCTACCNNNNNNNNNNNN
NNNNNNNNNNAGCTCAAGATCTACAATGGACCGTTTCGGAAGAACATGGTCGGCCAAGCTGGGGAGGGATACAAGACGGAAGTTTCAGAGCGGCAGGTCC
GGGGGCCTGGTGAGACGGACGCCTCCAGGCGAGTGGTGGTGACCAGTGGAGCCAGACTCCTGTACTACGCCGTTCTACATCTACCTATTGGGTCCTACCA
GGGGGGCGATACGTTCCCGAAATATCAGGAAGAGATGCTGAATACCCTGGAGAAAGGCCTTGATCGAGCCAGAGACCTCAGGCTTCGAAGAGTGGTGATC
GTTGTTGACGGGCTAAGGTCCCACCACATGCATTGGGAGCAGGTGGAGGCCACGGCTATGGCACTGGTGAAGCTGGTCCNNNNNNNNNNNNNNNTGAGGA
TGCCCGGCATGTGGAGTGGCATACAGGAGCTAGTGGTGGTGACCAGCAAGGAACAGCATCGAGATCGCAAGCAAAGAGCCTTAGCCAGCGTACGACGGGA
CGAACCAGAGAAGCG
>SOAP_k35_scaffold3116 Locus_6145_0 19.4 LINEAR evgclass=main,okay,match:Velvet_k35_Locus_9709_Transcript_11_Confidence_1.000_Length_1053,pct:100/95/-sense; aalen=204,18%,complete-utrbad;
CCCAAACAAACAAAGCTCAGATGGAGAGTCCCTCTCGTCAGATTAACAGCTGTGTTTCCAGCCAGCGGACCGTCTGCAGTTATCTGTACTTGTTGTCAGA
AAATCGAGCCCCCGTTAACTAGAAAACAATGCCAGCCGGTTACCGTCTCTCTCTGTAACGTTACCCAACTGTCGGCTCGCGTGTAACGCTCATTCCAGTC
GTTGCGCAACAGTGGTAGTAACGCTCTCCTAGCTAGCAGCAGCGAGGCAGGGCAGAGATGACAAGCGATTTGGCTGCTACCGTGCCCACATCAAAACAGG
TTTGGTAGGCGCGGATGACAGCTCTGACTGGCCCTTTGCTTGGATAAAATCAGATGTTGTGAGAGATTTGTTGAACCCAGCTCGCTACCGGCCCTGTGAA
CTAAACCTCCCCTCCACCTCCACTCCCGTTTGCTCTGCTGCGGTCTCATCCTGGACGTTTCCAAACCCATTTACTATGAGTGCAATGCGCGTGGATGCTA
AAGTGGTGATGCTGGGAAAGGAGAGCGTGGGGAAGACCAGCCTGGTGGAGAGATACGTTCATCATCGCTTCTTGGTCGGCCCGTACCAGAACACTATCGG
CGCTGCTTTTGTTGCCAAACCAATCCAGGTGGGAGAGAAAGTGATTACCCTGGGAATATGGGACACAGCCGGATCGGAGCGCTATGAAGCTATGAGCCGG
ATCTACTACAGAGGAGCCCGGGCAGCCATAGTCTGCTATGATCTGACTGACAGCAGCAGCTTCCAGCGAGCTCGCTTCTGGGTGAAGGAGCTGCAGAACT
GCGAGGAACACTGTAAGATCTACCTGTGTGCCACTAAGAACGACCTGGTTGAAGGAGACCGGAGCTTGCGCCAAATTGATTACCATGATGCTCAGGACTT
TGCTGAGGAGATTGGTGCGCAGCATTTTGAGACCTCCAGTAAAACAGGAAATAATGTGGATGAGCTGTTCCAAAAAGTTGCTGAGGATTACAACAGCACA
GCCTTCCAGTATATGACACCAGAGGAAACGGGTGTCGACTTGGGCCAGAAGAAAGACTCATATTTCTACTCCTGTTGCCATAACAACTGATGCCGAGCAA
CAGGAAGGGAACAGAAATGGTCGCTTTTCCTTGGGCTGGAGTAAAACCTGGATATGCTGGATGGGTGCTGTGGAACTGGGTTCCAAGAAAAAGAAATGAA
GCAGGAATGTTTATACCTTGTTAGTTATGTTTTTCTTTTTGTGCCATAAAGAACTGAAGGCTGCAAGACTTTATAGAAGAGGATCTACTTCTGCTCATAC
TTGGTGGAGAAGGATTTAAAATCCAACGTTCACATCACCCAATTTTCACCCAGTTGCGTCCCGTGTTTTATCCTCATCAGCTGGTCCCTTTTCCTCTGTA
GCTTCCTCTGAGCTGGACCATGGGAGTGAACGTATTCCCAGAGCTGCAGCAGTGTTAAACAATCGGAAGCTGTGAGGGTGTTAAAAACACGGACCGGCAG
AGAAAAGTTAATTGAGGCTGTTTATTGTTGTAATAACTGCAGTGCTTCAGGAGGGGGAATGGTTTGTTTACAGCATTTTTTGTTTACCTCCAACTCTATT
TAACCTTGTTGTGGAAACCCATCTGTTGTTCCTGCACATCTTCCACGAATATCGACGAATGGAGTGAAGCTAACTAGGATGTAATCTGTCAAACAAAACA
CTCCCTATGTTCCCAGTCACACGTAATTGAAATTAATCCTTCTTATACCTTCACAAATCTGGTATAAGACGTGAATGAGATGATACCAATGATCTTCATC
CTATAAAGGCCTTATACCCGCAGTAGAAATGGCAGGACTGTGTGTGTGTGGGTGGGTGTGTGTGTTTGTGTGTGTCCAAAATCAACTTTCCAGAGCTGCG
GCTCTTGAGCGTTTACCATGACATAACCACAACTTCTGCCCTGACAGTCGTGGATGTGTCCACAGAGCTGGATATGGTGCCACTGCTCCCAGAGCCCAGA
AATGATATTTTCATTTCCATGATGTCATCCTAATGTGAAGTCTCTGAGGCCAGCAGGAGAAACACTAATGTCCAGTAGGCAGCACAGCGTAGAAGTAGAA
CTGGAAGCTGGATAAATAAATGAAAGCCATCATGGAGTTCAATATCCAGTTCTTATAATACATCCACAGTGACGGGACGTTCAACATATCTGAAATGTTA
TCTTTTGCTGCATAAGCTACTATTCTGTCAAAAGGAAAATAAAATAAGCTGGGTTTATGGTGGCGGTTACTAAAATGCCTCGATATCAGCTGACTGAAAG
AAAATGTAACGACTCACGTTTCTACGTTTGAACTCTAAATTTTCTATTTTGTTATTTAAAATGTAAAGAACACTCAACTCTGGAAATGTGACTGTTAAAT
TTTCTTTTAGTCTTCAGTGCAGGAGTTTCCTGCAAAGACGAACTCTGGTCATAGAGCGAAGTTCCCCTTCAGTGTGTTGAGAAACTGCAGATTTCACCCA
CACAGGAAAAAAAAACAAACATGAATGTTGTAATACGGTACAAACTGTCATCTCAATGAACAATATTTGCATCTATATTTAACCTCAAGACTCAAGTGAC
TAATTTATTGCCTTTTTAAGTTGTGGACGTAGGGAAATAAAATGGATGCGCTCATCAGTTCTCTCCATGTTGTTGCTGTGAAGTTTTGCTGTTCCATGTG
TTGATATTTCAATGCAAAATATTTTTATTGAGGACTGTTGACAGACCAGTGTAAAGTGCAAATATGTTCTGTAAAATTAAAAGCTTGTTAAAAGAATGTT
TCAAAGCTCTGACAGACCTTACATTTTATAGTGCATTTTTTTGCCCTTGTGTATAATATCTCAGCTTTTTATGCATTCGAGTGAAAAAACTGTCAATATA
ATGACAATATATACAAAAATGTAATGTAAATAATCAAATGTTTGCATTATTGCATCTTCAGAAATGAATTTGTGGCATACTGACAACCCCTTTTTGCATT
CAGTTTGGTGTTATTTTCCTCATTTCACTTGCAGTGAAAGTGTGCTTGTGCCTCAAGAAGGGACTTCACCATTAGCCAAATAAAATCACTTGAAACCATC
AAAAAAAAAANNNNNNNNNNNNNNNNNNNNNNNNNNNNNNNCCTCAGCGCTGTGGTTTAACATGGTTTAGCCTGTCGCCTGTGCTTATTTTAGAAATAAC
ACCTGTGTTTCCCTCAAGGTTGTGAACATTTTCACAGCTGTCTTG
>SOAP_k35_scaffold3120 Locus_6155_1 18.5 BUBBLE evgclass=main,okay,match:TRINITY_DN28029_c1_g1_i15,pct:100/100/.; aalen=843,85%,complete;
ATACATTTGGTTTACCTAAACCTTTCCTCTTGAGTTGTAAAACATGTCAGGTTCTTAGACATGTTGGGGTTCTGAGATACGTTAGGTTTGGAGACATGTC
AGGTTTGGAGACATGTCAGGTTCTGAGACATTTTGGGTTCTTGGGGTTCACTAGAGAAAATGAGAACATGAGAAAATTGTCCTGTGATAATGGACCAGAC
AGTCAGATGTAACCAGAGCCAGCAGACCCTGAATCCACTGTGAACAGGTTGTCAGTTCAGTGTTTACGCTGTGGGGGGCAGTGTCACACTCAGCGGCATA
TACACTGACAAACACAAGCGAAGAAAATGAACCGGAAACACCGCTTTCACTTCCTGCTTCCGGCAACACACGTGTGTAGGAGAAAACGGAGAGAACCTTT
AAGAACCCGTTCAGAACCGGTCCACAAGTTCAGTACTGTAACGCAATCCATCATGTTAGAGCAGTTCGGTCTGATCGGGACGATCCGGGACGAGGAGGAG
AGTCCGGAGGAACCCGACACCGAGTCCGAGCAGGAGGACAAGCCGATCGTTCTGAACAGGAAGAAGAAGTTTGGGATTCACGGGGCAAAAGACTTCAACA
CTGACTTTGAGTTTGGAGAGAGAGACGGACTGAACTGTGACGACGACTGGGTGATGGCCGACATCATGAAACAGCTCAAGAGCAAGAGAACTGCAACCAC
TCTGGACCAGAAAATTGAGAAAATCAGGAAGAAGAGGAAAGCTGAGGAGAAATCAGCTGAGAGCGACGCTGCTGAAGGTTCTTCAGTGAAGAAGGATGAT
GATGATGATGACGTGAAGCCTCCTGATGGAGTTGATGATGAGGAGGAGGTGGAGGAGGATGAAGATGAATTTGATTCTGGCGATGNNNNNNNNNNNNNNN
NNNNNNNNNNNNNNNNNNAGGAGATTCTGACTAAATCTGACACACTTAGAGAGAAAGAACGACGGGGGAGAAAGAGGAAGGCGGGGGAGGAGGCCCCAGA
GTCGTTCTACGAGGACGCGTCTCAGTACGACGATCAGCTGACGTTTGACAACATGAATCTGTCCCGACCAATCCTGAAGGCCATCACAGCTCTGGGCTTC
AAGCAGCCGACCCCCATCCAGAAGGCCTGTGTCCCTGTGGGCCTGCTGGGCCGAGACCTGTGCGCTTGCGCTGCTACTGGGACAGGGAAGACAGCGGCCT
TCATGTTGCCGGTATTGNNTAACACTGATATACTGGGACCAGGTCTTCACACTGGGACCAGGTCTATTCATGAAATGATTCCTCTCCTCAGGGAAGACAG
CGGCCTTCATGTTGCCGGTATTGNNNNNGAGCGTTTAGTGTATAAGCCCAGGACTTCCCAGGTGACCCGGGTCTTGGTTCTGGTTCCTACCAGAGAGTTG
GGGATCCAGGTTCATTCTGTGGCCCGTCAGCTGGCCCAGTTCACCTCAATCACCACCTGCCTGGCTGTTGGTGGGTTGGACCTGAAGTCTCAGGAGGCTG
CATTGAGGGCGGGGCCAGATGTTCTGATAGCTACACCTGGTCGTCTGATCGATCATCTTCACAACACGCCAAGCTTTGAGTTGAGCCACATTGAAATCCT
GATTCTGGATGAGGCAGACAGGATGTTGGACGAATACTTCGAGGAACAGATGAAGGAGGTCATCAGGCTCTGTTCCTACAACAGACAGACCATGTTGTTC
TCCGCCACCATGACGGAGGAGGTGAAGGACCTTGCGGCAGTGTCGTTGAAGCAGCCAATCAGAATCTTCGTTAACAGTAACACTGACGTGGCTCCATTTC
TGCGTCAAGAATTTGTTAGAATCCGACCGAACAGAGAAGGAGACCGAGAGGCTGTAGTGGCAGCTCTGCTGACTCGGACGTTCCAGGATCACGTGATGTG
TTTTACTCAGACAAGGAAACAGGCTCACAGACTGCACATCTTGCTGGGCCTGATGGGACTGAAAGTCGGAGAACTGCATGGAGAACTGAGCCAGAACCAG
AGATTGGAGAACCTCAGGCGTTTTAAAGATGAACAAATTGATATTTTGGTGGCGACAGATGTAGCAGCCAGAGGTCTGGACATTGATGGAGTCAAAACGG
TCATAAACTTCACCATGCCATCCACAGTCAAACATTATGTCCACCGCGTTGGTCGAACGGCGCGAGCAGGTCGTTCTGGACGTTCAGTGTCACTGGTTGG
AGAGTCAGAGAGGAAGACGCTGAAGGAGGTTGTGAAGTCGGCAAAGAGCAGTGTGAAGGCTCGAGTCCTGCCGCCAGAGGTCATCCTGAAGTTCAGAGAC
CTGATCAACAAACTGGAGAAAGATGTCGATGCTGTGATGAAGCTGGAGAGAGAGGAGAGAGAACTGGCTGCGTCTGAGGCCAAGTTGAGTGTGGCCCAGA
AACGTCTCGATGGCTCCGCCTCCTGTCAGTCACAGAGAGTTTGGTTTCAGACTCAGCAAGAGAGGAAACAGAGCCGCATGTCGAAGGCTCTGCAGGAGTT
CGACCTCGCTCTGAGAGGAAAAAAGAAGAGAGAAAAGTTCCTGAAGGACGGAAAGAAGAAGGAGCTGACGTCTGAGGAGCGCGCTCAGTTTGAGATCCTG
AAGGCTCAGATGTTCGCTGAGCGAGCAGCCAAGAGAGAGAGACGACCGAAGAGAGCGAGAGCGATGGTCGAAGAGATGCCGACGCCAGCAGCCAATCAGA
AAGCAGGAAAAAAAAGGAGGAAGTCTGCATTTGATGAAGAGTTGACCAACACGAACAGGAAGTCCCTGAAACACTACAGAGCAGGGCCGTCCTTTGCAGA
CAGGAAGCGTCTCGGTTTTGATAGGAAGCGACCTGGTGGCTCCAGGTTCAAGAAGTGAGATCCAAAATGGACGCTGATGGACGCTGCAGTTTCTTGTCCA
TGAATTCTCCACGTCATCTTCTTTGTTTGTTAAACAAGTTTTAAATAAAGTTTCAGTGTGTTAAAAAAAAAA
>SOAP_k35_scaffold3129 Locus_6181_0  8.7 LINEAR evgclass=main,okay,match:Velvet_k45_Locus_45212_Transcript_11_Confidence_1.000_Length_383,pct:100/99/.; aalen=171,55%,partial5-utrpoor;
CGAATTCTCCGGGGACCAGATGGTCAGAGCAGAGGTAGGTGTGCTTTCAGCACAAGGCACAGTGTTCTCAGCCTCACAGCCGGCACCTTCAACGTAACAG
AGTCCATATTCTCATCAAGTATTTATGCAGGCCCCTCCCNNNNNNNNNNNNNNNNNNNNNNNNNNNNNNNNNNNNNNNNNNNNNNNNNNNNNNNNNNNNN
NNNNNNNNNNNNNNNNNNGTGCTATTCACCTCCAGTGGCACCCATAGTCTTATCCTCCCATCACTGCGCTAGACTCAGCCTCCACATCTCACAGTGGAGG
GCCACCGCACTCACTGACCGGCACAATGGCCCGTCACCTTGGCAACCGCTGGCTGCCGGTGTTCGTGGGCTCAGCTGGCAGGCGGCTCGGCTCCTCCTTT
ACCGCCTCCTTCATCACACTCTACAAAGGCTGGAATTAGCCTGTCGTTGCATCTCCTACGTAGCTCTGCACAGAATAAAGCCTCAGATAGCAGGCAGCAC
GAGGCTGTCGTGTTGATGTATACGATTAAAACCTCTCAGTAGAGACGCTCGGAGATTAATTTCTACTGTTTGTTTTTTTTATTCTAGTTAATGTAATCAC
ATTTTGAAGTGGACCATATTACTTATGTTTGACGTTTGCAGATCTTATTTACCAAATCAAAGCCTTTCAGTGTGTATCTATGTGTGCATTTTCTGTGTAT
ATAATCACGTTGATTGTTTCACCATGACACCACGTAGTAGAGCCTCTTCAGGGCGGCAATTTAATCTGTCGATCACCGTGCTCATGTGACACGTGTTACT
GTTCTCCTTGTTGTGTTCTTTCTCTGTGTGCTAACCAGTGAGGGTGGTTCTGTGTGCTTGGGAGTTGCCATTCTCTGTACTGTAATGTGTTTTTTTGGGG
TTCATAACGAGTTGTCCAAACC
>SOAP_k35_scaffold3132 Locus_6199_0  4.3 LINEAR evgclass=main,okay,match:TRINITY_DN29381_c1_g6_i1,pct:100/99/.; aalen=422,99%,partial;
CGGAGGAAGACTCTCCAGCCCCCCAGCGCCGCTACAGCCTTAGCCAAGCCGTCAGGGAGGAACGACGAGAGATGAGATTCAACAGGTCAAAGAGCCTGGC
CCTACATGCTGTGCGCTCACGCTCCATCAACTCAGACACTGGGGAGGACGGGGAGGGATTGGAGCCAAGCCCAGACAACATCTTCTCCAACACGCCGGTG
AATTCGCACTCAGAAAACCAGGAAGCACCGGCTTCTGAGAGAAAGATGACAGGTGACGGCTCTGTGCCCATCACTGCTGCCCTGGACAGAGGGGTCAAAG
AAGCTGAGAGAAGTCACGGCAGAGAGAAGGAGGGGGAGAACGAGGAGCATGAGGAAGCCGACAGACTCTTTGTCCATTTAAGAGACAATATGGAGTCAAT
CAGAGAGTTCTGTAAAGACATGGTGCAGCAGATTCCCACACCAGAGCAGTGCGTGATAGAAGATTCAAATCGAGGATGTGTGGCCAAGCTGTCGTTCTCT
TGTCCTCTTAAGGGCCACTACTGTCTGTACGCCAAGTCCTGTTTCAACCTGACCAGTAGACATCCTCACCTTTGGATACACATCATGCTGCTACATCTGC
AGGGTAAATCCAGTGTCCCTCTGTGCTCCAAGGACAAGTGTGTCCAGAGACTTGCTTCTCTTTGGGAGAAAACACAACTAAAAGGAGCTCACAGCTTCCC
CATGGCCATGACACAGCACACAACCCCACACAGGAAGGACCTGGACAGTCTGCAGATTCAGCTGGAAGAGGTGCGTTTCTTTGACCTTTTTGGCTACAGT
GAAGAAGAGGGAGGTTGGCTCTGCTTCATGTGCAACAACCCTGAGAAGGCCACAGTTGTAAACCAGGAGGGACAGCCTCTGATCGAGGGGAAGCTGAAGG
AGAAGCAGGTCCGCTGGAAGTTCATCAAGCGCTGGAAGACCCGCTACTTCACCTTGGCAGGAAACCAGCTACTCTTCCGGAGAGGCAAATCAAAAGACGA
GCTGGATGACATCCCTATTGAGCTGAGCAAGGTGCAAAGTGTCAAGGTGGTAGCCAAGAAGCGGCGTGATCGCGGCCTGCCGCGTGCCTTTGAGATCTTC
ACCGACAGCAAGACTTATGTGTTGAAAGCTCAGGATGAGAAACNNNNNNNNNNNNNNNNNNNNNNNTGCAGTGCATCAATGTGGCCGTGGCCCAGGCCAG
AGAAAGGGAGAACAGAGAGGCCACCACTTACCTGTGAGAGCAACAAGAAGTTCACAAATGAGGACACATA
>SOAP_k35_scaffold3135 Locus_6205_0  2.0 LINEAR evgclass=main,okay,match:TRINITY_DN28254_c2_g3_i1,pct:100/93/.; aalen=133,92%,partial5;
CTCTGAGCATTAAGCACAACAGGACAGATCAGTTGCTCTCTCGTCATTGGGAAAGCAAGAGTAGCCCCTGTCAAACTAACAACCATCCCAAGACTGGAGC
TGTCATCAGCTGTGACTTCAGTCCGCAACGCAGACTTCCAACCCAACTAAGAGAGTTTAACTGGCTGAAAGGTACAGAGTTTCTCTGGCAGCAGATTCTA
CCATGTAAAGAGGAAATTGTGGGAGAAGTAGAAATTTATGATCCTGAGCTTCGCAAGGTCCATGCTCATGCAGTCAAGATGAGTAAGATGAATTCAATGG
CAACCNNNNNNNNNNNNNNNNNNNNNNNNAAGAGCTGTGAGAGCCATTGCCAGGCTCAAGAGATTTGCCAGAGAATTCAAAAGACTCAAACCAAAAACAA
ATGAAGCAACTAACCTCGAAGAAAGATAGGAGGC
>SOAP_k35_scaffold3142 Locus_6226_0  2.5 LINEAR evgclass=main,okay,match:TRINITY_DN21776_c0_g2_i1,pct:99/99/.; aalen=173,99%,partial;
CTAAAGCCGTTTGTGAAAGGAACAGACATGGAACATGGGCACAGCTTCCATCACGTTGTTGCAAGTCTTCTCATACTTGGGTTGTCTGGGGCAACAAGGA
AGGAAACAGCAGTGAAAAACAATTCTGGAGTGAAGCCTGCAGGTCAATGTGGAACGTGGGTGAAGGAACCAGAAGGAGGGCTCTTTACTTCTCCCAATTA
CCCAAACAAATACCCCCCAGACACAGAGTGCGTTTACATCCTAGAAGCCCCCCCAAGGCAGTGTATTGATCTACACTTTGAGGAGAATTATTCAATTGAA
TCCTCTTGGGAATGTAAATTTGACAACATCGAGGTCCGGGATGGACCGTTTGGCTTCTCCCCAATTCTCGGACGGNNNNNNNNNNNNNNNNNNNNNNNNN
NNNNNNNNNNNNNNNNCGGCCGATATCTGTGGATAAAATTTGTTACAGATGGTGAACTGGAAGCGGTGGGATTTTCAGCAAGTTACAACTTCACTGCAGA
TCCGGACTTTGCAGACTTGGG
>SOAP_k35_scaffold3143 Locus_6229_0 19.4 BUBBLE evgclass=main,okay,match:Velvet_k35_Locus_9240_Transcript_13_Confidence_0.667_Length_2384,pct:100/96/.; aalen=322,13%,complete-utrbad;
TAGTGTTTGTCATTTTTATTGAAGGGAAAAGAAAGACAATGCTACAAAACATCCTAATAGTGTTCTGATAAAACCCCAAGCAGTGCAACAGAAGGAAAAC
CCAAACATCATCATCATCATCATCTCCAGCAGCAGTGTCANNNNNNNNNNCTGTAAGCACTTCTTACTGCTATTATTACTGTTTAGAAAGAATGCATATT
GAAAACACTGAAGGCTTCACTCATTCTCTTTCCACACTCTGAAATTCACTGCAGAGGGAGACGTTCAATCTGTATANNATCTGAAGTCAGCGTGCTGATT
TCATGCACTTCTGACAGTGATGCCAGATTTTTGTGTAATAATAATCTAAATTGTGTAATTAGTGTAGTGTTTGTGTTTGAGGGTTGACCAATCTGAAGTC
TCTTTTACGGGGGATCTTACTGTAGATTTATATTTTCATAAATCTGGTGAAAGTTTTCCAGAGTCCTACATTTCCCATAATTCAACTTAACAGAATCTCC
CAAAGACAACAACTTCCATGACCCCACTTTGACACCCTCTGAACCCAACACCACATCAGGCTCATACTGTGACGGCTTGGCAAAGCTCCTCCAGAGTGAG
AGCAGATAGATAAACTGACCTTTATGTGTAAAATCTGTGGAGCGCCCCTTTGAATCAGCTGGTAGGGCGATTTCAAGGCTGTCATATGGCTGTCAAGGTT
CACGTTAAAAATGTCTGACTGAAAATCACTTCAGCTCTTAAAAGTGTACAGTGTCATCCATCATACACCCAGTTCAGTCCGGTCCAGTCAGTCCCTGAGT
GTATGTCACTTTATTTAAAGGATAGGTTTGGATCTGTCCTGTCTGTCACAGTACAATACTCACATGTCGTCTACACTGAAAGAGTTTGTGGCCACTTCAA
TCGTTCATCCTCTCCTTGCTGTAAGAATCAAGGACAATATGTAAAGGGCTGGTTCTGCAAAAACGGAACAAATGGAGAGCCATGAAGCTCTGTGCAGAAA
CCCTCAGCATTTCCATTTATTGAAAAAGTTTAGCGTGTTCCCAGTTAGCATCCACGCCTGCAGCCGCTATTAAAAATGATTAATGGATTTAAGGTTCAAC
AAGATTTTCTCGTGAGCACAGAAAATCCTCATCCCGCCACTCAGTCATAGACTCACCTCTCCTGTCTAGCCGTGACATTTAATCCATCAATATCCAGGAC
TCTATGTTTTGTCCTAATCTAAACATGCAACATACTGTGAGAAAGGCTCAAGGCTGGATTTATAGTTATTAGTCACCAATGAAATTTTGAATGATGTTCT
TTTACTTCTTGAACAGAACCTAGAAGTTCTGCTTTCACATCGCCTCGTGATACAAACATACTCACTCTGCTACAGCCTCACATTAGTTTCAACTACGCTT
GTATGTTTGCCGGGTAGTGGAATGCTATTTAACCAGTATGGAGAGGAGAAATGATGACAGCGACCGATAACTACATTAACAGAGAGAGGCAGAGTGTGAG
TACTGTTCTGAGTTCCTTTGTCCTTTCAGACACAACACAACAACAGTACCACTGTGCTCTGAAACCCATTCTATCCAATGACTTGTGCCACACCACAGCA
GTTTTTGAGCAAAGCACGGTGCAGCGCTAATCCCAGAGTTCNNNNNNNNNNNNNNNNNNNNNNNNNNNNNNNNNNNNNNNNNNNNNNNNNNNNNNNNNNN
NNNNTGCACCTCTATGTTTGCACCACATATGGTTCACACAGTCTTTGCCATCATTTAGAAAACCCCAACAGGATCCTGTGTGTGTGCATGTGAGTGTGGA
GCTACTGTGACGTGTCCGGCTGCCTTTAAAGATCATCAGTGACGAGCAGGTTCACAAAAACAAACATTATTTACACTTCCTGGGAAACACAAGAGTCGAA
AGAGAAGCAGATAAACATGGAGTCCACAAACAGAAGAACCGAGCAGCTCTGCTACAGAGGTAAGAAGGTAACGAGCATCTAGAAAAGATTGCTATTAGAA
CATGAATTTAAAAAACAAACAGAAGAGATGACTGTGTTTGTGTGAGGCGAGGGGGTCGACACCTACTCAAATATAAAAACAGATTTTATTCATGGGAAAG
ATTTTTTTAGACTTTTTTATATTTTGAGTGAGATATGCAGGAAAAATCTTTTTAGAGAGTTTGAACACATTATTATTATCATTATTATTATTGTTGTTAT
TATTATTTTATCCTGAAATAAAACACTTTTTTTTTTTTTTTTTTAATTTTGTTCAGACTGGACCTGAAGCTGATTTTTAGTAGTGGTGCATTGGACCCGT
CACATCAGCCACTGTCCATGGCTAATTAAACACAATTTTACAGGATGTAAAATGTGACTCAGCTNNNNNNNNNNNGGAATCATCAGCTGACGTGAAGCGC
GCAGGTCACTGCCTCTATCGATCACACAGTGAGGTGAACGCAGGGTAACACCGTCGCTTCCTTCATGTTCTCCTCTGTTGAGTTACTCTCACTGTGGTGT
TGCATAAAGAACGTTCTCGAATGATTTGGACCACAAAGACACAAACACTGGAAGAAAAAACATGTCACATGCTATCCACTGGAATGAAGTCACACAAACA
AATCGAATCATTTCAAACCCCCAACACCCTCTACACTTCACACCACCTCTGTCAACTTTTTTTTGTTTCTTTGTTTGTTTGTTTTAACAGAACTCAATGA
AATTTAATTAATAGCAAAATCATTAAACAGTTATTAAGACTATACAAATAGAATTCCAACTATCTGTAAAAAACTGAGTGAATTAAAGTGCAAATGATGG
ATGCATCCTCCTGTGGAAACATGAACTCTTCTGGTCTCCACAACAGAAAGCATGACTGTGTGTGTTGGTGTCAGCATGGCTCTGCACGTCTGGAGGAAGA
CCGCCACCTACTGGTTAAACTATAGAAAACATTCTCTCTAGTCCTGTTTGCTGTGTGTGTGTATTCAAGTTTGATTACTTCAGTGTTCCAGAGTGTTTGC
AGAGACATGTCTGATATTAGTCCAGTGTTTTTTTTTCCAAAAATAGATCTTTTTATACTCGTATATCTTGGCAGATGAATCATAAAAATATTCCTTGTAG
CGAGAACTGAAGAAGCAGAGTGAAGAACAGTAACGTGGAGGTCAGACCTCATCCAGCACGTCCTTTCTTTCTGGGTTGTTTTTCCAGCTAACATCCACGG
ATCATTCCGGTAGAAAAAAACGTTGATAAGTGCAAATATTCACATGAATAAAAAAGAGTGGTGACGGTGAACAGGGCGCTCGGGTCTGTTATTTATCGGC
ATTCTGTAACAGATGACCCTTCATCATGGCTGCAGTTTGATCTGTTCCAGCTGCACATGAAGCTTTGAAGTCTCTTCAGTCTCTGCTGCTGTCCTCTGGG
GCTGGTGTGGACAGTGATGGATGAGCACAGATCAGATGTCATCCTCTGAAGCCTCCTTCAGGTGTCGCCGTGTCAGAATTATTCTGGCTGAAATACCGAT
TCATCATGGGAGCGTTTGAAACTAAGGTCCACGTCACAGTAAAGAGGAGAGGCTGCTGATGGGGAACACACTCAGCTTTTCCCACAGGTTTGGATGTCAG
CTGGCTGCCTGTCTCTGACAGCTCTGTTCTGATTCAACACTTCCATATTTGGCTCTTTCCGGAGGGGTCACTCTACCCAAGAGTCCAGCTGGTCCAGAAT
CCAGTTGACAGACCGTCATGTATTTTCAGCCACTGATGAACACACTCTGAATTCAATCTTTCACAACAGTGATGAGACAAACCTGCCATTCTCTGACCTG
AACACTGACCTGACACACTACCACCGCTGAGACGAGCTGAAGCTCCACAACAACATACACTTCTGTATATACTGCACACAGACACAGACAGACACACAGA
CCCAAAGTTAACAAAGTGACCTGAAACTAAACGACAAACTTAAACCAGCTGTTAAAAACATTTTAGTTACATAAAAAGAAAAAAAAAGAAAACTAAATGA
AATAAAAACTCGTGNNNNNNNNNNNNNNNNNGGATGTCTACATTGCTGAGTGTATTATTGTGATACCTGTTCTGAACTTCTTAAAGCTTGGCCCATATTA
TAAAAAAACATCAAACTGTAACTAATAAACACAGACATGTTGAAAGGAGCAGTGTGAAGGATTTAACGGCATCTGGTGGCATCGCTGCAGATCGTGCTCC
ACCTTCCCCAGTGAAGAAAGAGAAACTACAGTGAGCCACGAAATGGGAGAAAGATTTTAGCCAGAGTTTAGTTTGTCCCTCCTGGGCTCATGTNNNNNNN
NNNNNNNNAGAAACAGAGCATGTAAGACCTACAGCATCTGTAGATGTGACAGGCTCATATAACTGAAACATGACAGATCTTATTTTCAGGTGGTCGTACG
CTAATGAAACCAGAGTTATGAATATCATATAACATGTCTGCACATTGTGTAAATGAGCCGTCCCAATCCCACACACTGAACCTTTAAACAATCAAAAACA
AACTGAAACCAAACCAGAAACAAATAAATGAAAAATGAANNNNNNNNNNNNNNNNTGTGTCTATATGAGGCTCTAAGGTTATGGAAATATTTTGCTGATG
TTATTCATAACTTACTCAGGCACCAGTTCTTTCTGATGCAGTAGCAAACATAAAATAGAAATATGTCTAATCTGTTTTGGAGAGGGATGGAGGCCTTTAG
TGCCACAGTGCTGTGGTACAGCAGGATGTGATAGGCTGGCAGTAACAGACTGAAAGGTGGAGGTGATCAGAAACGCTGAGCCTCCGTCAGTCGTCTGTTA
TCATCAACCTCCGTCAGCCTCAGGACAGCGTTTCCCTCCAGCTGCTTCTGCTGTGAGCGTCTCGGCGCTCGGTGTTCTTCACTGGTTTATTGAACAAATC
TCTACTCTGTGTGCATAGAAAAGAATCGAATGGATACAAATATAAAAACTCACTCATTTTAAGCTCTGTGTAATATATTCCTGCTCATACTTCAACATAC
ACGATGAGGTTTAGGGAGTTAACTTTAGATCAACGTCGCTGTTTTTACTGTGATGACCTGTCAGTATTTATATCTCCACTTATCACACAGTAATGTGTCC
TGTTGAAGCTACTCAACACTGCATTTATGATATTTTGCTCAAAAGAATAAAACAGGGACAACTGTCAGTCTGTGCGTCCTCTCCAGAGTCTGTCTAAATA
ATGCCAGTGTCGAACAGTGCAGGCAGAATATTCAACACCACGCTGAGGCTGAGGCTGTGAGGGCAGATGATGGAAGGAGCACAGACGCGAGACATGCATG
ATGCTTCTTCTCTCAGCTCTAACCAATCAGAGGTTCCCAGCCTTTCCCTAAAACCCGCCTCCTAACCTGCACACACACACAGAGAATAACAAACGGCACA
AACGCATGATGTCAGAGACCTGTCCTGCCCGTCAGTAACACCAAACTTTGGGTGACTCTGCATTTATAGCTGGCGTTTCTCTTCTGTAACTGTCGAGTCA
GCAGCACGTTGACGTTTGACTGCAGGAGGAACGAGGATGAGCTAGCAGCTGGCTGACCTGAAGGAACTAACTGAGAGGTCACAGAGGTTGGATTTAAAAC
GCCTTTTCACGCACATCAAGAGTGTTATTATGATCACAGCAGACTAAGTGTGGCTCTCATCCATGACCATTAGAAGCTGTAGCACATACTGACTGATAAA
CAGAGCTATTGATTCACTTTGTTTTATCTTGTTGTTGCGTCTGCTTCCTAATTAGCTCTAGTGGGCTAGTTACCGTGTCACCACTCACTATGTCTCAGAC
TAAGTTACTCCAGTGCCAGCAGTCAGGACTTCCTAACAAGATTCACAGACAGGATGTGTGTGTGCTGGTCCACAGGGCAGCTGTCAGGTGAACTGCAGCT
CAGAGGATGGACTCTTTTAAATTCAACGTGTGACCGTGTGTTTGTGTTTTTACTTGATCTTCATACAGTGACTGGATCCGTTCCAAACCCAACGCCATGT
TTCTTTGTCTTGAAACCATCAAAGTGAAATGACGCAGAGAGCATAACCTCCAAACTGGCCGTAGAAAAACATCCTTGGCGTGAAAAGGGAGTGAGACGCT
GTGTGAGTCCCACAGGTCGGGTGTGTCTGTTGTGGCTGGATGCTACCTTCTGAGCCATGGAGGAACAACAGCAGTGTTGTGGTGGTGGAGTTGATGCTAA
CAGTGAGAGGATGGTGGTGGTGGTGGTGGTGGTGNNNNNNNNNNNNNNNTGCCTGCAGTGCTGCCTCTTCATCGATGCTGTAGTCAACAAACGTGTCGTA
AGAGAACTTGTGTCTGTGGAGGAGATGCTGGAGGAAGTTGGAGCTCTTATAGCTGGGGTCTCCCCATGGCATGGCGGAACACACTGGACACACCACTTTA
TTAGGGTCATTACGGTGGTTGTCCATACAGTGCTTCACCAGTTCCTGCTGGTCCAGGTTTCTGGCCCCACAGAACGGACACACAAATGTGGACCGGTTTG
GAATATTGCTTGGTATAGGTTGGGAGGTGGGTACCACAGGGACAAACTTTGGACAGTTGGCTATCTGCTCCTGTACTTTAGAACAGGACGTGATGTGGGA
CCTCATCTTTACCAGAGCCACCTTCTTGCTACAGCCCCTGCAGGGTGCTTTGTACGAGGCCAGCTGCTTCTCCACGCTGGAGGAGCGCTCCACTTTCTTG
GGGTCAAAGGGCACGCGACAGAGAGGGCAGAGGGGCGAGGTCACCTGAAGACATGGCTGCAGACACTCCCCACAGAACGTGTGAGCACAGCTGGCGATGC
TGACGGGTTTGTGGTACACCTCCAGGCAGATGGGACAAGAGAACTGGCTCTCGATGCCCTCCGCCGGGGCTGCCAGCGAGCCTGAGCCGCTGCTGGGGGG
CTGCTGCTGCGGCTGCTGCGGCTGCTGCTGCTGGGCTGAGCGGAGCTGAGTGCTCGCCGAGACAAAGCTCCGAAACATCGCCATCATGGAGCCGTACACG
GTCTGCAATCGTCGACAACAGCTCGGTGCCCGCGAGAGAAAGCTGTCCAAGTGTTGGAACTGCGGATAGCTAGAGCATCATCCGCACAGCAGCCTGGATA
TATGTCGGACAAACATGGTGCTTTTTCAGTCTATCTCTCAGAAAATGCTCCTCGAGAAACCAAAACATTACTTTTCCGTGGCTGGAGAAGACATGCCGGA
GAAGTAAACATTGGGAGCAGTGCTCTTTGGTGAGTGTCGTCGCG
>SOAP_k35_scaffold3193 Locus_6309_0  2.0 LINEAR evgclass=main,okay,match:SOAP_k45_C129948,pct:100/78/-sense; aalen=118,59%,partial5-utrpoor;
TGTTTGTAATTTCCCTCTGGAATGACACATATAAGCATTTCCCAATCCCCCGATTAGCAAGGTGACATCATCCCAGTGCCTTTCAAAAAATGTTATAAAC
CACTCTTGAGAAAATAAAACCCTTTTCTGACCTGATACTGNNACATTAACTGTCAGTAGGAAACAAGAAGCAAACAACAAGTCTCCACAGTCAAACGTTT
TATTGACCCATCCAAACACCCATGGCTCTGTAGCAACGTCACCCTACTTCCTCTTTTTGCTCCTGACTGACAACAGTCATAATTCCAACAAGAGGTCTTT
GTATCTTGAACGTAAACACATGTCGTGTTTGAGAAATTGCTGAAACAACTGATGTCGTCAGGGAGAGGCTTTTTTGATCAGGTCTAATCATCTTTTGGTC
AATTTGGATTAGGGCTAACTGCTCCAGGGTCNNNNNNNNNNNNNNNNNNNNNNNNNNNCACATTCTGGGAATTTTTGTGAGTTCATTTGGACCTTTGCAG
AACTCTGGAAAGAACTCATATCCAGAAAACATCAGTGTATTAGTTTCACACAGATGATCACACAGAACACAACTGTATTTCAATATGGCAAGGACCT
>SOAP_k35_scaffold3205 Locus_6337_0 21.3 LINEAR evgclass=maina2,okay,match:Velvet_k45_Locus_44195_Transcript_12_Confidence_0.667_Length_1207,pct:99/100/.; aalen=338,54%,complete-utrpoor;
TTCAGTCAATACACCCTGACTACGCCTGTTTTTTTAGCGTCAGTGCCATGTAACCCGGACAGGACTGTTAATTTCCTCGGCAGTGGGACGGACACAAACC
GGAGCAACGATGGCGGCCGAAAATGTGAGCGTGGTCTTCAAACTGTACTGCCTGACTGTGATGACCCTGGTGGCGGCTACGTACACAGTTGCACTCCGGT
ACACCAGGACCATCTCATCAGGAGACCTGTACTTCTCCACCACTGCGGTGTGCATCACCGAGGTCATTAAACTAATACTGAGCCTGGGGATGCTCACAAA
AGAAACAGGAAGCCCCGTCAGACTGAAGAACGCCTTAGTGCAACATATATTCTGCAGCCCGAAAGAACTGCTGAAGCTGAGCGTGCCCTCGGTGGTGTAC
GCGGTCCAGAACAACATGGCCTTTCTTGCGCTGAGTAACCTCGACGCAGCAGTTTATCAGGTGACCTATCAGCTGAAGATCCCATGCACGGCCTTGTGTA
CAGTCCTCATGCTGAACCGCTCTCTGAGCCGGCTGCAGTGGTTTTCTGTCTTCATGCTCTGCGGGGGCGTAACACTCGTCCAATGGAAGCCTGCAGAGGC
GACTAAAGTTCAGATTGAGCAGAATCCGTTTGTCGGGTTCATGGCCATTGCTATCGCTGTCCTGTGCTCCGGATTTGCAGGTGTGTACTTTGAGAAGGTG
TTGAAGAGCTCAGACACGTCTCTGTGGGTGAGAAACATCCAGATGTACCTGTCCGGCATCGTGGTTACGCTGATCGGCGTTTACATGAACGACGGCGATA
ACGTCATGGAGAAAGGCTTCTTCTTCGGTTATACACCCTGGGTGTGCTTTGTAGTATTCCTGGCCAGCGTGGGCGGTCTGTACACGTCGGTGGTGGTGAA
ATACACCGACAACATCATGAAGGGCTTCTCCGCTGCAGCTGCCATCGTTCTATCAACTGTGGCGTCTGTCCTCTTGTTTGGACTGCAGATAACAATCTCG
TTCGCCTCCGGTGCCATCCTGGTGTGTGTTTCCATCTACCTATACGGACTTCCAAAGCAGGACACGTCCAAGCTGAGCCAGCAAGACACAGACACAGAGT
CCAAACAGAAACTGATCACTGTTTGAATCACCAAACCTGCAGCATAGGAGTGTCTCNNNNNNNNNNNNNNNNNNNNNNNNNNNNNNNNNNNNNNNNNNNN
NNNNNNNNNNNNNNNNNNNNNNNNNNNNNNNNNNNNNNNNNNNNNNNNNNNNNNNNNNNGAACGAACAGTCGGTTGAGTTGAATCCATGTTCAGTTCTTC
TCATCAGCCTTTGTTCCACTTTAATGCTATCTGCACCCTCAATCCAGCCCACTACCACCCACACNNNNNNNNNNNNNNNNNNNNNNNNNNNNNNNGAAAA
AAATGTATTTGAGCCAGATTTGATAAAAAATTTCCATTAGTATAAAAAAACATATTTCATTTTTTAAACTGGCCCTCATATCAAGGTGCTTTTAAAGTTT
GTAAATAATCTGAAGTCAATCAATGAGGTCCTTCATCTTCAGCCACGCTGGAGCAATCACTAGTTACTTTTATTTCCTCCATATATCTGTTATGAGGAAT
ATAAATATGACAACTCCTTACAATGGAGTTATTTTATTTTCAATCAGTCAGTAATCTGTTTTACAATGTGCAGTGTTAGTGTCCATATCACACCCTGAAT
GTGCCAGACTCACAGGAAAACTACTTGAAAGAAGGATGACGACAGTCTGCATGTGTGATCATGTTAATAATATCATCTCTCCAGTGTCTTGTAATCTTTT
ATATCACATGTGCGACCCCCTTCTGTTTTGAAGCTTTTGTTATTAAACTGAAAAGAAAT
>SOAP_k35_scaffold3213 Locus_6363_0  2.5 LINEAR evgclass=main,okay,match:SOAP_k45_C83110,pct:100/78/.; aalen=84,89%,complete;
GAAGTTTGATGTGGTTCAGATCGGCCATTACACCTGGGCAGCTTTACAGGAGGGAGGGACTGTCGGAAAATGCAGACTGACACTCCCTTCACACTTGGAG
AAGAAAACAGCTGGTGGAAGCTGGTTCTGCCCCTTCCTTACTTGNNNNNNNNNNNNNNNNNNNNNNNNNNNNNNNNNNNTTGAGGCTGACGACTGTGTCA
TCACTTTTTTCCTTTGAAGATTTTGTTGATTTTCATGTTCTAACAGACATTTAAGGATTTTACAGCATGCTCCATTATGCATGG
>SOAP_k35_scaffold3245 Locus_6437_1 20.6 COMPLEX evgclass=main,okay,match:Velvet_k55_Locus_4708_Transcript_22_Confidence_0.750_Length_7739,pct:99/99/.; aalen=2304,86%,complete;
TTTTTTTTTTGTTTCTCAAATATATTTTTGGTTTGACATCTATAATGCATTCAGTCCAGACATAGAGAACAAACAGTTCACCTCCAGCAGCCCGAGCCGA
GAGGAGGCGGACCGGACCGGACCGGGTCGCCTTCATCCGGCTCCTCTTCAGCTGTGGTACATTCCCAAAGAAAACAAACAAAAAGCTCAGCAGAATGAAA
TTAAATACAAAAAAACAGTTTTTTTTTTATATATCAAGGGTAGTTTACAATATTTCACTTGTGTCCTTTTTAAAAATGATTTGTAGGCAGCGTTCAAGAA
ACACGATCAGGAAACATCGTTCTGTTTTTATAGAAAACGATCTGTAAAAAACATTCGGTCGTCTTCCTCTGAGCTCACGGAGACTGAAGCCACCCTCCAC
GTCTGTTTACACTCCCACACATCTTCAGCTTCGTATCCTCGACCCCGTTAAAGCCAGACGCGTTGGAAAGATACTTGGATTATGACGTGTACAAAAAAAN
NNNNNNNNNNNNNNNNNNNNNNNNNNNNNNNNNNNNNNNNNNNNNNNNNNNNNNNNNGTGACGGGACGTCTGTTCCTCTTCGCTACAGATGCACACCGAA
GACAGAACAAGTACAAGAAATACAAAAAGAGGAGCACAGAGTCCAAGTGCCAACTGAAATAAAACATCCCCAAAGTGTTAAAGTGTAAACATTTCCAATC
TGCTACAGGTTGCGAGCCGATTGTCCCGAGTTCACCTCCGTGTTCGCCGCCATGAAACATGCCAAAAGGAAAAAGTTTGAAGCCGAGGACGTCGGTGCAT
GCTGCCGCTCCTCGGACCGAGGAACAAAACAAAAAGAAAGATGCATAAACGCGGGACCGCTTGGCGTTAAAGGCTCGTGTGCGTGCGGTTGGTGTGTCGT
CTGCATAAAATGGCACATTACAGACATGCTGTGACGATAAATACTGCATCTGTCAGTCTGAGTGTTTTTAATGCACGTGAGGGACGGCGGAGCGAGGACG
TCCTCAGATGTCCATGTAGTCGTCCTCCTCCTCCTCNNNNNNNNNNNNNNNNNNNNNNNNNNNNNNNNNNGTCAGACTCGCTCTCCAGAGACGACTCCTG
GCTCGACGTCTCCTGCACCTCGAGCGCCGGCTGGCTCAGCGTGTCCTTCTTGACGGTGGCTGCAGACTGAGACGACAGGATGACGTTCTTCAGCCTCTGT
TTGGTTTCCTCTGAGATGCTTCCTTTCGGGGAGAGCAGCGTGGGCGTCGGAGGCGTTACCGTGATTTCTGGCGGGAACTTGGTGACGGTGGAAGGGATGA
AAAGCTTTGGCATGTTGGGCGGGACGCGGGAGCGGATCCGGTTTGGGTCTGGAAGCTTCGACGGGTCGCTGCTGGCGTACTGCTGCTGGTCTGGACACGG
CTGTGCGGTGCTACATGTGGCGGTCTCTTCCTGGAACCAGCCCGACGTGGACTCCTGCCCCTGCGACACCGAGGCGAGCTTCATCTGCTGACAGAGATGA
GACTCCTGCTGTCGGTACGAGAGTCCCTCTGACGGCTCGTCACGCTCCTCTGTGTGTGGTATGAAGGCCATGGCGGCGGCGGCGGCGGCAGCAGTCGGGT
GGCCGCCTGCTCTCCTGTGCTGCTGCGTCTGCTCGTGGAAGCTCGGTCCTTGAGGTCTGGACAGCTTGCTCAGCGGCTCGTACAGCGCCTTGGCCTCCTG
GGCGGAGGAGGAGAGCGGAGGAGGAGGAGGAGGGTGGTGGCAGGCGGCGTGGCTGAGGAGGACGGGCGTCGGCAGGGAGGCGGGGAAGAAGATGTCTCGG
TGCTCCTTGGCGTACTTGGGCGTGGTCGGGGCGTCGCCTGCGGACTGTCTTTGGGCTGAAGTGGCCAACTGGATCTGACAGAACTTCACAGCTTGGTCCA
GAGCGACGTCCTCGTCAACCTGTTTAATGAGCATGTACGTCTCTGACATGATCTTCTCGATGCGCCCCAGGTCGTAGGTCATGACCTTCTGGCCCTGCTG
CCACACCCTGTAGGCGTCGAGCAGTAACGTCTTTCCGGACTCCACGTCCTCCAGGAGCTTCCTCTTCCTGTTGGGCCTCCGTAGCGAGCTCTGATCGGCC
GCCGTGACCTTGGGCGCTGCCGCCGCCGCCGCCGCCGCCTGGAGCTGCTGCTGCCTGGAGCTGATGCTCAGCTCCTCCAGAGACAGCTCCGGCGTCCGGC
TGCTGTCAGCCACCTTCTGCTGGAGCTCCGCGGAGGTCTCCGCCTCCGTTTGGTTGCCCTGAGAATCTGTGGTCGTGGACGGCCTCCTCCAGCTGCCAGG
GTCCAGCTCCATGGGCTCCTCTTTGTGGCCCTCGCTCCCAGAAGTCTCCACCTTCCCGGGGAAGCCCTCCTGAACTTTACTCCCTTTATCCACGGCTGTC
GGCGGCGTGCTGAGCTGAGCCTGGGCGGCTTCCCTGGGCCCTGGATCAGCAGCACAGGCTCCCTCTGTGAGCTTCTTGGGCAGCGCATGCTTGCCGTCCT
CTGAGCTGGGCCTGTTGGATGCGTCTGTCGTGGTCATCTCCCCCATGGAGGGCGCCGGCGCCTTGTGAAGCTGCTCAGACACCCCTGTGAGACTGTTCAG
ATTGTCCTCCAGGACTTTTACAGTTAGGAAAAATGCTCTCTTGGCCAAAACCTGGCGATCAACATCCCGTAAATACTTCTTTCCCTGGTCAGGGGTTCTC
TGCAGCATGAAAGAGACTTTCAGCAGAGTGTCGTGGTCCTTGAGCTGAGACAGCACCTCCAGCAGCAGCACGATGGATCGGTTCATATGAGATGCAAAAC
TTCCCGGGCGATCGATCTCGTCGACTGGAATACGCCAGATGCCATTGAACAGGTTGGTCTTGTTTCTTTCACAGAAAAGTCCTTGTGCTGGCATGTGCTT
CAGCTGTTGCCATGGGACACTGCTTCCTAGCAACACGTCTCGGGCCCACTGTAGGTTCTGGTGCGTCTTGCTGTTGGTGTAGAAGAAGGCGAGGCGGTAC
AGACTCTTGTAGTGCTGCGGGAAGCGTCCGAGGCAGAGGAAGAGCGCGCGGACGCACATCTCCAGCAGCATCCTCCTCTGGTCGGCGCGCTCGGCCGGCA
GCGCCTTGGGCACCTCGATCACCTCGGCGGCCGGCGGCTCCGGCTTCCTCTTCCCCTCGCTGGCCGGGGTCTGTGGGGCGGCCTGCTGGGAGGGCGCCGC
CGGCTTCGGAGGGGTGGCCGGGACGGGCAGAGGGTCTGACACGGGGACTTTGGGCGCCGAGGCCTCGGGGAGCGTCACCACGACGGACTCCACGACCTCC
TGGATGACTTTCTCCTCCGCCTGGAGGCCGACGTGTTCTCCGTGTGACACTGTGTCCTCGGACGCCGACTGCCCGTCCTTCACGGGGGTCGTGCTCTCCG
ACGACGACGAGCTCGCCTTCCCCGAAGCCGGTTTGTGGCTGCTGTCCTGCGAGCTGGCGGGGTCCGTGAAGGCGTCCTGGGTGGAGTTGGAGTCGGAGAG
CATCACCACCTCGCTGTCCTGACTGCGCTCATTCAGGGAAGCCAGCCACATTGCAGACCTGGGCAGGCAGTAATCATGGTCAAACTCTGGTGAGGCTTTC
TTCACAACCCAGAGATTTAATGCCACTCCCCGTGAAAATGTAGAACCTGATNNNNNNNNNNNNNNNNNNNNATCAGCCTGCTGCTCCTCATGCCGCTGCT
GCTGCCACTGCTGCCGTCGGAGTGTTTTGCGTTTGGCGTAATCGTGGTCAAACGGCGTGGCCACGTAAGGAGGGGAGGTGAGACCTGGGGTGGCGGCCGA
GGGGAGGGAGGAGCTGAGGGCGTTCGCTATGCAAACCGAGGAGCAGTTAAAGTCTTCGTCCATCATGGAGGGCGGCTTCTCCTTTTCGTGGGACCTCGGC
ATGCTCGGCATGCTCTTCTCTTCCCCTCTGGCAAACGGCCCGGTCGCTGCTTCAACCAGGAGGCCGAACAAGAGCTCGTGTTCCAGATCGGGCTCATTAG
CCTCGAGTAGTTTCAGGATGGTGGCGCTGAGACGGAAATGCAGCTCCAGAGCCTCCATGGCCAGGTCAGGTGGGTTGTGGTAGTGGATTTTTCGGGGGTA
CCTGGCGGCTTCTTCGTGCAGGAAGTGCGCCGCCTTCTTGTACAGCTGCAGATATTCGAGCGGAGTCTGTTTGCGTTTCTCTGCGATCTTCCCCAGCATG
TAGTGAATGAGCCACTCCTCTTCATCACTGTCACACTCACAACGGGAAGCTCCCTGGAAACACTGGAACGCCGTCTCCAACATGGAGTCCCTCCTTTCCT
CCATCTGTTTGACCACCTCTGGCGGCAGCTCGTTGCGCCACTGCTTGAGCTGCCGCGAGGCGAAGGAGTGCAGCGCGTAGGAGATGGTGCCGTACTCGAT
CCACAGCGACAGGTTGGAGGCGTCGATCTCCAGCGCCCTCTTGAAGCAGTTCAGCACCGCCTGCGAGTGTTTCCAGATGGGGACGTCGCTCTTCAGCTCG
TTGGAGTTCAGCTTCTCCTGGATGCGACTCGCCCGGGCTAACGCCATGCCGGCCCACGAGTCGAACCTGTTGGGACACACGCAGATGTCGTGCATGTAGA
ACTTGATGGCTTTGGACTGCTCCTTGTTCTTGAAGTGATAATCAGCCACCAGGTAGTAGATCTCATCGATGATTGGAGGAGCAGGAGCGCTGCCTTCAGG
GAGACACGGAGCCTTCTCTGCCATGTCCTCGATGTAAGCCGCCACCTCGTCCATGGTGAGGGTCGGGGCGTCGCTCGTGGGGGCGATGCCGGCGAACCTC
CTCAGCAGGTTGGCGAGCTCTGCGGACACGGTGCTCGTCTTGTAGCTGTCGAACTCGGGCAGAGACTTCGGTTTGAAGTACTGGAACATGAAGAGAGCGT
CGGACCACAGCAGCTCCACCTGAGGAGACGAGTGGTCCTCCAGGTAGCGCGCCTTGCTCTTCTTGCTGGGGTAGGCGTACAGGCAGAAGAAGCACTGCTC
CAGCGCCATCTCCAGCTCCTCTTTGTAGGGGTGAGAGTCGTTTTTGGACGAAGCTGCCAGTTCTTTTTCCAAAACTTGAACAAAGAACTTGAGGAGAGCT
CCGTCTGAGTTGCAGCACAAAGATCGACGCCCCAGATACTCGTGAGCCGTGTTCAGAAGCATCAGGGAGGACGGCAGCATGGGCGTGTCCGAGTCATCTT
CATCGTCCCCGACAGAGATGTGCTGTCGCAGCATGCAGTCGAACGCGGCCTCCTCGTGTTTGATGACGCGGTACAGGATGATCCACGGCACGACCGAGAA
GAAGTACGGCTCCTTCGGATCGTCGGAGACGCTCATGCTGAGATCGATCAGCTGGATCAGGTTGTTTGCCAGCCGGGCCATGCTGGAGAAGTGCGGCACG
TTGCCGAGCAGGCCCGAGTCTTTGGTGAAGCAGACCTCGATGCCGTCCAGCAGCTTCACGATGGTGCTGACCCACTCCTCCTTAGTGGGCGGGGAGGTGC
TGGGAGCCGAGTTGAGCTGCTGCAGGGCTTCGTTCAGAGCCAGCTCGCTGCACTCCAAACACTGCTGGTGGTCCTCCAGCTTCAACAGCGAGTTCTGCAG
GAGCATCAGCTGAGCAGGTCGCTCCGGTGCCGAGCTCACAAACTCCAGAGGTTTACTCCTGCTGCCGTAATTCAGAGTGGGCTGCAGGAGGCGCACCACA
GACTCAAAGTCTGCAGCCTCAAAGAGACGCTGGATCTCCTCCAGAGACTGACAACGCTCCAGAGACTTCAGCCGCTTGTCGATCTCCTCCACAGAGATGG
CTGCATCTGCACGCAGGTTAGGCAGACTGATGGTGTAATGTTTCCCCTCAGGAGTCTTTGGTTTGCTCTGCAGCAGACCTGTGCAGACGTCATAGCTCTC
CAGAGCCAGCTCCATGTCCCCCTGCAGGGCGAGGAAGCGCGCCTTCAGCCAGTACACGCGCACCATGACGTCCAGCCAGCCGTCCTCAAACAGGTCCTTC
TGTGACGAACCTAACGCCAGCAGCAGCAGGTCGCCCTGGAAGTGCTGCCCGGGGAACTCGGAGTCAGCGTCGTCACCGCCGGGACCGACGCTGCTGCTGC
TTCTCCTGGGAGACACAGTCTTCCCTTTGTTGTGGGACCATTGCTCCAGCTGCAGCTCCATGCAGGCCAGACTCATCGCCAACATTTCCCGGATGTGTTG
GTTGCTGCAGTCGCGCAGCAGCGGGTTAGGAAGTCCACTGCTGTGCTTCCTCCAGGTCTGATAGACCTCCAGCACCACGGCGGCGAGCCCCCGGGGCCAC
TCCTCCAGGAACTTCTGACCCACGGCCTTCAGATAGCGCATCATCAGCTCCAGTATGCCGCCGTTTGCCATGTTACTGAGCAGGAAGCTGTGGACGTCCT
GTTGCTCAGACTCCATGTATTCCACCGAGTCGACGGGCAGACAGCTGGCGTGCAGCGGCTGCAGGTCCTCCTTCCCGTCACACTGCGGCTCGAGGTTACT
CAGACTCTCGTCGTCGTTATCAGGGTCAAACTTCTTCAGCCTGGACGGCAGGTATTTGAACAGCAGCTCCTGGAAGTCAATCTTCTCCTCCTTCTTGCAC
TTTGTGTTTCGAACGCGTGCCGAGCGTCTCTTCGCCGTCTCTCCGCTATCTTCCACCGCACGCTTCCTCTTTGGAGCTTTCTTAACTTTATCTGTCAGCG
ACACTTCCATCGCTGTCACGACAGGCGGAGCAGACGTGGTGACCTCCACCGTGGCCTGGCTGGGTGTGATGGGAGGCTGCACGCCGGGCGGGGGCAGAGC
TGCCGGCTCAGTTAAGGCCATCGGAGGCAGGGACGAGCTGGGGCTGCTGCTCAGCACCGTGGTCTGACCCATACTGACGGGGCTGCTGGGCTGGGGGAGG
TTCTGGAGGAAGTTCGGGTCGCGGTACTCCGACAGGTCGATTCTGCGGCCGAGGCTCGGGCGTGGAGGCTCACAGGTGGTCTGATGTCTGTACATGGAGA
GAAGACTCTCACCAACGTGCTTCCACGAGAGGCAGCGGATTGGCTGGATCAGGACGAGGTCCGGCTGTGGTTCTGGTCTGGAGAGCGCCTGTCTCTGCTT
CCTCATCTCCAGCGCCTCCTCCACGATGGCCTCGCGCTCCTCCTTCTCCACCTCCACGTAGTGAACGGACATGTCGCATTTGGTGAACATCTGCATGGTG
TCCCTCTTCAGGCACGGCTGCTCCTCGAAGATTTTCTCCTTCAGCACCAGACCTTTAGTGTAGCAGTGATCCCTCTCCAGAGCTTTAGCGATGAAGTACA
GACAGCAGGTGTAGTCACTGAGCGTGTAGAGGATGGTGATGAGGTTGTCCAGGCAGGGCCAGTGGTCCGGGTTACAGTGCAGACCCTCCTCGAAGGCGTG
TCGAGCCAGAGGGATCCGCACGAGCCGCACGGCTACCTGACCGATTTTATACCACATGTTGACGTCGGTGGAGTCCAACATGACGGCCTCTAAATAAAAC
TCCATGGCCGTCTTCAGGTCGTCCCGCGTCGCCGACATACTCGCCAGGTTTTTAAAAGTGGAATATTTCAACATCAGTCCGGGATGTTTGAGACCGACTC
TGTGATCGTCCGAGGGCATCGCCTCTTTGAGCAGCGGCGTTTTGAGCAGCTCATGATAAGCTTTGGCAGACTCCTCAAACTTGTCGTGTTTCTGCAGATC
TAAAGCTTTGTGGTACAGAGCGAACGCCTCGGCTTCCTGAGCCTCTTTTGTCTGACTCTTGTTACTCCGCAGCGGGTCTTGAGACTCGTCTGCAGCTGTC
GAGGCAGCGTTCAGTGCTGCTATGCGAATCATTTTAACGTGTGATCAGCGTGCACCTTCACGGTTTGCAGCGTTCGATCGGATCGCTCATTCCGGCTCGA
GCCGCGTCTGTGGCGTCGCTGCTGTGGAGGTCGCGAGCGGCGACATGGAGCAACTTTCAAACTTCATTTATTCATCAGGAGCCTTTGTTGTTGTCAACGT
CGGTGTGCGTCACGACG
>SOAP_k35_scaffold3381 Locus_6696_0  3.3 LINEAR evgclass=main,okay,match:TRINITY_DN12738_c0_g1_i1,pct:100/79/.; aalen=111,95%,partial3;
ATCTAATCCATAAAAATGTGGATTTTTAAGCTTTTGATGAACAACTATGGGTTTGATTTGTACAACCAAAATGTGGTTTGGTTTTTAAATAGTTTACCTC
TCAGCCCTTCTTTGGACACTCTGCTTGTATTTGTGCACTANNNNNNNNNNNNNNNNNNNNNNNNGTCTGGGAAGCATTATTATTATCACTGCAAACCCAC
TGATGTATCCGCCACATTTAGAAATACTCCTGATGACGACCCAACCGCATATCACAGACGCTGGCACAGCTCACACACACACACAACTGTGTATAGCTGT
TTTTCCAGATATGACCTCATCACACACTCAATTACTGTGTTTATCTTTGA
>SOAP_k35_scaffold3395 Locus_6739_0 20.8 COMPLEX evgclass=main,okay,match:Velvet_k45_Locus_32275_Transcript_14_Confidence_0.571_Length_2859,pct:100/100/.; aalen=861,77%,complete;
GTAATTGTTTATTAATCAAGAGACACATTAGCCAAACTTTACTCTGGTGGTTCTCCAAATCCTGATTACCTAAGGTTCAAATCTGCTCCACTAATGCACT
GTGTCACCCAGTTACTATCAAAAAGCACTTACCACACAGCAACCAACAACACATTAGACACTTGTGTGTTCATTCATGTACTTTAGATCTTCCCTCTCAT
AAACACGTAATACATAAATAAAAAAGATACAGATGGTTTTAAGATAACAGATGTTTTTATGTCTCAAAGANNNNNNNNNNNNNNNNNNNNNNNNNNNNNN
NNNNNNNNNNNNNNNNNNNNNNNNNNNNNNNNNNNNNNNNNNNNACTTTACATCAACTGAAAATGTGATGTATCAGGATCACTCTGGAGCCTCAAACACC
AGGAACACACGAATTTATAAAATGTAAATGAAAATCCAATATGTTTTGAAAGGGAAGAATAATATGTGGAATTTAAAAAAAAGACAAGAGTGTGTGTCTA
ACAGTAGAGATAGANGTACTCTCTTAATGCAGTTTTATACATGTATGAAGACAGTCACAGTTAGATAAAGCTTTCATCATTCATTACTTCCTAGCCTATA
TGTGTCCTGTTTCAGTAATANNNNNCTGTTTTGTATCATGCAAACGCATGTACGAGTTTTTTGTGTCTTTGCATGCTGTAGAGCTTGGGGAAAGCCTTGC
CGCAGATATGGCAAACAAACGGCTTGACTCCTGAGTGTACTTTAGCATGCGCGTTGAGATAACACTGTTTTATAAAGCCCTTTCCACAGACGTCACATTT
ATACGGTCTCTCTGCGGTATGGTGTAGAAGGACATGCCTCTTCACTTCAGACGCTGACCTGAAGCGCCTGTCGCAGTCAGGCTTGGTGCATTTGAAAGGT
CTCTCTCCCGTATGGATTAATTTATGTCGAGCGATGGTTGACGCAGAGACCATCTTCCCGCAATACGGGCACGGATGCCGGAATAGTTCCTTTAAGTGTT
TACGCCTCTGGTGTTTTATCAGGGCTCCTTTCTCTTTAAAGGATTTCCCGCACTCAGTGCAAGAATGCTTCTTCACATCCCGAGACTCGCCGTGGATGAA
ATTCAAGTGCCGCAACATGTTGGACTTTTGGGCGAAACTCTTGCCGCACTCGGCACACAGGAATGGTTTCTCTCTCGTGTGGACTCTTTCATGGGAAATG
AGATCTCCGTCCGTTCTGAACTTTAAGCCGCACTGAGCGCACTGGTACGGCAGACGACCCGTGTGCTTCCACTCGTGCACGATTAAAATGCGCAGCTTGG
AGAAAACCTTCGGACAGTGGTTGCATTTGAACGGCCTGCTCATTTTGTGGACGTTTTCGCAATGGCTGCGCAAGGGCTTAAAGAGAGTGAAGGTCTCGTC
GCAGCGGTTGCACTGAAACAGGGTGTGTGAAGCCTTGTGCCTCGCCAACGTTTCTGCGTTTCGCAACACCTTCCTACACACATCGCAATAGAGTTCGTTG
TGGGTCAGTTTGTGGCTTCTCAGTGAAACTTTGTACCTGAACGCCTCTTGGCATGTGTCACATTTGTAAAGATTCTTCGCTTCGTCCGGTTTCTCTGGAT
CTACCTGCTGCTGACTGGACTCGAAGCAGGTTCTATTCATGTGCTGCTTAAAAGACGAGAAGAGTCTAAACCTGGTGTCGCATCGCGGACAGGCAAAATC
ACCGGTAGGGAAGTGGGTTTTCATGTGATTCCTCAGGCTTATATTCACAAGCTCCGTACAGATAAAGCATTGGACTTTGCGAGTCTTTTTCGGAGTGTTG
GCTTTGATGTCGGTGGTGCCTCGCTTTCTGCTCTGAGCTTTTTTAGGACTCGTGAAGGAGCTGCTAGACAACGAATCACCTTCACTGCCGTCAGGAGCCA
CAAAGGAGCCCTCATCACCTGAGTAGTGAGACCATGAATCAGCTATACTCGGACTATTACCAGCAGACCAATTGCAAGAGCCGTCATCTGAGTAGAAAGA
CCACGAGCCATCGTCACTGCAGTCATCGACAGGAGCCATGTACGAGTTCTCCATGCCCCTGCCTGAAGCCACATGGTCAGAGACGCCTGGGCGAGCCCTG
TTGGAGGCTTTTGTTTTTTTAGAAGCTGATCTGTTGGCAGCAGGGACCTCTTCACAAAGACCTCTTTTCTCTTCTAACAGAAACATTTTCATCTTCCTGC
CTCTGTTTCGTCTCACGGGTCGAGACTGCGAACACAGGGGCGTGGACACTCTTTTTAGCTCAACGCTGCATTGTTTTAGAAGGGGAGACGTGTCCTCAAC
TTCACTTGTAACAAGGTCTACATCTTCTTCACTGACAAGCACCACTGATACATTTTGCCCAGGAGTACAATTTGTTTGATCTTCGGTGACTGTATGAGGC
AATGTCAAAGATTCTTCCTCCAAGTCTGACGTGCATGGCAGCACATTATTCGAGATGCTGGCCTGTGGTTGTGTTTTATCTGTCTCAGTTCTTTGTGCAG
AGGGAAGTTTGACAGCTGAAATGATGCAGGCACCAATTAAGGAATCATCNNNNNNNNNATTGTGATCCAGTTGGCTGAGGTCTTTTTGATACCGCAGCAG
AGTTTTGAACTCCTCGTGTCGAGACACAGAGCCCATACATTCCTCCAGGACTGAGGACACTCCGCCGAACATGTCGGCAACCTGTTGGAAAGTTTGAAGA
GGAAGAAACTCTTCAAGTCTGGACAGAAACATCCACATCAAGGTGTGAAGTGCTTCATCGTACGCGGGACCGAAGTCTTCAGGGAAAACGTTCTGAAAGA
AGCGTTCCCTTTCCTCTGGACTTTTCAGGAAGTTCTTCACTAGATCCACAAATTCTGAGCATGGCACATCTGTATTTGTATCACCAACCTCTGTTACCCA
CGCCTCGATGAGCATTTGCACTTTGTCCAGATGTGGCTGAACAAGCTCCAGATGAGCGGTAGCTTCAAACTGACACAGCTCCAGGATCATCCGTGCTCTG
AGGCCCAGGACAAGTTGTACCCTCTGTTGAGTGGTGAGAAGCTCTGGAACAATGTCTGTAACCATGGTAACAAACTCCTCGAGCATCCCATAATCGGCCA
CAACTTTCTGCTGGACCGTCTGCCAGATTGCTGCTGAGACCAGCCGGATCGGTGAGACCAGGAGTCGCAGAGCGGAGAGGGAAAGAGGGGAACATTTCCC
CTTTGAAGTCTTGTCCTCCATTTTGTTTATCCGCCACACTCACGTGAGATTAGCTGTGACAGGTTAGAAATATTAAAATATTAAAAGTTATTGAAGAAAC
TCTTCTTCTCTCCTCTTCTTCCTGTGCTTACATCGATG
>SOAP_k35_scaffold3444 Locus_6828_0  2.0 LINEAR evgclass=main,okay,match:TRINITY_DN48724_c0_g1_i1,pct:100/100/.; aalen=117,75%,complete;
CAAATAAATACAGAAAATGTTCGGTGTTGTCTTGGTCAGTCTTTCGTTGGACATCCTTTTCCACCTCCTCAAAGTCCCCCTGGATTTCCGTTGTCTCTTT
GGATCATATGCATGTGTGCTGGTGCTACTACTTGTGCTAGATGTGCAGATTCCTCTTCCTCCTACACATAGGTCCATCAAGACTAGGGGCGATAAAGGGC
TGCCCTCATGCATGAGGGAAAACCATGGCCTCCACCCTCGTCTATCCAGTCCCTGTTGGACTTTTGAGCTCCTGGGTGATGTCAGACAAGGGATTTCTCA
GNNNNNNNNNNNNNNNNNNNNNNNNNNNNNNNNNNNNNNNNNNNNNNNNNNNNNNNNNNNNTTTACATAGTTTATCACATTTTAGAGGTTTCAGAGTTTC
CTCTTTGCATTGTCTAATTTATTGGACACCTGTGTGGAGGTCAGTTTTTCCTCCATACAATTTAAC
>SOAP_k35_scaffold3455 Locus_6838_3 16.3 COMPLEX evgclass=main,okay,match:SOAP_k55_scaffold3088,pct:100/98/.; aalen=163,80%,complete;
GTCAGAGCAAGATAAATAACAATCATAAACAACAACATCATAACTTAATAGCAACATAACTTAACAACACTTCATATGAGGCAGGAGCTGCAGATTGTGC
AGTAATGCTCTTTGCACAGGTGTCGACCGCATATTACGCATGTGCAAAACACAACTCTTCGGGTTGAGCAGAGCACACACTGCTTCCTTGCACGGGGGGT
GGTTTCTGTCAGGGATTGACTTGGGCCAGCCCGAGCCTCCAAGATGAGGCTGGCCGCCCCTGGTGCTTTTGGTAGGCGCTGTCTGCGTGCCATGTGTGGG
GTTACCAGCGACTTCCCCAGCTCCTCAAGGAACAGCCTACGTTTGTGGGACTTGCCCTGATGCCATGTAGGATTGATGGCTCCCCAGACGACGTAGGCGT
TCAGGGCACTGATGTCAAGGACATTGAAGAAGATGGCCAAGGGCCACCGTCTGGTCCTCCTCCTGCAACTGTATGTTGCGATCATCTNNNNNNNNNNNNN
NACAAAACAAAGAAGGAAATAAGGAAAAAAGGAATCAGAATCAGAACAAAGATGATGAAACATGTTTTATACAGAAGAAACAGTAAACATTTCAGACATG
TATATAAC
>SOAP_k35_scaffold3508 Locus_6944_0  2.6 LINEAR evgclass=main,okay,match:Velvet_k35_Locus_20340_Transcript_11_Confidence_1.000_Length_248,pct:100/78/.; aalen=70,66%,complete;
CAGTGGAGAGCTAGATGTGGAACCATCCCTGACCTGAAAATGGAGGAAGCACACATTAAAAAATGATCCTTACTAACATATGGCACAACAATGTACCATA
TGTTACATATTCCCTCAATGGAGACTCACTCACAAAAGATNGAAAGGGTGGTGCTTTTTAAAGCCAATTTAAATCAAAAACTAGGAACAAAAAAGGAACA
GGTAGATTGGGTGTGCAGCATAGGCTACCATGACGATCTAGCCACCTTTGTGACAGTACCTCACCAACACATTAATCTCACTTCGTCAGATGCGAAAAGT
TAATAAAAGTTAAGTAATG
>SOAP_k35_scaffold3520 Locus_6959_0  3.0 LINEAR evgclass=main,okay,match:SOAP_k45_C77722,pct:100/93/.; aalen=79,72%,complete;
TTTTTTTTGGCATGAAGCCTTTCAGCTTAAAATCGTGTCACCTTTTATTAATTTGGCTCCTTTGTCGCGGTGCTTTCTCTTCGGTTCTGATCCCGGTTGA
AAAGACGAAGAATGGTTGTTACGTGTGTTCCTCGGAGGGANNNNNNNTTGTACAATGGAGAGTATCTGTACATCTGTTCACGCTGCCGGCCTCGGTTATG
AAGGCTTTCTTTGAAAAAGAAGATTTAGTACACGTTAAAAACATCCTATGATTCCTGATAACTTCAAGGGTTTTAACACTTTTTCTTTAAGTATGTGTAG
CTGCTCTTGTGACATCAACCTAAGGACGG
>SOAP_k35_scaffold3531 Locus_6985_0  5.6 LINEAR evgclass=main,okay,match:TRINITY_DN26604_c0_g2_i1,pct:100/93/.; aalen=390,52%,complete-utrpoor;
CAGCCATAAAGTTATTGTGTAATTTGTCGTAAACAAAGGTTATATAAATGGCACAGCAGGTGAATGACAACAAATCAAAGCAGCCAAAATGGTCAAAACA
ACTCTAGTGTCACGGGATGTTGACACTGACTTGTTTACCAATACGATTGAGTTTCCTCACTCATCTGTGACTCCTCTGAGACAGTCACATGGACCCTTGT
TGTCTCTGCTCAGTCCACCACTGTAAGAGGGTACACATTGCCCACTGGGACATGTGACACATGCAGCACTGGGTAGGAGGGGACCATTTCTGTGAAAAGA
TCCCAGGGCAGCGAGTAGGCAGGAATGTGTTCTCTGGTTGGTGTGAAGGATCGGATGTCACCAGCTGTGAGGGGCTGGTATAAATGACAGAGCTGCTAGC
TCACAACCAGAATAGACATCAGCATTTCACCAAGTGACAGCATACACTAAGGATAAGTTCGCAGCGTCTGCCCTTTATTTCAGGAACTCACTCAGGAGAG
TGAAGCGTTTAGTTTTCGCTTGTGTAAATTACAAAAATTGACTGGTCTAACTGTAAAGCAGAGACTTTTCCAGTATGGATGTCCAGAGGACAGGATCTAT
GGTTCGACCCCCGAGCCCCNNNNNNNNNNNNNNNNNNNNGCAGCTGAGCTGCCCCATCTGCCTGGACATGTTCACCAAACCGGTGGTCATCCTGCCGTGC
CAACACAACTTGTGCCGTAGTTGTGCCAGCGACCTCTACGACTCGCGCAACCCGTACCGCTTTTCTGGTGGCGTCTTTCGCTGTCCCACCTGCCGGTTTG
AGGTTGTGCTTGACCGCCATGGTGTGCACGGGCTCCAGCGCAACCTGTTGGTTGAAAATATCATCGACATCTATAAGCAGCAGCAAGAAGGTGGCAGTGG
TGGAAACACAGAAACCACCCTGAAGCCCAAAGAATCCAAAGAACCGATGTGTCAGGAACACGAGGACGAGAAAATCAACATCTATTGCGTTACCTGCCAG
GCTCCCACTTGTTCCATGTGCAAAGTGTTTGGGCAGCATAAGGACTGTGAAGTGGCACCCTTAGCAAGTGTTTACCAGACCCAGAAGGCTGAACTGAGTA
ATGCTATTGATACCCTGGTGGCCAGCAATGGACGCCTGCAGGCCCTGCTCAACCAGATGGAAGATGCCTGTCGTGCTGTGCAGGAAAATGCTCAGCGTGC
TAAGCAAGGGCTAGCTGAACGCTTCGACCTGTTATACGCTGTCCTGGAAGAGCGCAAGACCATTCTACTGGAGCAGATTGGTAAAGAGCAAGATGAAAAG
GTGGCAGCTCTGCGGGCACTGGCTCAGCGTTATGGGGAGCGTCTGCAGGCTAGTACAGAGCTAACAGATACGGCTGTGAGGGCACTGGAGCAGGGCGGTG
CTGCTGAGTTTCTGTTAGCCTCAAAGGGCCTTATCTCGCAGACCAAGGATGCAGCTAAATGCGCACTGGGGGAAGAAAGGCCAGAACCGGGCTTCGAGAA
GATGGACCACTTCACTTTGTCAACAGAGCACGTTGAAGCAGTCCTGACAAAAATGGACTTTGGAGTGGGTGATGATGATGAATTTGAGGATGCAGAAGAT
GAGGAGGAGGAAGAGGAAGAAGAAGAAGAAGAAGAAGAAGANNNNNNNNNNNNNNNNNNNNNNNNNNNNNNNNNNNNNNNNNGAAAATTAGAGTGGTCAC
GGACTTGTAGGAAATACTGTAATGTGTGCTTTGACGGGTTGTTTTGACACAAGTGGTTATGGCAGGGACTGCATTTGATGTTGAAAGNNNNNNNNNNNNN
NNNNNNNNNNNNNNNNNNNNNNNNNNNTGAAAATGGCTTGCCCTTACGTTCAGTGCAATATTTAATTTCATTGTCGCATTCGTACCTTTTCTTAACTTCT
TTTTATACTTTTGTACTTCTAAGCCATTTGAATGGAAAAATGGGTCTAGATAATTGTAAATATAGAACGTCTGAAGATTGATTACACACCATTTTCCTCG
TATGTAGCTTATGGAAATGTTTTTCTCACTTTGTCAAAGTTTGTGTTGAATTGGTGATCAGCTGATCTGTAATCACCAAATCTGTCTGTAATGGAACGTG
GAATAAAGCTGCATGAAGTGAAGCATCAATTTGCTTTATTGCTAAACTAAAACAGGAAACAGGGGGCATACAGAGGAGGAAAACATATGAAGACCCAGTA
TTATTTTGGTCTTTGATTCTCTCTGGAGCGCTTTCATCAAAATGCCC
>SOAP_k35_scaffold3532 Locus_6990_0 20.7 COMPLEX evgclass=main,okay,match:Velvet_k45_Locus_33301_Transcript_22_Confidence_0.750_Length_1149,pct:100/96/.; aalen=444,19%,complete-utrbad;
GTTGGAGGATCATGGCGGAGCGCAGGAGGCACAAGAAACGGATCCAGGAGGTGAGCGAGCCCACCAAGGAGGAGAAGGCGGTGGCGAAGTACCTCCGATT
CAACTGCCCCACCAAGTCCACGAACATGATGGGCCACCGAGTCGACTACTTTATCGCCTCCAAGGCGGTGGACTGTCTGCTGGACTCCAAGTGGGCCAAA
GCAAAGAAGGGAGAGGAGGCTCTGTTCACCACCAGGGAGTCTGTGCTGGATTACTGCAACAGACTCCTAAAGAAGCAGTTCTTCCACCGAGCTCTCAAAG
TGATGAAGAAAAAACCTGAAAAAGACACCAAGAAAGACAAGGAGAAGGAGAAAGAGAAGGAGGAGAAGAAAGACAAGGAGAAGGAGAAAGAGAAAGAGAA
GGCCAAGGCTGACAGCAGCAAAGAGGAGGAGAAAAAAGGAAAGAAGGAGAAGGAGAAGAAGAAAGACTCTGAGGTCGCTGAAATCAAGAAAGACAAGAGC
GATGACAGTCCAGGAACCCCCAAGAAGAAGAAAGAGGTGAAGAAGAAGTTTAAGCTGGAGCCTCATGAAGATCAGCTGTTTCTCGACGGAAATGAGGTGN
NNNNNNNNTATGTGTGGATTTACGATCCTGTCCATTTCAAGACGTTTGCCATGGGACTGATCCTCGTCATCGCAGTGATAGCAGCCACTCTGTTCCCTCT
GTGGCCGGCTGAGATGCGTGTAGGAGTTTACTATCTAAGTGTTGCTGCAGGCTGCTTTGTGGCCAGTATACTGCTTCTTGCCGTCGCCCGCTGCATCCTC
TTCCTGATCATCTGGCTGGTGACCGGCGGCCGTCACCACTTCTGGTTCCTCCCCAACCTGACGGCGGACGTCGGCTTCATCGACTCGTTCAGGCCGCTCT
ACACTCACGAGTACAAGGGACCGCGAGCCAGCAGCAAGAAGGGCTCGGACAAGGCGGACGACAAGGACGGCGGCTCCTCCGTCAAGGGTCAGAAGTCAGA
CAGCGACGAGAAGTCCGACAGCGAGAAGAAGGACGGCGACGACGACGACGAGGAGGAAGAGGAGGAGAGCAAAGAGGCGGCGGCGGCGGCGGAGGCGGAG
GAGAGTAAAGAAGCAGAGGGGGAGGGAACGGATCGCCACTCGGACACAGACAGCGACCGGCGGGAAGACGAGGGCTCGCAGCACAGCAACGGAAACGACT
TTGAGATGATCACCAGGGAGGAGCTGGAGCAGCACACAGAGGAGGAAGAGGAAGAGGAGGAGGAGGAGGANNNNNNNNNNNNNNNNNNNNNNNNNNNGAA
AGAAGGGGGTGGAAGTGAGACTAAACCCCAGACTGCTGAAACATAAACTTCTTACAGTTCCATCACTCTCTACTTCTCTCTCTGCCCTTCCCTCCCTTCC
TCCTGTGATCCCAGGACCTGCTAGTCCAGCCTCTTCTCTCTGAGCCCGCCGAGGCCGAGGAGAGGCTCCATCTCTTGTTGTTGAGATCTTCCACTAAACA
GTACCGATAGACCAGTACCGGGATACACACAGCGGTGAAAACGGTTATGACAATGGGGAAAAACAAATTAAAAAGAAATAAAGAAGCCTTACGGTGGATC
TGATTCCTCCAAACCCAAATGTTATTTATGTTCATGTGAAAACCTGCCTGAGGAAGGTGTCAACCCAAAGTCCATCAGACCAACAACAGCAGCCCTGATG
GAGGGTTTTCATCTTTTTTTCGTTTCTCGAGTCATGAAGTAGCTTTTTGTGTCATTTCGGCTCAAGGTGTTTTATTTATGCGCCCCGTCGTCGGTTACTT
TTGAGGTCAAACCCTGATCTTAGATACAGATGTTGAAGAAGAGCCGCCAGGTTTCTTCACCAACCCGCTTTTTTTTCCTCTCCTTTTTTTGTCTTTGAGC
TCCATGTTGTTGGTACAATCCCGGTAGAAAGCTCCGGTTCTTTGGCGAAGCAGCAGCTTCACATCCTGTCGAATGCCAGTGAGTCTGATCTCTTTCTCAG
GCAGCCAGCTCTGAAACCTGAACCAAGCCAGACGGACCAAATCCTGTAGTTTACTTGGAAGGAACCTAAAAGTCGACCATTATGTGGCTTGGATGGAGTT
ATTCTGGAGGACAGAGTAGTACGGCTCTTTGAGGTACTTGCCATTTTCACTTTTTTTTTCTTCCTTTTTTTAAATAAATGGCTGATGATCATCGTGCAAT
CCTCCACACAGTCTGAAATAGTTCATGTTTAACGTGGAACTCATCTTTTAAGAGTAAATGTGAGCAACTGGGACACAGCTGACGTACTTCATTTTCTTTT
TTAAAAAAAGATTGCAGCGTTTGTTGTACAACTAAAACTAGAAAGACGTTTCACTGATTTCAAACAGAACCAGACATAAAGTTCAAACTCTAGTGCCAAA
CACGACTAACACGATGTTATGCATGCTGATTTTAATACGGAGAGGCGAGAAGCAAGAGCGAGGGGCGTTTGTTTTGTAACTGCGGTGTCAAACTCTTCTT
TCACATCTTTGGAACGAAATATAAAAAAAAAACACAAGGAAACACAGCACAACATTGNNNNNNNNNNNNNNNNNNNNNNNNNNNNNNNNNNNNNNNNNNN
NNNNNNNNNCCGTTTAAAAAATAAATAAATAAAAAGGTGTTCGCACTAGACTCCCATCCAAACCAGTTTCCGTCTAGTCTGAAGATGGTTAGTCGGCTCC
GCTGACCAGACTACAAGTTTCATTTCCAGTCCAGTGACTGGTGGCTGAGGTCCAAGCTGTTCCTTCACATGTTTTCTTCTGGCTAGAAATGTCTTAGATG
CTCTTTTTAGTCATAGCGAGGATTATATTTAAGTATAAAAGATATAAATGTATCATTTATATATGGATTCTATTGATATATCAGATATATACGTACAGTC
AAACTATAAAACAGCTTCTTCTTCTTTTCCTCCCCTTCTTTTCTTTTGTATTAGGAGGTCTAATTTTTATTCCGAGTGTTTGTAATGCTCTTTTTTTTTT
TGTTTTTATACGATCATCAAGAGTGTNNNNNNNNNNNNNACTCGTTATTTAAAGTTAACATCTGCGATTAGAGAGCAGTGGGAGTTTGTTAGATATCAGC
GTTTTTTCTGTGTTTTATCTTTAACATTGGATGTGTGATCCGGTTGGTTGTGCACTGCCAAAAAAAAAACGGGCGGTCATTAACCCAAGCGTATAAAACC
AGCGGCTTGTGTAACGCTGATGGCTGACCAGCTGGTCCTCACTTTAATCTGACGTGGCACGCGGCGGGACGATGTTTTGAGTTCACACAGCTTTCTGTCC
ATTTGTTTCGTCCTCAACTAGACTGTATTTAGTAGTTTGTGATCCCACTGAGGTTTGTAGCTCTTTGACTTTCTAACTCAAACAACCACGTCGTTTTTCT
TTTTTTTCTCCAAATGTTTTGTTTTCATCCCCAAAACGGGCAAAGTGCATCTCTGTGTCCTGAGTTGCCAGTCGCTGTACTTTCAATATTGGCATTTCAC
AAAAGAGAAATATGAAAAAAAAAAAAAGGTTATTCTCCCAGTTGTTCTTNNNNNNNNNNNNNNNNNGACTGTTGCACAGTATCGGTCTGTTGTATATTGT
AGTATTATTACTCTCTATGCTGCTGCTTCTCATTGCACATTTCTGGGGGAAATAAAAAGTGAAATTGTAAAAAACATCCATGTTTGATCTCACTGGTCAA
AAAAAAAACTAAACAAAAAAATAAACCATGTCTTTTGATCGCCTAGTTGTCCACATTTGGATCAGTGTCACTCTGAAGACTGTCTCATGCAATATTGGAG
TATAATTTAATAAAACTGGATGTCTGGAAATATATCTGTATCTTATCATTGCAATAAAAATATAGAAAGCACACAAGTAGTCATATTTTCCTGTGATGTA
TCTTGTTATGNNNNNNNNNNNNNNNNNNTTAATGGGACAAAACATCCTGTTTTTATTAAAGAATAAACAACAGACTCATTCATACATATGAAGATACTGA
AGGTTTAACTGTTCAATCTAATAATAATTCAATCCTGTTTGAGCACTGACTACCAACTGGCTTCAGGCATTTCAGCAATATTAATGCAAATGAAAGAGGC
GTTAAAACAGTTAATATCTAAGCAAAGGAAATAGAATTTCTATAAAAAGTGTCGTTAGTACTGACGAGTAATTCTAAGTAGGACTTGTATGTAGGGCTGA
AACACGGTTGTTTTCGTGTACTCTAATAAACTGGAAACTATTTTGTGCCTGATAAACTCACTCAGTGTATAATCAGTGTAAAATTTTAAATAATAAAAGC
TTCACTTACGTCTGAGAAAGAATCAAGAATCTCAAGAATCTGAAATGTTTGTTTAAAAAACTTCAGATTTAACTAGCAGACTATTTTCAACAGTTCGTAC
TTAAATTNNNNNNNNNNNNNNNNNNNNNNNNNNNNNNNNNATGATCAAAAAAAAAATGATTGGGATGATTTGTAAAGTTTGGATTCACACAAAGATCAGA
TCAAACTAAAATGTTGCCAGTGTTTAAACTTTATTTTAGCTCCAGACTTTTTCACAGTTTCTTGATCATGAAAACAACAAATTAATTCTAGTTTTTGTTC
TACAACATGCTATCTGACTTAATATAATTAACTTGTGCAGAAAAGTTTTCAAAGCAACTGAAAAACANNNNNNNNNNNNNNNNNNAAAACAAAGAGAATC
CTTCACAGCTGCTGTTCGGGCGCGCAGACAGACGGCTCTGGACGATATGTTTGTACAGAACACAAGAAGCTAAGTCAGAAATATAAATTCAGTCTTTTTA
AGCTCCCATCTTGAAAATATATAAATATCACATAAATATGACGTTAAATAAATGTATCTTGGAATCCTGTATGTACACATTTACATTCATAGTTCCTAAT
TTATCTTTGTTTTTCTACCTACACCCTCCTCGAGTGTCTGACTGCGAGTTCACACACTGATCATCACATCCAAACAGATTATTTATGTATTATCACAATT
TAATTTAAATTTAACTGCAGTAGTGTTTTGCCATTTCTAGGTGAGAATCATGCTTTCTCCCTGTAAGCTACAGATAAATTACAGACTGTTTGTACTGGAA
TGTAATGCTCACTCACGTGTGACTCAGTGTATAATACACTGTATACACAGTATGCTCATCGTACATGCTATTCATAGGACTAATGTAACACTACTTTGGC
CGCAGACATGCGTGCTCTCTCTCTCACACTCCAGAGTTTCACCCGTGAAAATGTGTGCGGGTTGACGCCGTGGTTGTATCAGAACAACTCTGAGCCCCTC
GCTGTCACTTACTCCTCTGCTGTGGAGAGCGTCGACTGAACCTAGGCCAGTAAAAACACACCTGGTGATTCAGTTTTCTGTGTCCGACGAGTCGGAGACG
TCGGCCAGTCGCGCCTGCCTCTTGCGTACGTTCCAGTGCAAACACTGAGCGAGGCTCTCGAACCAGTCGTACACCAGGTCATGGCAACAGATGGAGGGAA
CCGGGTAACAAGACGTAGTGATCTTGATGCAGTCTCCATATTGGATCTCCTGTCTCTTCCTGCCATCAAATGACACCCAGGCGGTGTTCCTGGCATCAGG
AGACAAGGTGATCATGAGCTCCACCCCAGCAGGCACCACGATGGGCCTGAAGGACAGCGAGTGTGGACAGATGGGGGTGACCATGATGGCGGGTACGTTG
GGGTGAATCATGGAGGCTCCTGCTGCGGCCGCGTAAGCAGTGCTGCCTGTCGGTGTGGACACAATCACACCGTCTCCCTGCACTGAGGTGATGAGTCGCC
CATCGAGGTACAAGTCCACATTGGACAGGTAGGAGGACGGGCCTCGGTCCACCACCACCTCGTTCAACACCTGTAGCTGCAGGGTGACCTTGCCGGCCTC
ACNNNNNNNNNNNTGTTGGTGTGTCCGTGAGGCAGGAGTCCGTTGTGCTCCTGCTGCTGCTGTTGTTGTTGTTGTTGTTGCTGCTGCTGCGTCGTCTCTC
GGCTGTGCGGCTCCTGGCCTGCTCGCTGTAGCATGTCCTTCACCACCTTCACCTTCAGACGACTGCGCAGAGTGATCGCTGCGTTTCCTTCAAACACTTT
GGCTACTTCAGTCTTGTATGACTCAAATTTGAAAGGCGTGAGGAAACCCAGAGAGCCGAGGTGAAACGCCATGACCGGAGGAACGCTGCCCTGGAAGAGA
GAGGAGGCGTAGAGAAGAGTCCCATCTCCTCCCAGACAAATGATCAGGTCTATGCAGTCAGAGATGTCATCATAACCCTCTCTGAAGGTGCAGAGCTGAT
TGCGAATGGAGCCGAACGCCTCGTCCTTTGACAGCGTAGCGTCATCTGCTACCCTGCGCTCCACATACACCATCATCTGTTTCTCCTCCACTAGAAACCT
GCAGAGCTCCTTGAAAGGCTCGACAAGGCTTTCGTCTCTAATTTTCCTGATGACAAGCACGTTGACGGGAGGTTTGTTCCAGGTGAGCCGCTGGCTCGCT
GGATCCTGGATGTGCCGTTTGTCTCTCCCCTCCTTTGCATGGCGGATGANNNNNNNNNNNNNNNNNNNNNNCAGGCATTGTGCAGATAATTTTGCATGTA
TCCAAGGAAACACTCTCGAGACCAGGTGACAATAACCATCTGTAGTCTACTCTGTTAGCCATCCTCATGTCATGTA
>SOAP_k35_scaffold3581 Locus_7121_0  3.5 LINEAR evgclass=main,okay,match:Velvet_k35_Locus_88679_Transcript_11_Confidence_1.000_Length_194,pct:100/54/.; aalen=127,77%,partial5;
TGGAGAGAGATGGGGGGAGGGGGCAGGGACAGAGAGCACGAGGGGGAGAGAAGAGTGATGCAACTGAGAGATGGATGAGGAAGGAAAGAGAGATGAAGAA
GAGGAGAAAAGTTAGATGAGGTGGAAGGAGAAGAAGAAATAAAAGGGCATATAAATGAAGGGGGAAAAGGAGGTCTGACACAAGGGTAGGTAGGGAGAGA
TGGGAGTGAAGGATGAAAGAAAGAAAGACAGGAGGGTGGGTGGAGGTTGATTAGGGATGAGGATGACAGCCGGAGTGGAGAAGATTAAAGAAGAAGAAGA
CGACGGATAGGTGGAAAGCAAGGCGACAACAGGGCAGGCTGATGGAGAGAANNNNNNNNNNNNNNNNNNNNNNNNNNNNNNNNNNNNNNNCAGGAGGAGA
AGAGGAGGATGGAGGAGATGGAGGAGGAATGGAAGATGGGAGGATGGGTTAGAGATGAGAGAAAGAATGGAGAGGGGTGGAAAAGTAGAATGAAG
>SOAP_k35_scaffold3594 Locus_7144_0  3.5 LINEAR evgclass=main,okay,match:Velvet_k35_Locus_81714_Transcript_11_Confidence_1.000_Length_142,pct:100/75/.; aalen=71,78%,complete;
TGTGTCACTGCAAGGTCTGCTGAGTTTGTACTGATAACACATAGCATGAGAAACAGCTAATGAATGTCTGGATGAGGAAGACTAAAATGAGGTTATGTTT
ATCTAGGCAGAAATGGATCAAACAGTCCACCTTCCTTTTTTTATCACCTAACNNNNNNNNNNNNNNNNNNATATACCACCTTTCAAAACACATTTACAAA
GCGCTTCACAATAAAGCAGAACGCAATAAAACAAACCACAGTAACAACAATAAGTTCAAAGCAATAAACAAATAG
>SOAP_k35_scaffold3674 Locus_7363_3 22.6 COMPLEX evgclass=main,okay,match:TransAb_k55_TransAb_k55_S466,pct:99/100/.; aalen=372,42%,complete-utrbad;
CCTTTGCGTACTGGAGTACACAGTAACGCCTCTCTGAGGATGTCATAAAAAAGGAAGCGAGACGATATATAAATACAGACCCAAAGATGCACCTTTCCTT
TCTGTGGAGCCAGTCTTTTATGGATTATAATCTGGCCGATCAAATCCTGCCCGGTAACAAAAAACTGAGGATCAACAGGAGCCTTTAAATTTTAGACAAA
CAATTTTTAGGAAACATGGTGGGACTTAAACCTTCAGATGTTCCCCCTCCACTTGGGGTGAAGATGGCAAGTGCTGGGGCAGCAGCCTGTATAGCTGACA
TTGTCACATTTCCTCTGGACACAGCCAAAGTCAGACTACAGATTCAGGGAGAGAAGACGGCAGTGGGAGGCATCCGCTACAGAGGCGTGTTTGGGACGAT
CACCACCATGATCAGAACAGAAGGGCCCAAGTCTCTGTACAACGGGCTGGTAGCCGGGCTGCAGAGACAAGTGTGCTTTGCCTCCATCAGAATCGGCCTC
TATGACAATGTCAAAAACTTCTACACTGGTGGCAAAGACAATCCTAATGTGTTCTATCGTATCCTGGCTGGCTGCACTACGGGTGCCATGGCAGTGTCCT
TTGCACAGCCCACAGATGTGGTCAAGGTTCGATTCCAAGCCCAGATGAACCTGGACGGTGTGGCCCGTCGCTACACTGGCACCTTGCAGGCCTACAAACA
CATCTTCCAGAACGAGGGCCTTCGTGGACTCTGGAAAGGGACGTTACCCAACATCACAAGAAATGCCTTGGTCAACTGCACAGAGCTGGTTACGTATGAT
CTGATCAAGGAGGCCATCCTTAGACACAACCTGTTGTCAGATAATCTGCCTTGCCACTTTGTATCTGCGTTTGGTGCCGGCTTTGTTACCACGGTGATTG
CTTCCCCAGTAGATGTGGTGAAAACTAGATACATGAACTCACCTCCAGGCCAGTACAAGAGCGCTATCAACTGCGCCTGGACCATGATGACCAAAGAGGG
GCCGACGGCTTTNNNNNNNNNNNNNNNNCTACAAAGGATTTGTGCCCTCGTTCCTGAGGCTGGGATCGTGGAACGTTGTGATGTTTGTCTCATTCGAACA
AATCAAGAGAGCCATGATGGTCACAAAGAAGAAGATCGAGGCCCCAAACTGAGATTTAGACTGAAAAACTTGAACNNNNNNNNNNNCACCACCGCTGGGT
TGGAACATGAAGAAAACCTAATGAATATCATATCACGCTTTAGTTTTATTCTTTTTTTGTCTTGTGGTGACAAAAAGGAAAATCCTTTGTTGAAAAAGGA
ATATTGGACATCTTGTTTGTTGACTTTATATTGAACTGATGTATGAAAGAAATGCAGTTGTACCTTTATATTTATAATTTTTGAATGATGAACCCATTTC
AAATTTTATGGGAATGAATGGTGCCAATAGGAGGTTAGGGTTAGAGTTTGCACTTTAAGACCCATAAATCCAAATCTGCCAGTTATATATTTAAGGCAGC
TTAAACCATTGCACCTTTATATTGGAAAATAAATAATAAAATATAAAACAGGTTTATGTAAACCTGAAATATATTTGACTTGTTTTACAGACCCTGTGCT
TGCTTATTAACTTCCACCACACGAAACACATCTCAAAACATCAAAATGTGTATTTATTAACTCTGAGTAACATTTGTTAATCATTACACACCTTCCTCAA
AAGCATAAGCATAAAAATAAGGTAATAAAAATGCTGTAATCAGTCTTCAAGCATACAAATTTATGGAGGCAAACAACCATTTTGAGATCCACATTATCTA
TATTACAGAACACAGATGACATCAATGGGGACAAGTGCACATACATTAAAGTTTCAGCCATTCTCTGGACGTAAAAATTAAATTCCTGAGCAGGACAACC
GTGAAAACACACAAGTCTTGTTCACATAAGTGCAAACAAAACAGCTACAAATATGGTGATTAATCGCCATTTCTCAATAAGTGTCTTTTAACTGCAACAA
TTTGGCTTCTCGCTCACTGAAAGTGCTTAAACCCTTCGCTACAGATCTCTGCAGCAGCTCTCGATTCCCTTTTACGAAGCATAATTAAACACCGGAATGG
TCATTTATTTTTGAGGTATAGGGTGTTAGATTTGTGCTCTATTTAAAAACCTTTAACTATCACTGTGAAGAAATAAACAGAGAATGACTAACGAATCACA
AAACCAAATATAAGAGGATTTTTATTTTTGTTTGAATGTTTGAGGAATATGACCGACCAGCTTCAGTCCGCTTTTAAGCTTCTCGCCTTCTTCTGCCTGA
AACGACGTCAGAGGCCGCAGAGGATCAGCTATCTCTGAATAATGTTAGTTTTTAGAGCGGACAGTGAGTGTGAGGGATACATCAGGCTCCTGTAGATGCA
TCTTGACGATGTCATGGAATTTCTCTCGGTACTGATTGAACTGCATGATGCTTTCCGGCTCCTCTGCCACCCAGAATTTATCAAATTCGTATGCCAGATA
ACNNNNNNNNNNNNNNNNNNNNCTAGAAGACAAATGAATAATTCTCTATAAAAACTGCAAAAATTCTTTGGAAAGAATCAGAAATGTTGAAAAATAATCA
GACTCACAGTAGAGCTGATGAAAGTGCTGGAGCTCAGGTC
>SOAP_k35_scaffold3686 Locus_7391_1 24.8 FORK evgclass=main,okay,match:TransAb_k35_R145104,pct:100/100/.; aalen=205,56%,complete-utrpoor;
GACACGACCGGGACCGCAGTCTGAGCTCTCTGGAGGTGAGAAATGGCCCCCAAATCCAAAAGAAAGTGCATAGCTGACGTGCTGGAGGACCTGGACCCTG
GACAATTAGAAAAGTTCCGCCGTCAGCTTTTAGACCGCAAGAAAGAGGGAGAGGCGCGGGTCAGGCGCGCCATGGTGTTGGATAAAAACTTCTTAGACAT
CACAGATGTTCTGGTGTCAGCCTTCACCGAGGACGGTGCTGTGAAGGTGACTGAGGAGTTATTGAAGGAGATTGGCTGCACTGGTGCTGCGAAGGAACTC
GTTGAAGACGTGAGTGGACAATCTGCAAATCGTGGTTCCGGTGACGGNNNNNNNNNNNNNNNNNNAGGAGCAACTGGTGGAGGTAGCATGGCCGACGAGG
AGCACTTTGTGGATAAACATCGGATTGAACTGACCAAAAGAGCGAGCAACCTTGCACCCATTTTGGATGACCTTCTCGTCAAAAAAGTCATCTCAGAAGA
GATGTATGATGAAATCAGGAAGCTGCCTACCAATCAAATGAAGATGCGGGAGATCTTCTCTGGTTGCCTTAAAGGTGGAAAATCCTGCAAAGATATTTTC
TACAAAAGCCTTGAGGAAAACGAGAGATATCTCGTAGATGAGCTCAAGAAAAAAAAATAGGAAATTGTGAAATAATAAGAANNNNNNNNNNNNTAGGTGA
AATCTATAGACCAAGCATCAGACCAAACACACAGTCTACCTGAACAGTCTGCTTTTTCATACTTTAATTGAGGAACATAAATCCAATGTATCTATGGGGG
ATTTTTTTAAAATGTTAATGCAATCAGAGGTATTGACCTTAATTTTACTCTATAATTAGTTGAAATTTTATATTAATTTTATATAAATTTAAACACCCTT
GAGCATGAATTAGTTGATAGACAGATAGATAGATAGATACTTTATTGTTTCCGGAGGAAATTCAAATGCCAAATAAGCTAAACTATACGTTTTTACACCT
TGTTTTTCTGACAAAATTATTTTTCCAAGTGTCATTACAAATGTTTTCTACTGTGAAATGTCTAATAAAATCCTGATTGCTTTGTGGTTGTTAAAAAAAA
AA
>SOAP_k35_scaffold3700 Locus_7417_0 20.0 COMPLEX evgclass=main,okay,match:TransAb_k35_R137653,pct:100/100/.; aalen=289,32%,complete-utrbad;
CCGCTCAGGCGATAGGCACTGTTTGTCCTCGCTGCACACCGTAGCTGGGCCACCATCGCGCTGCAGTTGTCGGGAAAAGTGAGGCATTATGGGCAATACA
AGTGACCGGGTGGCTGGAGATCGCCATGGAGCCAAGGCCCACCGCTCAGACAGCAGCGGCAGTCAGAAAGACCATGAACCCAGCAGCAAGATGGTGGACA
GCACAGATGACCCCAACATCTTCAACACCCATGGGCCAGAGTCCAAGGCGTTGGGAGACAAAGAATTCACCCCAGATCTGGATGACTTGGTGAAAACTGG
TCCTCAAGCTCGACCCACAGTCATCCGCTGGGCCGGAGGAGGAAAGGAAGTCTACATAGCTGGTTCCTTTAATAACTGGAGCACAAAGATACCACTAAAC
AAGAGCCATAATGACTTTGTAGCGATCCTGGACCTGCCAGAGGGAGAGCACCAGTACAAGTTTTTCGTAGATGGACAGTGGGTCCACGATGCGTCAGAGC
CAGTTGTAACCAGCCAGCTCGGCACCATCAACAACCTGATCCAGGTGAAGAAGTCAGACTTTGAGGTGTTTGACGCTCTGCAGGTTGACTCTCTTGAGTG
CTCAGACACATCAGATCTGTCCAGCTCCCCTCCAGGTCCATATGGGCAGGAGCAGTACATCTTCAGACCTGAGGAGCATTTCAAAGCCCCACCTATACTC
CCCCCTCACCTCCTTCAAGTCATTCTCAACAAGGACACCAATATATCTTGCGACCCTGCTCTGCTACCTGAACCCAACCATGTNNNNNNNNNNCATGCTA
AACCACCTTTACGCTCTCTCGATAAAGGATGGAGTGATGGTGCTAAGTGCGACACACAGATACAAGAAGAAATACGTCACCTCTCTGCTTTACAAGCCCA
TCTAAGCCTCGACTCCTCCACAGTGCTTTTAGAGAGCAGCATGTTTGTATTCTGCTGATTAATCTTTCTTTTTTCTTTTTTTGGTATCATCACATTTAGC
CAAATCTTGCACTGAAACAAGTTTACAGGCGAGCTAAAGGCCAGTGGCTGTGACTGTGGCTTGGTTTTTCAAAGGCTGCATCTCTGTCTACATAGGGCTC
TGAACAAAAGTAGTGAAGTGTGCGTGGAGGATGTCAGAGGGAGATGAGACCCATACTTTTTTTTTTTTTTAAACCTGTGACATCTACAGACAGATAAGAG
ACTGACTAACTCACTGTGTGTATTCAAGTGTTTGCTGCACCCTGTGAATATATGCATGTCTGTGTGGAAAACATATATTTTTTTAAAAGGATGTTCTCTT
GAAAGTGAGGGCNTTTTTTTGAGCGTGACTGATGTGGATCAACAGTTTGATGTTTTGTGTCATCATATCCTTTAACTGGTTGAATTAAGTTTTTAACTAA
TTGACGTGGTGGCATCAATAGTAAGAGCATGCAGAATAAGGTAATGACTTAACCTGGCCTAAAGGTAGAGAGCAGCAGACTTAGCATTGCTTGAACATGA
AGTGCAATAACCTGCCGTGAAAGAGAATCAAGATGGACTCACAAACATGAGGCAGCAGTTAACAACATCTTATTTTGTCAGTAAGTATATGTGATGTTGA
ATATTTCTCACAGTTCAGCAATTATTCAGTGGAATCCACAACATAGACTAAACAGGTCCGAGATTCCAGTTTTCTTAATGAAATGGTCACGAAAGATGGA
GCGCTTGTTTGTTTCAGCCCACTTCCCAGAAGGGGGGAGGTGGTTAAAGGTCTATGTTTCATTCTGCTGTTGCCTTTTATCTTGAATTTTGTGAGCACTT
TAGCATCCTGTGAGCAGGAGTGTTGATATAAGCTTTTAACTATGCAGCAGACAACTCTTGTACTGTAGCTTCTCTGGACTATAGAACCCAACTGTGCTTT
TCTTTTTTTTTTTTTAGATNNNNNNNNNNNNNNNNNNNNNNNNNNNNNNNNNNNNNNNNNNNATATATATGTGTATGTATCTATATTGAGTTCTATTTAT
CAAAAAAGAATGTTCTGTTACATGTACAATGATACACAAAAGGCGTGTACACCCAAACAGTTTCAACTTGCTGCTTTGCATGTATTTGATGTGTGCAACT
TGTGAGGATGCAACACATTTACTGAGTGTGGTGTCCATTCAGAAGCGGATCGACCGCACACACCTCAAGTTGTGATCGGAGGCACATTTTCAGATGAATT
TACAGGGCTATGAGGATCCATAGTTACATGAAATTGTACAAAGTTTGCTCATGTGTGTTATTTACAGTATAAACATTTAAGATAATCTGTATTTTGAGGT
ATGGTGTGGCTTTGAAAGTTATTTTTGTGCTGTTTAGATGTCTGTACAGTACAATATATACCCATGGTTGATACACTCTACAGACTGATAAAAGGGGCTT
TCATAATACCTGTTGGTGTTCAACTAGATGTGTTGAAAGTACTTTGTGAATGTCGAGCCTAGCCATTATGTTTTGTCCAAAGAGTTTTTAAAACATACAG
ATATAATAAGGGAGAATGGACAAAGTGTGTGTACGCCACGTGGTGTTTTATGGCTTAAATCAAAACTTGAATTTTACAACCGTTTCATGAATGTTTAAAA
ATGCTTTGCAGAACCAGTGTGATTCACTGTACAAGGTTTTACTTGTTTGCAAATAAAGAGAGGACACACTCGTCCTAATTCTTGTCAAAAAAAAAAAAA
>SOAP_k35_scaffold3704 Locus_7420_0 12.3 LINEAR evgclass=main,okay,match:SOAP_k45_C197624,pct:100/91/.; aalen=116,99%,partial;
CCAGAGCTGTAGTCTCGGCCATGGTGGGTCGCACTGGACCAACATGACACAAACAAAAATTTTGCGATTACCATATAGTTGTGTGTCACAGTCAAGGTTC
ATGTGTTTTTTTTTTTGTTTGTCTGACTTTTGTTCCATTTANNNNNNNNNNNNNNNNNNNNNNNNNGTTTGTCTGACTTTTGTTCCATTTAAAAAAAAAA
CAGAGAGGATACCAAAGTCCAGGGTTCAGACTCTTGCTCATATTGACAGAACAGACTTTTTAAACTTTAAACATATTGCTGAAGCTGTTCCTGCTGCGTT
TAGTGTCTTCTTACCTACGGAAACGCAGAGGATGTCTGCCTGCAGCTGC
>SOAP_k35_scaffold3786 Locus_7552_0 20.7 COMPLEX evgclass=main,okay,match:Velvet_k35_Locus_8396_Transcript_24_Confidence_0.571_Length_1002,pct:99/92/.; aalen=231,12%,complete-utrbad;
TTTTTTTTTTTAAGAAAGTGTCCGTAAAGTTTTATTGACATTACAGACCTGCTGAAGTTTAAACAACTAAAATGTTGTGACGTTCTTCATCATCGCTTAT
TTCTCATCTTCATCGTGAATCAGAAAAAAAACTTTGGTCACAAAAGAGTGAAAAAACATTCGAGTACAGAAACAACCAATCAGACGGAGCCATGCAGTGA
CACCCTGGAGCGCTGTTACACGGCGGCGCCACACGGCAACGCCACAGAGCAACGCTAAGGCAACAGACTGAAGCTCCACGATCAGCTGATGACAGGAAAC
AAAACACCAGACAGTTAGTGATGAGGAGGAAGAAAAGGAGCAGGAGGAGGAGGAGCAGGAGGAGGAAGAGGAGGAGGAGCAGAAGGAGGAGAAGCCTGAG
GAGGAGGATGATTAGCGTTCATTAGTTCATTAATACAAACATGTACAAGGCTTTTTTTTTATTTATTGACACTTTAAGAACCGGAACCGACAACTGGACT
CAAAACGCCATCACACAGCAGCAGAACAGGAAGTAACTGACACATTAAAATGACCCCGACACACACACACACACACACACACACACACACNNNNNNNNNN
NNNNNNNNNNNNNNNNNNNNNNNNNNNNNNNNNNNNGACACGCCGACAACGGCTGAAGAGCAATAAAAATAAAACAAAACGGACAGATGGACATCAGCAG
CTGGACCGGACCGATCCAGATGGACTGGACCGATCCAGCTGACTGTACAGACTCTCTGTTGTCTGTGGTTCTGGCTCTGAGTCTTCAGTCTCTCCTTTTT
TTTTTTCTTTCTTTGATGTTTTCAAACAGACCCAGGTCCAAAAGGAAAAAAAAAAAAAAGACTTTGACTCATAGACCAGCAGAGCCCGACTGGGACCAGG
TCCGCCTGAGTGACTTTCATATGGTTCTGGTTCTGGATCAGACCTGGATCATGTGGTAAACAGGTTCAGGTGCATTGGAACCTCATTTTGGACTGGAGGA
GGACCTGCCCTGGTGTTTGCTAACACTCATCAACACTGAATGCAGCTTTCATACCAGGTCAGTTTAATCACCTCAGTGCTAATACTAACCCGGATTATCA
GAAATGGGTCAGGTTAGATTAAATTTTATTTTGAAGTTCTTGTGTTTGCTGATCCAGAGGTTATCAACGGAGGACTGTCCAGCGCATCTTCATATGAACC
TCACTCAGATCCAAATGAACGTCACTGGTTCTGCTGGTTCTGAGGGACCAGTAGAAGCAGCACAGGTGATTCAGTACTGATGCAGGACCGGCCCGGTTAG
GGATGAAGACTTTCTCTGTCGTTTTGTCTGTCCGCCGGGCTCTGCCCCTCGTGGTGGGCGTGTCCAGTCAAAGACAGGTGGGGTTATGGTGAAGGGGCGT
GTCCAGTTTGATGTGGGCGGAGTCACAGAGTTAGGTGTTACCTTTGAGGACGCCCATACAGCTCTGCAGCAGCTGGAGGTTCCCCTTGGCGTGTTTGAGC
TCCAGCTCGGCGAGCTCCACCAGGTTCTTCCTGAAAGCTGCCACTCGTCTCGTCTTGAAGTCAATGAGCTCTNGCGTTCAGAAAAGAATCCACTGTTAGC
CGTACAGCATGGAGAGTCAACAATCTGCTCGACCACAAGACGCTGATCAACAGACGATTCTGTTTTAGATATTAACTCTAACAACGTGACGAGGACCAGG
AGCAAACATGACGAGGACCAGGAGAANNNNNNNNNNNNNNNNNNNNNNNNNNNNNNNNNNNNNNNNNNNNNNNNNNNNNNAACGAGGACCAGGAGCAAAC
GTAACGAGGACCAGGAGCGAACTTGACGAGGACCAAGGGCGAACCTAACGAGGACCAGGAGGGAATGTAACAAGGGCCAGGAGCGAGCGACGAGGACCAC
GAATGTGATCATGGACCATGAGAATGTAACGAGGACATGAGAACGTAATGACAACCAGGTGAACATGACGAAGACCAGGAGAATGTAACGAAGATCTAGG
GGTCAGAAAAATAATTATTATTCTTCGATGCATCGCGATTCTTTCTAGAACGATTCCGTCTCNNNNNNNNNNGATGCAGATAAGTTAATAAATAGAATTT
TAAAAATTAAATTAGTTTGTGTGCTGCAACATTCTGCCTGCTGCAGAGCGCTACAGAAAACTCCTTTCTGCCTGCCAGTTCTCTGCCAACACGCATGTGC
ACCAAATGCATGTGCGAGTTATTTACATCCAAAGTTTAGTGCCGACAAAATGGCTGCGAGCGACAAACCTATACGGCCTGCACCGGCTTCTTTAAAAGCT
GTGATATGGCAGCATTTTGGGTTCTATGAGGTTGATGGGAAGATGGACAAGACCTACACTGTGTGTAAGGTGTGTAGAAGTCAAATGAAATACAACCAAT
CTGTGAAACCACATTTGGGGGGAAAAGCGACCCGTTCCTGATGGCAGCCAGAGGACAACTGAGCAGGCAGTGGCACAGCTGCCAAACGGATCACTAAATC
CATTGCGAAATTTATTGCAATGGATTTAAGACATGGCTGGCTATAACATGTGACGTCAATTGCCACAGTGTCCAACGTTACCGTAACTGCACATTTCATC
AACAATGATTGGCAGCTAGTGTCACTTGTGCTCCAAACATGAGCAATGTACGAGATTCATACGGGCGCAAATGTGGCTGACTTGTTGAAGAGGGTAGCTG
ATGAACGGCATCTTAGTTCTGGATATAGACGATGCTTTCAATATGGTCGTTGCTGCCCAACTTGGAGGATTTGTGCATGTGAGATGTTACGCCCACACCT
TAAATCTAGCTTGTCAGTGAGCGCTCAAGTTGCCTGCTATGTCCAAGCTCCTGGTGAGGATTAGACGCATCGTCTCATTTTTCCACCGCAGCACTGTTGA
CACATACCAGCTGGAGGAGCAGCAGAAGCTACTTGGTCTGCCGTGCCACAAACTGATAGCAGATGTCAGCAGCAGGTATGAGATGGTGGATCGTTTTTTG
GAACAGTAGTCTGCTAACTGCGCCGCTTTACTCTCTCCCCAGGTGAGGAAAGAAGAAGCTGATCTCTGTACTCTCACTGAGTCCGATGTATCCAACGCAG
AGGATGTAGTTAAGGCCCTCAAGCCAATGAAAGATGCTACTACACTTATATCAGAGGAGATCAGCCCCACAGTGTGCTTGATTGCCCCACTGCAAGCACA
ACTCTGCCAAGAAATGACGGGCAACATTTCAGAATCATTGATTACCCGCAAGTTAAAGCAGGCCATCAATGCGGACCTCAGCAAAAGGTACCTCTGACCT
AGAGAGAAGCACACTTTGTTCAGCTTCTGCTCTAGACCCAAGATTCAAGGAATGGCCTTTCCTTTCTGGGGAGGATATAGAGGAGACATTTGGAAGAGTT
GTTGCTGAGGCTGCATCACTTGAGGTAAATAACGCTATTTTATTGTAACATTATTGTATGATCGTCGAGGCTTACCATTCACTTTGTTCAATTGATACTT
TTGACAATATAACACACAATTAATGCATAATACAAGATTGAATAGATAGGTATCCTAATTTATGGTTTGAATTATTTTAGTTTTTATTATTTTTATGTGG
TTTGGATTGGAGATAGACATGATATGGAAATGTGAAAATGAGGCACTGTGGTGATCTGTTCTTATTGTATTTACCTACAGCAACAGGTGAGAGTGGAAGA
TGAGGAAAGCCAGCCCAACAGAAGACACCCACACTAGAGAGGAGCAGAACCAAAGCCCCTCCTCAACCCAATAGAAGAGCACCATCCTCTTTTCAAAACC
CCTCTCCTCCCACGAGACGAGCTTCATCCACTTTGTTGGAGAATCTGCTGCAGAATACCTTCCCTGGTGCCACAGCTCAGCAGCCAATCTCTGCCTATGC
TAAAGCTGAGGAGGAGGTTAGCAAGTTCCGTACCAATTCCTCTGTCTGAGGACCCTCTCAGCTGGTGGAGAAAGAATGAGGTGATGTATCCCCTGCTTTC
CAAGTTGGGCAAGCGATACTTCTGTATTCTGGCCACCAGTGTCTCTGCAGAAAGAGTCTTCTCTACTGCAGGGGACATTGTGACTGTCCAACGGAGAACA
CTCACACCAGAGCATGTCGACCAGCTCCTGTTCTTGCACAAGAACTTGCATATTCCATGAGTATCCACCAGTAATTAACTGGAAATTGTTTATTATTATT
TATTATTTATTGTTCACTATGTTGCACTTCCATGGTACCCTGCCCTGACTTAATTGTAGCACTGTTATGATATGCAAGCCATGCTTTTTGCACAATGTGT
TGACATGCAAGAGACATAAAATTATGTAGCATAAAGGGATTTTTTTGTCTCAGGGATATGCTACTTATTACCAANNNNNNNNNNNTAACAGGAGGATTTT
GTGTTTGAAGTCTTATTCTTATAATTGACTAAGAGCATAAGTGTATACAGTCAGGTCCATAAATATTGGGACATTGACACAATTTGAAATGAAATGAACA
AGATGTGCTTTAACTGCAGACTTTCAGCTTTAATTTGAAGGTATTTACATCNNNNNNNNNGTAGGAATTACAACAGTTTGGTTTTAAGGGACCAAAAGTA
ATGGGACAATTGGCTGCTCAGCTGTTCCATGGCCAGGTGTGTGTTATTCCCTCATTATCCTATTTATAAGGAGCAGATAAAAGGTCTAGAGTTCATTTCA
AGTGTGCTATTTGCATTTGGAATCTGTTTCTGTCAACTCTCAATATGAGATCCAAAGAGCTGTCACTATCAGTGAAACAAGCCATCATTAGGCTGAAAAA
TCAGAACAAACCTATCAGAGAGATAGAAAAAACATTAGGTGTGGCCAAATCAACTGTTGGGAACATTCTTAAAAAGAAAGAACGCACNNNNNNNNNNNNN
NNNNNNNNNNNCACAACAGTTGGCCAGATCAAGAAGACTCTCCAGGAGGTAGGTGTATGTGTGTCAAAGTCAACAATCAAGAGAACACTCACCAGAGTGA
ATACAGAGGGTTCACCACAAGATGTAAACCATTGGTGAGCCTCAAAAACATGCAGGTTAGAGTTTACCAAACATTATCTAAAAAAGCCTTCACAGTTCTG
GAAAAGCATCCAATGGACAGATGAGACAAAGATCAACTTGTACCAGAGTGATGGGAAGAGAAGAGTATGGAGAAGGAAAGGAANNNNNNNNNNNTTGCTC
ATGATCCAAAGCATACCACCTCTTCAGTGAAGCATGGTGGTGGTAGTGTCATGGCGTGGGCCTGTATGACTGCCAATGGAACTGGTTCCCTTGTATTTAT
TTATGATGTGACTGCTGACAATGGCAGCAGGATGAATTCTGAAGTGTTTTGGACAATATTATCTGCTCATATTCAGCCAAATGCTTCAGAACTCATTGGA
CAACACTTCACAGTGCGGATGGATAATGACCTGAAGCATACTGCGAAAGCAACCAAAGAGTTTTTTAAGGCAAAGAAGTNNNNNNNNNNNNNNNNNNNNN
NNNNNNNNNNNNNNNNNGGGAAAATGCCCCAAGAACAAGCAGGAACTGAAGACAGTTGCAGTAGAGGCCTGGAAGAGCATCACCAGGGTTGAAACACAGC
GTCTGGTGATACCTATGCATTCCATACTTCAGGCTGTAGTTGACTGCAAAGGATTTGCAACCAACTATTAAAAAGTTAAAGTTTGATTTATGATTGTTAA
TTTGTCCCATTA
>SOAP_k35_scaffold3792 Locus_7558_0 18.8 COMPLEX evgclass=main,okay,match:TransAb_k35_R134536,pct:100/100/.; aalen=213,7%,complete-utrbad;
CCTCCCTCCCTGCCTCCCTCCTTCCCTCCCCCCTCTCACTCCTCCTCCATCATTTTCACTGTTTCTTTGTCTGATTCTGTTGTAGAAACATGTCATTCAG
GTTTACCAAAAGGTAGGACTCTTGTACTGCCTTTCGCTCTGTGCCAAAAATAACGACAACAACTTCACTGAAAAGACTTCCTGAGAGTCTCCGGACACGC
GTGGGGCTGCTGGCACTCAACTAACACACCGCTTAGCACAACAAAAACTCTCCCTGGGTACATTTACACGCACGCAGTTAATTATCTGACTCGTCATAGA
TCATTAATCAGCAAATCTGCCAATGAGGCTTCAAGGAAGTGTGTGACACTTTGGGAAGTTTGCTTATCATCGGCCGTTCTTGCCGAGNNNNNNNNNNNNN
NNNNNNNNNNNNNNNNNNNNNNNNNNNNNNNNNNNNNNNNNNNNNNNNNNNNNNNNNNNNNNNNNNNNNNNNNNNNNNNNNNNNNNNNNNNNTCTCCTGT
AATGAGTGATGAGAGGTTTGTTAACATCAGTAACATTGTGTGGGCCACACGGCCAGTTTATTACGTCCACGTGACTTAAACTGATGAACAGTCCTGCANN
NATCAGCACCTTTCGAAGTTGACGGCCACACGGCCAGTTTATTTCGTCCACGTGACTTAAACTGATGAACCGTCCTGCAGTGAATCCACCTTCATGAACG
TCGTCTTCATTCTCTTGTTCTTACCCGGCTTGCTAACGTCGCTTGCTCTCGCTCTCGTGGGTGCCTGCTGATTTTTCCTTTTCTTCATGTGCTTTAAGGG
GTGTGTGCAGGATCTGGTGCCATCTAGTGGTGTAGTTGCTGATTGTGAGCTCCTCCCTCCTCCCTCGCCTCTTCCAAAACATCCATAAAAGCAAAAGACA
AAAGGGAAACAATGTAACTACGTAGTATATTTACTTACAGTAGTAATCATAGAAAAATGAACTAATGCTCATCAAGTTAAGTCTGGCTGGGCAAAACGCT
TCGTGTGAGTCACGACAGAGTCGTGCCTGGTCACAATTCTTATTTTTAGGTGATTATACACTAAAGAAAACGTGAATTAATTAAGATTATATTAACGTTT
CTGTCATGTTCTGTAAACAGGAGACTCCTAAATCTGATTTAAACACAGATGTGTGTGCAGATGTGGATGATTATGAGTTGTGGTGATGTAATTACTCCTT
ATTCACAGTTTTGTGAGCTTTAGAGGTGCTTATGGGTGGATTTTGATGCTTTCGGACGGAGCCGGGCTGGCGGTTTCCCTCTGTTTCCAGTCTTTGTGCT
AAGCTGGGCTAACTGGCTGCTTGCTGTATCTTCTTATCGTACTCTCTCGCAGTAAGTGTATTTACCAAAATGTCTTTACCGGTGTATTCACCAGAATCTC
TGTGTGTAAATGTACTCAGTGTGGCTGTGGTTGGTCTGAGTGGATAAGGGCTGATTGTTCAAGGAGATCCGGTCTGCTCTCCCAATCAGTCGATTAACCA
ACAGCAGCAACGACGAAAGCAGCTTGCCACTAATCGATTGCCAACGCCTGCATGGGGTCGCTTCTTCCAGCTGCCATTGATCGTGGTTTGTTTTCTCACC
GCAGTGATTGTTGTTAACGACTGAAGTGTCTCTCTCTGCTGTTCAAACTGTTCATTTCAGACGACGCCGTCCAATTACTCTGCCGCATTTATTCACAAAC
AGCTTCTTGTTTTTTAACTCTCTCTGGCTCGGATGTGATTTATCACGACTGTCAGAACAGAAGAAATCACAAAGGAGGAGATTTTTTTTCCTGTTTTCAG
ACAGAGGAGGAAAAATCGGAGCCTTAAAGAGCTTAAAAAAAACAGATTTGTGTCTCTGTGGAGAGTCTCATGTTTGTGTAGGACGGGTTCATCTCTGTGA
GCGGCTCTGTAGGGTTTGCACCGCGTCGACTGACGGCTGTAGGAACTCGAGTTAACGTAAAAATCTTTTAAAGGTCTTTTCTTTGGTAACTTCCTGTTTG
TTTCTGGGAACGCTCGGTGTTCCTGAAGAGTGTGTGTGTGTGTTTGTGTGTGTGTTTTCCATTGNNNNNNNNNNNNNNNNNNNNNNNGAAACACAACATC
CATCTTTGTGCAAAATGTCACAACAGAAATTTACACGATATTTAACGACCTTATAAATACAAAATAAAATCCAATAACCACCTTTTAAATTTAAATACAG
GCTTTTATTTTGACATGTTAACTAATCAATAACATATTTTCACTTTAATACTCAGCAGAGAAATCTTTTTTAAAACAAATGAAATGTTTGTGATGGAGGA
TCAAAATCTAAAGTCTGAATCACGTCTTTAATATTTAGTTTGGAATGTTTTATTCTTTTAAGATAAGTTTGAATTTATTTTTTCATTTCATGAATCACTT
TATATGAAAGGTGTAGTCACTAAAATGGAGAATGTGTTTATGTATTTATTATTTTTATCTGACAGTTTACTGTCATACAAGATGAAGAAAAGCTTCAATC
GTCACATTTTAGGCGCCTGACTCAGTAAAAAACGATGAGTCATCTTCAGGATCTTCAGGACAGCAGACGCTGCTGTGGCTCAGCGTAGAAAAGATGAAAG
TCCCTCCTTGATTTGTCCAGTTTAACTGCTGAAGCTGAAGTTAAAACTTTTACAGACAAATAAAATTGTATTTCGTCCTCCATCACTTGAGTTTAAGAAG
GCGTCTCTCTCTCTGTGGTGAGCACTAATCCAGAAATCAAAAACATTCAAAGAAAACATCAAAGTGTCAGATTGATACAATAATCCAGTGAAGATGAATT
TCTCTCATTTCAAACATTCAGCTCAGAAACACTCGTGGCTTCCTGTCGGTGCTCGAAGGAGTTTCGGTTCTTTTGTCCCGTTAACGGAGGGTCGGCTGTG
AAACTGATCTGACATCAGCTCAGGACACCAGATAAAACCTGAGGACACAAACTGATCATCTCTGATCATCTCTGATCNNNNNNNNNNNNNNNNNNNNNNN
NNNNNNNCAGAGAGGTTTTATGACCCTCGCAGGGCTCCGTCTCAAAGCTCAGCAGCGCCCTCTGGTGGCTGATTCTTCTTCTTCTTCCTCCTCTGAGTCG
TGTTGGTGAACTCGGTCGAGTCATCGTCATCATCTCACTCTTGTTTTTGTGTTTGCCCTCATCCTGACAAAATGTGCTAAAATCAGACGAGTCAAAAATA
TGAACTCAGTGAATAATAAAGTTAGTTTCAATAATTAAAATGGAGTGTGAAGATTTGGATTAAAGTTTTGAATAACCTTCAATAATTTGATTTTATTCAT
TAAAACTTAATTTACTTTTTACAAGTCCTTTTTTTTTTTTTTNNNNNNNNNNNNNNNNNNNNCTGAAATCTGTGAAAACATGAATTATATATAAATAAAA
ATTCAGTTCAGTGATTTTAAAACAGAGAAAAGCAGCAAATCTTCATTTTAAAGGAGTTGGACACAGAAAATATTCAGAGTTTATGTTTGAAAAATGACTT
TTAATGATTAATTATTAACCTTTGGCTGAGTTAGTTAGCTGTTGAATAGTTAATGGGTTTATTAAATGNGTGTCAGCTCATTATCATAGAAACATGAGAA
CATGAATGAAAAATAAGAAAAGATTATTTTATTTAAGTTTGTTTTATATCTTTAGAAACTGTTTGGATGCATCACGATGATCCTCAGAGGATGAACCCTG
ACACCAGCAGGTCAAAGTTTTAATTTATCATAGTTCAAGAGTTTATAACCACCGTGAGGTCGATGTTTTTAGTNNNNNNNNNNNNNNNNNNNNNNNNNNN
NNNNATATTCATCCCGTTAAAGTAAAAATCTTTAAGATTCAAAGGTTGAAATGAAACGTTCTACTCTCCATTTTAATGAACTAGCCGTATTATTTATTTA
CTGAGTTTTATTTTTGACCTGTGTGATAANNNNNNNNNNNNNNNNNNNNNNNNATTCCTGCCACACTCCCTCATCACATTTTGGGACTTAACCAAACAGT
TTTTGTCATTTTCCTCAGGACGTTTTAGGTTCAGTCACCTCCCGTCACCTCCCTCCTCCTCCTGCTCCTCCTCCTCCTCTCCTCACAGTTTGTGTGTTTC
TTGTCTTCCTAACCTTCCTGTGTCCTTTAACCTTTGACCTCTTGCTGCTCTTCCTCTCTGCCTAGGGTCAGTATTGACCCGGCCAAACGGCAGACGGCCA
AATCAGGGCCTGCCATCCCTTCTACCCAGGGAGGAAAGACCCTTAGTAAGTCTGCTGCCCTGCAGTCTCTCTCAGCCTGTCCTTCCTTCCTTCTCATCAT
CCGACCATCTTTCTTTTTTTACTTCTTCTTTGGCCTGTCCTCATGTCATACATTTTTAATATTCTTTCCCTCTCTCTTTCTGATCATGTGTCCGCTGAGG
AACAATCGCCATTTTTTTCAGATTCCCGTTTTTTCTTTCAGATTCAGGAGCAGAAGAAATAGAGAGTTGTAGGAAGATGAAGATCTAGAGTAAGGGGCTG
TTTCCCTCAATCTCTCTTCTGAGACTAAAAGTCTCCAGTGTCAGTCGATATGTGGAGGGACCCTCACCCGTCACCCCTCACCCTCCGTCCCTCACCCTCC
TCGGTCTCACAGCCTCTCTGACCGACCCAGGACCTGCTGTCCGTCCCGTCCCGTCCTGTCCACTTGTCCCCTTGTTGTCGAGTCCTTTTTTTTTTTTTTT
TTNNNNNNNNNNNNNNNNNNNNNNNNNNNNNNNNNNNNNNNNNNNTGAGCTGTCAGGGAGTTCGGGAGTCACTTCCTCCTCCACCCGTCCTGTTTTTCTG
TTCTCCAGGCTGCAGTGCATGCTGGGAAACGCGTCCTGTCTGGAGGCAGCAGGGCGCCTCGCCGCTCGTTTGCTTTTAATCTTCTTGTTTTATTAGTCAG
ACATTTTCCTTTTTGTTTGTAGTGATTCAGTTTCCTGTCGTCACGAGTCAGAGAAACACAGCGGCTCTGTGCCGGAGAATCTTTAATAAATTCATTTCTA
ATGAGCTCGACTGAGAGCGAGGGATTTATGGAGGAAACTCTCACAGTTTGTGTCATTTTATGTCCAGTTTATGGAAAATAACCAGACAGAAATTAGATTT
TTTTCAATTACCACTTCACTTAATCATATAAATATTGCCATGCAGCTGATTTTCAAAGCCTCATTAAATAAATAAATAAATANNNNNNNNNNNNNNGATC
TGTCCGACCCGAATCTTGACTGTGAGCTCAGTGACGTCACATATGAGCTGTTTGTCCATGAAACGAGCTGCAGTTTAAGAGGAAACACTTAAAAACGTTA
AAATCCAGCAGGCTGGTGACATTTATTAAAGATAAAATTTAATTTAAATAAACTGAGAACAAGTAAATGTTAATTTATACATACAGGATGTGACAGATGT
CGGGACAATAAGTGATCGGATTTGATGATTCACCAGGAGAGACGTGAATCTTAGACTCCCCGAACACTCGGCTGACGACATGTCAGTTTCATTTCCATGT
AAATTTATCGCCAAGTTTAATTCTGAGTAGCTGAATGTTTCCATCCACTGTCGTTATGCAAGTGTTAAGATAAGCGAGGTGGTGTCAGAACAAAAGTCTG
ATTTATTAAAAAACTGTTTGTTACAGAGGCAAAAATCACCTCAACACATTTTCTAATGCAGTTCATCAGAATCGACTCGTCACGTGCTTCAGTTTGAACA
GGAACTAAATGAACTCGGTGTCTACTTTCTAATGTTGACAACAAGTCCCGTCATGTGACAAAGTTCTGTCACATGACAACACTTAACTTATGTTTCCGCG
TCCGCCATCAGCTTCTCCATTTTGTAGCTTATTCATGAATTAAAAGTCGTCCCGGGCAGAGCGACGATGGTGGACGTGAATCAGACGAGAAGGCCGTGAG
CTTCATCCGTCACACACACAGTTCCTCTGCAGCTCANNNNNNNNNNNNNNNNNNNNNNNNNAACACAAACTTCTGCTGAGTCGTTGAACGCGTCGCTGCT
TCAGACGAATCGTCATCGGTTTTTATTTTTAGAGTTTTTCACCCAGCTCCACGTCGCAGCGAGCGTTTCCCTCCTGCATCAACCCAGAAAAGTCGTCTGT
CTCCGTGTGTCCTAGTTTGTTTGTGGGCGAAGCTTTTCCTCTCTGAGTGTCGAGGTGAAGGAACTTTATTTAACGAGGAACAAAGACAGAAGTGAACGTG
CAGGAAACCTGATTTAACAAATATGAAGTCAGACGAAAAAGCAAAACAAATGAACACTAAACACATTTTATAAGACAGTTTACTGTGTTGAACATCTTCC
TCCAATCTACTGAGGTGAAGTCTGTGAGATGCAGCTGAAAGTGCAGAAAAAAAGGCAAAAATAAAAACTTTTCCGGTCATAAATGTAACATTTCTACATG
ATTGTGAAAATATTTGCTCATCTTTAACTTTAATTTCAGCCATCGTTACAAAAAGAGAATAAAAAGTCNNNGGAGCTTGAGATGTTTTTGCACTTGTGGT
GTAGATCTTTAAGTGTTTCTGAGTAGTGAATAAATAAATGTGAGCCTGTAGCTCTGCACCATCACCTCCCTCCACCTGAATAGTTCCTCCTCTGCAGGCT
GTAGTTGATGTTCCTGATGTTTCTGTGTGGTAAGGTTGTTTTTTCTTTGTGTGTTTTAAACGGTTGGTTTGAACTTTCATCTCTGTTTTTATTTTCCCAT
GATTCTTCACTGGAAGTAGAAAAAAAATCTTCCATCTTTGTATTTTTTGTTTTTTCGGTGGTGGTCTCACATCGGTGTCACTCTTTCTTCTCACACGTCA
CGTACTCTTTTTTTTAATCACTGGAAATGATGAAAGTTATTTNNNNNNNNNNNNNNNNNNNNNTTATTTTCTGTCGTGCACAATCCACATCTTTTTTTGT
TTTCTTCTTTTTTTTCCTCCCTGTCTGATCTTCTCATGCACCTCAGAGTCTCCACCGAGTTTGAAAGAAACGGGAGACTTGAGGGCTCAAGNNNNNNNNN
NNNNNGTGAGGTTACCTGCCCTCTTCTCTTACCCCCCTACTGTGTCGGTCCCCCCCTTTAAACGTAGGCTTCAGTTTGTCCTCGTCTGCAGTCTCGAGGT
GCTCGACCCGCTTGTGTAGGAAACCCTCTCTGCTTTGTTTCTCCTGAGAATGTGTTTGGAAACCTGTTTGGCTTGTTTTTTAATATTTGTTATGTTTGCA
TGGCACTGTTACCCGTGTGCTGCTCTGTTAGCATGGCATATTTGTATTCTTGTCAACCTGGAAAAATGCTAATACCCCCAAAAAAGCTGCATTAATTAAT
TCAGCATGGATGTGTCTAGCTCCAGTTTACATTTTATTCACAGTCGCAGAGTTTTAAATTCATAAATAGACACTTAACAGCTGTCCTGAAGGTGTTTCCA
CGATCCACAAAGACTCTTTGGACCATCTGCATGAAGAAATTAGAGATTTAAACCTGTTTCATTTTAGATTTTTGNNNNNNNNNNNNNNNNNNNNNNNNNN
NNNNNNNNATGACATATTTCCAAACCTTTATTTATACAGCATTTTAAGGGAATTTATACAGAATAAAGTCATATTTTATATTAGACACTGTTAATTATAC
AGTAAAACACTGTAATACTTAATATCATATTTTACGGTCTTTTACTGTCAGATTTTCACTGTAAAATCTGCAGATATTTTAAAATATGGAATAAAACGTA
AACCTTAAACATGAAATCAACAGTAATAATATACTTTTACTGTAATATTAGAAAAGGTTAAAACATTTATTACTGTAAAATTCTGGCAACCACAGCTGCT
TTTTTACAGTCATATTTTATGGAAACATCTTTATTTATACGGCATTTTAAGGGAATTTCTACAAATTAAAATCATATTTTAGACTGTTAATTATACAGTA
AAGCACCTTAATATTTCATGGAATATTTTACGGTCTTGTGCTGTAATGTTGTAGACACAAGTGTCATTATACTCAGCCTCATTAAATAAATGGAAACAGA
CACACTTTAGTGTTTCCTTGCTCACTTTCTGTGGCACAGGAAAGATGACAGACTATTTTGTTTGAATAATAAATAGCTGAATAGAAAGTGGGGCGTCTCG
GTGGCGTACGATGCAATCTGCGAGCCCATCGGATATCGTCTGATCAGGTTTCAGCCTCTGGCGGCAGCAGCCGGTGTTTCTGGGCTTCACGTGGATATCC
AGATAACGGATATCTGGGCCAAGACTTTCTCTGCGGTCCAATTAGCAACTTGATACGCAAGAATGACAACAAAGACACGTTTCTGCTGATCTGTAGAGAC
AGATATCCGGATGTGAATGCAGATACTTGTTTTAGCTAATAAAGAGCTAAACTGTTGTCAAACAACAGGCGATGGGCTCCACGATTGCATTCTGGCCAGT
GGTCTCTCTTCTGAACCCACAAGGCACATTGTTTAGTTTTGGTTCTTGAGGTCCAAATGGACCTAATAAAAAGAAACCACAAACTGTGACAGTTAAAATC
TTTGACCCTGATGGTTAAAAGAGTCTTTGAGAAACACCTTCAGGAACGCTGTGAGTGTTACGAATGTTTAGCTTTGTGACTTGAATCCAATGATAACACG
AGAGGTCCAAACTGGGGTTAGAATGTGTCGTGGTGGAAACCAGCACCAGCCACAGGAGGAATAATGTTTGATGGAGCGGTTCGATATTTTGGGGGTCAAA
AAATATATTGTCCAGTAACACCTCAAAAGCTTCTATTTCCAGTCTTTGTGCTAAGTCGGCAAGAAAGTGACTAAAACCCCCAAAAAAGTTGAATTCTCCC
TTTAAACTTTGACTGTGGCTGGTTGGTTTTTCTATTCGATCAGCTGCTTTGACTGATGGACGCCACCAAAGAACGAAAAGTCCAGTTTCATTTCACTGAA
ACAGTCAAAGTGGCTGTTGAATCGTTGAATCCACCTCGTGTTTGAAGAGCATCGAACCAGATGTACGCTCCTAAACCCTTTCTGTTTGTTTTCTTCTC
>SOAP_k35_scaffold3824 Locus_7625_0  4.0 LINEAR evgclass=main,okay,match:TRINITY_DN31115_c1_g2_i1,pct:100/65/.; aalen=108,99%,partial;
GGGAGTAATCGGGAGCCAGGGGTACCCAGGAGTTTACCCTCCAAACACCAAATGTGTGTGGAGAATCACAGTCCCCGAGGGAAAGGTGGTGGTCCTGTCA
TTCCGCTTTATTGACCTGGAGAGCGACAACCTGTGCCGCTACGACTATGTGGATGTTTACAGTGGCCATGTCAATGGGCAGAGACTCGGTCGCTTCTNNN
NNNNNNNNNNNNNNNNNNNNAGATGCTCATGCAGATGGTATCTGATGCCAACACCGCTGGTAGTGGCTTCCTGGCTGTTTTCTCTGCTGCACACCCACAT
GAGAGAGGGGACCAGTACTGTGGAGG
>SOAP_k35_scaffold3858 Locus_7681_0 22.7 FORK evgclass=main,okay,match:Velvet_k55_Locus_2385_Transcript_23_Confidence_0.400_Length_1280,pct:99/100/.; aalen=363,59%,complete-utrpoor;
TTTTTTTTTTTTAAGATTTCATCGCCTTTATTACACCCAAAGATGCTTTTCAAGTGTCATAAATGTGTCTGTTATAAATGGAAGTTTCTTAGTAATTCCC
AAATGTAAAACCACATTAAAATCAGCTGTGGTTTCCCCATGTAGGTGGCAGTACAGTGACACCTAGTGTTTGAATGTAAGACTACAATTTTGGTATTGAG
CTGTTTCCTGAGGTTTCCTGCAGCTTTTTTTTACGTGTGGAGAGTAAAAAACATAACATATGTTTCTGACACCTTCAACCAAAGAATAGATGTTCAGTAA
ACAGAGTAAACAACTTCCCTTAATCCTTCCCGAACAGAAACTTCCCTGATGTAAACACACAGTTTTCATAAACACAAAACACTNGCATGCTTTTTTTTTT
TTTTTTTCACATTGCAGAGCACTGTGACTTCCTCTGGATCCTCGCTGTAAACTAAAAGTATTAAAAGCTAAACCGACAAGACTGTGTGATGTGAAGGCAG
CAACCATATGAGAGACAGCTTGTTTGATATATATATATNNNNNNNNNNNNNNNNNNNNNNNNNNNNNNNNNNNNNNNNNNNNNNNNNNNNNTTACAGATG
AGGAACAAAAAGAGACATTCCTTTGTGTCTGGTGGGGAGATTCAGAGCGGGTTCGTCCCTGGGTTAGTTGCCTCCTCGGGAGTTCCTCGTCAGGGTTAAA
AGGCAGTTCTCTGCACTATCCCGTAGGCCTCGTAGAGTTTCTGGAGGAGATCCTTCTTCTCCTTCTCAGGCAGGAAGCACGACTCTGCAGATTTGATGTT
CAGTCGTTTGAATTCCTCCTCGGTGAATCCCATGTATCTGTGCGCCGTGCTGTAGTCGAGGTGCAGGTTTGAGTTGAAGATCAGAGGGTCGTCTGTATTC
AGGGAGTAATTAGCCTTGTCCTTCCTGAACGTGATGACAGGATGTCTGGTGAAGTCTGGGTCGCAAGCACCTGTCAGCTTGCTGGAAATAGGACACACCT
CGAAGTGCATGTCCTGAGCCAGCAGCTTCTTGTACAGTTCTTGGTCTTCCAGGGTTTTGTAACCGTGTCCAATCCGCTCGGCTTTCAGCACTTCTACGGC
CTCCTTCACCGCGAGCGCCGACGACACCTCCCCAGCGTGGACTGTCCTGTGGACGCCGGAGCGCACCGCTTCCATGTAGGCGCTCCTGTGTTCTGGATAC
GCTTCACAGTTGAGCGACTCGTCACCTGCCAGATCGATGGCGACCACTCCTTCATCGCGATATTTCTTACACAGCTCCACGACGTCCATGGACCAGTTTG
GCATGTGGCGCATGCAGCATAGAATGGACCTGGCTTTGATTTTGAAGGCCCTCTCCCCCTCGCTGAGGCCCTCGTTAACAAGCTGCACCACCTCATCCGG
GCTCAGGTCACCTTCTTTCTGGTTCCATGGTATGGGATCCACTTTGGTGTTGGCCAGGAAATGCGGGCTGTATCTGACCTCGACATAAATCACTCCCTCC
TTGGCTTTGTCCTCGACGAACTCGTAGGCTATCCTCTTTATGGCGTCTCTGTCGCCGGCAACCACGTGCATGTACTCTGCGAACTTGCCCAGGAACTCGG
TGAGGGTCGCGGGTTGTTCGACGATAATATTTCGCGTCATCTCCTCCACCGTGTCCACGGGCAGACGGATGCCTCGTCTCTTGGCAACGTCGAGAATAGT
CTGCACCCTGATGGCTCCATCGAGGTGGACGTGTAGCTCAACCTTAGGCTTGTTGAATACCTCTTGTTCACATGAGAGCTCGGCCATCGTAAAGAGCCTG
CGGCTGCCGGTGTGTCTGCTGGTGCACAGAGAGCTGAGGAC
>SOAP_k35_scaffold3898 Locus_7741_0 22.1 COMPLEX evgclass=main,okay,match:Velvet_k35_Locus_9117_Transcript_714_Confidence_0.538_Length_7098,pct:100/98/.; aalen=2231,95%,complete;
AACCGTTGACGCTAACCTGCGAGCGGAGCGGTCTGACTCGACACCGACCGTCCGGTAAAACATGACGTTAACACCGACACACCGATGAGTTTCCCGCCAG
CACTCAGTCGGCTTACCGTCAGTTTGGACTTAACGACGACATGGACTCAAAAAGTGTTAATAACCGATCCCCGAGAGAGGAGGGGGAGCTCGAAGACGGA
GAGATCTGCGATGATGAAACCGAGGAGAGTGTGCCGTTCCGGCGGGGGGATGGTAATAGGCCCGGTCGAGGCGCTCCACCGCGGGCACGAAAACCTCACC
AACACCCTCACAACATGCTGCCGCACATGGGCCACCCGCCGCCAGACTTCTGCCTCATGATGCCATACAACCGTGGACCTCACGGACACGGCCCGTTCCC
CCCGAGCCACAGGCAGCAGTGCGGGCCGAGCGGGCCTGACCGGCCTCCTGCCCCCTCTCCTCCGCCGCTGCTGCCGCTGCCACCGCCGCCGGGGCTCGGT
CCTCACGGCGAGCCGAGCCCGCGGACCAGCTTCTGGGAGCGTAGCCACGGCGCTCTAGGCCGGTTCAGACACCGGGCCATGCCGAACGGTGGACGCGGGA
ATTGGAACCGAGGCAGCAGGGGAGGAGGGAACAGCAGAGGTCCCCCCGGTCGTTACGGCCCCGGAGAGAGTCACGGTAACAAGAAGGAGTCCCCCTCGAG
GAAACAGAAGATGCAGGCGAGGAATCCGGCGAGGAAAGCGGCTCACAGTGTTCCCAAACCAGAGACTAGTGTTGACGAGTCCTTCGAGGACTTACTGTCC
AAGTATAAGCAGATCCAGCTGGAGCTGGAATGCATCCGCAAAGAGGAGACGATGGCTTTGGAGCCCAAAGTGTCCCCCACCAGAGACCAGACCCCAGACA
ACACTGCCAGTATTACAGAGACCAAACCAGTACCAGAACCGGCTCTGAGTCCTGAGGACACGTCTGAGCTGGAGACGGCCGAGAAGAAAGTGTTCCAGGC
ATTCAACATCAAACCTCTCCGCCAGAAACTTCCGACCCCCGTCAACTTGGACGAGCTGAAGAGGAAGTGGGCCAAGCAGGATCATGAAGGGGTCGGCGAG
AAGGAGGGAGAAGAAGAAGAAAGACCAGATGGAGCAGAACCAGAACCAGAATCCAAAGCTGAAGAAGAATCGGAGGAGGTGAAGAAGACTTGTCCAAGCT
GCAGCGACAAAACCAAAGACGAGAAAACGATAAAGACGTGTTCGTGCCGCAGAGAGTCGTCGGCCTCCAGCGAGGACTCCGTCGTGTCACCTGACAAGCC
GGCAGTGAAGGTGGAGGAAGAGGAGCTGTCGGAGCTGCAGCTCCGCCTCCTCGCGCTGCAATCGGCCAGCAAGAAGTGGCAGCAGAAAGAGCAGCAGGTG
ATGAAGAAGAGCAAAGACCGGATCACTAAAGCAGTCCAGGAGAAGAGTTCTGGTTCTGGAGCTGCTACACCCAGCAGGCAGAGAGTCACCACCAGGTCTG
CTTCCTCCGCTGCCGCCGCCGCTGCTGCTGCTGCAGCTGCTGCAGCCACCGACAGGAACAGAACCAGGTCCAAACCTCTGGAGAGGGACCGGGACAGAAC
CAAGAACGGGCCCAGACCTCCAGACAGAGACCGAGAGAGGCCCAAGCCGAGTCCTAAACCGGGTCCCAAAGCTCCCCTGGAGAGAGGCAGAGCTCTGGGG
AAACTTCACATGGCCAAGAAGATGATCAGTCCAGGCTCGGCAGCGAAGCAGGCATTCAGGAAGCAGCAGCTGAGGACGTGGAAGCTGCAGCAGCAGAGAG
AGCAGGAAGAGAAACGGCGACAGGAAGAGGAAGAGCGACGCAAACGAGAGGACGAGATCCGAAGAATCCGCGACCTGTCCAACCAGGATGAGCAGTACAA
CCGCTTCATGAAGCTGGTGGGAGGGAAGATCCGGACCCGCAGTAAGTCCAGAGATCGAGAGCACAGGAAGTCTGCCGGTAAACCAGGCCTGGACGCCTCA
GGGAACCTCTACCAGTACGACAACTACGACGAGGTGGCGATGGACACGGACAGTGAGACGGGTTCACCAGTCCCGTCACCAACACACCAGCTGACTGCAG
ACGATCCGGGATGTTTCCCACAGGTGTCTCTGTACCTGAGCGACCCTCATCAGTTTGGAATGGACTTCTCCCAGCCGTTCCTCTCCACCATGCTGCCCAG
TGTTCCTCCCCCACCTCCACCTCTCCCCCCTCCACCAGATGAGCTGGAGCCTCCTCCCAAACCTCCATTCGCTGATGAGGAAGAGGAGGAAGAGATGCTG
CTCAGGGAGACGTGTCTAATGTCGATGGCCAACAAGAGAGTGATAACTGAGGAGAAGACCTCCAGCAGTCCTCCTCCCACAGGACTTCATCCGCCGACCA
GAGGAAACCTGAGCACTGTAAGCCTGAACACAGTGTCTCAGACTAGAACCAACAAGTTCACCAGAGGACACCACAGCCCCAGAGCTCCATTGGTGCTGCC
CCGACACAAGTCTGTGGTGGTTTCTCTGAACGACTCAGATGACAGTGACTCCGACATGGACGCCTGCAGCTCCACACAGGCGGCGTTTGGAGGACTGGAG
TTCATGATCAAGGAGGCCCGGAGGACTGTGGAGGCAGCAAAGCCGAAAGCAGTGTCTGGATCTGAGAAGGAGAACAACCCGGTCAGAACTCCCGAGGCTT
TACCTGAAGCCAAGAAGGCAGAGTACCGTCTGCTCAAAGAGGAAATCGCCAGCAGGGAGAAACAGAAAATGATGAAGGATCACGGACTGACCACCCGGAG
CGCCGCTGCACCTGCAGTCCACGATCCTGTGACGGACTCAGCTGCGAAGTCTGCTGCAGAGCTGAAACTGACCGAAGCAGAGCAGAGACTCAACAAACAG
AGGGAGCTGCTACAGAGGGACGAGGCCGTCCTTAGACACCTGCTGCAGCAGGAGCTGAAGAAGAGGGAGTCTCTGAAGGCTGCTGAGGGGAAGGTGGCCA
AACTGAGAGAGCAGCTGCAGGCGTCTGAAAAGATCGTCGGCGCCAACAAGACGCTGCTCAAGAAGCTGCAGGAGCAGGTGCATCGTGTTGAACATCGAGT
GTCCATAAAGAAGAGTGTGGCCGCCCGGTTGGAGCAAGAGCTGACTCAGGCTCAGTTTACGGCCGGTAGAGCACCTAAACGCCGTACAGAATCCACACAG
ATTCTGCCCAGTAAGGTGCAGCGGGTGGATGGACCTCCTCGTGGATCGGACCGCCACTTTTCCGAACTCATTGCTCAGAAGCAGCGGCTGCAGCAGCTGG
AGTCTGAGTATGCCATGAAGATCCAGAAGCTGAAGGAAGCTCAGGCTTTACGCAACAAAGGAGTCCCATCAGACCCGCCTCCTGAGCCGCCGGTTCGAGC
CTCCACCCCTCCGAACCCTCAGAGCCAGCTCCCACTGCCCGCTACCTCTTTCCCCCTGCCCCAGCCCTCCCTGCATGACCTCACCCAGGACAAGCTCACC
CTGGACAGCGGAGATGTCCTGGAGGCCGAAGATCACGAATCAGAACCCGTGCCCGGTGCTGCCACTAAAGGAGGCCGCCGACACTCCCTCCGTCAGTCCA
ACTGCTCCTTCACCAAACCCAACTTGGAGCAGCCGAGCTCCACTCCAACCAAAGACAACAGCACCGCCAAACCTGCCAAGGCCTCCACCAGCTCCAAGCC
GCCTGCAGAGATGTTTGCAGGTCTGGACGTAGACACTCTGAAGCTGAGGTACCAGCAGCAGGCCGGGCTGGGAGAGGTGCTGCTCAGGGAACTGCACCGA
GTGGGCCAAGATGTAGATGATCCTCCGGCTGCAAAGCTGGTTTCATTCGAGGTGGATGCAACCACAAGCCAATCATGGAGCTCCGAGCTGAAACCGGTTC
CCTTTGGGTCATATCACAGCCCTCTGCTGGTCTTCAGGTCGTACAGGTTCAGTCCGTACTACCGGACCAAGGAGAAGTTATCGCTGAGCTCTGTGACATA
CAGCAACACAATCGAGCCGTCAAAGTGCTTCTGTCGCTTCGACCTCACAGGAACCTGCAACGACGACGACTGCAGATGGCAGCACATGAGGAACTGCACT
TTGAGCGGGAACAAGCTGTTCCAGGACATCCTGTCGTACAGCCTGCCTCTGATTGGCTGTTCTGAGAGCAGCTCAGACGAGGACATTGATGCTGCCACAG
AGAAGTACATGAAGAAGCTGTTTGGAACCAACAAAGACCGGATGGGCGTTGACCAGAAGGCTGTCCTCCTCGTCAGCAAAGTGAACGAAAGCAAGCGACA
CGTCCCTCCATTCACCACCTGTAAAGACATGAGGAGGTGGAGACCGAAGCCATCGGCGCAGAGTGGCTGGACTCCAGAGGACGATGTCGAGGACGAGGCT
GCAGCCGGAAACATGCCAGCGGGGAGACACGATGACTGCTCCAGGATCAGCCTGTCCGCTCTGGATGTCTGCGTCACTTCAGATGACAGACGCTACTTTG
TCAGCGAGACAGACGACATATCAAACCTGGAGTCAAGCGTCCTGGAGAGCCCACGAGACACCCAGCTGTGGATCAAACTTGCCTTCAAGTACCTGAATCA
GAACGAGACGTCTGCAGCTGAATGTTTGGAAGCTGCCCTGAACACATTGTCTCGCGCTCTGGAGACCAACTGTGACAACCCGGAGGTATGGAGCCACTAC
CTGACCTTGTTCTCCAGGCGGGGCAGCCGCGAGGAGGTCCAGGAGATGTGTGAGATGGCTGTGGAACATGCGCCGGACTACCGTGTGTGGTGGAACTATC
TGAACCTGGAGGTGTCGTTTGAGGGGAAGGACTACGTTTGTGATCGAGTTCTGCAGTTCCTTGTCACTGAGGCGTCTCCTGGAGTCTCAGACAAACTGTC
CTTCCAGCTGATGGAGGTTCTGCTCTACAGGGTCCACCTGAACCTGTTCTCTGGCAGGATGGAGAGCGCTCTCGCCTTTTTACAGAATGCCTTGAAATCC
ACCCACGACAGGAGCATAGCAGACCACCTGACCTCCAGAGACCGGGCCCTGCTCTGGCTCTCTTACATCCACTTGACGGAGTTCGACCGGCTGCCCTCCG
ACCTGTACGACCCAGCCGAGTCCGGTCCATCCAGACTGGTCAGCAGAGAGTCCTTCCTGCTGCCCTGGAGGACGGCGCAGGACATCAGCACACCGCCTGA
CATCCTCATCGCTCTCTTCCAAGATGCCATCCTTCAGTGCAGCGATGAGTCAGTGTCTCAGACTGAGAGGACGCTGGCCTGCCTGCCTCTTCACACCAAC
CTCATCCTCCTCAACAAACTGTTGGACAGGTTCGAAGAGGGTGTCCGTCTGTGTGAGTATCTGCTGGAGTTCTGTCCGGACTCGTGCGTTCTGAGGGACG
CTCTGGCCGACCTCCACATCAGGAGAGGAGACAGTGATCAGGCAGTCAGCATGTGGCTTAATGCCCTGGCCGAGTGTCCCAACAACGCTGAGGTCTTCTA
TCACTCCTGCAAGTTCCTCATGGCCCAGGAGAAGTCGAGTGCCGTCGGTCCTCTGTTCAGAGGATTCATCCTGAGTCTGTGCGAGGACGAGCAGAGCGAG
AAAAAACCTGTAGACGTCCTGAGACACATTCTCAGGTTTCCCACAGAGGAGATCCTCAGAGGTCCAATCATCAAGGAGCTTCAGGATCAGCTGAGTCAGC
AGATGTCTTACCTTCACCTGATCCACTGNNNNNNNNNNNNNNNNNNTCGTTGGCAGTGGCTGCACGGTTCTGTGGAGGAGACGGTGGACGCCTTTGAGAG
AGCGCTGGGATCCGCCATGCAGCTGGAAGAACTTCACAAACTGTGGATGGATTACCTGTCGTTCAGCAGCAGTCAGCTGACCCGTTGTCCATCCAGCAGT
CAGTCCAAACTCTTCTGTGATCTGGTCCAGCGCTGTCTGAGCACCGTCCCGTCTCGACTCGAGGTTCCCTTCAACCCAGCTGAGTTCTGGAGCTGCTACC
GCTACCACAACCAGGTGGTCACTCTGTACCTGAGCTGTCTGCCACCGTCCCAGCATGCACTAGTCCTGGAGAGGCTGAGACACGCCATGCCCAACAACAC
GGAGCTGGGTCTGAGGTTGCTGCATCAGGAGTGGCGTGACGGGAACATGGAGCAGCTTCGGTTCCAGGCCCGGATGTTGAGCAGCACGTCTTCAAAGTGT
CTGTCCAGCTGGAACATAGCGATCGCTGTAGAGAGCGAGCTGAAGGAGCGAGNGCGAGGTGAGTTCAGTCGGCGTGTCATCAAAGGCCTGACAGGAAGTC
TGAACATTTTCTTCTTCTGCAGGTTTAATTCCAGCAGTAATGTTTGTAGTTTTCTGACTCGGTCCTCCGACCTTGCTGTGTGTTCATGTTGTCACCTCGC
TTCCTCTCCTCCTCCTCCTCCTCCTTCTTCTTCTTCTTCTTCTACTCCTCCTCCTNNNNNNNNNNNNNNNNNNNNNNNNNNNNNNNNNNNNNNNNNNNNN
NNNNNNNNNNNNNNNNNNNNNNNNNNNNNNGTAATTTCTCTCTTTTGTCCTGAACACCACGCACCATGTTATCAGTTCATGTGTGAGGCTGCTAACGAGC
TAACCGTGAGGTTGTCTCCCCCCCCACACACACTTCCAGCGGTTGCTGTTCGAGGCATGGGACGGCGGCGGACANNNNNNNNNGACGGACAGACTGCGGC
GGCTGGTGGACAGGTGTCAGCAGGTGGGCGTGTCTCTGACTTTAGTGGACGGGACAGAAGACGAGTGATGCCGGCTGGCCGCAGCTCAATAGACTCTCCC
CCTTCAGTAAATGATAAATGGATGAGCTATAGGTAAGACAGACGTCCCCCCTATCCCCCGGCCTCCTCAGGACCACCCCGGTCCAGTTTGTCCTGGTCTG
TCTCGTCATGACGTAAGTATCGAGCTGCTTCATCTTTGTTTCTGTTTCAGTTGGACTCCTCCCTTTTTGTTTTCCCTGAGGGGGGTTGGTTCTGTGAGGG
GGGGG
>SOAP_k35_scaffold3908 Locus_7774_0  4.7 LINEAR evgclass=main,okay,match:TRINITY_DN28880_c0_g2_i1,pct:100/87/.; aalen=145,100%,partial;
CTCCTCATCAAACAAGTTTTCTTCCTGGTTCAGTATTTCCTCCAGGTTCCTTTCCAGCTCTTCCGAGTCTTCAGACTCATTACTGTCAGCTTCCCGCTTC
TTTCTTCTGTTGCCAGGTTTTGTGGTAGCGGTTGCTTCAGTGATTGTTTGTATGGTAGTGGTTGGTCTGGTAGTGGTTGCTTCAGTGGTTGTTGGTCTAG
TAGTCGTTGGCCTGGTAGTGGTTGCTTCAGTGGTTGTTGGTCTAGTNNNNNNNNNNNNNNNNNNNNNNNNNNNNNNNNNNNNNNNNNNNNNNNNNNNNNN
NNNNNNNNNNNNNNNNNNNNNNNNNNNNNCTTCAGTGGTTGTTGTGGTAGTGGTTGTTGGCCTAGCTGTTGTTGTAATTCTTCGTTTGCCACGCACCTTG
ACAAGGCCAGTGTTCAGATTGGACAGCCTCATCAA
>SOAP_k35_scaffold3913 Locus_7790_0  5.9 LINEAR evgclass=main,okay,match:TRINITY_DN29575_c3_g1_i1,pct:100/94/.; aalen=111,55%,complete-utrpoor;
AAGTACACGCAGTACACGCAGTACACGCAGTACACATACAGGTACAAATACACACGTGTTAACCACACACAGGAAGTAAACTGTTTTTGGAGGCTGACAG
AATGCATTGTGGGAGAGTTGGCGAGCAGTAACTGATCTCTGAATGAAGGAGGATCTTCAGCTCCGTCAGTCTCCTCCACCTCCTCCTCCTCCTTCTCCTG
TGTCCTCATTCTGTGGTCTGATTGGTTGGTTTACAGACAGACAGGTAGACAGAGGCAGCCCATTGGTNNNNNNNNNNNNGGGGGACGGTGGGCAGGTAGG
TGAGGGTTATGCTGATTGGTGGATAGCTTGGCATGGACGTGCTCAGCATGGCATGGGGGGGGGGGGGGGGGGGGGGGGGGGGGGGNNNNNNNNNNNNNNN
NNNNNTCCATCTAACCCCCCCCCTAACCACAGCAGCTTCTCGCCGTGCGCCTGCAGGGCCGTGAGCAGGGCCCACTGAGCCCCCTGCAGCAGGCTGTGCT
GTTTGTGTCGCCTGTTCGAGTCCCGTTCTTTTTCAACCGCAAGTTCAAGTCACAAGGAAGTCACACCTGTGTCCAGGACGCCATTGGCCTAGCTTGGCAT
AAAGATTG
>SOAP_k35_scaffold3916 Locus_7794_0 18.6 COMPLEX evgclass=main,okay,match:Velvet_k35_Locus_1238_Transcript_36_Confidence_0.579_Length_1985,pct:99/100/.; aalen=1044,59%,complete-utrpoor;
CACCCTGATAATCATTTGACATTCAGCTCATGTGCGAACACTGAAGCTGCGTCCCTGCTGACCAACTCCGTGTCTATTTAGTGTTAATTAGCATCACGGG
GGAGGTTAAAGGGGGCAAAAAGGTTTGTTAAAAGAAATGTCAGATGCACTCGAACTCTTCTGTTCAACACATTAAAAAACACACAGGTCCACAGTCGTGT
GAGCAAAGACAAGATTAATAAACTGTTGAATCAATGCGCACATTTTATATATAACACTGCCCTCATCTGGTCATTTTAAGAGGCCATATACTTATTATTC
ACTTCAGGTATTTCCCCAGCAGACAGAAGGATTGACAGCTGTTAGAGGTTGGATGAATGACACCATGATGAAATGAAAATCACAGGTTATTTTTAATTTC
TGACTGGATCAGAGTTCATTTTTACAGTGTGGCTTGCAAAAACATGTTAAAGATCTCTGTATAAAAAAAAAAAAAAAAGAGGAATATTTTGTGCCATTAC
TAGTTGGAANNNNNNNNNNNNNNNNNNNNNNNNNNATAACATCTGAGAAATATTTTACAATTAAAACATCGGCATTACTGTGGATGTACAATATAAAGTC
AATCAAATCTACATAATTGATCTATACAAGTGCAGCCAACTATGGACTTGCATATATAAAGTACCATAAAACAGCCAGGAAAATAAAAATATGTACATTT
TCCTGCTTGAATATTTCAATTATAAACAGAATTTTATAGGCTCAAAAACTTTTTTTAATTTTCTACACACCCATTTAAGGAACATAAGGTGCCTTATTAG
AAAATGATCTAGTGATATGTGCTCCATGAGAATCATTTAAATGATCAACACAATACAGTTAAAATGCACACGCTCTGATTTTAGGTTAGAATCGGCACTC
CGTCTACGCACAGAGCTCAAAACTGTTGATTCAAATAAAGATACGACTGAGTTTTAAATAAGAGACACAGAGTCTTTCACATTGTGTCTTGAACTTTAAA
TTACATAAGTGTGTGAGACCATGTGAGGAGTAAGGCTGGTGCTGTGTGGCACCTTTAAGTAGACATTTGTAGTACCTAACATATAAACAGTGTTTAAACA
GAGTCCAGATTAGCTCAGTGGTACCGACAGTGTTAACAGGACCTACAGTGATCTCTTTATGTGCATAGTCTTCCTATTCTCCAAGCAAGAGAGGAAGTGT
AATGTAAAGGCAGGGTGAGAGTGGTTTCCCCTCAGAGACAGTGTGATAACCCTCCAACTGTTATTCTTTCAGTTCAATCGAGTCCCCAGCAGAAGGAAGG
GAAGGTCGGGGATTCCTCCCTCGTTTAGTGTTGGCACCGGGTGCCTCCGACGTGGACGCACCGACAGACTCCTCCCGTCTTGAGTTCCACAGTCTAAGAC
CTGGAGAACCACCTCAGGTCAAACCAACGTGTGGCTTCTTTCTCTTGTGGTTCCAGTTACCAGTGACAGCAGCGTCTTTGGCTGGAGCAGGTCAGCAGGC
AGTCAGTTCATATATATATATATATATNNNNNNNNNNNNNNNNNNNNNNNNNNNATATTTCTTTTTTTTTTTTTTAAATAGACGGACCAAATGGGCCACG
TTCAGTTCGTAGTGGAGAGGGGGACTCGTGCCAGCTCGCTGCTCCCGGTTTAAGTGCTTTTCTGCTCAGCATGGGACATCTACGGTCGATGGAACCGGGT
ATAGATCCTGCTTTCTTCGTGAACCTCCATCTCTGAACTCTTGAATTCATTGAGCTCTTTGCGGATGGCAGCCTTGTCAGCAGGAGTGAGCTTGGTCCAC
GGTTTATCTGCTCGCCGGTCGTAGTCGTGAGCGTGGGTGGACTCGACGTACTCGTGGAAACGCAGGATCTTCCTCGCCTGGAGCTCGGCCACCGTTGGCC
TCTGGGACAGCTTTCTTGTGAGCCTCCGTTTGATCTCGCATCTCTCTAATCGTCGATCCATTTCGTTCTTGGCTTGAAGGATGTTCCTCTGCTCCAGCTC
CTCTGCTGACGGCCTCTGACTCAGCCGCCGATTCAGTGTGGTACCGATCCTGTTCCTCAGCTCCAACCACTGCTCCCTGTTGTTCCAACTCATGCCGTCG
TGGTTCTCCTGGTTCTCCCTTTCCTCTCTCTCTAACCTCTCCTGTCTCTCCAGCTTCAGGGCTAACGTGTCCTTCCTCTTCACGCGGCTCGCCAGCCCAC
TTGGAGGGCCTTCCTCGTCATCGTCGTCATCATCTCTGTACAGGATGGGGCCGTCGGAGTCGGACTCCTCCTCGCTGTCCCCGGGGCCTCCGCCCTCATG
GATGACACTCACTCTGGGGTCTCCCACCAAACCCCTCCTGCTGCGGGGCTCCAGCTCGGCCTGGCGAGGAACCCTCTGAGGGTGAAGCTTCCGCATCTCC
TCCTCCATGTCGAAGTCGTCGTCTTCTGGCAGCCTGAGAGGTTCGATGGTGATGGGGAGAGAGTGCCTTGAGTTTCCCGTCCCATCGATGAGGAAATCTG
GAGGAGACTCAAACAGCAGTGAGTGTGCCCTCTGGGAGCCGTCTGGGTTGGGTTGAGCCGGGCCGGGGCTGGCCAGGGCTCTCTGGATGAGGATGTGTAA
GGGGATGGCTGGAGGCTGGCAGGGAGGCTCTGTGGTCGGGGTCGGGGGATCGGCTTGCACAGTTGGAACAGGACCAGAGGAGGCGGAGCTGGGGAGGTGG
AGCGACTGAACTCGGGGAGGGGATGGAGGTATGTGGGACGGTGGCGGAGGCAGAGACTCGATGGAGGTCTGAGGAGCTGCTGAACTCGACTTGTCCTCGT
TGTTTTCAGGGGGAATCAGTACCGGGGTGGAGGACCGGTCAGCGGTGGGAGACTCTGGCACCTGACTTGGAGGTGAGGGGTCCACAGAATGGCGCTTGGT
GACGGGGGTCATCCTCTTTGGTGGCGTCGGTGGAGAGCGCTTCGCTGGTGCTGGCACTATGATGATACCGCTGCCAGGCTGTGAAAGCTCCGCGAGCAGC
GCGGGGTTGCTGTTGCGGTTGGTGGGTTTGGGTGGAGGCACGGGAGGCTGCTTGGCGTGGGGAGGGACGGGGGGCGGCGCGTCGGAGTCGGCAGTGGGGA
CGAGGGAGGTTCGAGGCGTGTCGTCGACTATCAGGGAGACGGTCCTCGGCGGCTTGGCCACAGCTACGGGAGCGGGGGCGGAGGAGGACAAGGAGGAGGA
GGATGAAGAGGAGGAGGACGAAGAGGAGGAAGGCGGGGGACTCCTGCCGGGCTCGGCGGAGGGAGCAGTGAGCGGTTTCGGGGGGAGCAGGGCCTGCTTG
GGTGGCGGGGGTTCCTGCTGGGAGTCTTGTGCTGGATGGTCAGGGGCAAAGCGGACACCAGTGGACTCTGAGCGATCTCTGAATTCTGCAGCTGGGATGT
ATCTGGGCAGGGTCGTCCTCTTGTCAGCCTCTGACATCGGGCGAGCCCTCTTGCTCTCTTCTGAGGCGCTCTTCTGTAGACTAGGCCGCAAGTCCATCTC
GGAGACGGGCCTGATCGTGGAGCGGGAGTCGTCCAGACAGCGCTGAGGCTCTGGCCTTTCCCTCCTCTCCTCCCTCTTTTCCCGCTCGTCTCGTCGCTCT
CTTTCATTCCTCTTGGCCCAGTCGTCCCGTCTGTCCCTATCCTCTCTCCTCTCTCTCTCTTCCCGTCTGTCTCGGTCATCTCTCCTGTCCCCATCGTCTC
TTTCTACCCGGACGTCTTTCCTCTCTCTGTCTTCTCTTTCGTCTCTCCTTTCCCTCTCAGGACGCCGATCCCTGTCTTCTCCCCTGTCCCTCCCCTGCCT
CTCATCGCGATCCCTGCGTTCCCTCTCGTCCCGATCTCTCCTTTCTCTCTCATCGCGATCTCGGCGCTCCCTCTCATCGCGATCCCTCCTTTCCCTCTCA
TCACGATCCCTCCTTTCCCTCTCGTCACGATCCTTCCTTTCCCTCTCGTCACGATCCTTCCTTTCCCTGTCGTCGCGATCTCGGCGTTCCCTATCATCGC
GATCTCGGCGTTCCCTATTGTCTCTCTCTGGTCTTTCATCTCTCCTCTCTCGGTCGTCTCTATATTCTCGCCTTTCTCTGAAGTCTCTGTCTTCCCTCCG
GTCAACACCGCCATTCCTTTCCCTTTCATCTCGCCAGTCCTTTCTTTCCGCGTCGTCTCTGTTTTTCCTCCCTCTGTCCTCCCTGTCATCTTTGCCGTCT
CTCCTCTCCTCTCTGCGGTATCTATCATCTTGTGGGGGTCCCCGGGGTAAAGATCCGCCTCTCTTGTCGACATCTGACGGCAGACGGCTTCGTCTGTCCG
GGTCCACGGAAAGACGTGCGTGAGAGTCCACGTCTAGAGGCGCCCGGTTACTTCGGGAGGCATCGGACGGCGCTCTGTTTCGACGTTCATCTGCTTGGAG
CGGCCTGAGGGGATTCACCTTGCTGTCGGATTCCCCTCGAGACACTCGCGCTGCATCCGATATCCTGTCCACATCCATTGGTACAGGGTGTCCATTTTTC
ACTGGAGGACCTTTGGAGTGGTTTACATCATTACTCTCATTCTCTGGGATATCCTTTAGGACACCTCTTGCAATCAGCTCTTGCCGACTTTTTCTAACAG
AAATCTTTCGTTCCAAGGCTATTGATGCTTCAGCAAACTTCTCGCTTGGCTTCTTCTTTCTCCATTTCCAGGGCTTGAAGATCCTTCCCATTTTGGAGAA
CTTGCCTTTGCGCTTGGTTGGTGGCGTCCCCCCGCCAGAGTTTCCTTCTTCACCCTGCGTCGTGCCGTGTTGCAAGTCGACCTCATCATGAATATATTCA
GACTGAACAGCCATCCCTGGTATTNNNNNNNNNNNNNNNNNNTCCCCCACAGACGTTGCAAACACACAATAACAGCTCAGCCTGGGAACAAAGATCCTCT
GGGTCAGCGTGTACGTGGTGTGCCGAGGTCGTCAGTGATCGAGGTCAGTGGTGAAATAGACACAAGGCCACGAGTGGCAGTGAGAGAAACCGGCTCTGCT
AACCTACAGGTGTGTCCTCTGGGTGAGGGCCAATCAGATAGCAGCAGTGTCAACAGTGCACTGCGTCACAGGTCCAACCCCTTAATGGGACAGCTTCATA
AACTAACACTTTGTTTGTTGACTCACCGCTTTCTGTCATCATGATACNNNNNNNNNNNNNNNNNNNNNNNNNNNNNNNNNNNNNNNNNNNNNNNNNTCAA
GTTATAGGTTTCTAAAGTCTGTCTTTGATACAAAAACATATTTATCCAGCGTAACAACATTGAAAAAGAATAACAAACAAAAAATAATAAAACTACAAAT
TG
>SOAP_k35_scaffold3944 Locus_7853_1 20.2 BUBBLE evgclass=main,okay,match:Velvet_k35_Locus_7190_Transcript_38_Confidence_0.696_Length_4762,pct:100/97/.; aalen=797,48%,complete-utrpoor;
TTTTTTTTTAGTACAAAATTGTTCTTTTAATAGAAAACCATTTTGACTCAACTTAAAAAGTTTCACAACGTCAAGCTGGTTTTTACATAATCGTTGAAAA
GTCTTGTTTTCTTGACATGGCTCCTCCCATCTTGTGCAAAATGCTGCTGGTCTCACGTGAATGAACAAAACAAACAAACCGACAGTCGCCTCTGCACGTC
ACGTCGTCACGCTTCAGATCGATGTAAAGCTTCTAAACGTTTCACATCAAACTGTAGAAATATCTCGATAATGCAGCATCCGCACGTTGTGCTTTTTGTC
TCGTTTGAAGGCAGCGATCAGGTCAGACGAGAAGTTTTCTAAAAACAAACAAAAAAAAAAAAATCGAGAAGTTCTCAGAGGAGACAANNNNNNNNNNNNN
NNGAAAAAAAACAAAGAGCGGAGAAATCTGCAGCATTCATCCCCTTTGGTCTGTAAACTAAGAAACTAAGAAACCTCACAGGTGGCGCTCAGGTTCAGGT
CGGCGTGTCCCAAAGCTAAAGTTTTATTTATTTACATAACAGCAAAAACAAACCAGCTGAGAAATGTTGGTCATGTTGGTGGATTCAGGCTCTGCCTCTG
GCGGTGTGCTTCATCATTTAGACGATAAATTAAATTAGAGCCCTTACGTGAGACCAGAAGTCCAAAAAAAAAAAAAAAACACCAAAAGGATTCACGTCTT
CAAACNNNNNNNNNNNNNNNGAAAGCAGCAACTTCTCACATTAAAGAAACAAACCAGCACCTGGAGAAACTGATTGGTTTAACAACTCAAATTAACGGTT
TCAGAACGAGCTGAGCGAGACTTCGTGAGGACTCCACCTCCACCTCCACCTCACAGACTCAAAGGTTGAACATTGTGTTGTGTCTAAATGTTGCGATCCT
GAAGCGAATGAAAACAGACTGAACCTGCGTCTTGTCGCTGAACCAAAGACTGAACTGAACGGAGAAATGTCGTGTTGTGTCTCGATGTTGCGATCCTGAA
TCGCCGACCCTTCGAAACTAATTCAAAGGAGGCGGAGCGTGAAGACGGACACGAGTCCGTCTGTTGAGTCCGTCTTGGCGTTTGTGGCAGTAGAGGTCGC
TTCAGTAAAAAGAGAGTCGACCACAGAGTGTTTCCAAGACGTAAAAAGATCTAGCACCAGTAAGAACTGAACCCGAAGAGTCCCAGCTGAGTCCTCCAGA
AACTGGAATATTTTATTTGGGTGCTGGGACGTCAAAGATCTGATCCAGGATCTGATCACATCAGGCAGCGGGGCGGGTTTTCCTTCAAGAGAAGTCCATC
GAAAAAACAGACAAACAGTATAATAAATATCAATGAACTTGATGAATCTTCAATGCGTCAATATGAACTGATGATCAGAGGGTGAAGCTGCAGCGGCTTC
ATGTCAACTGAGACCTGATAAGACATCTGGAGACCTTTTTTAAGACCCAATCAGAAACCAGATTACACACTGGGAGACCTGATCAGACATCTAGAGGCCA
GACTGGACCTCAAGACCACGAGACACCTGAAGAACCAATAAGAGTCTTTGACGACTTATCAGACACCTTGTTAAAAAACGAATTAGAAGATGAGAGTCCT
CGACATCGACTGACTTCTAGAGACCTGATCAGAGACACCAACGTGTCCGTTAACACACTCAGTAATAAAGAAAAGCTTTGGTGGAGCAGAGTGTGGCCTG
AAGGTCACTGATTGGTTCTGATGAAGATGAATTACTAAACTGTGGAGCGAGCACAAAACCTGGATGGTGGTGCCGTCGGCTCTCCATGGTTTTGTGCTCG
CTCCACAGTTTAGTCGGATTGGACATGAAAGGAAACGATGTGGCACCTCTGAGGGCGGGAAACCGAAAACTAAGACCCTGTTTCGTCTACGGTACGTCAG
GACATGGAGAAAGACACGATGCTTCTCAATGATGGACTCCTGGCGTGTCTCCTGACGCTCTTAAACATCCCTGCAGTAACCTGTTCGGTGATTCGGGTCT
CTGTTTGTCTCGTCCTGTTCGGGGATCTTCAGTCAGTTTAAAACCGAACCAGAACCAGAACCAGAACCAGAACCGCAGACTTTCTGCTTNNNNNNNNNNN
NNNNNNNNNNNNNNNGCCTCCATTCTCCACGCAGCCGCTGCTGCTCTCTTCACTGCAGGGTTTATACTCAGACGGATCAGGATCCGGATCAGGATCCAGA
TCCGGTTGGGACTCCACGGCCGTCTCCCAGTCCTCTTCTTCTTCCTCTTCTTCCTCCTCCTCCTTGTCTTTGTCTCTCTGCCGGGCCTGGCTCTGGACGA
GGCGGAGTCGGGCCATGGCCCGGTCGATGGTGAGCGTGCCGATCAGGTTGAAGTCGTGCATGCTGATCAGGTGGAGCAGGAAGTTGCGGTACAGGTTGTG
TTTGACGATGTGGGCGGCGTTGCGTTCAGCGAACAGCAGGCAGGCCTCGTTCATCTGGTTGTCGGCGATGAAGCCGTGCTTCATGACGTGGAGGTTCCAC
AGCTTCATGATCTCCTTCTCGCCCTCATTGACGTCGGTGAATTCCTCGATTTGCTTGGCCGTCTTCTCTCTGAGCCAGTCCGGGTCTCTCTCGTCCTCGC
TGTCCACTTCCATCTCCTGAGGCCGGAGCGGCACGCAGCTGTCGCTGTGGAAGTAAAGACGGTTGTGTCCGCTGATGTACGTCCTCTGCTGCTCGCGATC
GCCGTCCTCCGACTCCAGGAACTCGGACAGAGTCGCCTTCGTCCTCTTCGGCCTGCAGGCGAGGATGTGGGTGACGGCGGTCCTCTTCACTGGGCCGTTC
CTGCTGAAGGCGAAGCCCGGCTGGCTGTGGATGTCCTGCGGGTTTCCTGCGTACGAACCATCGTAACTCTCGTTGATGGACACCTCGATCTTCGCTCCTT
TGGGATGAGGCACGTAGTTGAAGATGAAGCGAGAGTGAGACAGTTTGAGGTGTTTGAGCAGACTGTAAAGCTTCCTGCAGTTCAGCGTACACCACGGACA
GTGCAGGTCGTCTCTGGCCTCCGTCTGCTGCCTCGTGTTGTTGTTGTACTGAAACTGGTAGAAGATGCGCAGTTTCTGTCGAGGCTCGGCTGAGATTTGT
TCTCGTCTGGTCTGAACGTCGGAGTTTATGGATTCTTTAACAGAGAGCGTGTGCGTGGCTCTCAGGGTGCTCGGCCTCGGGTCCTGGTTGGTCTCAGAGT
TGCGGGTGGCCAGAGGTTTGGCCACGGGTGCAGTGGAGAGTTCAGAGGAGTCGCTGGTCCATCGCAGGGTGAACTGCAGCGTGGGACCCTGAGAGAAACT
CTCGAACGGAGGCAAACGCTTTCCGTCGAGGATGGTCTCCCAGGTCGCCCTCTTCTTGCTGACCGGACACTCCTCCATCTCTTGCATAGACACCTCGTAC
TCTCCGTCCAACAGCTGCAGGCGTCTGTTTTTATCAAAGACAGTCATCTGAGCCACAAATGTGGTTTCTCCCTCCTCCCTGAGAGAGGAGCTCCTCCTCT
TCCTGTTTACCACTTCCTCTGTAAAATCTCTGCTGTGGTGATTCTCTCCGTTGGCCATGCCGTTCATCTGTGCTCGGGGGTATCCGGGCCTCGACACTCT
GAAGAGCAGCGAGTAAGACTTGACCATGTGAGAGTTGCTGGGTTCAAACTCGCTGCTGGGGACCAGCAGGGACGGGAAGGAGCCCGGCTTGGCCTGGACT
CCGGCGCTCGTGTCCGGGTTCAGAGGAACCTGCTTCTTCCCCGTCGGGACCTGCTTCACCGGACAGCTCACGTCCTTCCTCTTCTTGTGACAGACTTTGA
CCAGCAGGACCTCCAGAGAAACCGAGTTCTGCTCGTTCTCACTGTCCTGAGACGGCTTCCCAGCTTTATGAAAGAAACCAGTGAAGGTGAGCTGNNNNNN
NNNNNNNNNNNNNNNNNNNNNTGAGGACGACACAAACCAGGACTTCAGTGGAAGGACGATATGAAGGACGGGTGCTGAGAGGGACAAACTTACCAGCTTT
ATGAAAGAAACCAGTGAAGGTGAGCTGNNNNNNNNNNNCAGATTCGAGGCCAAGCTGTGAGTCTCCTGCTCGCCTCTCATCTTTTCCACTTTGAACAACA
GATTGTCGACCTTGGAGCTTTTCCTTTTGACGTTGCTTCTCGAGTTTCTGTGCGACATGTAGGTGAGCGTCCTGTGCAGGAATATCGGAGCGATCAAGTT
CCTGGTGCGGAGGAACCGGTAGATTTGGGTCGGTTTCTCGAAGGCCTGCAGGAACAACTCGTGGTCGGCTTGAATGAGTTGCAGGTTGGGCTTCTTGGCT
GCAGCCGTCGCAGAGGAGGAGGACGTGGAGGTGGAGGACTGGTACAGCCCGTTGGCTTTACCTCCTCCAGAACCGAACCCCACCGGGTGGCTTCCACCTG
AGGAGCTGCTGCTGTGCTTCTGTGGAGCCATGGCCGGCAGATAAAACAGAGAAACGATCCCAAACAGCAGCTGAAGTGTTAAAAAAAAAAGAAACTCGTC
TTCCTTTGTCAAAACAAAGAGCAGCCGGTCAGGACGAACTCTGCCGGCTCCTCATCTTAAAAGCGAACTTTTAACACTTTTATATGACACACGGGTGAAG
CCACGAGCTAACGCGCCCCTCTGGGTGCGGGGTGAACAGACAGAAGGGCCGGCGAACAGGCTTGAAATGCGGGAAACCAGAGCTCAGCCTCCGGCAGGCT
GACGCGGCTCGCTCGCTCGGTAGCTACACTGGCTAACTTCCTTAGCCAGTTAGCATTGAAACCCGGGCTAACTGGCTAGCATCGTCCGGCTACTCTTAAC
TCCGCTAATAAAGAAACTCACGAGCTGCCGCCAAACGACAACAGGTTAACTAAATAAACGGCGCACTCTCTCGGAGGTTTCGATGCCATAATTTCACCGA
AATTCGCGTTAAACGTCGCCGAGCGCCCGTTGGTAAGTTCAGTTAGCGGTACCAG
>SOAP_k35_scaffold3947 Locus_7881_0 21.7 COMPLEX evgclass=main,okay,match:Velvet_k35_Locus_14836_Transcript_44_Confidence_0.667_Length_1042,pct:100/100/.; aalen=349,67%,complete;
AGGATCTATTAGTTTATTTAAATTAGAAGTAACATTTACACGTTTCAACTGATGCAATTTTATAAAATACAAACTTTTCATTTCAATCACGCACAGAGGA
AATTAATTACAACTTCATTCAAAGACAGAATACAGGTCATGTTTGTGCCTGCTGCAGCATGCTGGCACAACGTTCACTGGAAAACTGTTTTTGTCTTCAC
ATGGTCCTGAGGGGGCGGTCTGCTTACACAGGTATTAAAAAGCATTTACAGTCCAGCAGCAGTGTGTGTGTGTGTGTGTGTGTGTGTGCAGTATGAGGCT
GTGTACTAGCTGTAGTTCCTCAGGTACACTAGTCTGTGAGGCTGGAACTTCTCCCGACACAGTGGGCACTCTGCCTNTGGTGTTGCACCACTCTGTGATG
CACTCCCAGCAGAACAGGTGTCCACAGGGCGTGGACGTGGAGTGTCTCCTCTCCTCCAGGCAGAGGATACAGCGGGAAACTCTGGAGCCTGAGCTCTGTG
TACGCTGGGGACTGAGGTTCCTGTAGAGCTTCCACTCCTGCCGGGCTCTCTGTCTCTGTCTGAAGTTGTTGAGCTGCAGACAAACAGTGATGAGCAGCTG
GACGAGGGACACGGCTCCCAGCAGTCTGTAGCTGCTTCTGATGGTCCCGTCATCGCTGCTCGGCCCCGTCACACGCAGATAGCTGATTCCAGCCGCCCTC
TTGGACAGGTGATAGAAGGAGCCGCTGATGTAGAACAGAGCCACATGGAGTCGGTGCAGGAGGGTCAGACTCTGCTGGAGGACGAACACGGCCGGCAGAC
ACGCCTTCCTCTGGGGCTCCGACAGCAGCCCCACCGCCCTCGCCATCCACCTCCTGAGCCAGGACTCCAGGCTCCACAGCCCGGATGCCGCCTGCCGCCG
ACCGACACCGCCGCGGCTCTCCTGCGGACCTTCCAGCTCGTTCTCCAGGCACACAAGGACCTTGTCCAGGAGGTAAGGAAAGTAGGCATGGCAGAGGACA
AGGAGGCCCCGTCTGGCCCATGAGGGGATCTGACGTTTAGTGGGATCTACCTGGACGATGTTGACATATTCCTCACCCAGAGTTTGGTAACCCGAGAATG
TCGTTAATCCGTAGTATGCGAGGTCTGACAGCAGCTCTATCTCTCTCCTCCAGTCCAGCCATCTTTTAGATCCAGCGAGTGTCTGAAAAGCTTCGTTGGC
GTTGTTCCTCAGGGAGGTTCGGTAATATTCGTCCTTCTGACTGGACCGAACCAACTGCGACTGGTTAGCAGGCGCGAGGGGCATTGTGAGCTCACATTAG
CGAGCTAACGTTAGCGAACAAAGTTACACTTCAGACAGAGAAACCTCTGTAACGTTAGCTCTGCAGCAGCGTCCATACAGCAGGCTGTCAGTCCAGTCAG
ACCCGAGCCTGTAGTCCAGACTGCTGAACCTCAGACTAACCTCAGACTAACAAGGAGGAAGAGCACGGCGCGAACAAGCTAAGCTAACATAACCACTATC
TTGTTTCTGTGCTGTGATACTCTGTCATATTAAATATAATATAAATATGCACTAATATCAAAT
>SOAP_k35_scaffold3950 Locus_7882_0  2.4 LINEAR evgclass=main,okay,match:TRINITY_DN30663_c1_g3_i1,pct:100/68/.; aalen=137,79%,partial5;
AGTATCACACTGCCTCCGCCGACTTGCCTTCTTCCAATAGTCCATCTTGGTGCCTACCTGGTGTTCCTCAGGTAAGTGGCAAACAAGTTCCCGGCCATCC
ACGAGATGTAGAAGAAAACCTGATTCATCAGACCAGGATGCNNAGACACTTCTCTATCAGAACCATCATCAACTTTTTCAGTTTGAGCTACAGTAGCTCG
TCTGTTGGATCAAACCACACCCCACATGCATTGATGAACCTTGGCCGGGAACAAGAGCTGCAGTTTGGAGATGTTCTGACCCAGCTGTCTAGTCATTATA
GTTTGGTTCTTGTCAGAGTCGCTNNNNNNNNNNNNNNNNNNNNNNNNNNNNNNTCAACTTTGAGATCAAAATGTTCATTTGCCTGCAGACTGACAGGCGC
CATGGTAACGAGCTAATCAGTGTCATTCACTTCAGCTGTCAGAGGTCTGAATGTTACGGCTGGTCGGTGTATTTTGTATTTTGTCTTGGCAGCTAAAGCT
AAACTTTTAAACGTTATCAC
>SOAP_k35_scaffold3989 Locus_7981_0  3.6 LINEAR evgclass=main,okay,match:Velvet_k35_Locus_37758_Transcript_11_Confidence_1.000_Length_142,pct:100/75/-sense; aalen=117,99%,partial;
CCCTAGCAGCAAGCTGAGTGCACTCGCTCCAGAGTTAGACTCTACAATGGGTCTTATACGGGTTGGGGGACGCCTGCGCCGCATGGACAGCTCTAGCCCC
ACTGACATTCACCCGATCCTATTGGATCCACACCATGCAGTCACCAAGCTCCTCATTAAAGACACGGATGCCAAACTACACCACCCTGGGCCTGACAGAG
TGCTTGCAAAGATGAGACNNNNNNNNNNNNNNNNNNNNNNNNNNNNNNTTAAGAAGTACCAGAGAGCCTGTGCTGGTTGTATGAAGTGGAGAGGAAAGCC
AGTGGTGCCTCGGATGGCAGATCTGCCCTCTGCCCATCTGCAGCTGCTCAAGCC
>SOAP_k35_scaffold4041 Locus_8105_0  3.6 LINEAR evgclass=main,okay,match:Velvet_k35_Locus_35152_Transcript_11_Confidence_1.000_Length_147,pct:100/95/.; aalen=103,92%,complete;
TCACATGCTTGCCCTAAGATCTGTCACTGCACGGACAGGAACGGCGTGGTGGTGCAGTGCACCTCGCGCAACTTGGAGAGCATCCCGCCGAACTTGCCCA
AGGACACGGTCGTTCTCTTGCTTTCGTCAAACCGGATCAGANNNNNNNNNNNNNNNNNNNNNNNNNNNNNNNNNNNNNNNNAGAACCTGCGGACCATGGA
TCTTTCAAACAATCACCTCAGCAGCCTCCCTAAGGACACCTTCGCCAAGCTCCACGCCCGAATCCGCCTGTCCCAAAACCCCTGGCACTGCGAGTGCTCT
TTACAGGAGGTGCTGAGGGAGCTGAGGCTCGACCCTGAG
>SOAP_k35_scaffold4106 Locus_8241_0  3.1 LINEAR evgclass=noclass,okay,match:Velvet_k35_Locus_50867_Transcript_12_Confidence_0.667_Length_559,pct:100/98/.; aalen=152,49%,complete-utrpoor;
GTCAAACAGTTTATTAAAAATTGCCCAATCTTTGAAGACAGCATGAGTGGGGGTCTGTGACGAGGGAGTGTCCAAGTCAGGTGGTGGTAAAAATCCAAGA
AGTGGAGTGAATGATGAGACTGGGCTGGATGTGGCAGATATGACAGGCACAAGTCCNNNNNNNNNNNNNNNNACTTCCAGCTGCAGCTCCAGGTGCTTCC
TGAGTCTATCTGGTGGCTGAATAAATAGTATTGGACTCCACTTGTCCGTCTGAAGCAGGTCTGTAGTTCCTCTTTGTGTTTTGACGAAAAGCCACTGTTG
CATAGTTCAGATCATCCGCAGCTGGACTCTCTGTCTGTTGTGGATTCTGTTCTTCAGCACCGGCTTTCTGCAGCTTTTTGATTTTAACAGCCAGACAAAT
GACGACCATAACGAGGAAAACAGTCATCGCGGCCAGCGTCACACTCATCAGGTTTGTCAGTCCATCAAACTCTTGGACCTCTAAATATGTTGCATCAAGA
ATGACAGGGTTTCCGCCGCAGTACAATCCACAGAAATACAGTCCAGAGTCAGATAAATCCACTTGNNNNNNNNNCAGAAAGATTGTAGAGATGTTGGATC
TCATTTCAAATTTTCCATTTTGAAACCCAGGGCAGAATGTAGCAGGCTCAAGAGGATTGTACATATGAGAAATACAGTGGNNNNNNNNNNNNNNNAGGAT
TGAGTATGTGGGAAACACAGCGGGGATGTCTTCTGTTGACCAGTTTGAACCAGATTATTTGAGCGGGAACACTGGAAAAGTTGGAGCACAGCAGTGTGAC
TTCTTGACCAGGCTGAACCTCCACAGTCTGAGACTCAGAAGCTGAGACAGAGATCCAGCTGAGGCTGCAGAGAAGTAAAGCTGTTATCAGGGTGAAGTTC
CTCATTGTGCATATGATAGTGTCACTGTA
>SOAP_k35_scaffold4107 Locus_8242_0 19.8 LINEAR evgclass=main,okay,match:Velvet_k45_Locus_7697_Transcript_11_Confidence_1.000_Length_5169,pct:99/99/.; aalen=1763,99%,partial;
TGGCAGCGGAGGAGGTGGGGTGTCAGCCGTTACAGCCCACAGCAATCTGTCAGCTAAGCTGGGCCACCTGATAAGCCCACAGGACTCATCCATGCTGCGC
AACATCCACAACACACTAAAGAGCAAGATGCAGAGCAAGGGAAAGGACAACCGCTTCCTGTCACCAGATGGCTATCTGGGATCACCTCGCAAGGGCATGA
GGCGTATCCGCCAGCGCAGTAACAGTGACATAACCATCAGTGAGCTGGATGGGGATGGCAACGAGGGTTGGTCCTTCTCCGGATGGACACCCATGCACCG
TGAATATGGCAGCACTTCATCCATAGATAAACACGGAGTGTCAGGAGAGAGCTTTTTTGACATGCTAAAGGGATACCAGTCCTCTGAGGCTCCCGATCAG
CGAAGCCCAGCTCCAGAGAGGCTAACAGAGCTGCTTACCGTGGCCCCGATAAAACAGGCTGCTCTGGACCTGCCAGATGGACCTCTAGGTCCAGCCAGAG
GTAGTCCTGCCAGTCGCCTGAAGGAACGAGAAAAACACTTGAAGAGGAGGTCAAAGTCAGAGACAGGTGGAGAGTCAATATTCCGTAAGCTGCGCAGTGT
GAAGGTGGAGGGTGACACATCGAGGGCAGGCTCAGATGTTGAAGATGGGGGGAAAGGGGATGAAAGTGGCCCACCTCCCAAACCTTGGTTGTGCCAAAAA
GGCTTTTCCCATTTTGATATCCAGTCTCTACTCTTTGACCTCAACGAGGCAGTCCAAAGTCGGCAATCTGGGTCCAAACGCAAGAACACTACAACTGGTG
CTTCGGCTGCTGCTGCCGCCTCAGCTTCGGCCACATCCTCCCTCTCTTCCAATCAGAGCGGGGTGTATGGGTCACCCTGTGGCTCACAAGAGGAGCTGAG
CAAGGAGGGATCAGGAGGACACAGTACCAACCCCGCCTTGGACCCTGGTGATGACAAGAGCAATGACCTGGTGCTCAGCTGCCCTTGTTTCAGGAATGAG
ATTGGTGGAGAGGGTGAGAGGAACATCTCTCCTGCTAAACAGCAGGGCAGCATAGGTAGTGGTGGGAGCTCAAGCAATTCTTCTGGTAGTACAGAGGAAG
GACCTTTGGATGCCACCCTCACTACTCATTTTACCAATGCTGGTGTGGCTGTGTTGGAGGCGTCCAAGGACGGGCCAAGCCAACACGCTGACAGATCCAA
ACGATACATTGTGGAACACGTTGACCTCGGCGCCTATTACTACCGAAAGTACTTCTACCTCAGAGAACACTGGAACTACCTGGGGGTAGACGAGAACCTC
GGCCCAGTGGCAGTGAGTCTGAGGAGGGAGAAGTTGGATGAACACAAGGAGCATGGGCAGCAGTACAACTACAGGGTCATCTTCAGAACGAGTGAGCTGA
ATACCCTGAGGGGCTCCATCCTGGAAGATGCGGTACCTTCCACATCCAAGCACGGTCTGGCTCGCGGCCTGCCCCTCAAAGAGGTGCTGGAGTACCTGGT
GCCCGAACTCAATGTCCACTGCCTGCGCCTGGCACTCAACACGCCTAAGGTCACCGAGCAGCTGATGAAGCTGGACGAGCAGGGGTTGAGTTTCCAGCGG
AAAGTTGGAGTGATGTACTGCATGGCAGGCCAGAGCAGCGAAGAGGAGATGTACAACAACGAATCAGCTGGCCCTGCGCTGGAGGAGTTCCTTCATCTGC
TGGGAGAGAGGGTTCGACTCAAAGGCTTCAGCAAGTACCGGGCCCAGCTGGACACGAAGACTGACTCGACAGGCACCCACTCCCTGTACACCACTTACAA
GGATTATGAGATCATGTTCCATGTGTCTACCATGCTGCCCTACACACCCAACAACAAGCAACAGTTACTGCGGAAACGGCACATTGGAAATGATATCGTC
ACGATCGTGTTCCAGGAGCCCGGGGCGCTCCCTTTCACCCCCAAAAACATTCGCTCACACTTTCAGCACGTCTTTGTGATCGTGCGTGCTCATAACCCGT
GCTCCGACAACAGCTCCTACAGTGTGGCGGTGACTCGTTCCAAAGACGTGCCGTCTTTCGGTCCCCTCATCCCAGAAGGCGTGACCTTTCCCAAGTCTTC
TGTGTTCCGGGACTTCCTGCTGGCTAAGGTCATCAACGCAGAAAATGCTGCCCACAAATCGCACAAGTTCCGCGCCATGGCCACCCGAACGCGCCAGGAG
TACCTCCGTGACTTGGCCGAGCGCCACACCACCAGCACGCCCATCGACCCCTCGGGGAAGTTCCCTTTCATTTCGCTGGCCCACAAGAAGAAAGAGAAGA
GCCGGCCGTATGGGGGGGCAGAGCTGCGCAGCCTGGGGGCGGTGACCTGGCCGGTCCACGCCGAAGATCATGGGACCGGAGGAGAACTGGAGGCCCTTCT
GGCCATCTCCAATGACTTTCTCATCCTGTTGGACCAAGAGGCCAAGGCCGTGGTGTTCAACTGTGCCACTAAGGACGTGATTGGCTGGACGCTGAGCAGC
CCGGCGTCTTTGCGGATTTTCTACGAGCGCGGCGAAAGCGTGTCTCTGAGGAGCATCAGTAACAACACGGAGGATTTCAAGGAGGTGGTCAAACGTCTAG
AGCTCCTGACTAAGGGCTGCGAGACATCAGAGATGACGCTTCGCCGAAACGGCCTGGGGCAGCTCGGCTTCCACGTGAACTATGAAGGCATCGTGGCTGA
GGTGGAGCCGTACGGTTACGCCTGGCAGGCAGGACTGCGGCAGGGAAGCCGTTTGGTAGAAATCTGCAAAGTTGCTGTAGCAACACTGACTCATGAACAG
ATGATTGACCTCCTGCGGACCTCAGTGACAGTGCGCGTTGTTATCATCCCACCACATGACGACGCCACTCCACGCAGGGGCTGTTCAGAGCTCTATCGGA
TGCCCGTGTCCGAATACAAGGGCAGCAGCAGCGATAGCGGCTCCTTCGAATACAAGTTCCCCTTCCGCAGCAACAACAACAAGTGGCAGAGGACGTCGAG
CAGCCCTCAGCAGTCACTGACCGCCTCGCCACAGCCCCACACACCCAACCGGGCCATCAGCCTGGGTAGCTCAGTGGGCAAGACCCTGTCAGCCGAGAGG
CTGGAGAGGGGTGCAGTCATCCCACGCAGTGTCAGCAGCGATGGCCGGCCCCTGGACACTAAGAGGATGTCTCCGGGCAGTGAGAGCTACAGCCTGGCCT
CCTCCCTGGCGTTGGGACGTTCCCCTCACAATCGCAGCTCTCCCAGCAACCTGTCTTGTTCCAGTGACACCTCCGGAAGCTCCGCTCACTGGAGACAGAA
GTCCATGCCTGAGCAGTTTGTCAGCAACCGCCACTCCCCGATGTCTGCGGAGAGACGAGAGGTGGTCGGAGAGGGAGGGTCCAGTGGAAAGTCCACTCCC
AATTGGTCGAGAATGGAGGAAGGGGGAGGAAGTGATCGAGGGTCCACAGACGCCCCAGTCTCCAAGTCTGGTCAAGGCTACTCCGGAGCTCCACGCATCC
AGAGGCAGGAGCAGGTCATCCACCTGTCCCCGAAAAAGGGCAGCCAGTCCGATGGCCCTTACTCTGGCCACTCCAGCAGCAACACTCTATCCAGCACAGC
TTCCAGCGGGGGCCACAGCGACAGCGACAAATGGTACGAAATGGGAGCGGGCGGAGCCTCCAGCGGCGACCAGGGCGAAACGGAGCCCAACGGCCTGGGA
GGAGGCGGCTACCTCCAGGGGGCGTCGGCCGACAGCGGCATCGACACCAGCTCTTACGGAGCCTCTCACCACACCCACCCCCACTCCCACCACGGCAGCA
CCACCTCCCTGCTGGCTCCGAGCGGAGGCAGAGAGAGCAGGGAGCGCTCGGTGTCTCCGTGGCACAGCCCCACCGAGGGAGGCCGAAGGATGCTGGAGAG
GTCGCCCGCTGCCGCCGAGTCCCCGGGACCTCCGGGAGAAAGGAGTCTGGAAGGGACAGGCCGAACCCCGCCCACTCATCTCCTCGTTAGAGACAGCAGC
ACCTTCAGTCTGAGTGAGGCTGGATCACACTCAAGTGCCAGGCACTCAGGCCACAGCTCTCCGAGAGAAGAGTCCTCCTCTTCAGCCACCTCTCCTTCAT
CCCAGTCCTCGGCGTCCCCTGGGCCCAAGAGCTTCTACCCTCGCCAGGGAGCTCAGTCCAAGTACCTGATTGGCTGGAGGAAGCCCGGTTCCACCATCAA
CTCTGTCGACTTTGGAGACACACGCAAAAAATCTCCTGGAGAGGGTGGAGTGGAGTCTGTTCCAACCCCAGCAGCCAGGCCCTCTCTTCGGGATATGCAC
TCGCCCCAGCCTCATGCCAAGTCAACTATGGAGGAAGACGTGAAGAGACACAGTGCCCCGGACAGCCCTCCACCACCACGCAGGCATAAGGATAAGCACG
GCCAGAAATCCTCACCAGGCAAGCCTCTCAGCCGCCATCGCTCACTCCATCGTACCCTGTCAGATGAGAGCATCTACCGTGGCCAGCGCCTTCCTCCCCT
GACCGACTCAGTGGCCGAACCGGCGCTCGGCAGCGATGTTCTGTTCAGCTGCTCCACCCTCCCACGCTCACCCACCACCCGTGGTGTTCCCCTTCGACGG
CCCTCCTATAAGCTGGGAGTCAAACTCCACGGCGACCTTTCGGCATCTGACACGTCATTGGTGGATTTGGTGGAGCGTCATCGTGGACCACTCCCTCAGG
AGCTGATGCCCCTCCCGTCTTCAGACAGAGACAGCCCCCTCGAGTGGACACACCTGGTGGATGTGGCCAACACCTTTGAGAGTGAAAGAAACACACACTA
TGTCCAGAGAAGTTTTGTGTTTGGAGATTCAAACCACCGAAGCAGCGGCGCCTCCAGTCCCCAACAGCCCCACATAGAGCTGCAGCCCGCCCCACTGTCG
CGGCCCTCATCTAGTGAGGGTCACATAGGGCTGGAGAGGAAGGTGACTAAGCTGGAGGCCATGGTGAAGATGCTCCAGGAGGATCTGAAGAAGGAGCGTG
AAGAGAAGGTGAGGCTCCAGACTCAGATCAAGAGGCTCTGGGAGGACAACCAGAGGCTGCAGGAGGAGTCGCAGACCTCCGCCGCTAAGCTCAAGAAGTT
CACCGAGTGGGTCTTCAACACCATCGACATGAACTGGGGGGGGGGGGGGGGGGGGGGGGGGGGGGGNNNNNNNNNNNNNNNNNNNCGACCTGCGCATTCT
GACTCGCACACTGCACGTACACGAACGCACACATCAGCACACACACCGTCTGGACGGAGAGGCAGAGGAAGGGGAGGGAAGGGGAGGGATG
>SOAP_k35_scaffold4110 Locus_8243_2 17.8 COMPLEX evgclass=main,okay,match:TransAb_k35_S88156,pct:99/74/.; aalen=1056,52%,complete-utrpoor;
GTGAAAGGACACTCCTGTGTTGTTGCCGAGCATGAAAGCTTAGCTCCGAGCTAACCATCTTCACCTGAACATGGCAGCTCACCTGAAGAAGAGAGTTTAT
GAAGAGTTCTCCAGAGTTGTTCAGATTCCTCATGAAGAGACTCCGGCCAAGAAGTTGCGTCTGTCCAAGCCCAGTAAGTCTGCGGCTCTGCACATCGACC
TCTGCAAGGCCACCAACTCGACCGACGCCCTGCAGTACCTGCTGCAGTTTGCACGCAAGCCTGTGGAGACGGAGAGCGTGGAGGGAGTGGTCAGGATCCT
GTTGGAGCATTACTACAAGGAGACTGATAACTCTGTGAGGCTGAAGATCGCCTCTCTGCTGGGTCTGCTGTCCAAAACTCAGGGCTTCAGCCCCGACTGC
ATCGTGGACGACGCCATCAACACACTCAGCAATGAGAAGTCCCATCAGGTCCTCGCTCAGCTGCTCGACACGCTGCTGGTCATCGGTACACAACTGCCTG
AGAGTCCTGCAATCAGACAGAGGCTCATCGAGGTGGCCTGCAAGCATCTGTCCGATACGTATTTCGGGGTGAGGAACAAATGTCTGCAGCTGCTCGGATG
TCTCGGCACGGTGGACTCTCCTCTGACCAAAGACAGCGAGGGATTAGGAACATCATTAGGAGGCGTGAGTGACGTCCAGAGTATCATCAGCGACTACTTT
GGAGACCAGGACCCCAGAGTCCGCACCGGAGCCCTCAAATCCATGCTGCAGCTGCACGAGAGAGGGATGAAGATCCACGAGATCGTTTATGACCAGGCCT
GCAGGCTGCTGTCAGATGATTATGAGCAGGTCCGCTCTGCAGCAGTTCAGATGGTTTGGGTGCTCAGCCAGCTGTACCCAGAGAGCATCGTGCCCATCCC
GTCGTCCAATGAGGAGATCCGACTGGTCGATGACGCATTCGGGAAGATCAGTCACATGGTCAGCGACGGNNNNNNNNNNNNNNNTGCATTCGGGAAGATC
AGTCACATGGTCAGCGACGGCTCCTGGATGGTCCGAGTGCAAGCCGCCAAAACACTGGGCTCGATGCTGCAGGTCAGTCCTCACTTCCTGGAGCAAACTT
TGGATAAGAAGCTGATGTCAGATCTCCGGAGGAAGCGTACGGCTCATGAACGGGCTAAAGAACTCTTCACCTCTGGAGAGTTTTCCTCTGGCAGGAAGTG
GGCCGACGACGCCCCCAAAGAGAAACTGGACTCAAACACCGTTAACCTGATCGCCTCGGGGGCCTGCGGCGCCTTCGTTCACGGCCTGGAGGACGAGATG
TTTGAGGTCCGTATCGCGGCGGTGGAGGCGTTGTGTCAGCTCGCCCGATCGTCTGCCAGCTTCGCAGAAAAGTGTCTGGACTTCCTGGTCGACATGTTCA
ACGACGAGATCGAGGAAGTGAGGCTGCAGTCCATCCACGTGCTGAGGGAAATCTCTACACATATCACACTCAGAGAGGACCAGCTGGACACCGTACTGGC
TGTGCTGGAGGACTCGTCTCGTGACATCAGAGAAGCTCTCCATGAGTTAATTTGCTTCACCAACGTCTCCACTAAAGAGTGTATCCAGCTCGCTCTGCTG
GAGCTGCTGAAGAACCTCAACAAGTATCCCACCGACCGCAACTCCGTCTGGAAGTGTCTGAAGTTCTTGGGCTCCCGTCACCCAACGCTGGTGTTGCCTC
TGGTTCCTGAACTGCTCAGCACACACCCATACTTCGACACACCNNNNNNNNNNNNNNNNNNNNNNNNNNNNNNNNNNNNNNNNGTATCCTTCACACTCCG
TTCACGTCAGCCTCATCCTGTCTCCACATCAGCTGTCAGCTGTTTGATTTGTTTGAGCTGTTGTTCTTCTCTCTTGACTCTGGTTGCTGATCTCAGACAT
CGCAGTGCTCGTGTTGGTGTTCAACGCTGCCNNNNNNNNNNNNNNNNNNNNNNNNNNNNNNNGCTCGTGTTGGTGTTCAACGCTGCCAAGTCGTGTCCCA
CCATGCCGGCGCTGTTCTCCGACCACACCTTCAGACACTACGCCTACCTGAGGGACAGCCTGTCGCACCTCGTACCACCGCTCAGATTGCCCGGTAACGG
TCTGGACTTGGTGGACTCGCGTTGTGGTTTGGGCTCTGTGGAGTCGGCACAGCTCTTCCTTCAGCAGAGTCTGAACAGGATCAGCACCATCCAGAACCTG
GAAGCACCCGGAGCCCAGGACCTGCTGGACTTCACCATACGGGACTTGCGGCGGCTGGGCGAGCTGCAGACGGAGCTCGCTGGAGCTGCTGATTTCTGTG
CGACATACCTGCGCTGCCAGCTGCTGCTCATGAAGGCTCTGCAGGAGAAGCTGTGGAACATGGCCGTTCCTCTCTGCTTCAAACAAAACGTCACGGCCAC
GGCGGCAGCTCAACAGATCTTAGAGGAAACATACAAGCTGGAGTTTCTGTACAGCGGTTTGGACAACAGACAGGTGGCCACGATACATCATGTCCGCCTC
CAGGCCAAAGCTCTGCAGCTCATCCTGACTGCTCGCACCAGGCAGGGGTTGGAGCCGCTCATCAGCAGCTGTGAGAAGTTTCTGCAGGACATCGAGTCTT
TTCAGAGGCTGTTTCTGGCAGAGCTGCCCCACCTTCAGGACAGTTTTGTGGATAAACTCTTGGAGCTGATGCCCCGCCTGTCGTCCTGTAAACCCGTGGA
GCTGGTGAAGATCCTCCAGACGACCCTGAGGCAGAGCGGCCTGCTGCAGCTCAGACTGCAGCCTGAACAGATTCATCGAGCGACAGCCACCATCATCGAG
CCGACGGGGGAGTCTGACAACCCGCTGAGGTTCACGTCCGGCCTGGTGGTGGCGCTAGACATTGATGCAACACTGGAGCACGTCCAGGACCCCCAGAACA
CCGTGAAGGTCCAGGTTCTGTATCCAGACGGTCAGAGTCATGTGATCCATCCTAAACCTGGAGACTTCAGAAAGCCTGGACCAGCCAGACACAGACTCAT
CACACAGGTTTACCTCTCACACACCGCATGGACAGAGCCGTCTCAGATTGAAGTGCGCCTCCTGCTGGCTTACAGCTCCTCCTCCTCCTCCCTCTCCTCC
TCCTCTTCGTCCTCGCCTTCCAAGCTGGGATGGAGCGACAGCATCGACAGCCTCCCGCCGCCGGAGGCCGCCGTAGAGGGCACCATTCCATTCAGCAAAC
CCGTCAAAGTCTTCATCATGCCCAAACCTACGAGGCGCTGACGGAGCTCGCAGCGATGGAAAGACTTTCACTGTTTTCAGATTTAACGGCGAGTTTGTTG
ATCAGGACTGAACGCAGCAGCTCGCTCGTCATCATGTCGAGGTCATCAGCGTGTCTTACACATTGACAGTCAGAAAACCTCTTTAGCTTCATTTTAAAGT
TACAGGAAGCCCTGGAGCTTTGTTCACTCATGGTGTGTCACGTGTACGGGGAATATTTTTGTATGTACAAATCTTTAAAGAAACTTGTGAAGTTGATGAT
TCATGTTCTAGTTTTATTTTGTAGCAAACAAACAAACATTTTCAACCCCTGGAACATCTCGTACATTCATTACTAACATATAATCNNNNNNNNNNNNNNN
NNNNNTATGTGTTACATGAAAACTGTCTTCGGTTTGATCTAAAAGTAATCTGATTACATCAATGACGAGCAGATCTTCATCCTAAAAACAGCTGAGTCAT
ACTCAGGCCTCTTTTATAGATTTACATTATCTCTCTGAACTTGTCAGTGCTCTTCTGCAGCACAGTGCTCGCTCACTTCATATGAAGCTTTAAGACGTTT
CAGTCTTAATCTAAATCTGTGGTCGTGCTGAGAGCAGCTAGCCAGCTACANNNNNNNNNNNNNNNNNNCATTAGGCAAACAGGCTGAGGTGCACTACAGG
CTGCACGTTGTCTTCTCTGTATCATCTCAGCGAGGTTACGATGAGATCATCAACAGGTGGAGTGGAAGACGCCGCCCACCTTGGCGCCCTGCCCAGCCAG
CTTGTTGTACTCTGCGACGGCCTTCTCTGTCTGCAGGACTCTGACGTCGACGCCTTTTTGCTTCACAAAGTCCAGAGTGGAGGCGGGAACCTGCAGAGCC
TCGCTCATGCCTCTGCCGATCACCAGCAGGTCTATTCCTTTCTTCAGCACCTCCTCCAGGTCAGCAGGTTGAACTCCTGGACGATGGTCGGTCCCGGTCT
CTCTCCAGTCCCAGGCCCGGCTGCCTCCGGGCCAGACCTTACAGTCTTTGTAGCTGGAGGAGCATCCCTTCACCTTCATGTGGCCCCAGGAGAGAGAGGC
GATCTCTGGAGAGGTCATGATCTNNNNNNNNNNGTGAGCCGAGCAGGAGACACAACCACGTCATTAAATACTGTTACAGCACTTCAACATGAGTGGACAA
CCCGCTCCACCTCCTGAGCCACGTCCCATCACACTGTAGTAAACATCAAATATTCATTTCACGACACCTTCAGGAGTGGAAACGGTTTAAAGACTCACAG
ATCAGCTGCGACGAACATTAACGTCTGCTGCCAGTTCTGCTGTTATTCATAGGAGCTGACTGGGAGCTATTTTTGTCCTGCTCAGACTCGTGCTACCAAA
CCAAGAAAAAACTGTGTGTGTGTGTGTGTGACCTGTTTAACATTAATAAACCTCCACAGGTTANNNNNNAAAACAATGAGAAATGGAGCTGCCAGCTGTT
CGTTAAGCTAAGACGGTGTGTGGTGAAACAAAAGCTGCTGCTCACCTTTTCTTGTTGTCCACAAACTGAGCACAGCCCCTNNNNNNNNNNNNNNNNNNNN
NNNNNNNNNGTAGTTAAAGGGAAACACACAAACACCAACTAACAACGTTCAGCCTCCAGTGACAGATTACACACAGATATAAGACTCTGGTTGGGAGCCA
CATGTGATTCAAACACTACAACTAACCTGAACATCAAGTAACTTTACTAACATGTGCTTTGACTTATAATAGTGGAGATAGACAGCAAATAATCCTAAAA
CACAGAATCACAATCAGTGAGACTAAATAAATGAATATTTTCACTTTCACATGATTATACTCAGTCAGTGACTTCATCAGTTCAATGCACACAACACATG
ATGCCACAGCGCCTCTTCTAACAACAAACACATCTCTATAACATCTTCATTGCTTGTTAATATTGAACATGTATAGGGGGGTGCACCGTTCCTGGAGGTA
CTGCAATACCAGGTCGATGCGTGGAGTGGACGGAGCAAGCCCCTATTCCATCTCCCTGTTCCAAAAATCAATTTAATATATGGTCCCCGGGTAGGGGACG
TATCAGATATTAAACTGATAAGAACAGATACTNNNNNNNNNNNNNNNNNNNNNNNNNNNNNNNACACTTGATCTTAGCCAAAAGGCCGAGAAGCGATACC
GACAGAGGGGCGGAGGCACAGACGTTCATCTCCGCACTGAGAGTCTCACTGACGGTCTGAGGAACTGATTCAACATTAAGAATAAAAATAATAATGATTT
AAAGAAAAAGAGGGACGACAGCTGCGGAAAATGTTACAGACTCTCAATCAAACTTATTTTAATAAATAAACGTTCAGAGAGGATTGTTGTCATAGTAACT
AACGTTTCTCCGTGACGCTCCCGGGTCACGTGCTGTCTGTTCGTCCAATAGGAGCTCAGAGTGGGAGGAGCCCGGTTCAGTTTAAAAGACGTTACCGCGT
GAACAGCTGCGTCATCGACGTTAACGTGAACGTGTGAGCTCCGGTGTTCTCCGGTGGAATCAGACCGGACTGCTGCGACACATTTCAGTCACACAAACAC
AAACAGTGACGCAGATCAGCCTGCGGCGGGTTACAACGTCACAGTGACGTAGAGTCAGCGCGGGCGTTGGGTTAGGGTTAGAGAAACACGCTGTGTGAGC
TGAACGGTACGGAGCCTCCGTTACTTCACGGCAGAGCGTAGAAGAGAGTAAAACAAAACAAAAAAAGTAAAAGTTTCACTCTATAGCTCTGCTTCACGGT
TATCTTTGACACGATTATCAGGGGAGAGCGCGAACGCAGTCCCCCACTACCAGAAATTATGCAGTCGAGATTCCCACATTTGGGGAATTCGCA
>SOAP_k35_scaffold4119 Locus_8264_0  2.6 LINEAR evgclass=main,okay,match:TRINITY_DN17937_c0_g2_i1,pct:100/59/.; aalen=124,99%,partial;
GAGAGCAAGTCCATGTGCCTCAAAGCTGGGATGCTGTGGAGGGGGTATGAAGTTTCAGAGGATGTATTCCTCCTCTGTCTCTGCTGCCTTCTGTTGGCTG
AGGAAACTGCAGTGTTTGGCCCTTATCTGAGCCTTGGTGGGNNNNNNNNNNNNNNNNNNNNNNNNNNNNNNNNNNNNNNNNNNNNNNNNNNNNNNNNTTT
GGATCTTTCTGCTGCTCTGTCTCTTAGCTTACTTCCCTCAGTTCCCCACACAGCTGCTAGGGGGTGCTCTAGGGTGTCTGAGCTGGAGAGGACTGTACCA
AGGCTGGTACCGCCAGGGCCCCAGCTGGTTCTGCCCTGGGAGGCCTGGACTGGGACTACTCACCGCCAAGACC
>SOAP_k35_scaffold4182 Locus_8392_0 17.5 LINEAR evgclass=main,okay,match:SOAP_k55_scaffold2581utrorf,pct:100/97/.; aalen=403,39%,complete-utrbad;
CCACCAAAACAAATGTCGCGAAGCAACCGGGGACTGAAACTTTCTCAAGTGTTGCGTGGAAGATAAATTAAGTCAGATTAAGCACGCTGGTAGTTTTAGC
ATGAACACCACTCTGAAGCACTGGAAGGAGGCGGCTACTCTGATTTTAGCCGCGGGTCACAGGCTCGGTGCGGACGCCTTGACGTCAAGGACGCCGCTGA
CAGCCGTTGCAGGTTCACCGCTGGGCAGCAGCTACGAGCGGTCACACCTGCCGCACAAGTCCTGCTTTGATTACGACGTTTTAATGCTTAAACGAAGCAG
TAAGAGCGGATTCATGCCCAATGCGTATGTGTTTCCCGGCGGCATGGTGGACTCCTCGGACTTTTCGAGTGAATGGTTGGACATTTTCAAATCTTTCAGC
AAATCGCCCGATTTTGGTCTGAGAGGCGTCAAACAGCCTCCAGCGACCAGACCTCCGATCTTCGCCACAGACCGGCTGAAACTGGGCTCTCCTATCTCAG
GGGAGGTGGCCTTCCGGATCTGCGCGTTGAGGGAGACGTTTGAGGAGTCAGGTGTGCTCCTGGCTGTGTCTAAATCGGAGGAGAAAAGTTTGTTAAAAAG
CATAGAGGGCACTGATTGTGGCACTGATCGTGTGCTGCATAAGAAAGTAAACGAGCTGTGCAGCAGTGAGCTCACCAAGTGGAGGACTCTGGTAAACCAG
AACCCGTCCAACTTCATCAGGATGTGCAGGGAGCTGGAAGTGTTGCCCAACATCTGGGCTTTACACGAGTGGAGCAACTGGCTGACTCCCGAAGGCAGAT
ATGGTGTGTCGAGGTTTGACACGGCTTTCTTCATCTGCTGCCTGCAGGAGACCCCACACACACTTCAAGATGAGAGGGAAATAGTGCGCTTTCAGTGGTC
TACACCCTCAGAGGTCCTGCAGAGCTACCAGGCACAGGAGTTATGGATCGCCCCCCCACAGTTTTATGAGCTCAGTCGCATGTGCCGCTTCCCTTTGCTG
AATGACCTCCACGACTTCACCAGCCGACGTGCCACAGAGGGCTGCGAACACTGGCTGCCTGTTATCATAAAAGAACAATTCCTGTCAGTGCTGCCAGGTG
ACAAACTTTACCCGTTGGACACTTCAGGAGAGGCTGAGAAGGATATGAGCGCAGACCCTCACCTGGAGGATACTCAGGATTCTGGACTGCACCGCATGGT
GTTCTCAGATCCACACAGTTTAACTCTACAGGTCAACATCACACCCAAGTACAATCATCTGGTCCCTGTTGGAGAACAAGCCTTCCCATATGACTTAAAG
AGTCAGACTTGACTTGCCCTACCTGTTGCACCAGCCCCACAACTCCTCTGCTGATGTCAGATAAGTCTTTTTCACAATAAACATTTTGACTTGACATAGA
AGGGTGAGCAGTTTTTACTGGTGACATTAACACAGGCCATGTTCTCACAGTAAAGGGATGTTTAGTCATCCAGGAAAATTATGTTAGGCTGGGAGCTTGA
TGACAGTGACTACTAGCATGGCTAGTTGGTTAACTGATGTAGCACTAGTCAGTCCCTTGTGTTAGCAGTCAGTCAGTTACAAGTCATATCAAGTCAAGTC
AACTTTATTATCAGTGCTGCCATATGTACAGGACATACAGAGAACTGAAATAGTCTTATCCCTGGTGCAAATAGCAATCAACATGAAATATAAGATATAA
AGTATAAGATATAAAAAATATATACAAGCTAAAAGATATCTAAGAAAAGACAGTGGCAAATCTAAATTATATAAACAGTATAAATATGGCAAGTGTAGCA
GTATTAACAGAATTAACAGTATAAATATCACAAATATGGCGGTATCACAGTAAGCAATCTGTAAGTAATCTGACAAATTGTTATAATTTCACTGCTTCCT
GAATGATCAGCAACTGAAAAAAACGACACTGGCCATAATTGAAGGTAAAACAGAATATCTTATAACCCGTTGGAGAACAGCTAACATGAGCGTTCAGCCA
CTTCTTAGCTGTTTAATAGTTTTACACAATACATTAGGAAAGATTTTAAATGGATTCTGAAATATCAATACACTTCTTGGGCACATTTATTTAAGTCTGG
AAGTGAAATGCACAGGGTGTAATCAAGCTTGTAATGTTAACTGTCTTGCTGTCTCTTCACCCAATGTGAGGAAAATGCTCAGTGGAACACACATTTCTGT
GTAGTCTTCCTACAAATCACATCCAGCACAAAAGTGTGTACTTTGCACTAACACTGGGTGTTTGTGGCATGAAGAGGAGTCTGGAATATGCAATTCACAT
GCTTAAAGATGCATTTCACATGCTAAATTAGCCCAAGATGTGCATAGATTTTTCAGAATCGTATCGTGTAACACTATCAAATAGTAATGTTAGCTTGGAA
GTTGTTGAATGCTGATGTTAGCTGTTGTTTAATGGTAACTAATCGGTCATCAAAGTCGTTGGTTTCGAGTGGTGAAGTGTTAATGATTTGTCAAATTCCC
TATTTTTTACAAATTGTAACCTGGACACAGCAATAAAAAATGTTGAAGGGGGCGTGTATTTCCCCCTTCAACATTTTTTTCTCTCAGCACTCACAAACTG
AGCTAACAAACTCAGCTTAGCTCACATGCTCACTGCTCACTAACAGGACTAATTCACACAGTTCAAAAAAAGAGATATTTGTTGACTCTTGACTTCTACC
AGTTTGCAATCCATTGTTATTTTGTGGGGCAGTTTTTAGTTCAGCAGAGGAGGTTAAAAGAGGTTGGTTTTCTTACTGTAACATGTCAAAATGTCTTCTG
TGAAAAAGGCTTATTGGGTACTGTTTGTGAAAGTAAAATTTGATTTTGTGTTAATTGTTCAATGTGACAAAATTATAATAAATACTAAATAGTTTTCTAC
TTCCTGGCTGGACCTGATAATTAGNNNNNNNNNNNNNNNNNNNNNNNAAATATATTGAAAGTATTTAGAGACAACACCTGCAGCTAATAGGTGATGTGTG
TATGTGTGTGTGTAGGAGTGTGTAGGTGTGTATAGGTGTGTGTGTGTGTGTGT
>SOAP_k35_scaffold4204 Locus_8439_0 20.7 COMPLEX evgclass=main,okay,match:TransAb_k35_TransAb_k35_R33180,pct:100/96/.; aalen=329,25%,complete-utrbad;
CTCTTATCGGCGCCAAGAAGCTTCAGTTAAATGAATATTAGCATTAGCTGGCTAGCTGTAGTTCCTACCGGAGGGGGGCGCTAGTGAGCGGGAATACCGC
GAAAACACACGAAGAAGAAAATGCGATGAAAACAAAACGACGCTCCTCAAATTTCAGCAACGGAACTAATTTAATTTATTTTATTTTTATTATAGTTATT
ATTAATCAAGCACAGTTTGACGCCACACTTTAACCTCATTTAACCGCCTCGCTCCAGTTGGCGCCAAAAAGCTCAACAGCTAACGACAGAATATTAGCCA
CTAGCTGGTTAGCTTAGCTTCCACAGTTTTGACGTAGTTTTTAAAAAAAGAAAAACAAACATGTCGGACGACTACGAGTTCAGCGAGGACACCACCATGA
TGAGGATGGAGGAGGACGGAGAGGCCAACAGCGACGACCCGATGTCTGCGGCCGGGGACTGCGGCCTGATGGGGGGCGAGGCCGAGGGGTCGCGGATCGA
CGCCAGCAAAAACGAGGAGGATGAGGGGAAGATGTTTGTCGGGGGGCTCAGCTGGGACACGACCAAGAAGGATCTTAAAGATTATTTCTCCAAGTATGGG
GAGGTCGTAGACTGCACGTTAAAGCTGGACCCCATGACAGGCCGCTCCAGAGGGTTCGGCTTTGTGCTCTTCAAAGACCCTGAAAGTGTTGACAAGGTCG
CCTCACAGAAGGAACACAAACTCAACGGAAAGGTCATCGACCCCAAAAAAGCCAAGGCCATGAAGAGCAAGGAGCCCGTGAAGAAGATCTTCGTGGGCGG
CCTCTCTCCAGACACGCCCGAGGAGAAAGTCAGAGAGTACTTTGGTGCCTTCGGAGAGGTGGAGTCGATTGAACTTCCCATGGAGAACAAAACAAACAAA
AGACGAGGATTCTGCTTCATCACGTTCAAAGAGGAGGAGCCGGTGAAGAGCATCATGGAGAAAAAGTACCACAACATCGGACTCAGCAAGTGTGAAATCA
AAGTGGCCATGTCAAAGGAGCAGTACCAGCAGCAGCAGTACTGGGGCGGCCGAGGAGGATACTCGTCCAGGTCTCGAGGAAGAGGCGGTGGTCCAAATCA
AAACTGGAACCAGGGTTACGGCAACTACTGGAACCAAGGCTACGGCAACTACGGCAACTACGGTTACAACAATCAAGGCTACGGAGGCTACGGCGGCTAC
GACTACCCCAGTTACAACAACTACTACGGCTACGGCGATTACAACGATCAGTCCGGCGGGTACGGCAAGTCGCCGCGTCGNTGGCGGTCACACCAACAGT
TACAAGCCGTATTAACGGGGGGGTGGGGACAAACCGTCGTCTTCAAGTAGGTACGTAAAGACAAGAATCCACCTCTCACTGTAAACTTAAAGTAGTCATA
TTTACTTTGCTGTTTGGTAACATTAATGTGTAATTTTCCTCTTGTAAATTTCTTTTTCTCAGCACCCTCAAAGTGCTTTACAGTAGTGGTAACATAGAGG
CTTCGCTCTTGTGGCGATTTTATTTTAACAGCCGGCCTTCTGCTGCCTCTTTTTACAACCTTCTTTCTTTTTTTTTTCTTTTTTTTTAAACTGTAAAGTT
AACAGGTAAAGTACTGCTACTACTACTACTACTACTACTACAGTAAAAAAATGGATGCCAAAAAAAGAAACAGAAAGAAAAGGAAGTGTGTTGTCTCCTA
ACTCTGACATACCTTGTTTGTACCTGCCAGCGGAGCTTCCTTGCAGGCCATCATGAGCTGACTCCCCAGATACTCTCACAGGGCCCGCTCAATGCGGACC
GGGTACGAGAAGCATACACGCTCTCGAATGCTGCCATTTGGTATGGTCTTACAACATCCTGTATCAGCATTTCTAAACTAAAAAAACAAAACAAATGTGG
GACACGTCCAGCTTTGTTCATCTTTCTTTCCATTTTGCTTTTAATTTGTTTGCAATATTTAAATATAAACACATGTAATTGTCATTTTTTACAGGCCCTT
TACTCCCCCACAACAAGTTAATGATTTATAAATATGAAAGAATAACTTGTAATAATTTGTTTTTCAAAGGATACGTACAGCATTCTCTGGACTTCCCAGT
TCCCATTGTTAATATATGCATTTCCTAATCTTATCCTAAAATGCTTGTTTCTTTATTTAGCTCTTGTAGCCAGTAGTCCATGAGCTAAAACCTGGTTCGT
AGTTGGACTCCACACTCTGTGTTTTTATACTTTGTGTACATGTACTTGCTCCTCTCTTTTGTCTTACTGACAGCTGATGGAAAAGACTCTTTCTCTTTTT
GTTAATTCTCCTGTAATGAATTTTCCTCTTTTTCTTACATTATATATATTGATATTTATATAAAAAAAAAGAAAACAAACAAGTGTCACTACATTTCCAG
AAAATTTTGCATGTGATGCTTTTCTTTAACGTGTATTTATACTCATTTATTTTGCACAAATCGAAGGTTTTTCTTCCATTTTTAGTATTTTCACTTCAGG
ATTTCTAGCTTATGGACTAACTGTGTTTTAAAAAAAAAAAGAAAATGTTAAATTTAAATGTTCTCAGTTTGTTTTTTTGTCTTTTTATTTTATAAACACG
GGGGATTCCTATAATATTTTTTTCCTTTTTTCTATAATTTAACTTCTTTTGTCCGTTTCTTCGTTCAATCTCGAGCTCATTTTGTTTCTGTTTGTTTTCC
GTAGGTGTCAGAGTGATGAAGCTGTGCAGCTTTGACCAGAGAGAGACACATGATGATGATGATGATGATGATGATGATGATNNNNNNATGATGATGATGA
TGGTGGTGATGGTACCCAGCAAAGATCACTAGCTGGATTGTAAGAAAATAAACGAAGAGAGCACTTTGACCTACAGCACATTTCCTCGATATTTACCCGA
GTATTTGTTAAAAGAAGTTTTTGGATGTTTCGTTAGTCCGTGTTCCACGTCCTGTTTTGTTTTTTTGTATTTATTGTTCTCATACGCTTCTTTGTGAATT
GCTTCGTTTATTATTATTATTATTATTATTATTATNNNNNNNNNNNNNNNNNNNNNNAAATGTTTTAGATTCCTTTGAGCTCACATGTATACGGCAGTAC
TGTGGTAGCAAAAAAAAGATGAAAATATAAGCTGCGTTGTTACAATTTATCCTCTTTACCATCAGTCATATAATACATGTTATTACAGAGTTTGACATTC
ATAAACATAACGTATATATATATATATATACACACACGCAGGTAATTATACATGAAGAAATGCGACAAAATAAAAATAATAAACACTCGTTTTGGACTTG
TGATCCTTTGTGGTGATCTTAAAGAGTCGCGTTAACGGCTGCTGGAGTGTTCGAAGAAGAAGTGTTTCAGCCACAAAAATCAGATTCTACGTCAATATTT
TTGATCTTGAAATGATCAGACTCATTAAAAATGTTTCTTTGTTTGTCGGTGTAGCTTGATTGCGTTTCAGTCCCGAGCTGCTTCAAAGAAAGAGAGTGCA
GATTTTTTAGATAACCTTCGTGGCAAACAGGATGATGAGGATGACGATGATTAGCACGATCACGCCGATTATGATCATCATCTTGATGTTCTTCCACCAG
TACTTCCTCGCGACCCGCGTGGACGTTCTTTGGAACGAGTCGGCCGAAGCCTGCAGGTCATCGGTCTTTCCGATCAGGTCGTCTAACCTGTCGCCCCTCT
CCAGCACTTTGCTGATGTTGTCCTTCAGGATAACTTTCACCTCGTTGACCTGACCCTGCACCTGGTCGAGTTTGGACGCCGAGCCGGTGTCCGGCTCCTG
AGGGCTCGGGTTAGCCATGACAGCTCTGTTTTCTCAGCCACGACCAACAAAAGCACTCCTTATATACGAAGAACTGAAGCCTGCACAGAAGTCCTG
>SOAP_k35_scaffold4218 Locus_8469_0 17.0 COMPLEX evgclass=main,okay,match:Velvet_k35_Locus_76729_Transcript_22_Confidence_0.923_Length_201,pct:100/92/.; aalen=110,73%,partial3;
CTCCCCGATCACATTGATAGTTTATCAATACTGATCTTTGATCAATAATCAATACAGCTCGTTGTAGCTGCTTGTTTTATGTTTTGGATTTGTTTAATTC
ATGTTTCACATCTCGTCTGATGACGTCAGAGCTCAGTCACAGCGGAGGTTTACAGGACTCCTTCCCAGCATGTTCAGCGGCGCCTCAACTCTCTGATTTA
CAGACTTTCCTGATGGACAGTGAAGTAAACTGCTGCCAACNNNNNNNNNNNNNNNNNNNAACTGTAGCTGCTGTTAGCTCATGTCTGCCGCCTCGCAATG
CCGCCTCACAAAGTCGACCTGCGATCGGAAAGATGGCGATTTACAGCGAGATCAGCCCCGAGAGTCTGGCTGCAGATTTTGGATTTGGCGATGTAACCGG
GTTCAACAGCTTCTACGGACATAATGGCAGAGGAGAAGAGAGCGAAGAGGA
>SOAP_k35_scaffold4219 Locus_8469_1 19.1 COMPLEX evgclass=main,okay,match:Velvet_k45_Locus_58902_Transcript_11_Confidence_1.000_Length_545,pct:100/97/.; aalen=124,55%,partial5-utrpoor;
TTTTTTTTTCAAAGGACACCAACACATTTATTAACACTGGAATTGTGCTTTTTGCTTTCACACAATGAATAATACGTCTGAACCAGTAACAGACTTTTAC
ATTCATCAGGAATTTACAGGATATCCACGATGCTAACATGCGATCGGACACCAGAACAACAGTCGACTAAAATGATGCACGTTGACTTTTTAAATGACTT
CACACATAGACAGACTGTAGAGAAACATGATTCAGTTTGGTAGATTAAGACACGTCCTCGTTCATTGTTACAACATATTAGTGCATTTCTAATTAAGTTT
AGTGATAAAATCCTACAGACTCCTCAGCTAGCTGACCGCTCTGAACTTCTTTGGTCCGACATTTTTGGTTTTCAGTGGACGTCCTGAATCGACTACATGA
AATCAACATTATGTAACTTTCCTCTGATAAACTAACAGACGGTAAACAGTCATTCGTACGTCTGTTCTCACATTTTATGGACAAAATGTTTTCACTCTGT
GTTTCCTGATGGACAGTGAAGTAAACTGCTGCCAANNNNNNNNNNNNNNNNNNNNNNNNNNNNNNNNNNACTGTTGACTGTGAGCTCAGAGCATCGGGGG
TGTTAGTGTTTGTACCACAGGAGGATTGGACCACCAGGAAGGAGAAGAAGAAGAAGAAGAAGAAGAAGAAGAAGA
>SOAP_k35_scaffold4233 Locus_8511_0  3.0 LINEAR evgclass=main,okay,match:SOAP_k45_C81714,pct:100/63/.; aalen=68,70%,complete;
CTTCTCACTTCCAGCCATTAGAGTACTATAACCACTTACTTGTGGGACTACCTTGGAGTCTAGATTTTAATGGCCCCGTCTCGTGTCTGTGTGGATTTTC
ATAACCCCACAATGAGGGATATTAAAAGATATAATATGGGTGAAACTGAAGCCCTCAGTGCCCCTCAGNNNNNNNNNNNNNNNNNNNNNACGTGCAAATA
CGTGCACATACTGAACATGAGTCACACACATGGGATCAAAGCAGATGGGTATTATGGATTCTTTCAGGATTTATGATTAGACAGACAGACAGCAG
>SOAP_k35_scaffold4246 Locus_8538_0  2.7 LINEAR evgclass=main,okay,match:TRINITY_DN33124_c0_g1_i2,pct:99/92/.; aalen=124,99%,partial;
CATTAACTCATCAAGGAAGAGCAGAGTTCTCCCTTTAAACTGTGAATTCTGGTCCGTGAGATCCGTAGCTCCACTCTCATACTTGTAAACAAGTCCTTTC
AGGTTCTCCTTCTTCCAGGTGACTGAAATGTCACTGATCGTTTGTGAATCATCATGTCTGTTAAGATAGCAGCTGAGTAGCACATCATCGCTGAGGTTGC
CAATGGGCGATGTGTTGGTGCTGTGCACCCTGTTGTGAGATCCTNNNNNNNNNNNNNNNNNNNNNNNATGAAGGCTGCAAATATGACGATGAGGACAATC
ATTGTGTAGAAGATGATCTGTCCGAGGGAAGCCATGGCTGCTGCCAAAGATTCTTGAGAACAAACTATCTGAT
>SOAP_k35_scaffold4275 Locus_8617_0 19.0 LINEAR evgclass=main,okay,match:SOAP_k55_C245809,pct:100/94/.; aalen=213,81%,partial5;
TATTTTTACAAATCATTTAATATTTGACACAGTGATGGTAATAATGATAAAAACACACACAATTAACAAAGTCTATGTTTGTCTTGGCCATCCAGCTGCA
GGACGAGGTGGAGAAGGAGGAGGTGGAGGATTAAGGTCAGGGGTCGTCATACAGAGCTGTCACTCAGCGTGCTGCTGCTGTGGACTTCCTTCCACCGTAG
AATCTGATTAGACAAACTCTCCACCTCTCCTACGTGGGCCAGTAGCTGGGCGAGAGAGGCATTCAGCTGAGTGAGGCGGTCTCTGGCAGTTGGACTGCAG
CGGACTGAGATCAGCTTCTCCTCCAGAGTCTCTATGAAGTCCAGCAGCATCTTCACCACGTCCACCACAAACCTGTGCAGGTGAGCCTGAACGGGCAGGT
TGGTGCGACCCAGTGGTTTCATCAGTCTCTGCCTCAGACTGTTCTGATCCTTCAGGAGATCCTGCAAGTGACCGCAGAACATCTGTAACGTCTGGAACCT
CCTAGTGAGGTAGAATCTGTGTGTGACGTCGGCGCTCTCCTTCTCCATCTTGAGCAACTCCATCTCCAGCTGCAACTCATCCAGTGTTCTCTGTCTTCTA
ATTCGCTGCTCAGCCTCATGCAGGTGAGAGGAGAAGGCTGGGCTCAGCCTGGAGGAAGCNNNNNNNNNNNNNNNNNNNNNNNGACACATCTGGACAAGAG
ACTGGCAGCTGGAGTCACAGAGAATGGACACAAATCCCACTGGTGCATCGTTAAAACAGCAACAACAACCGCTCCGACTGAACCCGCCC
>SOAP_k35_scaffold4278 Locus_8620_0 19.6 LINEAR evgclass=maina2,okay,match:TransAb_k35_R136301,pct:99/100/.; aalen=920,58%,complete-utrpoor;
GGGAGCCTGACATGGTGTACGGTGTTCTGTCGGAGAAAAACGCTCCGTGGTGGGATTTCACGGAAGATGCTGAAGAAACGGGAGCTGTTGCTTTCCGAGA
GACAACCCTCCAGTGAAGATGAGACCATGGTCCCGGTACTAACCTCGAGAAAAGCCAGCGAACTCCCCGTCAACGAAGTAGCGTGTATCCTGCAGGCCGA
CCTGCAGTTGGGTCTGACCCAGGAGGAGGTGAGCAGGAGGAGAGCCTACCACGGCTGGAACGAGTTCGACATCAGCGAGGAGGAGCCGCTATGGAAGAAG
TACATCTCACAGTTCAAAGATCCTCTAATCCTGTTGCTGTTGGCGTCGGCTGTCATCAGCGTCCTCATGCACCAGTTTGATGACGCCATCAGCATCACTG
TGGCCATCATCATCGTCGTGACAGTCGCTTTCGTCCAGGAGTATCGTTCAGAGAAATCTCTAGAAGAGCTCGGGAAGCTCGTTCCTCCAGAATGTCACTG
TGTCAGGGAGGGAAACCTGGAGCACCTGCTGGCCAGAGAGCTCGTTCCCGGAGACACCGTCTGTCTGTCGGTGGGCGAGCGAGTCCCGGCAGACCTCCGC
CTTTTCGAGTCCACCGACTTGTCCGTGGATGAGTCCAGTCTGACGGGGGAGACCACGCCGTGCTCCAAGTACACCTACCACCAGACAGCAACCACCAACG
GGGACATCGCCTCCCGCAGCAACATCGCCTTCATGGGGACTCTGGTGCGCTGTGGCAAAGCCAAGGGCATCGTCATAGGAACCGGTGAGAACTCTGAGTT
CGGGGAGGTGTTCAAGATGATGCAAGCAGAAGAGGCTCCTAAAACTCCGTTACAGAAGAGCATGGACCTGCTGGGGAAGCAGCTCTCTCTCTACTCCTTC
GGCATCATCGGGGTCATCATGCTCGTTGGCTGGATGCAGGGGAAAGGAGTCATGGACATGTTCACCATCGGCGTCAGCCTGGCGGTAGCCGCCATCCCGG
AGGGTTTGCCCATCGTGGTGACAGTGACGCTGGCGTTGGGTGTGATGCGCATGGTGCAGAAAAGAGCCATCGTCAAGAAGCTTCCCATCGTAGAAACACT
GGGCTGCTGTAACGTGATCTGTTCGGACAAGACGGGAACTCTGACCAAGAACGAGATGACCGTCACTCAGCTGTTCACGTCAGACGGACTGCACGCTGAG
GTGACGGGCGTCGGCTACAACGGAGCGGGAGAAGTTTTACTGGACGGAGAAGTCATCCACGGCTTCTCCTGCCCGTCCATCAGCAAGATCGTGGAGGTTG
GCTGTGTGTGTAACGACTCAGTCATCAGGAATCACACTCTGCTGGGACGACCGACGGAGGGAGCGCTCATCGCCCTCGCCATGAAGATGGGTCTGGAGAG
TCTCCAGCAGGAGTACGTCCGTCTGGAGGAACATCCGTTCACCTCGGAGCAGAAGTGGATGGCTGTTCGCTGCGTTCACCGCACGCTGCAGGACAAACCT
GGAGTTTACTTCATGAAGGGAGCTTACGAGCAGGTGATCCGACACTGCAGCTCCTACAGCAGCAGAGGCAGCGCACTGTCACTCAACCACCAGCAGAGGG
AGCTGTACCAGCAGCAGATCAGCTACATGGGGAGCGCCGGGCTCAGAGTCCTGGCGTTTGCTTCGGGTTCTGAGATGGGGAACCTGACCTTCCTGGGTCT
GGTGGGCATGATCGACCCGCCAAGGTCGGGGGTCAAAGAAGCCGCGGGGATGCTCATCAGCTCCGGCGTCGCCATCAAGATGATCACCGGAGACTCTCAG
GAGACCGCCGTGTCCATAGCCAGCCGTCTGGGTCTGTACTCTAAAGGCTGTCAGTGTCTGTCCGGAGACGAGGTGGATCAGCTCGACCTGCAGCAGCTTT
CACACATCGTGCCCAGAATAGCCGTGTTTTACCGAGCCAGTCCACGACACAAGCTGAAGATCGTCAAGTCTCTACAGAACATCGGCGCCGTCGTGGCCAT
GACAGGTGACGGTGTGAACGACGCCGTGGCTCTGAAGGCCGCCGACATCGGCGTGGCGATGGGCCAGACGGGCACCGACGTCTGCAAGGAGGCAGCCGAC
ATGATCCTGGTGGACGACGACTTCCAGACCATCATGTCGGCCATCGAGGAAGGAAAAGGAATTTACAACAACATTAAAAACTTTGTCCGCTTCCAGCTGA
GCACGAGTATTGCAGCTCTGACGCTCATCTCCTTGGCAACGCTGATGAACTTCCCCAACCCGCTGAACGCCATGCAGATCCTGTGGATCAACATCATCAT
GGACGGACCTCCTGCTCAGAGTTTGGGGGTGGAGCCTGTGGACCGGGACGTGATCAGGAAGCCTCCTCGTAACGTCAGAGACAGCATCATCACTCGCAGC
CTGATCGTCAAAGTCCTCGTGTCGGCGCTCATCATCGTCTGCGGGACGCTGTTTGTCTTCTGGAGAGAGTTGCAGGACAACGTGATCACTCCTCGAGACA
CCACCATGACCTTCACCTGCTTCGTCTTCTTTGACATGTTCAACGCTCTGAGCTCTCGCTCTCAGACCCGGATGGTCCATGAGATGGGTCTGTGCAGTAA
CAGGACGTTCTGTTACGCCGTCCTGGCCTCCATCATGGGTCAGCTCCTCGTCATCTACTTCCCTCCTCTACAGAACATCTTCCAGACAGAGAGCCTGAGC
ATTCTGGACCTGCTGTTCCTCGTGAGCCTCACCTCCTCGGTGTGCATGGTGTCCGAGGCCATCAAGATGGTGGAGCGGTGGAGGGGGGTCGAGAAGAGCC
CGCCTACCGACAGCTTCCACGAGGTATGACACGCCCCCACCTTCCCCGACGCTGTCCCGGCCCGACGGAGGAAGACGAGGAGGACGATGATGATGGAGGT
GTGACGGGGTTTCTCACATCCGATGGCACTGACTAATTAAGACTGCAAGGACTTGTGGGATTTTCCTGTGAGCTCCTCAGGAGGGAGGAGAACCTCTGGT
CTGGGACTGGAGGAGGCTTCAGACCTCGGGCGGGGACGGAGCGAGGGGACTCAGCGTACTGGACTTTGATTGGACAGGGAGGACGAGACGTGACCCCGCG
CTCGGAGAGCTTCGACCTCGACACGCTCGGCCTGGTTGTAGATTTTTGACGTAGCTTTGGAGGGAAGCTGACCACGGCGTGAAGCGGCTCCGGTCTGCTC
GTCGTCCTCTGAAGATTAGAGACGTTAGAGTTTTTTATTCTGTCGTTTAGAAGGTGTTGACCACTGCTCAGCTCGCTCTTCATGGTCGAATGTGGTAACT
TGTTTTGATTCCTCTGTAGGCGGTTCACAGCGTGAGGTGGAGGTGAGGTGGAGGTGAGGTGGAGGTGACGGCTTCTTTAGATGATTAGAGAACTTGAATC
TTTAGTGTGCTCAGATCAGTGAGACAGCAGAAAGTTTAAAACCAAAAAGTTAAAAATGATAAATGAAGAACTGAAGTATTAAAATGTTTATGGCGGCATG
ATTCATTTAAAGTTTAATTTACAATTAAAGTTCATAAATTTTCTTTCATTGATTTTAATGTTGCCGTCTGTCCCATGAACCCGGATGTTTGAACGTGAGA
TGGCGTCACTTGTTTCCACGTTAGCGTCGATACAAAAAACACTAACTCTAAGTTTTAGAGGCGGCCTCTGTAAACGCGTCAATGATTTCTCTTCAGGCGG
CGCTAACGTTAGCTTTGTGAGCAAATCAGCGCTAATTAACTAAAACTCTAATTTAGTAAAACCTGGACGTGGTCTCACCTGTCAGTCAAAGCGTCCACAG
TCCGGAGCCTGTTCTTTCATTACAGTTATTAACAGAGCAGGACACGTTGGACCTTTTGTCTTTGGTTGTCTTCAGGTGTGACAGTTACCTGATCGTGTCG
TTCCACCTCCGCCTCACAGGTTTGTTTCTTGTTTCCATATTTTCTGTCTCTTGCTTCTTCCTGATCACGCTGAGTTATTTAAATTAGAGGAAACCTTCAG
TTTGAGTCTTTGCGTCTCTCCTGCGTCGTCACCTCGCACATACAGACGTGTCTCCTCCTCCTCGGGCCTCTCGTGGTCTTGCCGGCTGGAGAACAACAAA
ACCTGCCGAGTTGAACGTCCTGATGCTAAATGTGGAATTAGGCCTCAAAAACCAGCGTTCCTTTAACGTTGTGAATACGTTCTGCCGCGGTCGCTTCAGG
ACTCTTCTCAGTAGCGACGCTCTCATCCTGTGCCTTAGAGGAGTCATCGATGATCCGAGTCATCGCCGCGTCCAACGAAAGACGTCATCACTTTACTACT
TCTTCTTGATTTCAATCACAGTTCAGTTTCACTCCTTCACCTTTGATCGTGGTGCTTTCTGGGAAATGTAGTTCATTTGGCTATATCGTGTTTTCTTTTT
CATTTCTTTTTTTCTGCGCCATCGCCACGCGTCGGCTAAAAACATGAACGTATAACTTCATCTCCTGTGAACAGTTCAGGAGACGACATTAAAGGAAATT
TGCATTTTTACAACCTGACTCTTATTTTGAAGCTTTTCAATCATTCCTGTTGGTAACGTTTGACATTTACACACTTTTATAGCTCGATGATCACGAACAT
TTAGATTTAAGGATGAACAACGAATGAGAAGNNNNNNNNNNNNNNNNNNAAGGAGAGCAGCCAGACGAGTTTATATGTTCAGCTGTACTCGAGTATTTCT
TCTGAGTACATTACTTCTGATCAGCTAATGTTACTGACTAGTCCAGCAGCATCAGC
>SOAP_k35_scaffold4408 Locus_8895_0  2.5 LINEAR evgclass=main,okay,match:TRINITY_DN20822_c0_g1_i1,pct:100/76/-sense; aalen=82,87%,complete;
AAATTGTTAAAGCTCTCTATTATTAGATTGCATCTCAGTCAGAAAGTCCCTGCCTGTCCAGTGGCACATTTGACTCAGAAAGTTAGAGTCAGAGGCTCTA
ATACTTTGCCTTGATTTGTTTTTTTGCTTGTAGTTATAAATCAAACTGCTTTTCNNNNNNNNNNNNNNNNNNNNNNTCGAGGCTGTGCTGGCACGCTCTC
GTGCTCTGTGCTGCTTAGAGACGGTTTCTCCGCTCCTCTCACTCCAAAATAACATATTTTAAAAGACGTCCAGTCAGCTAATT
>SOAP_k35_scaffold4428 Locus_8931_1 18.7 FORK evgclass=main,okay,match:Velvet_k45_Locus_25521_Transcript_11_Confidence_1.000_Length_237,pct:100/85/.; aalen=108,93%,partial5;
TTTTTTTTAAAGAAAATGTGGTTTTATTTGAGAGAAACAGTTCAGAGGTCACCAGAGAGAGAGAGAGAAGAGGGGCATTGTGGGTAATAACTACTAACAT
GAGTGTGCAGAAACACACACACACACACACACACACACACACNCAACATCTTTCTCACCGTATCATTTTTCTCACTCCATCCCCCGAGGGGCGGATAACA
TTTTCAAAACGTGACTTGTCAGAAATTTCAGCAGGCCCTCTGCTGCGCACCATCACACATTCGACCACATCTAATCCCTCCTCTGTCTCTCGCTGTGTCT
CTCGTCTCTTCAGGCGGCCATCTTCCTAGTCGTGGGAATCATCTTCAT
>SOAP_k35_scaffold4548 Locus_9183_0  3.8 LINEAR evgclass=main,okay,match:Velvet_k35_Locus_43112_Transcript_11_Confidence_1.000_Length_446,pct:100/77/-sense; aalen=119,59%,partial5-utrpoor;
GTTTCCTCCATAGGGTGTCTGGGCTCAGCATTAAAGGTAGAGTGAGGAACTCAGACATTTGTAGGGAGATCACAGTAGAGCCACTGCTCCTTCATGTTGA
AAGGAGCCAGCTGAGGTGGTTTGGGTATCTGATTAGGATCCTNNNNNNNNNNNNNNNNNNNNNNNNNNNNNNNNNNNNNNNAGGGTTTCTTCATTTGGGA
GTGTTCCAGGCACGTCCAACTGGCAGGAGACCCGGAGGCAGACCCCGAACTTCTTGGATAGACTACATAGTCCATTTGGCCTGGGAACACCTCTGGATCC
CCCAGGAGGAGCTGGACAACGTTGCTGAACAGAGGGACGGCGTTTCATGCAGACACAAATAGGCTCATACTTAGAATACTTAGAATCATACTTAGAATTA
ATCTCTGAAAATCATGATTTTTGTGCTTCCTACACATGTTGGAGGCTNNNNNNNNNNNNNNNNNNNCATCCACAGAGTGAAGAGAGTGTCTGACTGAAAC
TAAAGCTGAGGAAACTGAATTGACCGGAGCAGTAAATACAAGGCAAGGGAAACGTTACCAAGGTGACAGCATCATCAAGTGTCGCAGAAAAGGTTGAATG
ACGTCC
>SOAP_k35_scaffold4585 Locus_9262_0  4.0 LINEAR evgclass=main,okay,match:SOAP_k45_C108970,pct:100/39/.; aalen=91,72%,complete;
CATGAAACTTGTTAAGGAAAATGTTGAACATTTTTAATATTTAAACTAAAACATAAAATGAACACAGACAAGTCATTTGAGGCATTGTGTCTCAATTTAA
[truncated: 57,195,592 more chars]
