# Supplementary material for: Comparative transcriptomics of spotted seatrout (Cynoscion nebulosus) populations to cold and heat stress
Source: Ecol Evol. 2020 Dec 28;11(3):1352–67. doi: 10.1002/ece3.7138 (PMC7863673; doi:10.1002/ece3.7138)
Supplement: Supplementary file 2 — Appendix S2 [file ECE3-11-1352-s002.zip › File_S2_Trinotate_Report.xls]

#gene_id	transcript_id	sprot_Top_BLASTX_hit	RNAMMER	prot_id	prot_coords	sprot_Top_BLASTP_hit	Pfam	SignalP	TmHMM	eggnog	Kegg	gene_ontology_blast	gene_ontology_pfam	transcript	peptide
GENE37434	SOAP_k35_C163562	.	.	GENE37434::SOAP_k35_C163562::g.126::m.40	1-40[+]	.	.	.	.	.	.	.	.	.	.
GENE37112	SOAP_k35_C167008	.	.	GENE37112::SOAP_k35_C167008::g.127::m.41	1-41[-]	.	.	.	.	.	.	.	.	.	.
GENE37436	SOAP_k35_C167572	.	.	GENE37436::SOAP_k35_C167572::g.127::m.40	1-40[-]	.	.	.	.	.	.	.	.	.	.
GENE37113	SOAP_k35_C168810	.	.	GENE37113::SOAP_k35_C168810::g.128::m.41	1-41[-]	.	.	.	.	.	.	.	.	.	.
GENE37437	SOAP_k35_C171348	.	.	GENE37437::SOAP_k35_C171348::g.128::m.40	1-40[+]	.	.	.	.	.	.	.	.	.	.
GENE37439	SOAP_k35_C171992	.	.	GENE37439::SOAP_k35_C171992::g.129::m.40	1-40[+]	.	.	.	.	.	.	.	.	.	.
GENE37440	SOAP_k35_C172744	.	.	GENE37440::SOAP_k35_C172744::g.129::m.40	1-40[+]	.	.	.	.	.	.	.	.	.	.
GENE37114	SOAP_k35_C174298	.	.	GENE37114::SOAP_k35_C174298::g.130::m.41	1-41[-]	.	.	.	.	.	.	.	.	.	.
GENE37442	SOAP_k35_C174624	.	.	GENE37442::SOAP_k35_C174624::g.130::m.40	1-40[-]	.	.	.	.	.	.	.	.	.	.
GENE37443	SOAP_k35_C175190	CNDP2_RAT^CNDP2_RAT^Q:2-130,H:394-436^53.488%ID^E:9.64e-12^RecName:_Full=Cytosolic_non-specific_dipeptidase;^Eukaryota;_Metazoa;_Chordata;_Craniata;_Vertebrata;_Euteleostomi;_Mammalia;_Eutheria;_Euarchontoglires;_Glires;_Rodentia;_Myomorpha;_Muroidea;_Muridae;_Murinae;_Rattus	.	GENE37443::SOAP_k35_C175190::g.130::m.40	1-40[-]	.	.	.	.	.	.	.	.	.	.
GENE37115	SOAP_k35_C178624	.	.	GENE37115::SOAP_k35_C178624::g.131::m.41	1-41[+]	.	.	.	.	.	.	.	.	.	.
GENE37116	SOAP_k35_C179026	.	.	GENE37116::SOAP_k35_C179026::g.131::m.41	1-41[+]	.	.	.	.	.	.	.	.	.	.
GENE37444	SOAP_k35_C180242	.	.	GENE37444::SOAP_k35_C180242::g.132::m.40	1-40[-]	.	.	.	.	.	.	.	.	.	.
GENE36813	SOAP_k35_C183418	.	.	GENE36813::SOAP_k35_C183418::g.133::m.42	1-42[+]	.	.	.	.	.	.	.	.	.	.
GENE37119	SOAP_k35_C184580	.	.	GENE37119::SOAP_k35_C184580::g.133::m.41	1-41[+]	.	.	.	.	.	.	.	.	.	.
GENE36814	SOAP_k35_C185148	.	.	GENE36814::SOAP_k35_C185148::g.134::m.42	1-42[-]	.	.	.	.	.	.	.	.	.	.
GENE37449	SOAP_k35_C186370	.	.	GENE37449::SOAP_k35_C186370::g.134::m.40	1-40[+]	.	.	.	.	.	.	.	.	.	.
GENE36490	SOAP_k35_C186534	.	.	GENE36490::SOAP_k35_C186534::g.134::m.43	1-43[+]	.	.	.	.	.	.	.	.	.	.
GENE37450	SOAP_k35_C187176	.	.	GENE37450::SOAP_k35_C187176::g.134::m.40	1-40[+]	.	.	.	.	.	.	.	.	.	.
GENE36815	SOAP_k35_C187378	.	.	GENE36815::SOAP_k35_C187378::g.134::m.42	1-42[+]	.	.	.	.	.	.	.	.	.	.
GENE37451	SOAP_k35_C187768	.	.	GENE37451::SOAP_k35_C187768::g.135::m.40	1-40[-]	.	.	.	.	.	.	.	.	.	.
GENE37452	SOAP_k35_C188298	.	.	GENE37452::SOAP_k35_C188298::g.135::m.40	1-40[+]	.	.	.	.	.	.	.	.	.	.
GENE36816	SOAP_k35_C188304	.	.	GENE36816::SOAP_k35_C188304::g.135::m.42	1-42[-]	.	.	.	.	.	.	.	.	.	.
GENE36817	SOAP_k35_C188394	.	.	GENE36817::SOAP_k35_C188394::g.135::m.42	1-42[+]	.	.	.	.	.	.	.	.	.	.
GENE37453	SOAP_k35_C188828	.	.	GENE37453::SOAP_k35_C188828::g.135::m.40	1-40[-]	.	.	.	SIGNAL^10^0.473	.	.	.	.	.	.
GENE37121	SOAP_k35_C189430	.	.	GENE37121::SOAP_k35_C189430::g.135::m.41	1-41[-]	.	.	.	.	.	.	.	.	.	.
GENE37123	SOAP_k35_C190746	.	.	GENE37123::SOAP_k35_C190746::g.136::m.41	1-41[-]	.	.	.	.	.	.	.	.	.	.
GENE37124	SOAP_k35_C191230	.	.	GENE37124::SOAP_k35_C191230::g.136::m.41	1-41[-]	.	.	.	.	.	.	.	.	.	.
GENE37456	SOAP_k35_C191344	.	.	GENE37456::SOAP_k35_C191344::g.136::m.40	1-40[+]	.	.	.	.	.	.	.	.	.	.
GENE37125	SOAP_k35_C192410	.	.	GENE37125::SOAP_k35_C192410::g.136::m.41	1-41[-]	.	.	.	.	.	.	.	.	.	.
GENE37457	SOAP_k35_C192496	.	.	GENE37457::SOAP_k35_C192496::g.136::m.40	1-40[-]	.	.	.	.	.	.	.	.	.	.
GENE37462	SOAP_k35_C193526	.	.	GENE37462::SOAP_k35_C193526::g.137::m.40	1-40[-]	.	.	.	.	.	.	.	.	.	.
GENE37127	SOAP_k35_C193768	.	.	GENE37127::SOAP_k35_C193768::g.137::m.41	1-41[-]	.	.	.	.	.	.	.	.	.	.
GENE37128	SOAP_k35_C194286	.	.	GENE37128::SOAP_k35_C194286::g.137::m.41	1-41[+]	.	.	.	.	.	.	.	.	.	.
GENE36818	SOAP_k35_C194340	.	.	GENE36818::SOAP_k35_C194340::g.137::m.42	1-42[-]	.	.	.	.	.	.	.	.	.	.
GENE37129	SOAP_k35_C194412	.	.	GENE37129::SOAP_k35_C194412::g.137::m.41	1-41[+]	.	.	.	.	.	.	.	.	.	.
GENE37130	SOAP_k35_C194486	.	.	GENE37130::SOAP_k35_C194486::g.137::m.41	1-41[+]	.	.	.	.	.	.	.	.	.	.
GENE37131	SOAP_k35_C194552	.	.	GENE37131::SOAP_k35_C194552::g.137::m.41	1-41[-]	.	.	.	.	.	.	.	.	.	.
GENE37132	SOAP_k35_C195058	.	.	GENE37132::SOAP_k35_C195058::g.137::m.41	1-41[-]	.	.	.	.	.	.	.	.	.	.
GENE37133	SOAP_k35_C195460	.	.	GENE37133::SOAP_k35_C195460::g.138::m.41	1-41[+]	.	.	.	.	.	.	.	.	.	.
GENE36168	SOAP_k35_C195580	.	.	GENE36168::SOAP_k35_C195580::g.138::m.45	1-45[-]	.	.	.	.	.	.	.	.	.	.
GENE37463	SOAP_k35_C195608	.	.	GENE37463::SOAP_k35_C195608::g.138::m.40	1-40[-]	.	.	.	.	.	.	.	.	.	.
GENE37464	SOAP_k35_C195722	.	.	GENE37464::SOAP_k35_C195722::g.138::m.40	1-40[-]	.	.	.	.	.	.	.	.	.	.
GENE36822	SOAP_k35_C195810	.	.	GENE36822::SOAP_k35_C195810::g.138::m.42	1-42[+]	.	.	.	.	.	.	.	.	.	.
GENE36823	SOAP_k35_C197140	.	.	GENE36823::SOAP_k35_C197140::g.138::m.42	1-42[-]	.	.	.	.	.	.	.	.	.	.
GENE37134	SOAP_k35_C197310	.	.	GENE37134::SOAP_k35_C197310::g.138::m.41	1-41[-]	.	.	.	.	.	.	.	.	.	.
GENE37465	SOAP_k35_C197480	.	.	GENE37465::SOAP_k35_C197480::g.138::m.40	1-40[+]	.	.	.	.	.	.	.	.	.	.
GENE37135	SOAP_k35_C197492	.	.	GENE37135::SOAP_k35_C197492::g.138::m.41	1-41[-]	.	.	.	.	.	.	.	.	.	.
GENE35875	SOAP_k35_C198356	.	.	GENE35875::SOAP_k35_C198356::g.139::m.45	1-45[+]	.	.	.	.	.	.	.	.	.	.
GENE37141	SOAP_k35_C198524	.	.	GENE37141::SOAP_k35_C198524::g.139::m.41	1-41[-]	.	.	.	.	.	.	.	.	.	.
GENE37142	SOAP_k35_C201020	.	.	GENE37142::SOAP_k35_C201020::g.140::m.41	1-41[-]	.	.	.	.	.	.	.	.	.	.
GENE37143	SOAP_k35_C201222	.	.	GENE37143::SOAP_k35_C201222::g.140::m.41	1-41[-]	.	.	.	.	.	.	.	.	.	.
GENE37144	SOAP_k35_C201440	.	.	GENE37144::SOAP_k35_C201440::g.140::m.41	1-41[-]	.	.	.	.	.	.	.	.	.	.
GENE36826	SOAP_k35_C201992	.	.	GENE36826::SOAP_k35_C201992::g.140::m.42	1-42[+]	.	.	.	.	.	.	.	.	.	.
GENE37145	SOAP_k35_C202356	.	.	GENE37145::SOAP_k35_C202356::g.140::m.41	1-41[-]	.	.	.	.	.	.	.	.	.	.
GENE37150	SOAP_k35_C203560	.	.	GENE37150::SOAP_k35_C203560::g.141::m.41	1-41[-]	.	.	.	.	.	.	.	.	.	.
GENE36494	SOAP_k35_C204032	.	.	GENE36494::SOAP_k35_C204032::g.141::m.43	1-43[+]	.	.	.	.	.	.	.	.	.	.
GENE36171	SOAP_k35_C204344	.	.	GENE36171::SOAP_k35_C204344::g.141::m.44	1-44[-]	.	.	.	.	.	.	.	.	.	.
GENE36833	SOAP_k35_C205116	.	.	GENE36833::SOAP_k35_C205116::g.142::m.42	1-42[-]	.	.	.	.	.	.	.	.	.	.
GENE37154	SOAP_k35_C205154	.	.	GENE37154::SOAP_k35_C205154::g.142::m.41	1-41[-]	.	.	.	.	.	.	.	.	.	.
GENE37475	SOAP_k35_C206132	.	.	GENE37475::SOAP_k35_C206132::g.142::m.40	1-40[-]	.	.	.	.	.	.	.	.	.	.
GENE36834	SOAP_k35_C206174	.	.	GENE36834::SOAP_k35_C206174::g.142::m.42	1-42[-]	.	.	.	.	.	.	.	.	.	.
GENE36835	SOAP_k35_C206508	.	.	GENE36835::SOAP_k35_C206508::g.142::m.42	1-42[+]	.	.	.	.	.	.	.	.	.	.
GENE36836	SOAP_k35_C206528	.	.	GENE36836::SOAP_k35_C206528::g.142::m.42	1-42[+]	.	.	.	.	.	.	.	.	.	.
GENE36497	SOAP_k35_C206778	.	.	GENE36497::SOAP_k35_C206778::g.142::m.43	1-43[+]	.	.	.	.	.	.	.	.	.	.
GENE37476	SOAP_k35_C206856	.	.	GENE37476::SOAP_k35_C206856::g.142::m.40	1-40[+]	.	.	.	.	.	.	.	.	.	.
GENE34244	SOAP_k35_C207316	.	.	GENE34244::SOAP_k35_C207316::g.142::m.42	1-42[+]	.	.	.	.	.	.	.	.	.	.
GENE37477	SOAP_k35_C207796	.	.	GENE37477::SOAP_k35_C207796::g.143::m.40	1-40[-]	.	.	.	.	.	.	.	.	.	.
GENE36174	SOAP_k35_C207940	.	.	GENE36174::SOAP_k35_C207940::g.143::m.44	1-44[-]	.	.	.	.	.	.	.	.	.	.
GENE36175	SOAP_k35_C208734	.	.	GENE36175::SOAP_k35_C208734::g.143::m.44	1-44[+]	.	.	.	.	.	.	.	.	.	.
GENE37155	SOAP_k35_C208808	.	.	GENE37155::SOAP_k35_C208808::g.143::m.41	1-41[-]	.	.	.	.	.	.	.	.	.	.
GENE37478	SOAP_k35_C209704	.	.	GENE37478::SOAP_k35_C209704::g.143::m.40	1-40[+]	.	.	.	.	.	.	.	.	.	.
GENE36498	SOAP_k35_C209930	.	.	GENE36498::SOAP_k35_C209930::g.143::m.43	1-43[-]	.	.	.	.	.	.	.	.	.	.
GENE35877	SOAP_k35_C210118	.	.	GENE35877::SOAP_k35_C210118::g.143::m.45	1-45[-]	.	.	.	.	.	.	.	.	.	.
GENE36840	SOAP_k35_C210440	.	.	GENE36840::SOAP_k35_C210440::g.144::m.42	1-42[+]	.	.	.	.	.	.	.	.	.	.
GENE36179	SOAP_k35_C210876	.	.	GENE36179::SOAP_k35_C210876::g.144::m.44	1-44[+]	.	.	.	.	.	.	.	.	.	.
GENE33595	SOAP_k35_C211034	.	.	GENE33595::SOAP_k35_C211034::g.144::m.42	1-42[-]	.	.	.	SIGNAL^30^0.494	.	.	.	.	.	.
GENE36505	SOAP_k35_C211286	.	.	GENE36505::SOAP_k35_C211286::g.144::m.43	1-43[-]	.	.	.	.	.	.	.	.	.	.
GENE37159	SOAP_k35_C211410	.	.	GENE37159::SOAP_k35_C211410::g.144::m.41	1-41[-]	.	.	.	.	.	.	.	.	.	.
GENE36180	SOAP_k35_C211710	.	.	GENE36180::SOAP_k35_C211710::g.144::m.44	1-44[+]	.	.	.	.	.	.	.	.	.	.
GENE37160	SOAP_k35_C211728	.	.	GENE37160::SOAP_k35_C211728::g.144::m.41	1-41[+]	.	.	.	.	.	.	.	.	.	.
GENE37481	SOAP_k35_C212440	.	.	GENE37481::SOAP_k35_C212440::g.144::m.40	1-40[+]	.	.	.	.	.	.	.	.	.	.
GENE36181	SOAP_k35_C212796	.	.	GENE36181::SOAP_k35_C212796::g.144::m.44	1-44[+]	.	.	.	.	.	.	.	.	.	.
GENE37483	SOAP_k35_C213352	.	.	GENE37483::SOAP_k35_C213352::g.145::m.40	1-40[-]	.	.	.	.	.	.	.	.	.	.
GENE36182	SOAP_k35_C214002	.	.	GENE36182::SOAP_k35_C214002::g.145::m.44	1-44[+]	.	.	.	.	.	.	.	.	.	.
GENE37162	SOAP_k35_C215082	.	.	GENE37162::SOAP_k35_C215082::g.145::m.41	1-41[-]	.	.	.	.	.	.	.	.	.	.
GENE37163	SOAP_k35_C215158	.	.	GENE37163::SOAP_k35_C215158::g.145::m.41	1-41[-]	.	.	.	.	.	.	.	.	.	.
GENE37484	SOAP_k35_C215230	.	.	GENE37484::SOAP_k35_C215230::g.145::m.40	1-40[-]	.	.	.	.	.	.	.	.	.	.
GENE37485	SOAP_k35_C215384	.	.	GENE37485::SOAP_k35_C215384::g.146::m.40	1-40[-]	.	.	.	.	.	.	.	.	.	.
GENE37486	SOAP_k35_C217234	.	.	GENE37486::SOAP_k35_C217234::g.146::m.40	1-40[+]	.	.	.	.	.	.	.	.	.	.
GENE36184	SOAP_k35_C217454	.	.	GENE36184::SOAP_k35_C217454::g.146::m.44	1-44[+]	.	.	.	.	.	.	.	.	.	.
GENE36842	SOAP_k35_C217496	.	.	GENE36842::SOAP_k35_C217496::g.146::m.42	1-42[-]	.	.	.	.	.	.	.	.	.	.
GENE37487	SOAP_k35_C217560	.	.	GENE37487::SOAP_k35_C217560::g.146::m.40	1-40[+]	.	.	.	.	.	.	.	.	.	.
GENE36185	SOAP_k35_C217666	ARI5B_CHICK^ARI5B_CHICK^Q:145-2,H:206-253^77.083%ID^E:5.58e-20^RecName:_Full=AT-rich_interactive_domain-containing_protein_5B;^Eukaryota;_Metazoa;_Chordata;_Craniata;_Vertebrata;_Euteleostomi;_Archelosauria;_Archosauria;_Dinosauria;_Saurischia;_Theropoda;_Coelurosauria;_Aves;_Neognathae;_Galloanserae;_Galliformes;_Phasianidae;_Phasianinae;_Gallus	.	GENE36185::SOAP_k35_C217666::g.146::m.44	1-44[-]	.	.	.	.	.	.	.	.	.	.
GENE37489	SOAP_k35_C219230	.	.	GENE37489::SOAP_k35_C219230::g.147::m.40	1-40[+]	.	.	.	.	.	.	.	.	.	.
GENE37490	SOAP_k35_C219334	.	.	GENE37490::SOAP_k35_C219334::g.147::m.40	1-40[-]	.	.	.	.	.	.	.	.	.	.
GENE35419	SOAP_k35_C219724	.	.	GENE35419::SOAP_k35_C219724::g.147::m.42	1-42[-]	.	.	.	.	.	.	.	.	.	.
GENE35881	SOAP_k35_C219772	.	.	GENE35881::SOAP_k35_C219772::g.147::m.45	1-45[+]	.	.	.	.	.	.	.	.	.	.
GENE37491	SOAP_k35_C220056	.	.	GENE37491::SOAP_k35_C220056::g.147::m.40	1-40[+]	.	.	.	.	.	.	.	.	.	.
GENE35285	SOAP_k35_C220234	.	.	GENE35285::SOAP_k35_C220234::g.148::m.47	1-47[-]	.	.	.	.	.	.	.	.	.	.
GENE36845	SOAP_k35_C220264	.	.	GENE36845::SOAP_k35_C220264::g.148::m.42	1-42[+]	.	.	.	.	.	.	.	.	.	.
GENE36512	SOAP_k35_C220758	.	.	GENE36512::SOAP_k35_C220758::g.148::m.43	1-43[-]	.	.	.	.	.	.	.	.	.	.
GENE37492	SOAP_k35_C220788	.	.	GENE37492::SOAP_k35_C220788::g.148::m.40	1-40[+]	.	.	.	.	.	.	.	.	.	.
GENE37169	SOAP_k35_C221004	.	.	GENE37169::SOAP_k35_C221004::g.148::m.41	1-41[+]	.	.	.	.	.	.	.	.	.	.
GENE36513	SOAP_k35_C221872	.	.	GENE36513::SOAP_k35_C221872::g.148::m.43	1-43[-]	.	.	.	.	.	.	.	.	.	.
GENE37170	SOAP_k35_C222036	.	.	GENE37170::SOAP_k35_C222036::g.148::m.41	1-41[+]	.	.	.	.	.	.	.	.	.	.
GENE36191	SOAP_k35_C222982	.	.	GENE36191::SOAP_k35_C222982::g.149::m.44	1-44[+]	.	.	.	.	.	.	.	.	.	.
GENE36515	SOAP_k35_C223192	.	.	GENE36515::SOAP_k35_C223192::g.149::m.43	1-43[+]	.	.	.	.	.	.	.	.	.	.
GENE36192	SOAP_k35_C223450	.	.	GENE36192::SOAP_k35_C223450::g.149::m.44	1-44[-]	.	.	.	.	.	.	.	.	.	.
GENE36849	SOAP_k35_C223482	.	.	GENE36849::SOAP_k35_C223482::g.149::m.42	1-42[-]	.	.	.	.	.	.	.	.	.	.
GENE36850	SOAP_k35_C223500	.	.	GENE36850::SOAP_k35_C223500::g.149::m.42	1-42[-]	.	.	.	.	.	.	.	.	.	.
GENE30605	SOAP_k35_C223870	.	.	GENE30605::SOAP_k35_C223870::g.149::m.40	1-40[+]	.	.	.	.	.	.	.	.	.	.
GENE35882	SOAP_k35_C223910	.	.	GENE35882::SOAP_k35_C223910::g.149::m.45	1-45[-]	.	.	.	.	.	.	.	.	.	.
GENE35478	SOAP_k35_C224072	.	.	GENE35478::SOAP_k35_C224072::g.149::m.47	1-47[-]	.	.	.	.	.	.	.	.	.	.
GENE36851	SOAP_k35_C224094	.	.	GENE36851::SOAP_k35_C224094::g.149::m.42	1-42[+]	.	.	.	.	.	.	.	.	.	.
GENE37500	SOAP_k35_C224148	.	.	GENE37500::SOAP_k35_C224148::g.149::m.40	1-40[+]	.	.	.	.	.	.	.	.	.	.
GENE37180	SOAP_k35_C224366	.	.	GENE37180::SOAP_k35_C224366::g.149::m.41	1-41[-]	.	.	.	.	.	.	.	.	.	.
GENE37181	SOAP_k35_C225432	.	.	GENE37181::SOAP_k35_C225432::g.150::m.41	1-41[+]	.	.	.	.	.	.	.	.	.	.
GENE37182	SOAP_k35_C225592	.	.	GENE37182::SOAP_k35_C225592::g.150::m.41	1-41[-]	.	.	.	.	.	.	.	.	.	.
GENE37183	SOAP_k35_C226248	.	.	GENE37183::SOAP_k35_C226248::g.150::m.41	1-41[+]	.	.	.	.	.	.	.	.	.	.
GENE35581	SOAP_k35_C226276	.	.	GENE35581::SOAP_k35_C226276::g.150::m.46	1-46[+]	.	.	.	.	.	.	.	.	.	.
GENE37501	SOAP_k35_C226682	.	.	GENE37501::SOAP_k35_C226682::g.150::m.40	1-40[-]	.	.	.	.	.	.	.	.	.	.
GENE36516	SOAP_k35_C226822	.	.	GENE36516::SOAP_k35_C226822::g.150::m.43	1-43[-]	.	.	.	.	.	.	.	.	.	.
GENE36517	SOAP_k35_C226876	.	.	GENE36517::SOAP_k35_C226876::g.150::m.43	1-43[-]	.	.	.	.	.	.	.	.	.	.
GENE36857	SOAP_k35_C227936	.	.	GENE36857::SOAP_k35_C227936::g.151::m.42	1-42[-]	.	.	.	.	.	.	.	.	.	.
GENE35287	SOAP_k35_C227940	.	.	GENE35287::SOAP_k35_C227940::g.151::m.47	1-47[-]	.	.	.	.	.	.	.	.	.	.
GENE36194	SOAP_k35_C228310	.	.	GENE36194::SOAP_k35_C228310::g.151::m.44	1-44[+]	.	.	.	.	.	.	.	.	.	.
GENE35885	SOAP_k35_C228792	.	.	GENE35885::SOAP_k35_C228792::g.151::m.45	1-45[+]	.	.	.	.	.	.	.	.	.	.
GENE37188	SOAP_k35_C228970	.	.	GENE37188::SOAP_k35_C228970::g.151::m.41	1-41[-]	.	.	.	.	.	.	.	.	.	.
GENE36522	SOAP_k35_C229090	.	.	GENE36522::SOAP_k35_C229090::g.151::m.43	1-43[-]	.	.	.	.	.	.	.	.	.	.
GENE35886	SOAP_k35_C229378	.	.	GENE35886::SOAP_k35_C229378::g.151::m.45	1-45[+]	.	.	.	.	.	.	.	.	.	.
GENE35582	SOAP_k35_C229390	.	.	GENE35582::SOAP_k35_C229390::g.151::m.46	1-46[+]	.	.	.	.	.	.	.	.	.	.
GENE36858	SOAP_k35_C229766	.	.	GENE36858::SOAP_k35_C229766::g.151::m.42	1-42[+]	.	.	.	.	.	.	.	.	.	.
GENE36524	SOAP_k35_C231126	.	.	GENE36524::SOAP_k35_C231126::g.152::m.43	1-43[+]	.	.	.	.	.	.	.	.	.	.
GENE36525	SOAP_k35_C231218	.	.	GENE36525::SOAP_k35_C231218::g.152::m.43	1-43[+]	.	.	.	.	.	.	.	.	.	.
GENE37509	SOAP_k35_C231320	.	.	GENE37509::SOAP_k35_C231320::g.152::m.40	1-40[-]	.	.	.	.	.	.	.	.	.	.
GENE37192	SOAP_k35_C231992	.	.	GENE37192::SOAP_k35_C231992::g.152::m.41	1-41[-]	.	.	.	.	.	.	.	.	.	.
GENE36526	SOAP_k35_C232124	.	.	GENE36526::SOAP_k35_C232124::g.152::m.43	1-43[-]	.	.	.	.	.	.	.	.	.	.
GENE37193	SOAP_k35_C232184	.	.	GENE37193::SOAP_k35_C232184::g.152::m.41	1-41[-]	.	.	.	.	.	.	.	.	.	.
GENE37194	SOAP_k35_C232276	.	.	GENE37194::SOAP_k35_C232276::g.153::m.41	1-41[-]	.	.	.	.	.	.	.	.	.	.
GENE36862	SOAP_k35_C232490	.	.	GENE36862::SOAP_k35_C232490::g.153::m.42	1-42[+]	.	.	.	.	.	.	.	.	.	.
GENE37195	SOAP_k35_C232664	.	.	GENE37195::SOAP_k35_C232664::g.153::m.41	1-41[+]	.	.	.	.	.	.	.	.	.	.
GENE18876	SOAP_k35_C232956	.	.	GENE18876::SOAP_k35_C232956::g.153::m.41	1-41[+]	.	.	.	.	.	.	.	.	.	.
GENE37196	SOAP_k35_C232994	.	.	GENE37196::SOAP_k35_C232994::g.153::m.41	1-41[-]	.	.	.	.	.	.	.	.	.	.
GENE36527	SOAP_k35_C233274	.	.	GENE36527::SOAP_k35_C233274::g.153::m.43	1-43[-]	.	.	.	.	.	.	.	.	.	.
GENE37510	SOAP_k35_C233294	.	.	GENE37510::SOAP_k35_C233294::g.153::m.40	1-40[-]	.	.	.	.	.	.	.	.	.	.
GENE37511	SOAP_k35_C233332	.	.	GENE37511::SOAP_k35_C233332::g.153::m.40	1-40[-]	.	.	.	.	.	.	.	.	.	.
GENE36528	SOAP_k35_C233350	.	.	GENE36528::SOAP_k35_C233350::g.153::m.43	1-43[-]	.	.	.	.	.	.	.	.	.	.
GENE36529	SOAP_k35_C234258	.	.	GENE36529::SOAP_k35_C234258::g.153::m.43	1-43[-]	.	.	.	.	.	.	.	.	.	.
GENE36530	SOAP_k35_C234296	.	.	GENE36530::SOAP_k35_C234296::g.153::m.43	1-43[-]	.	.	.	.	.	.	.	.	.	.
GENE34969	SOAP_k35_C234418	.	.	GENE34969::SOAP_k35_C234418::g.153::m.48	1-48[+]	.	.	.	.	.	.	.	.	.	.
GENE34972	SOAP_k35_C234668	.	.	GENE34972::SOAP_k35_C234668::g.154::m.48	1-48[-]	.	.	.	.	.	.	.	.	.	.
GENE31731	SOAP_k35_C234894	.	.	GENE31731::SOAP_k35_C234894::g.154::m.43	1-43[+]	.	.	.	SIGNAL^16^0.452	.	.	.	.	.	.
GENE36867	SOAP_k35_C236343	.	.	GENE36867::SOAP_k35_C236343::g.154::m.42	1-42[-]	.	.	.	.	.	.	.	.	.	.
GENE36539	SOAP_k35_C236465	.	.	GENE36539::SOAP_k35_C236465::g.154::m.43	1-43[-]	.	.	.	.	.	.	.	.	.	.
GENE37201	SOAP_k35_C236795	.	.	GENE37201::SOAP_k35_C236795::g.154::m.41	1-41[+]	.	.	.	.	.	.	.	.	.	.
GENE35584	SOAP_k35_C237469	.	.	GENE35584::SOAP_k35_C237469::g.155::m.46	1-46[+]	.	.	.	.	.	.	.	.	.	.
GENE35585	SOAP_k35_C237649	.	.	GENE35585::SOAP_k35_C237649::g.155::m.46	1-46[+]	.	.	.	.	.	.	.	.	.	.
GENE36200	SOAP_k35_C237695	.	.	GENE36200::SOAP_k35_C237695::g.155::m.44	1-44[+]	.	.	.	.	.	.	.	.	.	.
GENE37519	SOAP_k35_C237711	.	.	GENE37519::SOAP_k35_C237711::g.155::m.40	1-40[-]	.	.	.	.	.	.	.	.	.	.
GENE37520	SOAP_k35_C238111	.	.	GENE37520::SOAP_k35_C238111::g.155::m.40	1-40[-]	.	.	.	.	.	.	.	.	.	.
GENE36540	SOAP_k35_C238559	.	.	GENE36540::SOAP_k35_C238559::g.155::m.43	1-43[+]	.	.	.	.	.	.	.	.	.	.
GENE36541	SOAP_k35_C238785	TEFF2_HUMAN^TEFF2_HUMAN^Q:153-1,H:42-92^84.314%ID^E:3.58e-25^RecName:_Full=Tomoregulin-2;^Eukaryota;_Metazoa;_Chordata;_Craniata;_Vertebrata;_Euteleostomi;_Mammalia;_Eutheria;_Euarchontoglires;_Primates;_Haplorrhini;_Catarrhini;_Hominidae;_Homo	.	GENE36541::SOAP_k35_C238785::g.155::m.43	1-43[+]	.	.	.	.	.	.	.	.	.	.
GENE37206	SOAP_k35_C239413	.	.	GENE37206::SOAP_k35_C239413::g.156::m.41	1-41[-]	.	.	.	.	.	.	.	.	.	.
GENE35586	SOAP_k35_C239429	.	.	GENE35586::SOAP_k35_C239429::g.156::m.46	1-46[-]	.	.	.	SIGNAL^18^0.754	.	.	.	.	.	.
GENE36547	SOAP_k35_C239729	.	.	GENE36547::SOAP_k35_C239729::g.156::m.43	1-43[+]	.	.	.	.	.	.	.	.	.	.
GENE36204	SOAP_k35_C239923	.	.	GENE36204::SOAP_k35_C239923::g.156::m.44	1-44[+]	.	.	.	.	.	.	.	.	.	.
GENE35892	SOAP_k35_C240159	.	.	GENE35892::SOAP_k35_C240159::g.156::m.45	1-45[+]	.	.	.	.	.	.	.	.	.	.
GENE35587	SOAP_k35_C240541	.	.	GENE35587::SOAP_k35_C240541::g.156::m.46	1-46[+]	.	.	.	.	.	.	.	.	.	.
GENE36548	SOAP_k35_C241361	.	.	GENE36548::SOAP_k35_C241361::g.156::m.43	1-43[-]	.	.	.	.	.	.	.	.	.	.
GENE35293	SOAP_k35_C241557	.	.	GENE35293::SOAP_k35_C241557::g.157::m.47	1-47[+]	.	.	.	.	.	.	.	.	.	.
GENE34978	SOAP_k35_C241569	.	.	GENE34978::SOAP_k35_C241569::g.157::m.48	1-48[-]	.	.	.	.	.	.	.	.	.	.
GENE36207	SOAP_k35_C241631	.	.	GENE36207::SOAP_k35_C241631::g.157::m.44	1-44[+]	.	.	.	.	.	.	.	.	.	.
GENE36872	SOAP_k35_C241807	.	.	GENE36872::SOAP_k35_C241807::g.157::m.42	1-42[+]	.	.	.	.	.	.	.	.	.	.
GENE29404	SOAP_k35_C241857	.	.	GENE29404::SOAP_k35_C241857::g.157::m.42	1-42[-]	.	.	.	.	.	.	.	.	.	.
GENE37521	SOAP_k35_C242085	.	.	GENE37521::SOAP_k35_C242085::g.157::m.40	1-40[-]	.	.	.	.	.	.	.	.	.	.
GENE35893	SOAP_k35_C242165	.	.	GENE35893::SOAP_k35_C242165::g.157::m.45	1-45[+]	.	.	.	.	.	.	.	.	.	.
GENE36549	SOAP_k35_C242209	.	.	GENE36549::SOAP_k35_C242209::g.157::m.43	1-43[+]	.	.	.	.	.	.	.	.	.	.
GENE36208	SOAP_k35_C242417	.	.	GENE36208::SOAP_k35_C242417::g.157::m.44	1-44[+]	.	.	.	.	.	.	.	.	.	.
GENE36873	SOAP_k35_C242611	.	.	GENE36873::SOAP_k35_C242611::g.157::m.42	1-42[+]	.	.	.	.	.	.	.	.	.	.
GENE35294	SOAP_k35_C242639	.	.	GENE35294::SOAP_k35_C242639::g.157::m.47	1-47[-]	.	.	.	.	.	.	.	.	.	.
GENE35894	SOAP_k35_C242885	.	.	GENE35894::SOAP_k35_C242885::g.157::m.45	1-45[-]	.	.	.	.	.	.	.	.	.	.
GENE35895	SOAP_k35_C243027	.	.	GENE35895::SOAP_k35_C243027::g.157::m.45	1-45[-]	.	.	.	.	.	.	.	.	.	.
GENE34368	SOAP_k35_C243273	.	.	GENE34368::SOAP_k35_C243273::g.157::m.50	1-50[-]	.	.	.	.	.	.	.	.	.	.
GENE35590	SOAP_k35_C243435	.	.	GENE35590::SOAP_k35_C243435::g.157::m.46	1-46[-]	.	.	.	.	.	.	.	.	.	.
GENE37211	SOAP_k35_C243799	.	.	GENE37211::SOAP_k35_C243799::g.158::m.41	1-41[+]	.	.	.	.	.	.	.	.	.	.
GENE35591	SOAP_k35_C244121	.	.	GENE35591::SOAP_k35_C244121::g.158::m.46	1-46[-]	.	.	.	.	.	.	.	.	.	.
GENE36209	SOAP_k35_C244585	.	.	GENE36209::SOAP_k35_C244585::g.158::m.44	1-44[+]	.	.	.	.	.	.	.	.	.	.
GENE35896	SOAP_k35_C244931	.	.	GENE35896::SOAP_k35_C244931::g.158::m.45	1-45[-]	.	.	.	.	.	.	.	.	.	.
GENE36875	SOAP_k35_C244943	.	.	GENE36875::SOAP_k35_C244943::g.158::m.42	1-42[-]	.	.	.	.	.	.	.	.	.	.
GENE31487	SOAP_k35_C245127	.	.	GENE31487::SOAP_k35_C245127::g.158::m.46	1-46[-]	.	.	.	.	.	.	.	.	.	.
GENE34979	SOAP_k35_C245155	.	.	GENE34979::SOAP_k35_C245155::g.158::m.48	1-48[+]	.	.	.	.	.	.	.	.	.	.
GENE34687	SOAP_k35_C245485	.	.	GENE34687::SOAP_k35_C245485::g.158::m.49	1-49[-]	.	.	.	.	.	.	.	.	.	.
GENE34980	SOAP_k35_C245513	.	.	GENE34980::SOAP_k35_C245513::g.158::m.48	1-48[+]	.	.	.	.	.	.	.	.	.	.
GENE37212	SOAP_k35_C245689	.	.	GENE37212::SOAP_k35_C245689::g.158::m.41	1-41[-]	.	.	.	.	.	.	.	.	.	.
GENE36876	SOAP_k35_C245813	.	.	GENE36876::SOAP_k35_C245813::g.158::m.42	1-42[+]	.	.	.	.	.	.	.	.	.	.
GENE36877	SOAP_k35_C246131	.	.	GENE36877::SOAP_k35_C246131::g.159::m.42	1-42[-]	.	.	.	.	.	.	.	.	.	.
GENE36214	SOAP_k35_C246561	.	.	GENE36214::SOAP_k35_C246561::g.159::m.44	1-44[+]	.	.	.	.	.	.	.	.	.	.
GENE35898	SOAP_k35_C246721	.	.	GENE35898::SOAP_k35_C246721::g.159::m.45	1-45[+]	.	.	.	.	.	.	.	.	.	.
GENE37213	SOAP_k35_C246745	.	.	GENE37213::SOAP_k35_C246745::g.159::m.41	1-41[-]	.	.	.	.	.	.	.	.	.	.
GENE35296	SOAP_k35_C246875	.	.	GENE35296::SOAP_k35_C246875::g.159::m.47	1-47[+]	.	.	.	.	.	.	.	.	.	.
GENE35297	SOAP_k35_C247093	.	.	GENE35297::SOAP_k35_C247093::g.159::m.47	1-47[-]	.	.	.	.	.	.	.	.	.	.
GENE36555	SOAP_k35_C247227	.	.	GENE36555::SOAP_k35_C247227::g.159::m.43	1-43[-]	.	.	.	.	.	.	.	.	.	.
GENE36556	SOAP_k35_C247283	.	.	GENE36556::SOAP_k35_C247283::g.159::m.43	1-43[-]	.	.	.	.	.	.	.	.	.	.
GENE37214	SOAP_k35_C247305	.	.	GENE37214::SOAP_k35_C247305::g.159::m.41	1-41[+]	.	.	.	.	.	.	.	.	.	.
GENE36215	SOAP_k35_C247425	.	.	GENE36215::SOAP_k35_C247425::g.159::m.44	1-44[-]	.	.	.	.	.	.	.	.	.	.
GENE37215	SOAP_k35_C247591	.	.	GENE37215::SOAP_k35_C247591::g.159::m.41	1-41[-]	.	.	.	.	.	.	.	.	.	.
GENE36216	SOAP_k35_C247713	.	.	GENE36216::SOAP_k35_C247713::g.159::m.44	1-44[-]	.	.	.	.	.	.	.	.	.	.
GENE36879	SOAP_k35_C248345	.	.	GENE36879::SOAP_k35_C248345::g.160::m.42	1-42[-]	.	.	.	.	.	.	.	.	.	.
GENE36559	SOAP_k35_C248605	.	.	GENE36559::SOAP_k35_C248605::g.160::m.43	1-43[+]	.	.	.	.	.	.	.	.	.	.
GENE36217	SOAP_k35_C248653	.	.	GENE36217::SOAP_k35_C248653::g.160::m.44	1-44[+]	.	.	.	.	.	.	.	.	.	.
GENE36880	SOAP_k35_C248805	.	.	GENE36880::SOAP_k35_C248805::g.160::m.42	1-42[-]	.	.	.	.	.	.	.	.	.	.
GENE36560	SOAP_k35_C249041	.	.	GENE36560::SOAP_k35_C249041::g.160::m.43	1-43[-]	.	.	.	.	.	.	.	.	.	.
GENE37220	SOAP_k35_C249091	.	.	GENE37220::SOAP_k35_C249091::g.160::m.41	1-41[+]	.	.	.	.	.	.	.	.	.	.
GENE37529	SOAP_k35_C249133	.	.	GENE37529::SOAP_k35_C249133::g.160::m.40	1-40[-]	.	.	.	.	.	.	.	.	.	.
GENE34986	SOAP_k35_C249267	.	.	GENE34986::SOAP_k35_C249267::g.160::m.48	1-48[-]	.	.	.	.	.	.	.	.	.	.
GENE36561	SOAP_k35_C249365	.	.	GENE36561::SOAP_k35_C249365::g.160::m.43	1-43[+]	.	.	.	.	.	.	.	.	.	.
GENE36562	SOAP_k35_C249403	.	.	GENE36562::SOAP_k35_C249403::g.160::m.43	1-43[+]	.	.	.	.	.	.	.	.	.	.
GENE36881	SOAP_k35_C249737	.	.	GENE36881::SOAP_k35_C249737::g.160::m.42	1-42[-]	.	.	.	.	.	.	.	.	.	.
GENE35593	SOAP_k35_C249961	.	.	GENE35593::SOAP_k35_C249961::g.160::m.46	1-46[+]	.	.	.	.	.	.	.	.	.	.
GENE36566	SOAP_k35_C250685	.	.	GENE36566::SOAP_k35_C250685::g.161::m.43	1-43[+]	.	.	.	.	.	.	.	.	.	.
GENE37530	SOAP_k35_C250755	.	.	GENE37530::SOAP_k35_C250755::g.161::m.40	1-40[-]	.	.	.	.	.	.	.	.	.	.
GENE34987	SOAP_k35_C250867	.	.	GENE34987::SOAP_k35_C250867::g.161::m.48	1-48[+]	.	.	.	SIGNAL^20^0.562	.	.	.	.	.	.
GENE34988	SOAP_k35_C251001	.	.	GENE34988::SOAP_k35_C251001::g.161::m.48	1-48[+]	.	.	.	.	.	.	.	.	.	.
GENE34989	SOAP_k35_C251129	.	.	GENE34989::SOAP_k35_C251129::g.161::m.48	1-48[-]	.	.	.	.	.	.	.	.	.	.
GENE36220	SOAP_k35_C251329	.	.	GENE36220::SOAP_k35_C251329::g.161::m.44	1-44[-]	.	.	.	.	.	.	.	.	.	.
GENE35596	SOAP_k35_C251477	.	.	GENE35596::SOAP_k35_C251477::g.161::m.46	1-46[+]	.	.	.	.	.	.	.	.	.	.
GENE36221	SOAP_k35_C251479	.	.	GENE36221::SOAP_k35_C251479::g.161::m.44	1-44[-]	.	.	.	.	.	.	.	.	.	.
GENE35301	SOAP_k35_C251495	.	.	GENE35301::SOAP_k35_C251495::g.161::m.47	1-47[+]	.	.	.	.	.	.	.	.	.	.
GENE36567	SOAP_k35_C251569	.	.	GENE36567::SOAP_k35_C251569::g.161::m.43	1-43[-]	.	.	.	.	.	.	.	.	.	.
GENE36222	SOAP_k35_C251611	.	.	GENE36222::SOAP_k35_C251611::g.161::m.44	1-44[-]	.	.	.	.	.	.	.	.	.	.
GENE37221	SOAP_k35_C251635	.	.	GENE37221::SOAP_k35_C251635::g.161::m.41	1-41[+]	.	.	.	.	.	.	.	.	.	.
GENE35302	SOAP_k35_C251761	.	.	GENE35302::SOAP_k35_C251761::g.161::m.47	1-47[-]	.	.	.	.	.	.	.	.	.	.
GENE36223	SOAP_k35_C252179	.	.	GENE36223::SOAP_k35_C252179::g.161::m.44	1-44[+]	.	.	.	SIGNAL^11^0.536	.	.	.	.	.	.
GENE35597	SOAP_k35_C252313	.	.	GENE35597::SOAP_k35_C252313::g.162::m.46	1-46[+]	.	.	.	.	.	.	.	.	.	.
GENE37224	SOAP_k35_C252323	.	.	GENE37224::SOAP_k35_C252323::g.162::m.41	1-41[+]	.	.	.	.	.	.	.	.	.	.
GENE35598	SOAP_k35_C252583	.	.	GENE35598::SOAP_k35_C252583::g.162::m.46	1-46[-]	.	.	.	.	.	.	.	.	.	.
GENE37534	SOAP_k35_C252779	.	.	GENE37534::SOAP_k35_C252779::g.162::m.40	1-40[-]	.	.	.	.	.	.	.	.	.	.
GENE35900	SOAP_k35_C252859	.	.	GENE35900::SOAP_k35_C252859::g.162::m.45	1-45[+]	.	.	.	.	.	.	.	.	.	.
GENE34991	SOAP_k35_C253375	.	.	GENE34991::SOAP_k35_C253375::g.162::m.48	1-48[-]	.	.	.	.	.	.	.	.	.	.
GENE34692	SOAP_k35_C253377	.	.	GENE34692::SOAP_k35_C253377::g.162::m.49	1-49[+]	.	.	.	.	.	.	.	.	.	.
GENE36224	SOAP_k35_C253551	.	.	GENE36224::SOAP_k35_C253551::g.162::m.44	1-44[-]	.	.	.	.	.	.	.	.	.	.
GENE37225	SOAP_k35_C253667	.	.	GENE37225::SOAP_k35_C253667::g.162::m.41	1-41[+]	.	.	.	.	.	.	.	.	.	.
GENE36568	SOAP_k35_C253843	.	.	GENE36568::SOAP_k35_C253843::g.162::m.43	1-43[-]	.	.	.	.	.	.	.	.	.	.
GENE37226	SOAP_k35_C254021	.	.	GENE37226::SOAP_k35_C254021::g.162::m.41	1-41[+]	.	.	.	.	.	.	.	.	.	.
GENE35303	SOAP_k35_C254531	.	.	GENE35303::SOAP_k35_C254531::g.163::m.47	1-47[-]	.	.	.	.	.	.	.	.	.	.
GENE37227	SOAP_k35_C254675	.	.	GENE37227::SOAP_k35_C254675::g.163::m.41	1-41[+]	.	.	.	.	.	.	.	.	.	.
GENE632	SOAP_k35_C254731	.	.	GENE632::SOAP_k35_C254731::g.163::m.45	1-45[-]	.	.	.	.	.	.	.	.	.	.
GENE35601	SOAP_k35_C254745	.	.	GENE35601::SOAP_k35_C254745::g.163::m.46	1-46[-]	.	.	.	.	.	.	.	.	.	.
GENE34102	SOAP_k35_C255021	.	.	GENE34102::SOAP_k35_C255021::g.163::m.51	1-51[-]	.	.	.	.	.	.	.	.	.	.
GENE36572	SOAP_k35_C255089	.	.	GENE36572::SOAP_k35_C255089::g.163::m.43	1-43[-]	.	.	.	.	.	.	.	.	.	.
GENE34693	SOAP_k35_C255405	.	.	GENE34693::SOAP_k35_C255405::g.163::m.49	1-49[-]	.	.	.	.	.	.	.	.	.	.
GENE34694	SOAP_k35_C255599	.	.	GENE34694::SOAP_k35_C255599::g.163::m.49	1-49[+]	.	.	.	.	.	.	.	.	.	.
GENE37228	SOAP_k35_C255647	.	.	GENE37228::SOAP_k35_C255647::g.163::m.41	1-41[-]	.	.	.	.	.	.	.	.	.	.
GENE37229	SOAP_k35_C255673	.	.	GENE37229::SOAP_k35_C255673::g.163::m.41	1-41[-]	.	.	.	.	.	.	.	.	.	.
GENE35655	SOAP_k35_C255763	.	.	GENE35655::SOAP_k35_C255763::g.163::m.46	1-46[+]	.	.	.	.	.	.	.	.	.	.
GENE34695	SOAP_k35_C255939	.	.	GENE34695::SOAP_k35_C255939::g.163::m.49	1-49[-]	.	.	.	.	.	.	.	.	.	.
GENE36884	SOAP_k35_C256027	.	.	GENE36884::SOAP_k35_C256027::g.163::m.42	1-42[-]	.	.	.	.	.	.	.	.	.	.
GENE37232	SOAP_k35_C256271	.	.	GENE37232::SOAP_k35_C256271::g.164::m.41	1-41[-]	.	.	.	.	.	.	.	.	.	.
GENE36887	SOAP_k35_C256401	.	.	GENE36887::SOAP_k35_C256401::g.164::m.42	1-42[+]	.	.	.	.	.	.	.	.	.	.
GENE36888	SOAP_k35_C256443	.	.	GENE36888::SOAP_k35_C256443::g.164::m.42	1-42[-]	.	.	.	.	.	.	.	.	.	.
GENE37535	SOAP_k35_C256471	.	.	GENE37535::SOAP_k35_C256471::g.164::m.40	1-40[-]	.	.	.	.	.	.	.	.	.	.
GENE37536	SOAP_k35_C257003	.	.	GENE37536::SOAP_k35_C257003::g.164::m.40	1-40[+]	.	.	.	SIGNAL^16^0.603	.	.	.	.	.	.
GENE36228	SOAP_k35_C257087	.	.	GENE36228::SOAP_k35_C257087::g.164::m.44	1-44[-]	.	.	.	.	.	.	.	.	.	.
GENE36889	SOAP_k35_C257093	.	.	GENE36889::SOAP_k35_C257093::g.164::m.42	1-42[-]	.	.	.	.	.	.	.	.	.	.
GENE34992	SOAP_k35_C257171	.	.	GENE34992::SOAP_k35_C257171::g.164::m.48	1-48[+]	.	.	.	.	.	.	.	.	.	.
GENE34993	SOAP_k35_C257329	.	.	GENE34993::SOAP_k35_C257329::g.164::m.48	1-48[+]	.	.	.	.	.	.	.	.	.	.
GENE5823	SOAP_k35_C257387	.	.	GENE5823::SOAP_k35_C257387::g.164::m.43	1-43[-]	.	.	.	.	.	.	.	.	.	.
GENE37233	SOAP_k35_C257541	.	.	GENE37233::SOAP_k35_C257541::g.164::m.41	1-41[-]	.	.	.	.	.	.	.	.	.	.
GENE35602	SOAP_k35_C257669	.	.	GENE35602::SOAP_k35_C257669::g.164::m.46	1-46[-]	.	.	.	.	.	.	.	.	.	.
GENE35305	SOAP_k35_C257735	.	.	GENE35305::SOAP_k35_C257735::g.164::m.47	1-47[-]	.	.	.	.	.	.	.	.	.	.
GENE30147	SOAP_k35_C257797	.	.	GENE30147::SOAP_k35_C257797::g.164::m.46	1-46[+]	.	.	.	.	.	.	.	.	.	.
GENE36890	SOAP_k35_C258001	.	.	GENE36890::SOAP_k35_C258001::g.164::m.42	1-42[-]	.	.	.	.	.	.	.	.	.	.
GENE36231	SOAP_k35_C258101	.	.	GENE36231::SOAP_k35_C258101::g.165::m.44	1-44[-]	.	.	.	.	.	.	.	.	.	.
GENE34373	SOAP_k35_C258157	.	.	GENE34373::SOAP_k35_C258157::g.165::m.50	1-50[-]	.	.	.	.	.	.	.	.	.	.
GENE34374	SOAP_k35_C258329	.	.	GENE34374::SOAP_k35_C258329::g.165::m.50	1-50[-]	.	.	.	.	.	.	.	.	.	.
GENE35603	SOAP_k35_C258343	.	.	GENE35603::SOAP_k35_C258343::g.165::m.46	1-46[-]	.	.	.	.	.	.	.	.	.	.
GENE37234	SOAP_k35_C258399	.	.	GENE37234::SOAP_k35_C258399::g.165::m.41	1-41[+]	.	.	.	.	.	.	.	.	.	.
GENE35306	SOAP_k35_C258611	.	.	GENE35306::SOAP_k35_C258611::g.165::m.47	1-47[+]	.	.	.	.	.	.	.	.	.	.
GENE34699	SOAP_k35_C258913	.	.	GENE34699::SOAP_k35_C258913::g.165::m.49	1-49[-]	.	.	.	.	.	.	.	.	.	.
GENE37542	SOAP_k35_C259229	.	.	GENE37542::SOAP_k35_C259229::g.165::m.40	1-40[+]	.	.	.	.	.	.	.	.	.	.
GENE37235	SOAP_k35_C259247	.	.	GENE37235::SOAP_k35_C259247::g.165::m.41	1-41[-]	.	.	.	.	.	.	.	.	.	.
GENE34994	SOAP_k35_C259721	.	.	GENE34994::SOAP_k35_C259721::g.165::m.48	1-48[+]	.	.	.	.	.	.	.	.	.	.
GENE36892	SOAP_k35_C260111	.	.	GENE36892::SOAP_k35_C260111::g.166::m.42	1-42[-]	.	.	.	.	.	.	.	.	.	.
GENE37543	SOAP_k35_C260423	.	.	GENE37543::SOAP_k35_C260423::g.166::m.40	1-40[+]	.	.	.	.	.	.	.	.	.	.
GENE37544	SOAP_k35_C260463	.	.	GENE37544::SOAP_k35_C260463::g.166::m.40	1-40[+]	.	.	.	.	.	.	.	.	.	.
GENE33537	SOAP_k35_C260599	.	.	GENE33537::SOAP_k35_C260599::g.166::m.53	1-53[+]	.	.	.	.	.	.	.	.	.	.
GENE37241	SOAP_k35_C260619	.	.	GENE37241::SOAP_k35_C260619::g.166::m.41	1-41[+]	.	.	.	.	.	.	.	.	.	.
GENE35607	SOAP_k35_C260891	.	.	GENE35607::SOAP_k35_C260891::g.166::m.46	1-46[+]	.	.	.	.	.	.	.	.	.	.
GENE35608	SOAP_k35_C260939	.	.	GENE35608::SOAP_k35_C260939::g.166::m.46	1-46[-]	.	.	.	.	.	.	.	.	.	.
GENE35609	SOAP_k35_C260965	.	.	GENE35609::SOAP_k35_C260965::g.166::m.46	1-46[-]	.	.	.	.	.	.	.	.	.	.
GENE34998	SOAP_k35_C260973	.	.	GENE34998::SOAP_k35_C260973::g.166::m.48	1-48[+]	.	.	.	.	.	.	.	.	.	.
GENE35909	SOAP_k35_C260979	.	.	GENE35909::SOAP_k35_C260979::g.166::m.45	1-45[-]	.	.	.	.	.	.	.	.	.	.
GENE36893	SOAP_k35_C260983	.	.	GENE36893::SOAP_k35_C260983::g.166::m.42	1-42[+]	.	.	.	SIGNAL^25^0.527	.	.	.	.	.	.
GENE36582	SOAP_k35_C261327	.	.	GENE36582::SOAP_k35_C261327::g.166::m.43	1-43[+]	.	.	.	.	.	.	.	.	.	.
GENE37242	SOAP_k35_C261401	.	.	GENE37242::SOAP_k35_C261401::g.166::m.41	1-41[+]	.	.	.	.	.	.	.	.	.	.
GENE33814	SOAP_k35_C261597	.	.	GENE33814::SOAP_k35_C261597::g.166::m.52	1-52[+]	.	.	.	.	.	.	.	.	.	.
GENE36894	SOAP_k35_C262073	.	.	GENE36894::SOAP_k35_C262073::g.167::m.42	1-42[-]	.	.	.	.	.	.	.	.	.	.
GENE37551	SOAP_k35_C262225	.	.	GENE37551::SOAP_k35_C262225::g.167::m.40	1-40[+]	.	.	.	.	.	.	.	.	.	.
GENE34104	SOAP_k35_C262503	.	.	GENE34104::SOAP_k35_C262503::g.167::m.51	1-51[+]	.	.	.	.	.	.	.	.	.	.
GENE35310	SOAP_k35_C262527	.	.	GENE35310::SOAP_k35_C262527::g.167::m.47	1-47[+]	.	.	.	.	.	.	.	.	.	.
GENE37243	SOAP_k35_C262555	.	.	GENE37243::SOAP_k35_C262555::g.167::m.41	1-41[-]	.	.	.	.	.	.	.	.	.	.
GENE33773	SOAP_k35_C262567	.	.	GENE33773::SOAP_k35_C262567::g.167::m.42	1-42[+]	.	.	.	.	.	.	.	.	.	.
GENE37244	SOAP_k35_C262603	.	.	GENE37244::SOAP_k35_C262603::g.167::m.41	1-41[+]	.	.	.	SIGNAL^21^0.718	.	.	.	.	.	.
GENE36895	SOAP_k35_C262841	.	.	GENE36895::SOAP_k35_C262841::g.167::m.42	1-42[-]	.	.	.	.	.	.	.	.	.	.
GENE37245	SOAP_k35_C262925	.	.	GENE37245::SOAP_k35_C262925::g.167::m.41	1-41[+]	.	.	.	.	.	.	.	.	.	.
GENE36235	SOAP_k35_C262933	.	.	GENE36235::SOAP_k35_C262933::g.167::m.44	1-44[-]	.	.	.	.	.	.	.	.	.	.
GENE37552	SOAP_k35_C263125	.	.	GENE37552::SOAP_k35_C263125::g.167::m.40	1-40[+]	.	.	.	.	.	.	.	.	.	.
GENE36896	SOAP_k35_C263287	UB2G1_MACFA^UB2G1_MACFA^Q:1-129,H:121-164^70.455%ID^E:8.99e-12^RecName:_Full=Ubiquitin-conjugating_enzyme_E2_G1;^Eukaryota;_Metazoa;_Chordata;_Craniata;_Vertebrata;_Euteleostomi;_Mammalia;_Eutheria;_Euarchontoglires;_Primates;_Haplorrhini;_Catarrhini;_Cercopithecidae;_Cercopithecinae;_Macaca	.	GENE36896::SOAP_k35_C263287::g.167::m.42	1-42[+]	UB2G1_MACFA^UB2G1_MACFA^Q:1-37,H:127-164^71.053%ID^E:3.65e-09^RecName:_Full=Ubiquitin-conjugating_enzyme_E2_G1;^Eukaryota;_Metazoa;_Chordata;_Craniata;_Vertebrata;_Euteleostomi;_Mammalia;_Eutheria;_Euarchontoglires;_Primates;_Haplorrhini;_Catarrhini;_Cercopithecidae;_Cercopithecinae;_Macaca	.	.	.	.	KEGG:mcf:101867309`KO:K10575	GO:0005524^molecular_function^ATP_binding`GO:0004842^molecular_function^ubiquitin-protein_transferase_activity`GO:0070936^biological_process^protein_K48-linked_ubiquitination`GO:0070534^biological_process^protein_K63-linked_ubiquitination	.	.	.
GENE33256	SOAP_k35_C263289	.	.	GENE33256::SOAP_k35_C263289::g.167::m.54	1-54[+]	.	.	.	.	.	.	.	.	.	.
GENE37553	SOAP_k35_C263395	.	.	GENE37553::SOAP_k35_C263395::g.167::m.40	1-40[-]	.	.	.	.	.	.	.	.	.	.
GENE34376	SOAP_k35_C263745	.	.	GENE34376::SOAP_k35_C263745::g.168::m.50	1-50[+]	.	.	.	.	.	.	.	.	.	.
GENE35618	SOAP_k35_C264617	.	.	GENE35618::SOAP_k35_C264617::g.168::m.46	1-46[+]	.	.	.	.	.	.	.	.	.	.
GENE36589	SOAP_k35_C264635	.	.	GENE36589::SOAP_k35_C264635::g.168::m.43	1-43[-]	.	.	.	.	.	.	.	.	.	.
GENE36904	SOAP_k35_C264655	.	.	GENE36904::SOAP_k35_C264655::g.168::m.42	1-42[+]	.	.	.	.	.	.	.	.	.	.
GENE35318	SOAP_k35_C264877	.	.	GENE35318::SOAP_k35_C264877::g.168::m.47	1-47[+]	.	.	.	.	.	.	.	.	.	.
GENE35319	SOAP_k35_C265071	.	.	GENE35319::SOAP_k35_C265071::g.168::m.47	1-47[-]	.	.	.	.	.	.	.	.	.	.
GENE37554	SOAP_k35_C265183	.	.	GENE37554::SOAP_k35_C265183::g.168::m.40	1-40[-]	.	.	.	.	.	.	.	.	.	.
GENE35320	SOAP_k35_C265245	.	.	GENE35320::SOAP_k35_C265245::g.168::m.47	1-47[+]	.	.	.	.	.	.	.	.	.	.
GENE34706	SOAP_k35_C265469	.	.	GENE34706::SOAP_k35_C265469::g.169::m.49	1-49[+]	.	.	.	.	.	.	.	.	.	.
GENE35619	SOAP_k35_C265523	.	.	GENE35619::SOAP_k35_C265523::g.169::m.46	1-46[+]	.	.	.	.	.	.	.	.	.	.
GENE36905	SOAP_k35_C265653	.	.	GENE36905::SOAP_k35_C265653::g.169::m.42	1-42[-]	.	.	.	.	.	.	.	.	.	.
GENE35006	SOAP_k35_C266159	.	.	GENE35006::SOAP_k35_C266159::g.169::m.48	1-48[+]	.	.	.	.	.	.	.	.	.	.
GENE35620	SOAP_k35_C266199	.	.	GENE35620::SOAP_k35_C266199::g.169::m.46	1-46[+]	.	.	.	.	.	.	.	.	.	.
GENE36247	SOAP_k35_C266303	.	.	GENE36247::SOAP_k35_C266303::g.169::m.44	1-44[-]	.	.	.	.	.	.	.	.	.	.
GENE35007	SOAP_k35_C266389	.	.	GENE35007::SOAP_k35_C266389::g.169::m.48	1-48[-]	.	.	.	.	.	.	.	.	.	.
GENE34707	SOAP_k35_C266471	.	.	GENE34707::SOAP_k35_C266471::g.169::m.49	1-49[+]	.	.	.	.	.	.	.	.	.	.
GENE36248	SOAP_k35_C266565	.	.	GENE36248::SOAP_k35_C266565::g.169::m.44	1-44[-]	.	.	.	.	.	.	.	.	.	.
GENE36906	SOAP_k35_C266689	.	.	GENE36906::SOAP_k35_C266689::g.169::m.42	1-42[+]	.	.	.	.	.	.	.	.	.	.
GENE36907	SOAP_k35_C266791	.	.	GENE36907::SOAP_k35_C266791::g.169::m.42	1-42[+]	.	.	.	.	.	.	.	.	.	.
GENE36908	SOAP_k35_C266803	.	.	GENE36908::SOAP_k35_C266803::g.169::m.42	1-42[+]	.	.	.	.	.	.	.	.	.	.
GENE36913	SOAP_k35_C267105	.	.	GENE36913::SOAP_k35_C267105::g.170::m.42	1-42[-]	.	.	.	.	.	.	.	.	.	.
GENE36594	SOAP_k35_C267127	.	.	GENE36594::SOAP_k35_C267127::g.170::m.43	1-43[+]	.	.	.	.	.	.	.	.	.	.
GENE35326	SOAP_k35_C267367	.	.	GENE35326::SOAP_k35_C267367::g.170::m.47	1-47[-]	.	.	.	.	.	.	.	.	.	.
GENE36914	SOAP_k35_C267395	.	.	GENE36914::SOAP_k35_C267395::g.170::m.42	1-42[+]	.	.	.	.	.	.	.	.	.	.
GENE36249	SOAP_k35_C267411	.	.	GENE36249::SOAP_k35_C267411::g.170::m.44	1-44[-]	.	.	.	SIGNAL^16^0.500	.	.	.	.	.	.
GENE35327	SOAP_k35_C267489	RLA0_RANSY^RLA0_RANSY^Q:169-5,H:11-65^65.455%ID^E:1.45e-16^RecName:_Full=60S_acidic_ribosomal_protein_P0;^Eukaryota;_Metazoa;_Chordata;_Craniata;_Vertebrata;_Euteleostomi;_Amphibia;_Batrachia;_Anura;_Neobatrachia;_Ranoidea;_Ranidae;_Rana	.	GENE35327::SOAP_k35_C267489::g.170::m.47	1-47[+]	.	.	.	.	.	.	.	.	.	.
GENE36915	SOAP_k35_C267851	.	.	GENE36915::SOAP_k35_C267851::g.170::m.42	1-42[-]	.	.	.	.	.	.	.	.	.	.
GENE35921	SOAP_k35_C267901	.	.	GENE35921::SOAP_k35_C267901::g.170::m.45	1-45[-]	.	.	.	.	.	.	.	.	.	.
GENE36595	SOAP_k35_C268091	.	.	GENE36595::SOAP_k35_C268091::g.170::m.43	1-43[-]	.	.	.	.	.	.	.	.	.	.
GENE34708	SOAP_k35_C268097	.	.	GENE34708::SOAP_k35_C268097::g.170::m.49	1-49[+]	.	.	.	.	.	.	.	.	.	.
GENE35623	SOAP_k35_C268163	.	.	GENE35623::SOAP_k35_C268163::g.170::m.46	1-46[+]	.	.	.	.	.	.	.	.	.	.
GENE37258	SOAP_k35_C268533	.	.	GENE37258::SOAP_k35_C268533::g.170::m.41	1-41[-]	.	.	.	.	.	.	.	.	.	.
GENE33539	SOAP_k35_C268617	.	.	GENE33539::SOAP_k35_C268617::g.170::m.53	1-53[-]	.	.	.	.	.	.	.	.	.	.
GENE36596	SOAP_k35_C268637	.	.	GENE36596::SOAP_k35_C268637::g.170::m.43	1-43[-]	.	.	.	.	.	.	.	.	.	.
GENE33817	SOAP_k35_C268761	.	.	GENE33817::SOAP_k35_C268761::g.170::m.52	1-52[+]	.	.	.	.	.	.	.	.	.	.
GENE36916	SOAP_k35_C268933	.	.	GENE36916::SOAP_k35_C268933::g.171::m.42	1-42[+]	.	.	.	.	.	.	.	.	.	.
GENE33541	SOAP_k35_C269053	.	.	GENE33541::SOAP_k35_C269053::g.171::m.53	1-53[+]	.	.	.	.	.	.	.	.	.	.
GENE35624	SOAP_k35_C269109	.	.	GENE35624::SOAP_k35_C269109::g.171::m.46	1-46[+]	.	.	.	.	.	.	.	.	.	.
GENE37265	SOAP_k35_C269359	.	.	GENE37265::SOAP_k35_C269359::g.171::m.41	1-41[+]	.	.	.	.	.	.	.	.	.	.
GENE34108	SOAP_k35_C269889	.	.	GENE34108::SOAP_k35_C269889::g.171::m.51	1-51[-]	.	.	.	.	.	.	.	.	.	.
GENE35923	SOAP_k35_C270345	.	.	GENE35923::SOAP_k35_C270345::g.171::m.45	1-45[+]	.	.	.	.	.	.	.	.	.	.
GENE36252	SOAP_k35_C270393	.	.	GENE36252::SOAP_k35_C270393::g.171::m.44	1-44[-]	.	.	.	.	.	.	.	.	.	.
GENE33820	SOAP_k35_C270395	.	.	GENE33820::SOAP_k35_C270395::g.171::m.52	1-52[-]	.	.	.	.	.	.	.	.	.	.
GENE35328	SOAP_k35_C270447	.	.	GENE35328::SOAP_k35_C270447::g.171::m.47	1-47[-]	.	.	.	.	.	.	.	.	.	.
GENE31467	SOAP_k35_C270593	.	.	GENE31467::SOAP_k35_C270593::g.172::m.44	1-44[-]	.	.	.	.	.	.	.	.	.	.
GENE32998	SOAP_k35_C270829	.	.	GENE32998::SOAP_k35_C270829::g.172::m.55	1-55[+]	.	.	.	.	.	.	.	.	.	.
GENE35924	SOAP_k35_C270915	.	.	GENE35924::SOAP_k35_C270915::g.172::m.45	1-45[+]	.	.	.	.	.	.	.	.	.	.
GENE35013	SOAP_k35_C271111	.	.	GENE35013::SOAP_k35_C271111::g.172::m.48	1-48[-]	.	.	.	.	.	.	.	.	.	.
GENE37571	SOAP_k35_C271171	.	.	GENE37571::SOAP_k35_C271171::g.172::m.40	1-40[+]	.	.	.	.	.	.	.	.	.	.
GENE35630	SOAP_k35_C271575	.	.	GENE35630::SOAP_k35_C271575::g.172::m.46	1-46[-]	.	.	.	.	.	.	.	.	.	.
GENE36253	SOAP_k35_C271645	.	.	GENE36253::SOAP_k35_C271645::g.172::m.44	1-44[-]	.	.	.	.	.	.	.	.	.	.
GENE34110	SOAP_k35_C271743	.	.	GENE34110::SOAP_k35_C271743::g.172::m.51	1-51[-]	.	.	.	.	.	.	.	.	.	.
GENE36605	SOAP_k35_C271757	.	.	GENE36605::SOAP_k35_C271757::g.172::m.43	1-43[-]	.	.	.	.	.	.	.	.	.	.
GENE34382	SOAP_k35_C271783	.	.	GENE34382::SOAP_k35_C271783::g.172::m.50	1-50[+]	.	.	.	.	.	.	.	.	.	.
GENE35334	SOAP_k35_C272051	.	.	GENE35334::SOAP_k35_C272051::g.172::m.47	1-47[+]	.	.	.	.	.	.	.	.	.	.
GENE34383	SOAP_k35_C272161	.	.	GENE34383::SOAP_k35_C272161::g.172::m.50	1-50[+]	.	.	.	.	.	.	.	.	.	.
GENE36254	SOAP_k35_C272215	.	.	GENE36254::SOAP_k35_C272215::g.173::m.44	1-44[+]	.	.	.	.	.	.	.	.	.	.
GENE36606	SOAP_k35_C272229	.	.	GENE36606::SOAP_k35_C272229::g.173::m.43	1-43[+]	.	.	.	.	.	.	.	.	.	.
GENE34111	SOAP_k35_C272371	.	.	GENE34111::SOAP_k35_C272371::g.173::m.51	1-51[-]	.	.	.	.	.	.	.	.	.	.
GENE35927	SOAP_k35_C272401	.	.	GENE35927::SOAP_k35_C272401::g.173::m.45	1-45[-]	.	.	.	.	.	.	.	.	.	.
GENE36926	SOAP_k35_C272559	.	.	GENE36926::SOAP_k35_C272559::g.173::m.42	1-42[-]	.	.	.	.	.	.	.	.	.	.
GENE12721	SOAP_k35_C272985	.	.	GENE12721::SOAP_k35_C272985::g.173::m.55	1-55[+]	.	.	.	.	.	.	.	.	.	.
GENE32486	SOAP_k35_C273103	.	.	GENE32486::SOAP_k35_C273103::g.173::m.49	1-49[+]	.	.	.	.	.	.	.	.	.	.
GENE37572	SOAP_k35_C273341	.	.	GENE37572::SOAP_k35_C273341::g.173::m.40	1-40[-]	.	.	.	.	.	.	.	.	.	.
GENE33257	SOAP_k35_C273369	.	.	GENE33257::SOAP_k35_C273369::g.173::m.54	1-54[-]	.	.	.	.	.	.	.	.	.	.
GENE35631	SOAP_k35_C273405	.	.	GENE35631::SOAP_k35_C273405::g.173::m.46	1-46[-]	.	.	.	.	.	.	.	.	.	.
GENE36927	SOAP_k35_C273549	.	.	GENE36927::SOAP_k35_C273549::g.173::m.42	1-42[+]	.	.	.	.	.	.	.	.	.	.
GENE35016	SOAP_k35_C273975	.	.	GENE35016::SOAP_k35_C273975::g.174::m.48	1-48[-]	.	.	.	.	.	.	.	.	.	.
GENE33822	SOAP_k35_C273991	.	.	GENE33822::SOAP_k35_C273991::g.174::m.52	1-52[+]	.	.	.	.	.	.	.	.	.	.
GENE37273	SOAP_k35_C274033	.	.	GENE37273::SOAP_k35_C274033::g.174::m.41	1-41[+]	.	.	.	.	.	.	.	.	.	.
GENE36615	SOAP_k35_C274507	.	.	GENE36615::SOAP_k35_C274507::g.174::m.43	1-43[-]	.	.	.	.	.	.	.	.	.	.
GENE37583	SOAP_k35_C274569	.	.	GENE37583::SOAP_k35_C274569::g.174::m.40	1-40[+]	.	.	.	.	.	.	.	.	.	.
GENE35928	SOAP_k35_C274615	.	.	GENE35928::SOAP_k35_C274615::g.174::m.45	1-45[+]	.	.	.	.	.	.	.	.	.	.
GENE34717	SOAP_k35_C274857	.	.	GENE34717::SOAP_k35_C274857::g.174::m.49	1-49[-]	.	.	.	.	.	.	.	.	.	.
GENE36261	SOAP_k35_C274869	.	.	GENE36261::SOAP_k35_C274869::g.174::m.44	1-44[-]	.	.	.	.	.	.	.	.	.	.
GENE35632	SOAP_k35_C274901	.	.	GENE35632::SOAP_k35_C274901::g.174::m.46	1-46[-]	.	.	.	.	.	.	.	.	.	.
GENE33823	SOAP_k35_C274951	.	.	GENE33823::SOAP_k35_C274951::g.174::m.52	1-52[-]	.	.	.	.	.	.	.	.	.	.
GENE33543	SOAP_k35_C275055	.	.	GENE33543::SOAP_k35_C275055::g.174::m.53	1-53[+]	.	.	.	.	.	.	.	.	.	.
GENE37274	SOAP_k35_C275065	.	.	GENE37274::SOAP_k35_C275065::g.174::m.41	1-41[-]	.	.	.	.	.	.	.	.	.	.
GENE32735	SOAP_k35_C275079	.	.	GENE32735::SOAP_k35_C275079::g.174::m.56	1-56[+]	.	.	.	.	.	.	.	.	.	.
GENE34390	SOAP_k35_C275357	.	.	GENE34390::SOAP_k35_C275357::g.175::m.50	1-50[-]	.	.	.	.	.	.	.	.	.	.
GENE34721	SOAP_k35_C275507	.	.	GENE34721::SOAP_k35_C275507::g.175::m.49	1-49[-]	.	.	.	.	.	.	.	.	.	.
GENE37584	SOAP_k35_C275849	.	.	GENE37584::SOAP_k35_C275849::g.175::m.40	1-40[-]	.	.	.	.	.	.	.	.	.	.
GENE37275	SOAP_k35_C275943	.	.	GENE37275::SOAP_k35_C275943::g.175::m.41	1-41[-]	.	.	.	.	.	.	.	.	.	.
GENE36932	SOAP_k35_C275951	.	.	GENE36932::SOAP_k35_C275951::g.175::m.42	1-42[-]	.	.	.	.	.	.	.	.	.	.
GENE37585	SOAP_k35_C276517	.	.	GENE37585::SOAP_k35_C276517::g.175::m.40	1-40[-]	.	.	.	.	.	.	.	.	.	.
GENE37276	SOAP_k35_C276635	.	.	GENE37276::SOAP_k35_C276635::g.175::m.41	1-41[+]	.	.	.	.	.	.	.	.	.	.
GENE35637	SOAP_k35_C276641	.	.	GENE35637::SOAP_k35_C276641::g.175::m.46	1-46[-]	.	.	.	.	.	.	.	.	.	.
GENE35638	SOAP_k35_C276819	.	.	GENE35638::SOAP_k35_C276819::g.175::m.46	1-46[+]	.	.	.	.	.	.	.	.	.	.
GENE36616	SOAP_k35_C277089	.	.	GENE36616::SOAP_k35_C277089::g.176::m.43	1-43[+]	.	.	.	.	.	.	.	.	.	.
GENE34118	SOAP_k35_C277109	.	.	GENE34118::SOAP_k35_C277109::g.176::m.51	1-51[-]	.	.	.	.	.	.	.	.	.	.
GENE34722	SOAP_k35_C277177	.	.	GENE34722::SOAP_k35_C277177::g.176::m.49	1-49[+]	.	.	.	.	.	.	.	.	.	.
GENE35639	SOAP_k35_C277309	.	.	GENE35639::SOAP_k35_C277309::g.176::m.46	1-46[-]	.	.	.	.	.	.	.	.	.	.
GENE37283	SOAP_k35_C277549	.	.	GENE37283::SOAP_k35_C277549::g.176::m.41	1-41[-]	.	.	.	.	.	.	.	.	.	.
GENE33545	SOAP_k35_C277679	.	.	GENE33545::SOAP_k35_C277679::g.176::m.53	1-53[+]	.	.	.	.	.	.	.	.	.	.
GENE37602	SOAP_k35_C277763	.	.	GENE37602::SOAP_k35_C277763::g.176::m.40	1-40[+]	.	.	.	.	.	.	.	.	.	.
GENE35640	SOAP_k35_C277831	.	.	GENE35640::SOAP_k35_C277831::g.176::m.46	1-46[+]	.	.	.	.	.	.	.	.	.	.
GENE5655	SOAP_k35_C278153	.	.	GENE5655::SOAP_k35_C278153::g.176::m.52	1-52[+]	.	.	.	.	.	.	.	.	.	.
GENE37284	SOAP_k35_C278187	.	.	GENE37284::SOAP_k35_C278187::g.176::m.41	1-41[+]	.	.	.	.	.	.	.	.	.	.
GENE37603	SOAP_k35_C278315	.	.	GENE37603::SOAP_k35_C278315::g.176::m.40	1-40[+]	.	.	.	.	.	.	.	.	.	.
GENE37285	SOAP_k35_C278325	.	.	GENE37285::SOAP_k35_C278325::g.176::m.41	1-41[+]	.	.	.	.	.	.	.	.	.	.
GENE33825	SOAP_k35_C278405	.	.	GENE33825::SOAP_k35_C278405::g.176::m.52	1-52[+]	.	.	.	.	.	.	.	.	.	.
GENE36265	SOAP_k35_C278561	.	.	GENE36265::SOAP_k35_C278561::g.177::m.44	1-44[-]	.	.	.	.	.	.	.	.	.	.
GENE36942	SOAP_k35_C278865	.	.	GENE36942::SOAP_k35_C278865::g.177::m.42	1-42[-]	.	.	.	.	.	.	.	.	.	.
GENE36943	SOAP_k35_C278875	.	.	GENE36943::SOAP_k35_C278875::g.177::m.42	1-42[-]	.	.	.	.	.	.	.	.	.	.
GENE32465	SOAP_k35_C278915	.	.	GENE32465::SOAP_k35_C278915::g.177::m.57	1-57[-]	.	.	.	.	.	.	.	.	.	.
GENE35342	SOAP_k35_C279117	.	.	GENE35342::SOAP_k35_C279117::g.177::m.47	1-47[+]	.	.	.	.	.	.	.	.	.	.
GENE35343	SOAP_k35_C279489	.	.	GENE35343::SOAP_k35_C279489::g.177::m.47	1-47[+]	.	.	.	.	.	.	.	.	.	.
GENE34393	SOAP_k35_C279735	.	.	GENE34393::SOAP_k35_C279735::g.177::m.50	1-50[+]	.	.	.	.	.	.	.	.	.	.
GENE36629	SOAP_k35_C279793	.	.	GENE36629::SOAP_k35_C279793::g.177::m.43	1-43[-]	.	.	.	.	.	.	.	.	.	.
GENE37604	SOAP_k35_C279823	.	.	GENE37604::SOAP_k35_C279823::g.177::m.40	1-40[-]	.	.	.	.	.	.	.	.	.	.
GENE35647	SOAP_k35_C279965	.	.	GENE35647::SOAP_k35_C279965::g.177::m.46	1-46[-]	.	.	.	.	.	.	.	.	.	.
GENE37286	SOAP_k35_C279977	.	.	GENE37286::SOAP_k35_C279977::g.177::m.41	1-41[-]	.	.	.	.	.	.	.	.	.	.
GENE36630	SOAP_k35_C280039	.	.	GENE36630::SOAP_k35_C280039::g.178::m.43	1-43[+]	.	.	.	.	.	.	.	.	.	.
GENE35345	SOAP_k35_C280245	.	.	GENE35345::SOAP_k35_C280245::g.178::m.47	1-47[-]	.	.	.	.	.	.	.	.	.	.
GENE33827	SOAP_k35_C280261	.	.	GENE33827::SOAP_k35_C280261::g.178::m.52	1-52[-]	.	.	.	.	.	.	.	.	.	.
GENE37605	SOAP_k35_C280305	.	.	GENE37605::SOAP_k35_C280305::g.178::m.40	1-40[-]	.	.	.	.	.	.	.	.	.	.
GENE37606	SOAP_k35_C280375	.	.	GENE37606::SOAP_k35_C280375::g.178::m.40	1-40[+]	.	.	.	.	.	.	.	.	.	.
GENE33262	SOAP_k35_C280533	.	.	GENE33262::SOAP_k35_C280533::g.178::m.54	1-54[+]	.	.	.	.	.	.	.	.	.	.
GENE35934	SOAP_k35_C280543	.	.	GENE35934::SOAP_k35_C280543::g.178::m.45	1-45[-]	.	.	.	.	.	.	.	.	.	.
GENE35346	SOAP_k35_C280601	.	.	GENE35346::SOAP_k35_C280601::g.178::m.47	1-47[+]	.	.	.	.	.	.	.	.	.	.
GENE37294	SOAP_k35_C280709	.	.	GENE37294::SOAP_k35_C280709::g.178::m.41	1-41[+]	.	.	.	.	.	.	.	.	.	.
GENE36271	SOAP_k35_C280721	.	.	GENE36271::SOAP_k35_C280721::g.178::m.44	1-44[-]	.	.	.	.	.	.	.	.	.	.
GENE33546	SOAP_k35_C280811	.	.	GENE33546::SOAP_k35_C280811::g.178::m.53	1-53[+]	.	.	.	.	.	.	.	.	.	.
GENE35028	SOAP_k35_C280965	.	.	GENE35028::SOAP_k35_C280965::g.178::m.48	1-48[+]	.	.	.	.	.	.	.	.	.	.
GENE35347	SOAP_k35_C281005	.	.	GENE35347::SOAP_k35_C281005::g.178::m.47	1-47[-]	.	.	.	.	.	.	.	.	.	.
GENE36272	SOAP_k35_C281207	.	.	GENE36272::SOAP_k35_C281207::g.178::m.44	1-44[+]	.	.	.	.	.	.	.	.	.	.
GENE36631	SOAP_k35_C281507	.	.	GENE36631::SOAP_k35_C281507::g.178::m.43	1-43[-]	.	.	.	.	.	.	.	.	.	.
GENE34727	SOAP_k35_C281589	.	.	GENE34727::SOAP_k35_C281589::g.178::m.49	1-49[+]	.	.	.	.	.	.	.	.	.	.
GENE35935	SOAP_k35_C281625	.	.	GENE35935::SOAP_k35_C281625::g.179::m.45	1-45[-]	.	.	.	.	.	.	.	.	.	.
GENE34123	SOAP_k35_C281753	.	.	GENE34123::SOAP_k35_C281753::g.179::m.51	1-51[-]	.	.	.	.	.	.	.	.	.	.
GENE34733	SOAP_k35_C281815	.	.	GENE34733::SOAP_k35_C281815::g.179::m.49	1-49[-]	.	.	.	.	.	.	.	.	.	.
GENE35348	SOAP_k35_C281997	.	.	GENE35348::SOAP_k35_C281997::g.179::m.47	1-47[-]	.	.	.	.	.	.	.	.	.	.
GENE36640	SOAP_k35_C282083	.	.	GENE36640::SOAP_k35_C282083::g.179::m.43	1-43[+]	.	.	.	.	.	.	.	.	.	.
GENE36641	SOAP_k35_C282181	.	.	GENE36641::SOAP_k35_C282181::g.179::m.43	1-43[+]	.	.	.	.	.	.	.	.	.	.
GENE32228	SOAP_k35_C282237	.	.	GENE32228::SOAP_k35_C282237::g.179::m.58	1-58[-]	.	.	.	.	.	.	.	.	.	.
GENE37616	SOAP_k35_C282267	.	.	GENE37616::SOAP_k35_C282267::g.179::m.40	1-40[-]	.	.	.	SIGNAL^24^0.592	.	.	.	.	.	.
GENE34734	SOAP_k35_C282309	.	.	GENE34734::SOAP_k35_C282309::g.179::m.49	1-49[-]	.	.	.	.	.	.	.	.	.	.
GENE36944	SOAP_k35_C282325	.	.	GENE36944::SOAP_k35_C282325::g.179::m.42	1-42[+]	.	.	.	.	.	.	.	.	.	.
GENE37295	SOAP_k35_C282549	.	.	GENE37295::SOAP_k35_C282549::g.179::m.41	1-41[-]	.	.	.	.	.	.	.	.	.	.
GENE37296	SOAP_k35_C282573	.	.	GENE37296::SOAP_k35_C282573::g.179::m.41	1-41[-]	.	.	.	.	.	.	.	.	.	.
GENE35936	SOAP_k35_C282677	.	.	GENE35936::SOAP_k35_C282677::g.179::m.45	1-45[+]	.	.	.	.	.	.	.	.	.	.
GENE34735	SOAP_k35_C282775	.	.	GENE34735::SOAP_k35_C282775::g.179::m.49	1-49[-]	.	.	.	.	.	.	.	.	.	.
GENE34124	SOAP_k35_C282785	.	.	GENE34124::SOAP_k35_C282785::g.179::m.51	1-51[+]	.	.	.	.	.	.	.	.	.	.
GENE37617	SOAP_k35_C282941	.	.	GENE37617::SOAP_k35_C282941::g.179::m.40	1-40[-]	.	.	.	.	.	.	.	.	.	.
GENE34125	SOAP_k35_C282957	.	.	GENE34125::SOAP_k35_C282957::g.179::m.51	1-51[+]	.	.	.	.	.	.	.	.	.	.
GENE34398	SOAP_k35_C283141	.	.	GENE34398::SOAP_k35_C283141::g.180::m.50	1-50[-]	.	.	.	.	.	.	.	.	.	.
GENE33548	SOAP_k35_C283253	.	.	GENE33548::SOAP_k35_C283253::g.180::m.53	1-53[-]	.	.	.	.	.	.	.	.	.	.
GENE37297	SOAP_k35_C283389	.	.	GENE37297::SOAP_k35_C283389::g.180::m.41	1-41[-]	.	.	.	.	.	.	.	.	.	.
GENE33549	SOAP_k35_C283405	.	.	GENE33549::SOAP_k35_C283405::g.180::m.53	1-53[+]	.	.	.	.	.	.	.	.	.	.
GENE35650	SOAP_k35_C283447	.	.	GENE35650::SOAP_k35_C283447::g.180::m.46	1-46[+]	.	.	.	.	.	.	.	.	.	.
GENE33006	SOAP_k35_C283697	.	.	GENE33006::SOAP_k35_C283697::g.180::m.55	1-55[+]	.	.	.	SIGNAL^21^0.514	.	.	.	.	.	.
GENE37618	SOAP_k35_C283741	.	.	GENE37618::SOAP_k35_C283741::g.180::m.40	1-40[-]	.	.	.	.	.	.	.	.	.	.
GENE33263	SOAP_k35_C283763	.	.	GENE33263::SOAP_k35_C283763::g.180::m.54	1-54[-]	.	.	.	.	.	.	.	.	.	.
GENE35034	SOAP_k35_C283797	.	.	GENE35034::SOAP_k35_C283797::g.180::m.48	1-48[+]	.	.	.	.	.	.	.	.	.	.
GENE36273	SOAP_k35_C284051	.	.	GENE36273::SOAP_k35_C284051::g.180::m.44	1-44[-]	.	.	.	.	.	.	.	.	.	.
GENE35651	SOAP_k35_C284055	.	.	GENE35651::SOAP_k35_C284055::g.180::m.46	1-46[-]	.	.	.	.	.	.	.	.	.	.
GENE34399	SOAP_k35_C284101	.	.	GENE34399::SOAP_k35_C284101::g.180::m.50	1-50[+]	.	.	.	.	.	.	.	.	.	.
GENE34400	SOAP_k35_C284261	.	.	GENE34400::SOAP_k35_C284261::g.180::m.50	1-50[-]	.	.	.	.	.	.	.	.	.	.
GENE37298	SOAP_k35_C284525	.	.	GENE37298::SOAP_k35_C284525::g.180::m.41	1-41[-]	.	.	.	.	.	.	.	.	.	.
GENE35035	SOAP_k35_C284579	.	.	GENE35035::SOAP_k35_C284579::g.180::m.48	1-48[+]	.	.	.	.	.	.	.	.	.	.
GENE34131	SOAP_k35_C284617	.	.	GENE34131::SOAP_k35_C284617::g.180::m.51	1-51[-]	.	.	.	.	.	.	.	.	.	.
GENE36280	SOAP_k35_C284663	.	.	GENE36280::SOAP_k35_C284663::g.181::m.44	1-44[+]	.	.	.	.	.	.	.	.	.	.
GENE33832	SOAP_k35_C284677	.	.	GENE33832::SOAP_k35_C284677::g.181::m.52	1-52[-]	.	.	.	.	.	.	.	.	.	.
GENE35356	SOAP_k35_C284701	.	.	GENE35356::SOAP_k35_C284701::g.181::m.47	1-47[-]	.	.	.	SIGNAL^20^0.473	.	.	.	.	.	.
GENE36955	SOAP_k35_C284867	.	.	GENE36955::SOAP_k35_C284867::g.181::m.42	1-42[+]	.	.	.	.	.	.	.	.	.	.
GENE36956	SOAP_k35_C285025	.	.	GENE36956::SOAP_k35_C285025::g.181::m.42	1-42[+]	.	.	.	.	.	.	.	.	.	.
GENE36281	SOAP_k35_C285135	.	.	GENE36281::SOAP_k35_C285135::g.181::m.44	1-44[+]	.	.	.	.	.	.	.	.	.	.
GENE34407	SOAP_k35_C285221	.	.	GENE34407::SOAP_k35_C285221::g.181::m.50	1-50[+]	.	.	.	.	.	.	.	.	.	.
GENE33008	SOAP_k35_C285333	.	.	GENE33008::SOAP_k35_C285333::g.181::m.55	1-55[+]	.	.	.	.	.	.	.	.	.	.
GENE33551	SOAP_k35_C285545	.	.	GENE33551::SOAP_k35_C285545::g.181::m.53	1-53[+]	.	.	.	.	.	.	.	.	.	.
GENE34737	SOAP_k35_C285627	.	.	GENE34737::SOAP_k35_C285627::g.181::m.49	1-49[+]	.	.	.	.	.	.	.	.	.	.
GENE35357	SOAP_k35_C285869	.	.	GENE35357::SOAP_k35_C285869::g.181::m.47	1-47[-]	.	.	.	.	.	.	.	.	.	.
GENE36648	SOAP_k35_C285883	.	.	GENE36648::SOAP_k35_C285883::g.181::m.43	1-43[+]	.	.	.	.	.	.	.	.	.	.
GENE34134	SOAP_k35_C286675	.	.	GENE34134::SOAP_k35_C286675::g.182::m.51	1-51[-]	.	.	.	.	.	.	.	.	.	.
GENE35042	SOAP_k35_C286723	.	.	GENE35042::SOAP_k35_C286723::g.182::m.48	1-48[-]	.	.	.	.	.	.	.	.	.	.
GENE33552	SOAP_k35_C286741	.	.	GENE33552::SOAP_k35_C286741::g.182::m.53	1-53[-]	.	.	.	.	.	.	.	.	.	.
GENE35358	SOAP_k35_C286787	.	.	GENE35358::SOAP_k35_C286787::g.182::m.47	1-47[-]	.	.	.	.	.	.	.	.	.	.
GENE35953	SOAP_k35_C286811	.	.	GENE35953::SOAP_k35_C286811::g.182::m.45	1-45[-]	.	.	.	.	.	.	.	.	.	.
GENE34135	SOAP_k35_C286933	.	.	GENE34135::SOAP_k35_C286933::g.182::m.51	1-51[-]	.	.	.	.	.	.	.	.	.	.
GENE33553	SOAP_k35_C287309	.	.	GENE33553::SOAP_k35_C287309::g.182::m.53	1-53[+]	.	.	.	.	.	.	.	.	.	.
GENE35954	SOAP_k35_C287329	.	.	GENE35954::SOAP_k35_C287329::g.182::m.45	1-45[-]	.	.	.	.	.	.	.	.	.	.
GENE35955	SOAP_k35_C287499	.	.	GENE35955::SOAP_k35_C287499::g.182::m.45	1-45[+]	.	.	.	.	.	.	.	.	.	.
GENE37625	SOAP_k35_C287575	.	.	GENE37625::SOAP_k35_C287575::g.182::m.40	1-40[+]	.	.	.	.	.	.	.	.	.	.
GENE34408	SOAP_k35_C287655	.	.	GENE34408::SOAP_k35_C287655::g.182::m.50	1-50[+]	.	.	.	.	.	.	.	.	.	.
GENE35956	SOAP_k35_C287833	.	.	GENE35956::SOAP_k35_C287833::g.183::m.45	1-45[+]	.	.	.	.	.	.	.	.	.	.
GENE36962	SOAP_k35_C287897	.	.	GENE36962::SOAP_k35_C287897::g.183::m.42	1-42[-]	.	.	.	.	.	.	.	.	.	.
GENE31988	SOAP_k35_C287929	.	.	GENE31988::SOAP_k35_C287929::g.183::m.59	1-59[-]	.	.	.	.	.	.	.	.	.	.
GENE36963	SOAP_k35_C287969	.	.	GENE36963::SOAP_k35_C287969::g.183::m.42	1-42[+]	.	.	.	.	.	.	.	.	.	.
GENE37626	SOAP_k35_C288171	.	.	GENE37626::SOAP_k35_C288171::g.183::m.40	1-40[-]	.	.	.	.	.	.	.	.	.	.
GENE34136	SOAP_k35_C288445	.	.	GENE34136::SOAP_k35_C288445::g.183::m.51	1-51[-]	.	.	.	.	.	.	.	.	.	.
GENE34137	SOAP_k35_C288473	.	.	GENE34137::SOAP_k35_C288473::g.183::m.51	1-51[-]	.	.	.	.	.	.	.	.	.	.
GENE36283	SOAP_k35_C288641	.	.	GENE36283::SOAP_k35_C288641::g.183::m.44	1-44[+]	.	.	.	.	.	.	.	.	.	.
GENE6	SOAP_k35_C289047	.	.	GENE6::SOAP_k35_C289047::g.183::m.42	1-42[+]	.	.	.	.	.	.	.	.	.	.
GENE36649	SOAP_k35_C289141	.	.	GENE36649::SOAP_k35_C289141::g.183::m.43	1-43[+]	.	.	.	.	.	.	.	.	.	.
GENE35361	SOAP_k35_C289159	.	.	GENE35361::SOAP_k35_C289159::g.184::m.47	1-47[-]	.	.	.	.	.	.	.	.	.	.
GENE37320	SOAP_k35_C289203	.	.	GENE37320::SOAP_k35_C289203::g.184::m.41	1-41[+]	.	.	.	.	.	.	.	.	.	.
GENE35049	SOAP_k35_C289389	.	.	GENE35049::SOAP_k35_C289389::g.184::m.48	1-48[-]	.	.	.	.	.	.	.	.	.	.
GENE34739	SOAP_k35_C289435	.	.	GENE34739::SOAP_k35_C289435::g.184::m.49	1-49[+]	.	.	.	.	.	.	.	.	.	.
GENE35362	SOAP_k35_C289459	.	.	GENE35362::SOAP_k35_C289459::g.184::m.47	1-47[+]	.	.	.	.	.	.	.	.	.	.
GENE33556	SOAP_k35_C289523	.	.	GENE33556::SOAP_k35_C289523::g.184::m.53	1-53[+]	.	.	.	.	.	.	.	.	.	.
GENE35660	SOAP_k35_C289543	.	.	GENE35660::SOAP_k35_C289543::g.184::m.46	1-46[+]	.	.	.	.	.	.	.	.	.	.
GENE37321	SOAP_k35_C289659	.	.	GENE37321::SOAP_k35_C289659::g.184::m.41	1-41[-]	.	.	.	.	.	.	.	.	.	.
GENE36284	SOAP_k35_C289787	.	.	GENE36284::SOAP_k35_C289787::g.184::m.44	1-44[+]	.	.	.	.	.	.	.	.	.	.
GENE35050	SOAP_k35_C289829	.	.	GENE35050::SOAP_k35_C289829::g.184::m.48	1-48[-]	.	.	.	.	.	.	.	.	.	.
GENE32741	SOAP_k35_C290001	.	.	GENE32741::SOAP_k35_C290001::g.184::m.56	1-56[-]	.	.	.	.	.	.	.	.	.	.
GENE35661	SOAP_k35_C290111	.	.	GENE35661::SOAP_k35_C290111::g.184::m.46	1-46[-]	.	.	.	.	.	.	.	.	.	.
GENE35957	SOAP_k35_C290227	.	.	GENE35957::SOAP_k35_C290227::g.184::m.45	1-45[+]	.	.	.	.	.	.	.	.	.	.
GENE35662	SOAP_k35_C290247	.	.	GENE35662::SOAP_k35_C290247::g.184::m.46	1-46[-]	.	.	.	.	.	.	.	.	.	.
GENE35967	SOAP_k35_C290579	.	.	GENE35967::SOAP_k35_C290579::g.185::m.45	1-45[-]	.	.	.	.	.	.	.	.	.	.
GENE33016	SOAP_k35_C290815	.	.	GENE33016::SOAP_k35_C290815::g.185::m.55	1-55[-]	.	.	.	SIGNAL^17^0.587	.	.	.	.	.	.
GENE35968	SOAP_k35_C291091	.	.	GENE35968::SOAP_k35_C291091::g.185::m.45	1-45[-]	.	.	.	.	.	.	.	.	.	.
GENE34740	SOAP_k35_C291293	.	.	GENE34740::SOAP_k35_C291293::g.185::m.49	1-49[+]	.	.	.	.	.	.	.	.	.	.
GENE35969	SOAP_k35_C291429	.	.	GENE35969::SOAP_k35_C291429::g.185::m.45	1-45[-]	.	.	.	.	.	.	.	.	.	.
GENE37641	SOAP_k35_C291433	.	.	GENE37641::SOAP_k35_C291433::g.185::m.40	1-40[-]	.	.	.	.	.	.	.	.	.	.
GENE35970	SOAP_k35_C291483	.	.	GENE35970::SOAP_k35_C291483::g.185::m.45	1-45[+]	.	.	.	.	.	.	.	.	.	.
GENE34424	SOAP_k35_C291863	.	.	GENE34424::SOAP_k35_C291863::g.185::m.50	1-50[-]	.	.	.	.	.	.	.	.	.	.
GENE36657	SOAP_k35_C291891	.	.	GENE36657::SOAP_k35_C291891::g.185::m.43	1-43[-]	.	.	.	.	.	.	.	.	.	.
GENE36658	SOAP_k35_C291937	.	.	GENE36658::SOAP_k35_C291937::g.185::m.43	1-43[-]	.	.	.	SIGNAL^13^0.559	.	.	.	.	.	.
GENE37327	SOAP_k35_C292337	.	.	GENE37327::SOAP_k35_C292337::g.186::m.41	1-41[-]	.	.	.	.	.	.	.	.	.	.
GENE36662	SOAP_k35_C292425	.	.	GENE36662::SOAP_k35_C292425::g.186::m.43	1-43[-]	.	.	.	.	.	.	.	.	.	.
GENE35051	SOAP_k35_C292443	.	.	GENE35051::SOAP_k35_C292443::g.186::m.48	1-48[-]	.	.	.	.	.	.	.	.	.	.
GENE35052	SOAP_k35_C292521	.	.	GENE35052::SOAP_k35_C292521::g.186::m.48	1-48[-]	.	.	.	.	.	.	.	.	.	.
GENE34425	SOAP_k35_C292565	.	.	GENE34425::SOAP_k35_C292565::g.186::m.50	1-50[-]	.	.	.	.	.	.	.	.	.	.
GENE34426	SOAP_k35_C292775	.	.	GENE34426::SOAP_k35_C292775::g.186::m.50	1-50[+]	.	.	.	.	.	.	.	.	.	.
GENE34143	SOAP_k35_C292843	.	.	GENE34143::SOAP_k35_C292843::g.186::m.51	1-51[+]	.	.	.	.	.	.	.	.	.	.
GENE37328	SOAP_k35_C292857	.	.	GENE37328::SOAP_k35_C292857::g.186::m.41	1-41[+]	.	.	.	.	.	.	.	.	.	.
GENE34427	SOAP_k35_C292947	.	.	GENE34427::SOAP_k35_C292947::g.186::m.50	1-50[+]	.	.	.	.	.	.	.	.	.	.
GENE37329	SOAP_k35_C292993	.	.	GENE37329::SOAP_k35_C292993::g.186::m.41	1-41[+]	.	.	.	.	.	.	.	.	.	.
GENE35053	SOAP_k35_C293125	.	.	GENE35053::SOAP_k35_C293125::g.186::m.48	1-48[-]	.	.	.	.	.	.	.	.	.	.
GENE37330	SOAP_k35_C293195	.	.	GENE37330::SOAP_k35_C293195::g.186::m.41	1-41[+]	.	.	.	.	.	.	.	.	.	.
GENE36289	SOAP_k35_C293367	.	.	GENE36289::SOAP_k35_C293367::g.187::m.44	1-44[+]	.	.	.	.	.	.	.	.	.	.
GENE35365	SOAP_k35_C293393	.	.	GENE35365::SOAP_k35_C293393::g.187::m.47	1-47[+]	.	.	.	.	.	.	.	.	.	.
GENE37657	SOAP_k35_C293459	.	.	GENE37657::SOAP_k35_C293459::g.187::m.40	1-40[+]	.	.	.	.	.	.	.	.	.	.
GENE35163	SOAP_k35_C293513	.	.	GENE35163::SOAP_k35_C293513::g.187::m.41	1-41[+]	.	.	.	.	.	.	.	.	.	.
GENE36975	SOAP_k35_C293693	.	.	GENE36975::SOAP_k35_C293693::g.187::m.42	1-42[+]	.	.	.	.	.	.	.	.	.	.
GENE36290	SOAP_k35_C293767	.	.	GENE36290::SOAP_k35_C293767::g.187::m.44	1-44[-]	.	.	.	.	.	.	.	.	.	.
GENE36291	SOAP_k35_C293785	.	.	GENE36291::SOAP_k35_C293785::g.187::m.44	1-44[+]	.	.	.	.	.	.	.	.	.	.
GENE33021	SOAP_k35_C294021	.	.	GENE33021::SOAP_k35_C294021::g.187::m.55	1-55[+]	.	.	.	.	.	.	.	.	.	.
GENE32467	SOAP_k35_C294077	.	.	GENE32467::SOAP_k35_C294077::g.187::m.57	1-57[+]	.	.	.	.	.	.	.	.	.	.
GENE32468	SOAP_k35_C294277	.	.	GENE32468::SOAP_k35_C294277::g.187::m.57	1-57[+]	.	.	.	.	.	.	.	.	.	.
GENE36292	SOAP_k35_C294391	.	.	GENE36292::SOAP_k35_C294391::g.187::m.44	1-44[-]	.	.	.	.	.	.	.	.	.	.
GENE33022	SOAP_k35_C294447	.	.	GENE33022::SOAP_k35_C294447::g.187::m.55	1-55[+]	.	.	.	.	.	.	.	.	.	.
GENE36976	SOAP_k35_C294479	.	.	GENE36976::SOAP_k35_C294479::g.187::m.42	1-42[-]	.	.	.	.	.	.	.	.	.	.
GENE34431	SOAP_k35_C294627	.	.	GENE34431::SOAP_k35_C294627::g.187::m.50	1-50[-]	.	.	.	.	.	.	.	.	.	.
GENE32469	SOAP_k35_C294757	.	.	GENE32469::SOAP_k35_C294757::g.188::m.57	1-57[+]	.	.	.	.	.	.	.	.	.	.
GENE35978	SOAP_k35_C294839	.	.	GENE35978::SOAP_k35_C294839::g.188::m.45	1-45[-]	.	.	.	.	.	.	.	.	.	.
GENE36977	SOAP_k35_C294885	.	.	GENE36977::SOAP_k35_C294885::g.188::m.42	1-42[-]	.	.	.	.	.	.	.	.	.	.
GENE36663	SOAP_k35_C294945	.	.	GENE36663::SOAP_k35_C294945::g.188::m.43	1-43[+]	.	.	.	.	.	.	.	.	.	.
GENE37658	SOAP_k35_C295047	.	.	GENE37658::SOAP_k35_C295047::g.188::m.40	1-40[-]	.	.	.	.	.	.	.	.	.	.
GENE36664	SOAP_k35_C295067	.	.	GENE36664::SOAP_k35_C295067::g.188::m.43	1-43[+]	.	.	.	.	.	.	.	.	.	.
GENE34148	SOAP_k35_C295121	.	.	GENE34148::SOAP_k35_C295121::g.188::m.51	1-51[-]	.	.	.	.	.	.	.	.	.	.
GENE36304	SOAP_k35_C295143	.	.	GENE36304::SOAP_k35_C295143::g.188::m.44	1-44[-]	.	.	.	.	.	.	.	.	.	.
GENE37331	SOAP_k35_C295313	.	.	GENE37331::SOAP_k35_C295313::g.188::m.41	1-41[-]	.	.	.	.	.	.	.	.	.	.
GENE36305	SOAP_k35_C295437	.	.	GENE36305::SOAP_k35_C295437::g.188::m.44	1-44[+]	.	.	.	.	.	.	.	.	.	.
GENE35979	SOAP_k35_C295593	.	.	GENE35979::SOAP_k35_C295593::g.188::m.45	1-45[-]	.	.	.	.	.	.	.	.	.	.
GENE33846	SOAP_k35_C295619	.	.	GENE33846::SOAP_k35_C295619::g.188::m.52	1-52[-]	.	.	.	.	.	.	.	.	.	.
GENE37332	SOAP_k35_C295823	.	.	GENE37332::SOAP_k35_C295823::g.188::m.41	1-41[+]	.	.	.	.	.	.	.	.	.	.
GENE35059	SOAP_k35_C295901	.	.	GENE35059::SOAP_k35_C295901::g.188::m.48	1-48[+]	.	.	.	.	.	.	.	.	.	.
GENE7534	SOAP_k35_C296147	.	.	GENE7534::SOAP_k35_C296147::g.189::m.41	1-41[+]	.	.	.	.	.	.	.	.	.	.
GENE35062	SOAP_k35_C296217	.	.	GENE35062::SOAP_k35_C296217::g.189::m.48	1-48[-]	.	.	.	.	.	.	.	.	.	.
GENE35372	SOAP_k35_C296411	.	.	GENE35372::SOAP_k35_C296411::g.189::m.47	1-47[+]	.	.	.	.	.	.	.	.	.	.
GENE33273	SOAP_k35_C296587	.	.	GENE33273::SOAP_k35_C296587::g.189::m.54	1-54[+]	.	.	.	.	.	.	.	.	.	.
GENE33847	SOAP_k35_C296745	.	.	GENE33847::SOAP_k35_C296745::g.189::m.52	1-52[+]	.	.	.	.	.	.	.	.	.	.
GENE34432	SOAP_k35_C296847	.	.	GENE34432::SOAP_k35_C296847::g.189::m.50	1-50[+]	.	.	.	.	.	.	.	.	.	.
GENE34746	SOAP_k35_C296939	.	.	GENE34746::SOAP_k35_C296939::g.189::m.49	1-49[+]	.	.	.	.	.	.	.	.	.	.
GENE33274	SOAP_k35_C297065	.	.	GENE33274::SOAP_k35_C297065::g.189::m.54	1-54[-]	.	.	.	.	.	.	.	.	.	.
GENE36679	SOAP_k35_C297075	.	.	GENE36679::SOAP_k35_C297075::g.189::m.43	1-43[-]	.	.	.	.	.	.	.	.	.	.
GENE33028	SOAP_k35_C297079	.	.	GENE33028::SOAP_k35_C297079::g.189::m.55	1-55[-]	.	.	.	.	.	.	.	.	.	.
GENE37659	SOAP_k35_C297213	.	.	GENE37659::SOAP_k35_C297213::g.189::m.40	1-40[-]	.	.	.	.	.	.	.	.	.	.
GENE36978	SOAP_k35_C297301	.	.	GENE36978::SOAP_k35_C297301::g.189::m.42	1-42[+]	.	.	.	.	.	.	.	.	.	.
GENE32743	SOAP_k35_C297513	.	.	GENE32743::SOAP_k35_C297513::g.190::m.56	1-56[-]	.	.	.	.	.	.	.	.	.	.
GENE37670	SOAP_k35_C297523	.	.	GENE37670::SOAP_k35_C297523::g.190::m.40	1-40[-]	.	.	.	.	.	.	.	.	.	.
GENE35983	SOAP_k35_C297551	.	.	GENE35983::SOAP_k35_C297551::g.190::m.45	1-45[-]	.	.	.	.	.	.	.	.	.	.
GENE37342	SOAP_k35_C297635	.	.	GENE37342::SOAP_k35_C297635::g.190::m.41	1-41[+]	.	.	.	.	.	.	.	.	.	.
GENE34750	SOAP_k35_C297659	.	.	GENE34750::SOAP_k35_C297659::g.190::m.49	1-49[-]	.	.	.	.	.	.	.	.	.	.
GENE36680	SOAP_k35_C297753	.	.	GENE36680::SOAP_k35_C297753::g.190::m.43	1-43[-]	.	.	.	.	.	.	.	.	.	.
GENE33851	SOAP_k35_C297841	.	.	GENE33851::SOAP_k35_C297841::g.190::m.52	1-52[+]	.	.	.	.	.	.	.	.	.	.
GENE31991	SOAP_k35_C297881	.	.	GENE31991::SOAP_k35_C297881::g.190::m.59	1-59[-]	.	.	.	.	.	.	.	.	.	.
GENE33852	SOAP_k35_C297899	CSKI2_MOUSE^CSKI2_MOUSE^Q:36-188,H:1-51^72.549%ID^E:5.36e-19^RecName:_Full=Caskin-2;^Eukaryota;_Metazoa;_Chordata;_Craniata;_Vertebrata;_Euteleostomi;_Mammalia;_Eutheria;_Euarchontoglires;_Glires;_Rodentia;_Myomorpha;_Muroidea;_Muridae;_Murinae;_Mus;_Mus	.	GENE33852::SOAP_k35_C297899::g.190::m.52	1-52[-]	.	.	.	.	.	.	.	.	.	.
GENE35375	SOAP_k35_C297973	.	.	GENE35375::SOAP_k35_C297973::g.190::m.47	1-47[+]	.	.	.	.	.	.	.	.	.	.
GENE37671	SOAP_k35_C297985	.	.	GENE37671::SOAP_k35_C297985::g.190::m.40	1-40[-]	.	.	.	.	.	.	.	.	.	.
GENE35984	SOAP_k35_C298263	.	.	GENE35984::SOAP_k35_C298263::g.190::m.45	1-45[-]	.	.	.	.	.	.	.	.	.	.
GENE35985	SOAP_k35_C298289	.	.	GENE35985::SOAP_k35_C298289::g.190::m.45	1-45[-]	.	.	.	.	.	.	.	.	.	.
GENE32744	SOAP_k35_C298309	.	.	GENE32744::SOAP_k35_C298309::g.190::m.56	1-56[-]	.	.	.	.	.	.	.	.	.	.
GENE33029	SOAP_k35_C298319	.	.	GENE33029::SOAP_k35_C298319::g.190::m.55	1-55[+]	.	.	.	.	.	.	.	.	.	.
GENE34433	SOAP_k35_C298413	.	.	GENE34433::SOAP_k35_C298413::g.190::m.50	1-50[+]	.	.	.	.	.	.	.	.	.	.
GENE37343	SOAP_k35_C298477	.	.	GENE37343::SOAP_k35_C298477::g.190::m.41	1-41[+]	.	.	.	.	.	.	.	.	.	.
GENE36990	SOAP_k35_C298595	.	.	GENE36990::SOAP_k35_C298595::g.190::m.42	1-42[-]	.	.	.	.	.	.	.	.	.	.
GENE34751	SOAP_k35_C298611	.	.	GENE34751::SOAP_k35_C298611::g.190::m.49	1-49[-]	.	.	.	SIGNAL^29^0.529	.	.	.	.	.	.
GENE37672	SOAP_k35_C298659	.	.	GENE37672::SOAP_k35_C298659::g.190::m.40	1-40[-]	.	.	.	.	.	.	.	.	.	.
GENE34358	SOAP_k35_C298723	.	.	GENE34358::SOAP_k35_C298723::g.191::m.51	1-51[-]	.	.	.	.	.	.	.	.	.	.
GENE34153	SOAP_k35_C298781	.	.	GENE34153::SOAP_k35_C298781::g.191::m.51	1-51[-]	.	.	.	.	.	.	.	.	.	.
GENE36991	SOAP_k35_C298799	.	.	GENE36991::SOAP_k35_C298799::g.191::m.42	1-42[-]	.	.	.	.	.	.	.	.	.	.
GENE35681	SOAP_k35_C298851	.	.	GENE35681::SOAP_k35_C298851::g.191::m.46	1-46[+]	.	.	.	.	.	.	.	.	.	.
GENE37673	SOAP_k35_C298871	.	.	GENE37673::SOAP_k35_C298871::g.191::m.40	1-40[+]	.	.	.	.	.	.	.	.	.	.
GENE36992	SOAP_k35_C298995	.	.	GENE36992::SOAP_k35_C298995::g.191::m.42	1-42[-]	.	.	.	.	.	.	.	.	.	.
GENE32470	SOAP_k35_C299105	.	.	GENE32470::SOAP_k35_C299105::g.191::m.57	1-57[-]	.	.	.	.	.	.	.	.	.	.
GENE36993	SOAP_k35_C299271	.	.	GENE36993::SOAP_k35_C299271::g.191::m.42	1-42[-]	.	.	.	.	.	.	.	.	.	.
GENE28491	SOAP_k35_C299419	.	.	GENE28491::SOAP_k35_C299419::g.191::m.59	1-59[+]	.	.	.	.	.	.	.	.	.	.
GENE34154	SOAP_k35_C299463	.	.	GENE34154::SOAP_k35_C299463::g.191::m.51	1-51[-]	.	.	.	.	.	.	.	.	.	.
GENE33853	SOAP_k35_C299491	.	.	GENE33853::SOAP_k35_C299491::g.191::m.52	1-52[+]	.	.	.	.	.	.	.	.	.	.
GENE36994	SOAP_k35_C299589	.	.	GENE36994::SOAP_k35_C299589::g.191::m.42	1-42[-]	.	.	.	.	.	.	.	.	.	.
GENE34752	SOAP_k35_C299711	.	.	GENE34752::SOAP_k35_C299711::g.191::m.49	1-49[-]	.	.	.	.	.	.	.	.	.	.
GENE35376	SOAP_k35_C299729	.	.	GENE35376::SOAP_k35_C299729::g.191::m.47	1-47[-]	.	.	.	.	.	.	.	.	.	.
GENE36322	SOAP_k35_C299813	.	.	GENE36322::SOAP_k35_C299813::g.191::m.44	1-44[+]	.	.	.	.	.	.	.	.	.	.
GENE32471	SOAP_k35_C299823	.	.	GENE32471::SOAP_k35_C299823::g.191::m.57	1-57[+]	.	.	.	.	.	.	.	.	.	.
GENE36995	SOAP_k35_C299927	.	.	GENE36995::SOAP_k35_C299927::g.191::m.42	1-42[-]	.	.	.	.	.	.	.	.	.	.
GENE31756	SOAP_k35_C300305	.	.	GENE31756::SOAP_k35_C300305::g.192::m.60	1-60[-]	.	.	.	SIGNAL^19^0.576	.	.	.	.	.	.
GENE35377	SOAP_k35_C300325	.	.	GENE35377::SOAP_k35_C300325::g.192::m.47	1-47[+]	.	.	.	.	.	.	.	.	.	.
GENE32233	SOAP_k35_C300379	.	.	GENE32233::SOAP_k35_C300379::g.192::m.58	1-58[-]	.	.	.	.	.	.	.	.	.	.
GENE36689	SOAP_k35_C300559	.	.	GENE36689::SOAP_k35_C300559::g.192::m.43	1-43[-]	.	.	.	.	.	.	.	.	.	.
GENE36996	SOAP_k35_C300613	.	.	GENE36996::SOAP_k35_C300613::g.192::m.42	1-42[+]	.	.	.	.	.	.	.	.	.	.
GENE31757	SOAP_k35_C300667	.	.	GENE31757::SOAP_k35_C300667::g.192::m.60	1-60[+]	.	.	.	.	.	.	.	.	.	.
GENE36997	SOAP_k35_C300747	.	.	GENE36997::SOAP_k35_C300747::g.192::m.42	1-42[+]	.	.	.	.	.	.	.	.	.	.
GENE35682	SOAP_k35_C301037	.	.	GENE35682::SOAP_k35_C301037::g.192::m.46	1-46[+]	.	.	.	.	.	.	.	.	.	.
GENE36690	SOAP_k35_C301077	.	.	GENE36690::SOAP_k35_C301077::g.192::m.43	1-43[-]	.	.	.	.	.	.	.	.	.	.
GENE34437	SOAP_k35_C301091	.	.	GENE34437::SOAP_k35_C301091::g.192::m.50	1-50[-]	.	.	.	.	.	.	.	.	.	.
GENE37674	SOAP_k35_C301189	.	.	GENE37674::SOAP_k35_C301189::g.192::m.40	1-40[+]	.	.	.	.	.	.	.	.	.	.
GENE35378	SOAP_k35_C301231	.	.	GENE35378::SOAP_k35_C301231::g.192::m.47	1-47[+]	.	.	.	.	.	.	.	.	.	.
GENE33856	SOAP_k35_C301245	.	.	GENE33856::SOAP_k35_C301245::g.192::m.52	1-52[+]	.	.	.	.	.	.	.	.	.	.
GENE35993	SOAP_k35_C301269	.	.	GENE35993::SOAP_k35_C301269::g.192::m.45	1-45[-]	.	.	.	.	.	.	.	.	.	.
GENE33031	SOAP_k35_C301357	.	.	GENE33031::SOAP_k35_C301357::g.193::m.55	1-55[-]	.	.	.	.	.	.	.	.	.	.
GENE33857	SOAP_k35_C301425	.	.	GENE33857::SOAP_k35_C301425::g.193::m.52	1-52[-]	.	.	.	.	.	.	.	.	.	.
GENE32474	SOAP_k35_C301495	VNG2B_XENLA^VNG2B_XENLA^Q:191-3,H:204-266^65.079%ID^E:3.1e-22^RecName:_Full=Vang-like_protein_2-B;^Eukaryota;_Metazoa;_Chordata;_Craniata;_Vertebrata;_Euteleostomi;_Amphibia;_Batrachia;_Anura;_Pipoidea;_Pipidae;_Xenopodinae;_Xenopus;_Xenopus	.	GENE32474::SOAP_k35_C301495::g.193::m.57	1-57[-]	.	.	.	.	.	.	.	.	.	.
GENE35385	SOAP_k35_C301505	.	.	GENE35385::SOAP_k35_C301505::g.193::m.47	1-47[-]	.	.	.	.	.	.	.	.	.	.
GENE35994	SOAP_k35_C301747	.	.	GENE35994::SOAP_k35_C301747::g.193::m.45	1-45[-]	.	.	.	.	.	.	.	.	.	.
GENE33565	SOAP_k35_C301777	.	.	GENE33565::SOAP_k35_C301777::g.193::m.53	1-53[+]	.	.	.	.	.	.	.	.	.	.
GENE33566	SOAP_k35_C301939	.	.	GENE33566::SOAP_k35_C301939::g.193::m.53	1-53[+]	.	.	.	.	.	.	.	.	.	.
GENE37355	SOAP_k35_C301959	.	.	GENE37355::SOAP_k35_C301959::g.193::m.41	1-41[+]	.	.	.	.	.	.	.	.	.	.
GENE35386	SOAP_k35_C302113	.	.	GENE35386::SOAP_k35_C302113::g.193::m.47	1-47[+]	.	.	.	.	.	.	.	.	.	.
GENE36691	SOAP_k35_C302117	.	.	GENE36691::SOAP_k35_C302117::g.193::m.43	1-43[+]	.	.	.	.	.	.	.	.	.	.
GENE31993	SOAP_k35_C302133	.	.	GENE31993::SOAP_k35_C302133::g.193::m.59	1-59[+]	.	.	.	.	.	.	.	.	.	.
GENE34159	SOAP_k35_C302155	.	.	GENE34159::SOAP_k35_C302155::g.193::m.51	1-51[-]	.	.	.	.	.	.	.	.	.	.
GENE33032	SOAP_k35_C302163	.	.	GENE33032::SOAP_k35_C302163::g.193::m.55	1-55[-]	.	.	.	.	.	.	.	.	.	.
GENE31411	SOAP_k35_C302219	.	.	GENE31411::SOAP_k35_C302219::g.193::m.60	1-60[+]	.	.	.	.	.	.	.	.	.	.
GENE35683	SOAP_k35_C302275	.	.	GENE35683::SOAP_k35_C302275::g.193::m.46	1-46[+]	.	.	.	.	.	.	.	.	.	.
GENE35684	SOAP_k35_C302299	.	.	GENE35684::SOAP_k35_C302299::g.193::m.46	1-46[-]	.	.	.	.	.	.	.	.	.	.
GENE37688	SOAP_k35_C302323	.	.	GENE37688::SOAP_k35_C302323::g.193::m.40	1-40[+]	.	.	.	.	.	.	.	.	.	.
GENE35069	SOAP_k35_C302377	.	.	GENE35069::SOAP_k35_C302377::g.193::m.48	1-48[+]	.	.	.	SIGNAL^19^0.511	.	.	.	.	.	.
GENE37379	SOAP_k35_C302383	.	.	GENE37379::SOAP_k35_C302383::g.193::m.41	1-41[+]	.	.	.	.	.	.	.	.	.	.
GENE28788	SOAP_k35_C302399	.	.	GENE28788::SOAP_k35_C302399::g.193::m.48	1-48[+]	.	.	.	.	.	.	.	.	.	.
GENE35387	SOAP_k35_C302433	.	.	GENE35387::SOAP_k35_C302433::g.193::m.47	1-47[+]	.	.	.	.	.	.	.	.	.	.
GENE32746	SOAP_k35_C302449	.	.	GENE32746::SOAP_k35_C302449::g.193::m.56	1-56[+]	.	.	.	.	.	.	.	.	.	.
GENE35070	SOAP_k35_C302483	.	.	GENE35070::SOAP_k35_C302483::g.193::m.48	1-48[-]	.	.	.	.	.	.	.	.	.	.
GENE34759	SOAP_k35_C302499	.	.	GENE34759::SOAP_k35_C302499::g.193::m.49	1-49[+]	.	.	.	.	.	.	.	.	.	.
GENE37689	SOAP_k35_C302707	.	.	GENE37689::SOAP_k35_C302707::g.194::m.40	1-40[+]	.	.	.	.	.	.	.	.	.	.
GENE33860	SOAP_k35_C302761	.	.	GENE33860::SOAP_k35_C302761::g.194::m.52	1-52[-]	.	.	.	.	.	.	.	.	.	.
GENE36326	SOAP_k35_C302953	.	.	GENE36326::SOAP_k35_C302953::g.194::m.44	1-44[+]	.	.	.	.	.	.	.	.	.	.
GENE35388	SOAP_k35_C303095	.	.	GENE35388::SOAP_k35_C303095::g.194::m.47	1-47[-]	.	.	.	.	.	.	.	.	.	.
GENE37690	SOAP_k35_C303283	.	.	GENE37690::SOAP_k35_C303283::g.194::m.40	1-40[+]	.	.	.	.	.	.	.	.	.	.
GENE35692	SOAP_k35_C303313	.	.	GENE35692::SOAP_k35_C303313::g.194::m.46	1-46[-]	.	.	.	.	.	.	.	.	.	.
GENE33036	SOAP_k35_C303327	.	.	GENE33036::SOAP_k35_C303327::g.194::m.55	1-55[+]	.	.	.	.	.	.	.	.	.	.
GENE35693	SOAP_k35_C303341	.	.	GENE35693::SOAP_k35_C303341::g.194::m.46	1-46[-]	.	.	.	.	.	.	.	.	.	.
GENE33041	SOAP_k35_C303361	.	.	GENE33041::SOAP_k35_C303361::g.194::m.55	1-55[+]	.	.	.	.	.	.	.	.	.	.
GENE34760	SOAP_k35_C303479	.	.	GENE34760::SOAP_k35_C303479::g.194::m.49	1-49[+]	.	.	.	.	.	.	.	.	.	.
GENE35389	SOAP_k35_C303707	.	.	GENE35389::SOAP_k35_C303707::g.194::m.47	1-47[-]	.	.	.	SIGNAL^21^0.638	.	.	.	.	.	.
GENE34761	SOAP_k35_C303805	.	.	GENE34761::SOAP_k35_C303805::g.194::m.49	1-49[+]	.	.	.	.	.	.	.	.	.	.
GENE32235	SOAP_k35_C303823	.	.	GENE32235::SOAP_k35_C303823::g.194::m.58	1-58[-]	.	.	.	.	.	.	.	.	.	.
GENE34442	SOAP_k35_C303843	.	.	GENE34442::SOAP_k35_C303843::g.194::m.50	1-50[-]	.	.	.	SIGNAL^16^0.583	.	.	.	.	.	.
GENE35398	SOAP_k35_C303927	.	.	GENE35398::SOAP_k35_C303927::g.195::m.47	1-47[-]	.	.	.	.	.	.	.	.	.	.
GENE33283	SOAP_k35_C304025	.	.	GENE33283::SOAP_k35_C304025::g.195::m.54	1-54[+]	.	.	.	.	.	.	.	.	.	.
GENE34443	SOAP_k35_C304077	.	.	GENE34443::SOAP_k35_C304077::g.195::m.50	1-50[-]	.	.	.	.	.	.	.	.	.	.
GENE36004	SOAP_k35_C304217	.	.	GENE36004::SOAP_k35_C304217::g.195::m.45	1-45[-]	.	.	.	.	.	.	.	.	.	.
GENE32750	SOAP_k35_C304297	.	.	GENE32750::SOAP_k35_C304297::g.195::m.56	1-56[+]	.	.	.	.	.	.	.	.	.	.
GENE36704	SOAP_k35_C304377	.	.	GENE36704::SOAP_k35_C304377::g.195::m.43	1-43[-]	.	.	.	.	.	.	.	.	.	.
GENE33284	SOAP_k35_C304399	.	.	GENE33284::SOAP_k35_C304399::g.195::m.54	1-54[+]	.	.	.	.	.	.	.	.	.	.
GENE35074	SOAP_k35_C304403	.	.	GENE35074::SOAP_k35_C304403::g.195::m.48	1-48[-]	.	.	.	.	.	.	.	.	.	.
GENE31558	SOAP_k35_C304537	.	.	GENE31558::SOAP_k35_C304537::g.195::m.61	1-61[+]	.	.	.	.	.	.	.	.	.	.
GENE6037	SOAP_k35_C304597	.	.	GENE6037::SOAP_k35_C304597::g.195::m.57	1-57[-]	.	.	.	.	.	.	.	.	.	.
GENE33037	SOAP_k35_C304719	.	.	GENE33037::SOAP_k35_C304719::g.195::m.55	1-55[+]	.	.	.	.	.	.	.	.	.	.
GENE34444	SOAP_k35_C304743	.	.	GENE34444::SOAP_k35_C304743::g.195::m.50	1-50[-]	.	.	.	.	.	.	.	.	.	.
GENE36705	SOAP_k35_C304759	.	.	GENE36705::SOAP_k35_C304759::g.195::m.43	1-43[+]	.	.	.	.	.	.	.	.	.	.
GENE35399	SOAP_k35_C304895	.	.	GENE35399::SOAP_k35_C304895::g.195::m.47	1-47[+]	.	.	.	.	.	.	.	.	.	.
GENE33861	SOAP_k35_C304933	.	.	GENE33861::SOAP_k35_C304933::g.195::m.52	1-52[-]	.	.	.	.	.	.	.	.	.	.
GENE37369	SOAP_k35_C304935	.	.	GENE37369::SOAP_k35_C304935::g.195::m.41	1-41[+]	.	.	.	.	.	.	.	.	.	.
GENE32239	SOAP_k35_C305021	.	.	GENE32239::SOAP_k35_C305021::g.195::m.58	1-58[+]	.	.	.	.	.	.	.	.	.	.
GENE37007	SOAP_k35_C305059	.	.	GENE37007::SOAP_k35_C305059::g.195::m.42	1-42[+]	.	.	.	.	.	.	.	.	.	.
GENE31339	SOAP_k35_C305141	.	.	GENE31339::SOAP_k35_C305141::g.195::m.62	1-62[+]	.	.	.	.	.	.	.	.	.	.
GENE33347	SOAP_k35_C305169	.	.	GENE33347::SOAP_k35_C305169::g.196::m.54	1-54[+]	.	.	.	.	.	.	.	.	.	.
GENE35696	SOAP_k35_C305199	.	.	GENE35696::SOAP_k35_C305199::g.196::m.46	1-46[+]	.	.	.	.	.	.	.	.	.	.
GENE36334	SOAP_k35_C305309	.	.	GENE36334::SOAP_k35_C305309::g.196::m.44	1-44[+]	.	.	.	.	.	.	.	.	.	.
GENE34163	SOAP_k35_C305375	.	.	GENE34163::SOAP_k35_C305375::g.196::m.51	1-51[-]	.	.	.	.	.	.	.	.	.	.
GENE37703	SOAP_k35_C305427	.	.	GENE37703::SOAP_k35_C305427::g.196::m.40	1-40[+]	.	.	.	.	.	.	.	.	.	.
GENE33572	SOAP_k35_C305433	.	.	GENE33572::SOAP_k35_C305433::g.196::m.53	1-53[-]	.	.	.	.	.	.	.	.	.	.
GENE37370	SOAP_k35_C305569	.	.	GENE37370::SOAP_k35_C305569::g.196::m.41	1-41[+]	.	.	.	.	.	.	.	.	.	.
GENE34164	SOAP_k35_C305759	.	.	GENE34164::SOAP_k35_C305759::g.196::m.51	1-51[+]	.	.	.	.	.	.	.	.	.	.
GENE36005	SOAP_k35_C305803	.	.	GENE36005::SOAP_k35_C305803::g.196::m.45	1-45[-]	.	.	.	.	.	.	.	.	.	.
GENE31760	SOAP_k35_C305821	.	.	GENE31760::SOAP_k35_C305821::g.196::m.60	1-60[+]	.	.	.	.	.	.	.	.	.	.
GENE33285	SOAP_k35_C306031	FREM1_MOUSE^FREM1_MOUSE^Q:194-3,H:1637-1700^43.75%ID^E:3.76e-11^RecName:_Full=FRAS1-related_extracellular_matrix_protein_1;^Eukaryota;_Metazoa;_Chordata;_Craniata;_Vertebrata;_Euteleostomi;_Mammalia;_Eutheria;_Euarchontoglires;_Glires;_Rodentia;_Myomorpha;_Muroidea;_Muridae;_Murinae;_Mus;_Mus	.	GENE33285::SOAP_k35_C306031::g.196::m.54	1-54[+]	.	.	.	.	.	.	.	.	.	.
GENE35075	SOAP_k35_C306039	.	.	GENE35075::SOAP_k35_C306039::g.196::m.48	1-48[+]	.	.	.	.	.	.	.	.	.	.
GENE32751	SOAP_k35_C306081	.	.	GENE32751::SOAP_k35_C306081::g.196::m.56	1-56[+]	.	.	.	.	.	.	.	.	.	.
GENE32240	SOAP_k35_C306367	.	.	GENE32240::SOAP_k35_C306367::g.196::m.58	1-58[-]	.	.	.	.	.	.	.	.	.	.
GENE35079	SOAP_k35_C306437	.	.	GENE35079::SOAP_k35_C306437::g.197::m.48	1-48[+]	.	.	.	.	.	.	.	.	.	.
GENE36335	SOAP_k35_C306447	.	.	GENE36335::SOAP_k35_C306447::g.197::m.44	1-44[+]	.	.	.	.	.	.	.	.	.	.
GENE36336	SOAP_k35_C306631	.	.	GENE36336::SOAP_k35_C306631::g.197::m.44	1-44[+]	.	.	.	.	.	.	.	.	.	.
GENE37704	SOAP_k35_C306641	.	.	GENE37704::SOAP_k35_C306641::g.197::m.40	1-40[+]	.	.	.	.	.	.	.	.	.	.
GENE31762	SOAP_k35_C306693	.	.	GENE31762::SOAP_k35_C306693::g.197::m.60	1-60[+]	.	.	.	.	.	.	.	.	.	.
GENE36337	SOAP_k35_C306709	.	.	GENE36337::SOAP_k35_C306709::g.197::m.44	1-44[-]	.	.	.	.	.	.	.	.	.	.
GENE34768	SOAP_k35_C306725	.	.	GENE34768::SOAP_k35_C306725::g.197::m.49	1-49[-]	.	.	.	.	.	.	.	.	.	.
GENE36006	SOAP_k35_C306777	.	.	GENE36006::SOAP_k35_C306777::g.197::m.45	1-45[+]	.	.	.	.	.	.	.	.	.	.
GENE36706	SOAP_k35_C306865	.	.	GENE36706::SOAP_k35_C306865::g.197::m.43	1-43[+]	.	.	.	.	.	.	.	.	.	.
GENE33288	SOAP_k35_C306867	.	.	GENE33288::SOAP_k35_C306867::g.197::m.54	1-54[-]	.	.	.	.	.	.	.	.	.	.
GENE37705	SOAP_k35_C307007	.	.	GENE37705::SOAP_k35_C307007::g.197::m.40	1-40[+]	.	.	.	SIGNAL^10^0.500	.	.	.	.	.	.
GENE37383	SOAP_k35_C307009	.	.	GENE37383::SOAP_k35_C307009::g.197::m.41	1-41[+]	.	.	.	.	.	.	.	.	.	.
GENE32477	SOAP_k35_C307125	.	.	GENE32477::SOAP_k35_C307125::g.197::m.57	1-57[+]	.	.	.	.	.	.	.	.	.	.
GENE32478	SOAP_k35_C307171	.	.	GENE32478::SOAP_k35_C307171::g.197::m.57	1-57[+]	.	.	.	.	.	.	.	.	.	.
GENE36338	SOAP_k35_C307237	.	.	GENE36338::SOAP_k35_C307237::g.197::m.44	1-44[-]	.	.	.	.	.	.	.	.	.	.
GENE33866	SOAP_k35_C307267	.	.	GENE33866::SOAP_k35_C307267::g.197::m.52	1-52[-]	.	.	.	.	.	.	.	.	.	.
GENE31130	SOAP_k35_C307787	.	.	GENE31130::SOAP_k35_C307787::g.198::m.63	1-63[+]	.	.	.	.	.	.	.	.	.	.
GENE34453	SOAP_k35_C307887	.	.	GENE34453::SOAP_k35_C307887::g.198::m.50	1-50[+]	.	.	.	.	.	.	.	.	.	.
GENE35080	SOAP_k35_C307925	.	.	GENE35080::SOAP_k35_C307925::g.198::m.48	1-48[+]	.	.	.	.	.	.	.	.	.	.
GENE29747	SOAP_k35_C307961	.	.	GENE29747::SOAP_k35_C307961::g.198::m.51	1-51[-]	.	.	.	.	.	.	.	.	.	.
GENE35697	SOAP_k35_C307969	.	.	GENE35697::SOAP_k35_C307969::g.198::m.46	1-46[-]	.	.	.	.	.	.	.	.	.	.
GENE37706	SOAP_k35_C307979	.	.	GENE37706::SOAP_k35_C307979::g.198::m.40	1-40[+]	.	.	.	.	.	.	.	.	.	.
GENE32482	SOAP_k35_C308003	.	.	GENE32482::SOAP_k35_C308003::g.198::m.57	1-57[-]	.	.	.	.	.	.	.	.	.	.
GENE37707	SOAP_k35_C308107	.	.	GENE37707::SOAP_k35_C308107::g.198::m.40	1-40[-]	.	.	.	.	.	.	.	.	.	.
GENE31131	SOAP_k35_C308155	.	.	GENE31131::SOAP_k35_C308155::g.198::m.63	1-63[+]	.	.	.	SIGNAL^29^0.495	.	.	.	.	.	.
GENE37384	SOAP_k35_C308197	.	.	GENE37384::SOAP_k35_C308197::g.198::m.41	1-41[-]	.	.	.	.	.	.	.	.	.	.
GENE37014	SOAP_k35_C308277	.	.	GENE37014::SOAP_k35_C308277::g.198::m.42	1-42[-]	.	.	.	.	.	.	.	.	.	.
GENE35698	SOAP_k35_C308331	.	.	GENE35698::SOAP_k35_C308331::g.198::m.46	1-46[+]	.	.	.	.	.	.	.	.	.	.
GENE34168	SOAP_k35_C308493	.	.	GENE34168::SOAP_k35_C308493::g.198::m.51	1-51[-]	.	.	.	.	.	.	.	.	.	.
GENE37385	SOAP_k35_C308499	.	.	GENE37385::SOAP_k35_C308499::g.198::m.41	1-41[-]	.	.	.	.	.	.	.	.	.	.
GENE37708	SOAP_k35_C308611	.	.	GENE37708::SOAP_k35_C308611::g.198::m.40	1-40[-]	.	.	.	.	.	.	.	.	.	.
GENE36017	SOAP_k35_C308821	.	.	GENE36017::SOAP_k35_C308821::g.198::m.45	1-45[-]	.	.	.	.	.	.	.	.	.	.
GENE36018	SOAP_k35_C308841	.	.	GENE36018::SOAP_k35_C308841::g.198::m.45	1-45[-]	.	.	.	SIGNAL^15^0.587	.	.	.	.	.	.
GENE35081	SOAP_k35_C308849	.	.	GENE35081::SOAP_k35_C308849::g.198::m.48	1-48[-]	.	.	.	.	.	.	.	.	.	.
GENE37015	SOAP_k35_C308913	.	.	GENE37015::SOAP_k35_C308913::g.198::m.42	1-42[-]	.	.	.	.	.	.	.	.	.	.
GENE34459	SOAP_k35_C308967	.	.	GENE34459::SOAP_k35_C308967::g.199::m.50	1-50[-]	.	.	.	.	.	.	.	.	.	.
GENE36711	SOAP_k35_C309061	.	.	GENE36711::SOAP_k35_C309061::g.199::m.43	1-43[+]	.	.	.	.	.	.	.	.	.	.
GENE37386	SOAP_k35_C309095	.	.	GENE37386::SOAP_k35_C309095::g.199::m.41	1-41[+]	.	.	.	.	.	.	.	.	.	.
GENE35709	SOAP_k35_C309119	.	.	GENE35709::SOAP_k35_C309119::g.199::m.46	1-46[-]	.	.	.	.	.	.	.	.	.	.
GENE37718	SOAP_k35_C309165	.	.	GENE37718::SOAP_k35_C309165::g.199::m.40	1-40[-]	.	.	.	.	.	.	.	.	.	.
GENE36019	SOAP_k35_C309197	.	.	GENE36019::SOAP_k35_C309197::g.199::m.45	1-45[-]	.	.	.	.	.	.	.	.	.	.
GENE37026	SOAP_k35_C309233	.	.	GENE37026::SOAP_k35_C309233::g.199::m.42	1-42[+]	.	.	.	.	.	.	.	.	.	.
GENE37387	SOAP_k35_C309235	.	.	GENE37387::SOAP_k35_C309235::g.199::m.41	1-41[+]	.	.	.	.	.	.	.	.	.	.
GENE36353	SOAP_k35_C309277	.	.	GENE36353::SOAP_k35_C309277::g.199::m.44	1-44[+]	.	.	.	.	.	.	.	.	.	.
GENE34460	SOAP_k35_C309493	.	.	GENE34460::SOAP_k35_C309493::g.199::m.50	1-50[+]	.	.	.	.	.	.	.	.	.	.
GENE31340	SOAP_k35_C309541	.	.	GENE31340::SOAP_k35_C309541::g.199::m.62	1-62[-]	.	.	.	.	.	.	.	.	.	.
GENE35407	SOAP_k35_C309545	.	.	GENE35407::SOAP_k35_C309545::g.199::m.47	1-47[-]	.	.	.	.	.	.	.	.	.	.
GENE33643	SOAP_k35_C309567	.	.	GENE33643::SOAP_k35_C309567::g.199::m.53	1-53[+]	.	.	.	.	.	.	.	.	.	.
GENE35086	SOAP_k35_C309585	.	.	GENE35086::SOAP_k35_C309585::g.199::m.48	1-48[-]	.	.	.	.	.	.	.	.	.	.
GENE37027	SOAP_k35_C309657	.	.	GENE37027::SOAP_k35_C309657::g.199::m.42	1-42[+]	.	.	.	.	.	.	.	.	.	.
GENE36712	SOAP_k35_C309717	.	.	GENE36712::SOAP_k35_C309717::g.199::m.43	1-43[-]	.	.	.	.	.	.	.	.	.	.
GENE33872	SOAP_k35_C309845	.	.	GENE33872::SOAP_k35_C309845::g.199::m.52	1-52[+]	.	.	.	.	.	.	.	.	.	.
GENE37388	SOAP_k35_C310003	.	.	GENE37388::SOAP_k35_C310003::g.199::m.41	1-41[+]	.	.	.	.	.	.	.	.	.	.
GENE36354	SOAP_k35_C310051	.	.	GENE36354::SOAP_k35_C310051::g.199::m.44	1-44[+]	.	.	.	.	.	.	.	.	.	.
GENE37389	SOAP_k35_C310069	.	.	GENE37389::SOAP_k35_C310069::g.199::m.41	1-41[+]	.	.	.	.	.	.	.	.	.	.
GENE35408	SOAP_k35_C310087	.	.	GENE35408::SOAP_k35_C310087::g.199::m.47	1-47[+]	.	.	.	.	.	.	.	.	.	.
GENE33577	SOAP_k35_C310253	.	.	GENE33577::SOAP_k35_C310253::g.200::m.53	1-53[+]	.	.	.	.	.	.	.	.	.	.
GENE34169	SOAP_k35_C310321	.	.	GENE34169::SOAP_k35_C310321::g.200::m.51	1-51[-]	.	.	.	.	.	.	.	.	.	.
GENE37028	SOAP_k35_C310393	.	.	GENE37028::SOAP_k35_C310393::g.200::m.42	1-42[+]	.	.	.	.	.	.	.	.	.	.
GENE32483	SOAP_k35_C310493	.	.	GENE32483::SOAP_k35_C310493::g.200::m.57	1-57[-]	.	.	.	.	.	.	.	.	.	.
GENE36713	SOAP_k35_C310515	.	.	GENE36713::SOAP_k35_C310515::g.200::m.43	1-43[+]	.	.	.	.	.	.	.	.	.	.
GENE36355	SOAP_k35_C310549	.	.	GENE36355::SOAP_k35_C310549::g.200::m.44	1-44[-]	.	.	.	.	.	.	.	.	.	.
GENE34170	SOAP_k35_C310651	.	.	GENE34170::SOAP_k35_C310651::g.200::m.51	1-51[+]	.	.	.	.	.	.	.	.	.	.
GENE34774	SOAP_k35_C310665	.	.	GENE34774::SOAP_k35_C310665::g.200::m.49	1-49[-]	.	.	.	.	.	.	.	.	.	.
GENE37719	SOAP_k35_C310687	.	.	GENE37719::SOAP_k35_C310687::g.200::m.40	1-40[-]	.	.	.	.	.	.	.	.	.	.
GENE31341	SOAP_k35_C310709	.	.	GENE31341::SOAP_k35_C310709::g.200::m.62	1-62[+]	.	.	.	.	.	.	.	.	.	.
GENE25055	SOAP_k35_C310741	.	.	GENE25055::SOAP_k35_C310741::g.200::m.43	1-43[-]	.	.	.	SIGNAL^22^0.689	.	.	.	.	.	.
GENE33045	SOAP_k35_C310837	.	.	GENE33045::SOAP_k35_C310837::g.200::m.55	1-55[+]	.	.	.	.	.	.	.	.	.	.
GENE33578	SOAP_k35_C310903	.	.	GENE33578::SOAP_k35_C310903::g.200::m.53	1-53[-]	.	.	.	.	.	.	.	.	.	.
GENE34461	SOAP_k35_C310915	.	.	GENE34461::SOAP_k35_C310915::g.200::m.50	1-50[-]	.	.	.	.	.	.	.	.	.	.
GENE36714	SOAP_k35_C310925	.	.	GENE36714::SOAP_k35_C310925::g.200::m.43	1-43[-]	.	.	.	.	.	.	.	.	.	.
GENE33046	SOAP_k35_C311101	.	.	GENE33046::SOAP_k35_C311101::g.200::m.55	1-55[-]	.	.	.	.	.	.	.	.	.	.
GENE37720	SOAP_k35_C311123	.	.	GENE37720::SOAP_k35_C311123::g.200::m.40	1-40[-]	.	.	.	.	.	.	.	.	.	.
GENE33290	SOAP_k35_C311165	.	.	GENE33290::SOAP_k35_C311165::g.200::m.54	1-54[-]	.	.	.	.	.	.	.	.	.	.
GENE37721	SOAP_k35_C311185	.	.	GENE37721::SOAP_k35_C311185::g.200::m.40	1-40[-]	.	.	.	.	.	.	.	.	.	.
GENE31998	SOAP_k35_C311201	.	.	GENE31998::SOAP_k35_C311201::g.200::m.59	1-59[-]	.	.	.	.	.	.	.	.	.	.
GENE33291	SOAP_k35_C311269	.	.	GENE33291::SOAP_k35_C311269::g.201::m.54	1-54[+]	.	.	.	.	.	.	.	.	.	.
GENE31564	SOAP_k35_C311273	.	.	GENE31564::SOAP_k35_C311273::g.201::m.61	1-61[+]	.	.	.	.	.	.	.	.	.	.
GENE32000	SOAP_k35_C311287	.	.	GENE32000::SOAP_k35_C311287::g.201::m.59	1-59[-]	.	.	.	.	.	.	.	.	.	.
GENE32001	SOAP_k35_C311395	.	.	GENE32001::SOAP_k35_C311395::g.201::m.59	1-59[+]	.	.	.	.	.	.	.	.	.	.
GENE33582	SOAP_k35_C311679	.	.	GENE33582::SOAP_k35_C311679::g.201::m.53	1-53[-]	.	.	.	.	.	.	.	.	.	.
GENE36356	SOAP_k35_C311823	.	.	GENE36356::SOAP_k35_C311823::g.201::m.44	1-44[+]	.	.	.	.	.	.	.	.	.	.
GENE32245	SOAP_k35_C311999	.	.	GENE32245::SOAP_k35_C311999::g.201::m.58	1-58[-]	.	.	.	.	.	.	.	.	.	.
GENE33292	SOAP_k35_C312061	.	.	GENE33292::SOAP_k35_C312061::g.201::m.54	1-54[-]	.	.	.	.	.	.	.	.	.	.
GENE34462	SOAP_k35_C312211	.	.	GENE34462::SOAP_k35_C312211::g.201::m.50	1-50[+]	.	.	.	.	.	.	.	.	.	.
GENE32755	SOAP_k35_C312223	.	.	GENE32755::SOAP_k35_C312223::g.201::m.56	1-56[+]	.	.	.	.	.	.	.	.	.	.
GENE31764	SOAP_k35_C312325	.	.	GENE31764::SOAP_k35_C312325::g.201::m.60	1-60[-]	.	.	.	.	.	.	.	.	.	.
GENE36368	SOAP_k35_C312513	.	.	GENE36368::SOAP_k35_C312513::g.202::m.44	1-44[-]	.	.	.	.	.	.	.	.	.	.
GENE32253	SOAP_k35_C312635	.	.	GENE32253::SOAP_k35_C312635::g.202::m.58	1-58[-]	.	.	.	.	.	.	.	.	.	.
GENE37401	SOAP_k35_C312725	.	.	GENE37401::SOAP_k35_C312725::g.202::m.41	1-41[+]	.	.	.	.	.	.	.	.	.	.
GENE36729	SOAP_k35_C312759	.	.	GENE36729::SOAP_k35_C312759::g.202::m.43	1-43[+]	.	.	.	SIGNAL^20^0.500	.	.	.	.	.	.
GENE35717	SOAP_k35_C312809	.	.	GENE35717::SOAP_k35_C312809::g.202::m.46	1-46[-]	.	.	.	.	.	.	.	.	.	.
GENE35096	SOAP_k35_C312817	.	.	GENE35096::SOAP_k35_C312817::g.202::m.48	1-48[-]	.	.	.	.	.	.	.	.	.	.
GENE36730	SOAP_k35_C313059	.	.	GENE36730::SOAP_k35_C313059::g.202::m.43	1-43[-]	.	.	.	.	.	.	.	.	.	.
GENE37038	SOAP_k35_C313085	.	.	GENE37038::SOAP_k35_C313085::g.202::m.42	1-42[+]	.	.	.	.	.	.	.	.	.	.
GENE35411	SOAP_k35_C313241	.	.	GENE35411::SOAP_k35_C313241::g.202::m.47	1-47[-]	.	.	.	.	.	.	.	.	.	.
GENE37402	SOAP_k35_C313259	.	.	GENE37402::SOAP_k35_C313259::g.202::m.41	1-41[-]	.	.	.	.	.	.	.	.	.	.
GENE34471	SOAP_k35_C313309	.	.	GENE34471::SOAP_k35_C313309::g.202::m.50	1-50[+]	.	.	.	.	.	.	.	.	.	.
GENE35097	SOAP_k35_C313415	.	.	GENE35097::SOAP_k35_C313415::g.202::m.48	1-48[+]	.	.	.	.	.	.	.	.	.	.
GENE32762	SOAP_k35_C313495	.	.	GENE32762::SOAP_k35_C313495::g.202::m.56	1-56[-]	.	.	.	.	.	.	.	.	.	.
GENE32002	SOAP_k35_C313511	.	.	GENE32002::SOAP_k35_C313511::g.202::m.59	1-59[+]	.	.	.	.	.	.	.	.	.	.
GENE35412	SOAP_k35_C313515	.	.	GENE35412::SOAP_k35_C313515::g.202::m.47	1-47[-]	.	.	.	.	.	.	.	.	.	.
GENE36025	SOAP_k35_C313545	.	.	GENE36025::SOAP_k35_C313545::g.202::m.45	1-45[-]	.	.	.	.	.	.	.	.	.	.
GENE32008	SOAP_k35_C313703	.	.	GENE32008::SOAP_k35_C313703::g.203::m.59	1-59[+]	.	.	.	.	.	.	.	.	.	.
GENE4524	SOAP_k35_C313861	.	.	GENE4524::SOAP_k35_C313861::g.203::m.50	1-50[-]	.	.	.	.	.	.	.	.	.	.
GENE37403	SOAP_k35_C313891	.	.	GENE37403::SOAP_k35_C313891::g.203::m.41	1-41[-]	.	.	.	.	.	.	.	.	.	.
GENE36037	SOAP_k35_C314057	.	.	GENE36037::SOAP_k35_C314057::g.203::m.45	1-45[+]	.	.	.	.	.	.	.	.	.	.
GENE33593	SOAP_k35_C314159	.	.	GENE33593::SOAP_k35_C314159::g.203::m.53	1-53[+]	.	.	.	SIGNAL^17^0.803	.	.	.	.	.	.
GENE36731	SOAP_k35_C314169	.	.	GENE36731::SOAP_k35_C314169::g.203::m.43	1-43[+]	.	.	.	.	.	.	.	.	.	.
GENE31769	SOAP_k35_C314235	.	.	GENE31769::SOAP_k35_C314235::g.203::m.60	1-60[+]	.	.	.	.	.	.	.	.	.	.
GENE36038	SOAP_k35_C314285	.	.	GENE36038::SOAP_k35_C314285::g.203::m.45	1-45[-]	.	.	.	.	.	.	.	.	.	.
GENE32009	SOAP_k35_C314341	.	.	GENE32009::SOAP_k35_C314341::g.203::m.59	1-59[-]	.	.	.	.	.	.	.	.	.	.
GENE36732	SOAP_k35_C314343	.	.	GENE36732::SOAP_k35_C314343::g.203::m.43	1-43[+]	.	.	.	.	.	.	.	.	.	.
GENE33298	SOAP_k35_C314379	.	.	GENE33298::SOAP_k35_C314379::g.203::m.54	1-54[+]	.	.	.	.	.	.	.	.	.	.
GENE33052	SOAP_k35_C314479	.	.	GENE33052::SOAP_k35_C314479::g.203::m.55	1-55[+]	.	.	.	.	.	.	.	.	.	.
GENE31344	SOAP_k35_C314593	.	.	GENE31344::SOAP_k35_C314593::g.203::m.62	1-62[+]	.	.	.	.	.	.	.	.	.	.
GENE35423	SOAP_k35_C314601	.	.	GENE35423::SOAP_k35_C314601::g.203::m.47	1-47[+]	.	.	.	.	.	.	.	.	.	.
GENE31347	SOAP_k35_C314701	.	.	GENE31347::SOAP_k35_C314701::g.204::m.62	1-62[+]	.	.	.	.	.	.	.	.	.	.
GENE36039	SOAP_k35_C314705	.	.	GENE36039::SOAP_k35_C314705::g.204::m.45	1-45[+]	.	.	.	.	.	.	.	.	.	.
GENE35718	SOAP_k35_C314949	.	.	GENE35718::SOAP_k35_C314949::g.204::m.46	1-46[+]	.	.	.	.	.	.	.	.	.	.
GENE35719	SOAP_k35_C314989	.	.	GENE35719::SOAP_k35_C314989::g.204::m.46	1-46[+]	.	.	.	.	.	.	.	.	.	.
GENE37039	SOAP_k35_C315063	.	.	GENE37039::SOAP_k35_C315063::g.204::m.42	1-42[-]	.	.	.	.	.	.	.	.	.	.
GENE36797	SOAP_k35_C315113	.	.	GENE36797::SOAP_k35_C315113::g.204::m.43	1-43[+]	.	.	.	.	.	.	.	.	.	.
GENE30931	SOAP_k35_C315141	.	.	GENE30931::SOAP_k35_C315141::g.204::m.64	1-64[+]	.	.	.	.	.	.	.	.	.	.
GENE34786	SOAP_k35_C315369	.	.	GENE34786::SOAP_k35_C315369::g.204::m.49	1-49[-]	.	.	.	.	.	.	.	.	.	.
GENE32497	SOAP_k35_C315391	.	.	GENE32497::SOAP_k35_C315391::g.204::m.57	1-57[-]	.	.	.	.	.	.	.	.	.	.
GENE33884	SOAP_k35_C315421	.	.	GENE33884::SOAP_k35_C315421::g.204::m.52	1-52[-]	.	.	.	.	.	.	.	.	.	.
GENE32010	SOAP_k35_C315579	.	.	GENE32010::SOAP_k35_C315579::g.204::m.59	1-59[-]	.	.	.	.	.	.	.	.	.	.
GENE37420	SOAP_k35_C315629	.	.	GENE37420::SOAP_k35_C315629::g.204::m.41	1-41[+]	.	.	.	.	.	.	.	.	.	.
GENE33053	SOAP_k35_C315737	.	.	GENE33053::SOAP_k35_C315737::g.204::m.55	1-55[-]	.	.	.	.	.	.	.	.	.	.
GENE34179	SOAP_k35_C315739	.	.	GENE34179::SOAP_k35_C315739::g.204::m.51	1-51[-]	.	.	.	.	.	.	.	.	.	.
GENE35424	SOAP_k35_C315845	.	.	GENE35424::SOAP_k35_C315845::g.205::m.47	1-47[+]	.	.	.	.	.	.	.	.	.	.
GENE36040	SOAP_k35_C315895	.	.	GENE36040::SOAP_k35_C315895::g.205::m.45	1-45[+]	.	.	.	.	.	.	.	.	.	.
GENE36383	SOAP_k35_C316221	.	.	GENE36383::SOAP_k35_C316221::g.205::m.44	1-44[-]	.	.	.	.	.	.	.	.	.	.
GENE32013	SOAP_k35_C316337	.	.	GENE32013::SOAP_k35_C316337::g.205::m.59	1-59[-]	.	.	.	.	.	.	.	.	.	.
GENE37421	SOAP_k35_C316629	.	.	GENE37421::SOAP_k35_C316629::g.205::m.41	1-41[-]	.	.	.	.	.	.	.	.	.	.
GENE32771	SOAP_k35_C316663	.	.	GENE32771::SOAP_k35_C316663::g.205::m.56	1-56[+]	.	.	.	.	.	.	.	.	.	.
GENE34484	SOAP_k35_C316779	.	.	GENE34484::SOAP_k35_C316779::g.205::m.50	1-50[-]	.	.	.	.	.	.	.	.	.	.
GENE37063	SOAP_k35_C316879	.	.	GENE37063::SOAP_k35_C316879::g.205::m.42	1-42[-]	.	.	.	.	.	.	.	.	.	.
GENE36051	SOAP_k35_C317003	.	.	GENE36051::SOAP_k35_C317003::g.206::m.45	1-45[-]	.	.	.	SIGNAL^17^0.651	.	.	.	.	.	.
GENE35436	SOAP_k35_C317059	.	.	GENE35436::SOAP_k35_C317059::g.206::m.47	1-47[+]	.	.	.	.	.	.	.	.	.	.
GENE36384	SOAP_k35_C317063	.	.	GENE36384::SOAP_k35_C317063::g.206::m.44	1-44[-]	.	.	.	.	.	.	.	.	.	.
GENE35437	SOAP_k35_C317073	.	.	GENE35437::SOAP_k35_C317073::g.206::m.47	1-47[+]	.	.	.	.	.	.	.	.	.	.
GENE34796	SOAP_k35_C317177	.	.	GENE34796::SOAP_k35_C317177::g.206::m.49	1-49[-]	.	.	.	.	.	.	.	.	.	.
GENE34797	SOAP_k35_C317347	.	.	GENE34797::SOAP_k35_C317347::g.206::m.49	1-49[+]	.	.	.	.	.	.	.	.	.	.
GENE36748	SOAP_k35_C317447	.	.	GENE36748::SOAP_k35_C317447::g.206::m.43	1-43[+]	.	.	.	.	.	.	.	.	.	.
GENE37064	SOAP_k35_C317453	.	.	GENE37064::SOAP_k35_C317453::g.206::m.42	1-42[-]	.	.	.	.	.	.	.	.	.	.
GENE36749	SOAP_k35_C317567	.	.	GENE36749::SOAP_k35_C317567::g.206::m.43	1-43[+]	.	.	.	.	.	.	.	.	.	.
GENE34485	SOAP_k35_C317577	.	.	GENE34485::SOAP_k35_C317577::g.206::m.50	1-50[+]	.	.	.	.	.	.	.	.	.	.
GENE33603	SOAP_k35_C317739	.	.	GENE33603::SOAP_k35_C317739::g.206::m.53	1-53[+]	.	.	.	.	.	.	.	.	.	.
GENE32772	SOAP_k35_C317795	RS29_PLUXY^RS29_PLUXY^Q:30-197,H:1-56^66.071%ID^E:2.18e-22^RecName:_Full=40S_ribosomal_protein_S29;^Eukaryota;_Metazoa;_Ecdysozoa;_Arthropoda;_Hexapoda;_Insecta;_Pterygota;_Neoptera;_Holometabola;_Lepidoptera;_Glossata;_Ditrysia;_Yponomeutoidea;_Plutellidae;_Plutella	.	GENE32772::SOAP_k35_C317795::g.206::m.56	1-56[+]	RS29_PLUXY^RS29_PLUXY^Q:1-56,H:1-56^66.071%ID^E:1.19e-22^RecName:_Full=40S_ribosomal_protein_S29;^Eukaryota;_Metazoa;_Ecdysozoa;_Arthropoda;_Hexapoda;_Insecta;_Pterygota;_Neoptera;_Holometabola;_Lepidoptera;_Glossata;_Ditrysia;_Yponomeutoidea;_Plutellidae;_Plutella	.	.	.	.	KEGG:pxy:105382390`KO:K02980	GO:0022627^cellular_component^cytosolic_small_ribosomal_subunit`GO:0042788^cellular_component^polysomal_ribosome`GO:0003735^molecular_function^structural_constituent_of_ribosome`GO:0008270^molecular_function^zinc_ion_binding`GO:0002181^biological_process^cytoplasmic_translation	.	.	.
GENE33885	SOAP_k35_C317835	.	.	GENE33885::SOAP_k35_C317835::g.206::m.52	1-52[-]	.	.	.	SIGNAL^16^0.917	.	.	.	.	.	.
GENE37065	SOAP_k35_C318001	.	.	GENE37065::SOAP_k35_C318001::g.206::m.42	1-42[+]	.	.	.	.	.	.	.	.	.	.
GENE31348	SOAP_k35_C318007	.	.	GENE31348::SOAP_k35_C318007::g.206::m.62	1-62[-]	.	.	.	.	.	.	.	.	.	.
GENE36385	SOAP_k35_C318017	.	.	GENE36385::SOAP_k35_C318017::g.207::m.44	1-44[+]	.	.	.	.	.	.	.	.	.	.
GENE31855	SOAP_k35_C318163	.	.	GENE31855::SOAP_k35_C318163::g.207::m.60	1-60[-]	.	.	.	SIGNAL^23^0.506	.	.	.	.	.	.
GENE31135	SOAP_k35_C318193	.	.	GENE31135::SOAP_k35_C318193::g.207::m.63	1-63[+]	.	.	.	.	.	.	.	.	.	.
GENE32016	SOAP_k35_C318211	.	.	GENE32016::SOAP_k35_C318211::g.207::m.59	1-59[+]	.	.	.	.	.	.	.	.	.	.
GENE36386	SOAP_k35_C318261	.	.	GENE36386::SOAP_k35_C318261::g.207::m.44	1-44[+]	.	.	.	.	.	.	.	.	.	.
GENE35733	SOAP_k35_C318411	.	.	GENE35733::SOAP_k35_C318411::g.207::m.46	1-46[+]	.	.	.	.	.	.	.	.	.	.
GENE35115	SOAP_k35_C318567	.	.	GENE35115::SOAP_k35_C318567::g.207::m.48	1-48[-]	.	.	.	.	.	.	.	.	.	.
GENE32261	SOAP_k35_C318683	.	.	GENE32261::SOAP_k35_C318683::g.207::m.58	1-58[+]	.	.	.	.	.	.	.	.	.	.
GENE36387	SOAP_k35_C318715	.	.	GENE36387::SOAP_k35_C318715::g.207::m.44	1-44[+]	.	.	.	.	.	.	.	.	.	.
GENE33898	SOAP_k35_C318737	.	.	GENE33898::SOAP_k35_C318737::g.207::m.52	1-52[-]	.	.	.	.	.	.	.	.	.	.
GENE35116	SOAP_k35_C318895	.	.	GENE35116::SOAP_k35_C318895::g.207::m.48	1-48[-]	.	.	.	.	.	.	.	.	.	.
GENE35117	SOAP_k35_C318965	.	.	GENE35117::SOAP_k35_C318965::g.207::m.48	1-48[+]	.	.	.	.	.	.	.	.	.	.
GENE36406	SOAP_k35_C319109	.	.	GENE36406::SOAP_k35_C319109::g.208::m.44	1-44[+]	.	.	.	.	.	.	.	.	.	.
GENE36052	SOAP_k35_C319211	.	.	GENE36052::SOAP_k35_C319211::g.208::m.45	1-45[-]	.	.	.	SIGNAL^22^0.637	.	.	.	.	.	.
GENE37066	SOAP_k35_C319305	.	.	GENE37066::SOAP_k35_C319305::g.208::m.42	1-42[+]	.	.	.	.	.	.	.	.	.	.
GENE31780	SOAP_k35_C319311	.	.	GENE31780::SOAP_k35_C319311::g.208::m.60	1-60[+]	.	.	.	.	.	.	.	.	.	.
GENE34798	SOAP_k35_C319317	.	.	GENE34798::SOAP_k35_C319317::g.208::m.49	1-49[-]	.	.	.	.	.	.	.	.	.	.
GENE32262	SOAP_k35_C319381	.	.	GENE32262::SOAP_k35_C319381::g.208::m.58	1-58[+]	.	.	.	.	.	.	.	.	.	.
GENE35128	SOAP_k35_C319387	.	.	GENE35128::SOAP_k35_C319387::g.208::m.48	1-48[+]	.	.	.	.	.	.	.	.	.	.
GENE37067	SOAP_k35_C319439	.	.	GENE37067::SOAP_k35_C319439::g.208::m.42	1-42[-]	.	.	.	.	.	.	.	.	.	.
GENE35751	SOAP_k35_C319511	.	.	GENE35751::SOAP_k35_C319511::g.208::m.46	1-46[+]	.	.	.	.	.	.	.	.	.	.
GENE34491	SOAP_k35_C319625	.	.	GENE34491::SOAP_k35_C319625::g.208::m.50	1-50[-]	.	.	.	.	.	.	.	.	.	.
GENE36053	SOAP_k35_C319661	.	.	GENE36053::SOAP_k35_C319661::g.208::m.45	1-45[-]	.	.	.	.	.	.	.	.	.	.
GENE34187	SOAP_k35_C319861	.	.	GENE34187::SOAP_k35_C319861::g.208::m.51	1-51[-]	.	.	.	.	.	.	.	.	.	.
GENE34492	SOAP_k35_C320013	.	.	GENE34492::SOAP_k35_C320013::g.208::m.50	1-50[-]	.	.	.	.	.	.	.	.	.	.
GENE35752	SOAP_k35_C320019	.	.	GENE35752::SOAP_k35_C320019::g.208::m.46	1-46[+]	.	.	.	.	.	.	.	.	.	.
GENE35129	SOAP_k35_C320057	.	.	GENE35129::SOAP_k35_C320057::g.208::m.48	1-48[-]	.	.	.	.	.	.	.	.	.	.
GENE34493	SOAP_k35_C320071	.	.	GENE34493::SOAP_k35_C320071::g.208::m.50	1-50[-]	.	.	.	.	.	.	.	.	.	.
GENE31136	SOAP_k35_C320129	.	.	GENE31136::SOAP_k35_C320129::g.208::m.63	1-63[-]	.	.	.	.	.	.	.	.	.	.
GENE32269	SOAP_k35_C320151	.	.	GENE32269::SOAP_k35_C320151::g.209::m.58	1-58[-]	.	.	.	.	.	.	.	.	.	.
GENE37090	SOAP_k35_C320285	.	.	GENE37090::SOAP_k35_C320285::g.209::m.42	1-42[+]	.	.	.	.	.	.	.	.	.	.
GENE36407	SOAP_k35_C320369	.	.	GENE36407::SOAP_k35_C320369::g.209::m.44	1-44[-]	.	.	.	.	.	.	.	.	.	.
GENE37091	SOAP_k35_C320521	.	.	GENE37091::SOAP_k35_C320521::g.209::m.42	1-42[+]	.	.	.	.	.	.	.	.	.	.
GENE36760	SOAP_k35_C320531	.	.	GENE36760::SOAP_k35_C320531::g.209::m.43	1-43[+]	.	.	.	.	.	.	.	.	.	.
GENE33610	SOAP_k35_C320613	.	.	GENE33610::SOAP_k35_C320613::g.209::m.53	1-53[+]	.	.	.	.	.	.	.	.	.	.
GENE34807	SOAP_k35_C320701	.	.	GENE34807::SOAP_k35_C320701::g.209::m.49	1-49[+]	.	.	.	.	.	.	.	.	.	.
GENE31350	SOAP_k35_C320725	.	.	GENE31350::SOAP_k35_C320725::g.209::m.62	1-62[-]	.	.	.	SIGNAL^18^0.691	.	.	.	.	.	.
GENE36054	SOAP_k35_C320737	.	.	GENE36054::SOAP_k35_C320737::g.209::m.45	1-45[-]	.	.	.	.	.	.	.	.	.	.
GENE33611	SOAP_k35_C320799	.	.	GENE33611::SOAP_k35_C320799::g.209::m.53	1-53[-]	.	.	.	.	.	.	.	.	.	.
GENE32783	SOAP_k35_C321041	.	.	GENE32783::SOAP_k35_C321041::g.209::m.56	1-56[+]	.	.	.	.	.	.	.	.	.	.
GENE11715	SOAP_k35_C321047	.	.	GENE11715::SOAP_k35_C321047::g.209::m.51	1-51[+]	.	.	.	.	.	.	.	.	.	.
GENE31781	SOAP_k35_C321111	.	.	GENE31781::SOAP_k35_C321111::g.209::m.60	1-60[-]	.	.	.	.	.	.	.	.	.	.
GENE35130	SOAP_k35_C321147	.	.	GENE35130::SOAP_k35_C321147::g.209::m.48	1-48[+]	.	.	.	.	.	.	.	.	.	.
GENE36408	SOAP_k35_C321155	.	.	GENE36408::SOAP_k35_C321155::g.209::m.44	1-44[-]	.	.	.	.	.	.	.	.	.	.
GENE35450	SOAP_k35_C321157	.	.	GENE35450::SOAP_k35_C321157::g.209::m.47	1-47[+]	.	.	.	.	.	.	.	.	.	.
GENE36761	SOAP_k35_C321227	.	.	GENE36761::SOAP_k35_C321227::g.209::m.43	1-43[+]	.	.	.	.	.	.	.	.	.	.
GENE33612	SOAP_k35_C321379	.	.	GENE33612::SOAP_k35_C321379::g.210::m.53	1-53[-]	.	.	.	.	.	.	.	.	.	.
GENE34502	SOAP_k35_C321421	.	.	GENE34502::SOAP_k35_C321421::g.210::m.50	1-50[-]	.	.	.	.	.	.	.	.	.	.
GENE32784	SOAP_k35_C321467	.	.	GENE32784::SOAP_k35_C321467::g.210::m.56	1-56[-]	.	.	.	.	.	.	.	.	.	.
GENE35131	SOAP_k35_C321659	.	.	GENE35131::SOAP_k35_C321659::g.210::m.48	1-48[-]	.	.	.	.	.	.	.	.	.	.
GENE36775	SOAP_k35_C321831	.	.	GENE36775::SOAP_k35_C321831::g.210::m.43	1-43[-]	.	.	.	.	.	.	.	.	.	.
GENE36776	SOAP_k35_C321949	.	.	GENE36776::SOAP_k35_C321949::g.210::m.43	1-43[+]	.	.	.	.	.	.	.	.	.	.
GENE36075	SOAP_k35_C322033	.	.	GENE36075::SOAP_k35_C322033::g.210::m.45	1-45[+]	.	.	.	.	.	.	.	.	.	.
GENE30131	SOAP_k35_C322051	.	.	GENE30131::SOAP_k35_C322051::g.210::m.48	1-48[-]	.	.	.	.	.	.	.	.	.	.
GENE37092	SOAP_k35_C322053	.	.	GENE37092::SOAP_k35_C322053::g.210::m.42	1-42[-]	.	.	.	.	.	.	.	.	.	.
GENE34808	SOAP_k35_C322093	.	.	GENE34808::SOAP_k35_C322093::g.210::m.49	1-49[+]	.	.	.	.	.	.	.	.	.	.
GENE36076	SOAP_k35_C322115	.	.	GENE36076::SOAP_k35_C322115::g.210::m.45	1-45[+]	.	.	.	.	.	.	.	.	.	.
GENE35451	SOAP_k35_C322127	.	.	GENE35451::SOAP_k35_C322127::g.210::m.47	1-47[+]	.	.	.	.	.	.	.	.	.	.
GENE37093	SOAP_k35_C322177	.	.	GENE37093::SOAP_k35_C322177::g.210::m.42	1-42[+]	.	.	.	SIGNAL^18^0.507	.	.	.	.	.	.
GENE36409	SOAP_k35_C322189	.	.	GENE36409::SOAP_k35_C322189::g.210::m.44	1-44[-]	.	.	.	.	.	.	.	.	.	.
GENE36410	SOAP_k35_C322243	.	.	GENE36410::SOAP_k35_C322243::g.210::m.44	1-44[+]	.	.	.	.	.	.	.	.	.	.
GENE33066	SOAP_k35_C322247	.	.	GENE33066::SOAP_k35_C322247::g.210::m.55	1-55[-]	.	.	.	.	.	.	.	.	.	.
GENE33911	SOAP_k35_C322331	.	.	GENE33911::SOAP_k35_C322331::g.210::m.52	1-52[-]	.	.	.	.	.	.	.	.	.	.
GENE34809	SOAP_k35_C322347	.	.	GENE34809::SOAP_k35_C322347::g.211::m.49	1-49[-]	.	.	.	.	.	.	.	.	.	.
GENE34503	SOAP_k35_C322445	.	.	GENE34503::SOAP_k35_C322445::g.211::m.50	1-50[-]	.	.	.	.	.	.	.	.	.	.
GENE36427	SOAP_k35_C322447	.	.	GENE36427::SOAP_k35_C322447::g.211::m.44	1-44[+]	.	.	.	.	.	.	.	.	.	.
GENE36428	SOAP_k35_C322591	.	.	GENE36428::SOAP_k35_C322591::g.211::m.44	1-44[-]	.	.	.	.	.	.	.	.	.	.
GENE34201	SOAP_k35_C322657	.	.	GENE34201::SOAP_k35_C322657::g.211::m.51	1-51[+]	.	.	.	.	.	.	.	.	.	.
GENE36777	SOAP_k35_C322693	.	.	GENE36777::SOAP_k35_C322693::g.211::m.43	1-43[+]	.	.	.	SIGNAL^21^0.689	.	.	.	.	.	.
GENE33620	SOAP_k35_C322703	.	.	GENE33620::SOAP_k35_C322703::g.211::m.53	1-53[+]	.	.	.	.	.	.	.	.	.	.
GENE34810	SOAP_k35_C322729	.	.	GENE34810::SOAP_k35_C322729::g.211::m.49	1-49[-]	.	.	.	.	.	.	.	.	.	.
GENE33317	SOAP_k35_C322931	.	.	GENE33317::SOAP_k35_C322931::g.211::m.54	1-54[+]	.	.	.	.	.	.	.	.	.	.
GENE36429	SOAP_k35_C323007	.	.	GENE36429::SOAP_k35_C323007::g.211::m.44	1-44[+]	.	.	.	.	.	.	.	.	.	.
GENE36778	SOAP_k35_C323009	.	.	GENE36778::SOAP_k35_C323009::g.211::m.43	1-43[-]	.	.	.	.	.	.	.	.	.	.
GENE36430	SOAP_k35_C323021	.	.	GENE36430::SOAP_k35_C323021::g.211::m.44	1-44[-]	.	.	.	.	.	.	.	.	.	.
GENE31787	SOAP_k35_C323081	.	.	GENE31787::SOAP_k35_C323081::g.211::m.60	1-60[+]	.	.	.	.	.	.	.	.	.	.
GENE31788	SOAP_k35_C323123	.	.	GENE31788::SOAP_k35_C323123::g.211::m.60	1-60[+]	.	.	.	.	.	.	.	.	.	.
GENE33690	SOAP_k35_C323179	.	.	GENE33690::SOAP_k35_C323179::g.211::m.53	1-53[+]	.	.	.	.	.	.	.	.	.	.
GENE33621	SOAP_k35_C323265	.	.	GENE33621::SOAP_k35_C323265::g.211::m.53	1-53[-]	.	.	.	.	.	.	.	.	.	.
GENE33326	SOAP_k35_C323427	.	.	GENE33326::SOAP_k35_C323427::g.212::m.54	1-54[+]	.	.	.	.	.	.	.	.	.	.
GENE36431	SOAP_k35_C323747	.	.	GENE36431::SOAP_k35_C323747::g.212::m.44	1-44[-]	.	.	.	.	.	.	.	.	.	.
GENE34504	SOAP_k35_C323771	.	.	GENE34504::SOAP_k35_C323771::g.212::m.50	1-50[-]	.	.	.	.	.	.	.	.	.	.
GENE36432	SOAP_k35_C323947	.	.	GENE36432::SOAP_k35_C323947::g.212::m.44	1-44[+]	.	.	.	SIGNAL^17^0.660	.	.	.	.	.	.
GENE30936	SOAP_k35_C323959	.	.	GENE30936::SOAP_k35_C323959::g.212::m.64	1-64[+]	.	.	.	.	.	.	.	.	.	.
GENE36077	SOAP_k35_C323977	.	.	GENE36077::SOAP_k35_C323977::g.212::m.45	1-45[-]	.	.	.	.	.	.	.	.	.	.
GENE35768	SOAP_k35_C323999	.	.	GENE35768::SOAP_k35_C323999::g.212::m.46	1-46[-]	.	.	.	.	.	.	.	.	.	.
GENE30789	SOAP_k35_C324067	.	.	GENE30789::SOAP_k35_C324067::g.212::m.65	1-65[-]	.	.	.	SIGNAL^24^0.907	.	.	.	.	.	.
GENE34202	SOAP_k35_C324141	.	.	GENE34202::SOAP_k35_C324141::g.212::m.51	1-51[+]	.	.	.	.	.	.	.	.	.	.
GENE31580	SOAP_k35_C324145	.	.	GENE31580::SOAP_k35_C324145::g.212::m.61	1-61[+]	.	.	.	.	.	.	.	.	.	.
GENE25456	SOAP_k35_C324193	.	.	GENE25456::SOAP_k35_C324193::g.212::m.56	1-56[+]	.	.	.	.	.	.	.	.	.	.
GENE32033	SOAP_k35_C324353	.	.	GENE32033::SOAP_k35_C324353::g.212::m.59	1-59[-]	.	.	.	.	.	.	.	.	.	.
GENE34505	SOAP_k35_C324443	.	.	GENE34505::SOAP_k35_C324443::g.212::m.50	1-50[+]	.	.	.	.	.	.	.	.	.	.
GENE36793	SOAP_k35_C324705	.	.	GENE36793::SOAP_k35_C324705::g.213::m.43	1-43[-]	.	.	.	.	.	.	.	.	.	.
GENE32272	SOAP_k35_C324783	.	.	GENE32272::SOAP_k35_C324783::g.213::m.58	1-58[-]	.	.	.	.	.	.	.	.	.	.
GENE33080	SOAP_k35_C324889	.	.	GENE33080::SOAP_k35_C324889::g.213::m.55	1-55[-]	.	.	.	.	.	.	.	.	.	.
GENE31356	SOAP_k35_C324909	.	.	GENE31356::SOAP_k35_C324909::g.213::m.62	1-62[+]	.	.	.	.	.	.	.	.	.	.
GENE34521	SOAP_k35_C324913	.	.	GENE34521::SOAP_k35_C324913::g.213::m.50	1-50[-]	.	.	.	.	.	.	.	.	.	.
GENE32802	SOAP_k35_C324953	.	.	GENE32802::SOAP_k35_C324953::g.213::m.56	1-56[-]	.	.	.	.	.	.	.	.	.	.
GENE30937	SOAP_k35_C324961	.	.	GENE30937::SOAP_k35_C324961::g.213::m.64	1-64[+]	.	.	.	.	.	.	.	.	.	.
GENE35462	SOAP_k35_C324991	.	.	GENE35462::SOAP_k35_C324991::g.213::m.47	1-47[+]	.	.	.	.	.	.	.	.	.	.
GENE30576	SOAP_k35_C325097	.	.	GENE30576::SOAP_k35_C325097::g.213::m.66	1-66[-]	.	.	.	.	.	.	.	.	.	.
GENE31581	SOAP_k35_C325141	.	.	GENE31581::SOAP_k35_C325141::g.213::m.61	1-61[-]	.	.	.	.	.	.	.	.	.	.
GENE34826	SOAP_k35_C325237	.	.	GENE34826::SOAP_k35_C325237::g.213::m.49	1-49[-]	.	.	.	.	.	.	.	.	.	.
GENE34827	SOAP_k35_C325341	.	.	GENE34827::SOAP_k35_C325341::g.213::m.49	1-49[-]	.	.	.	.	.	.	.	.	.	.
GENE36794	SOAP_k35_C325359	.	.	GENE36794::SOAP_k35_C325359::g.213::m.43	1-43[+]	.	.	.	.	.	.	.	.	.	.
GENE33917	SOAP_k35_C325421	.	.	GENE33917::SOAP_k35_C325421::g.213::m.52	1-52[+]	.	.	.	.	.	.	.	.	.	.
GENE36433	SOAP_k35_C325495	.	.	GENE36433::SOAP_k35_C325495::g.213::m.44	1-44[-]	.	.	.	.	.	.	.	.	.	.
GENE31791	SOAP_k35_C325567	.	.	GENE31791::SOAP_k35_C325567::g.214::m.60	1-60[-]	.	.	.	.	.	.	.	.	.	.
GENE36795	SOAP_k35_C325673	.	.	GENE36795::SOAP_k35_C325673::g.214::m.43	1-43[+]	.	.	.	.	.	.	.	.	.	.
GENE31792	SOAP_k35_C325727	.	.	GENE31792::SOAP_k35_C325727::g.214::m.60	1-60[+]	.	.	.	.	.	.	.	.	.	.
GENE36090	SOAP_k35_C325739	.	.	GENE36090::SOAP_k35_C325739::g.214::m.45	1-45[-]	.	.	.	.	.	.	.	.	.	.
GENE31357	SOAP_k35_C325741	.	.	GENE31357::SOAP_k35_C325741::g.214::m.62	1-62[-]	.	.	.	.	.	.	.	.	.	.
GENE32279	SOAP_k35_C325863	.	.	GENE32279::SOAP_k35_C325863::g.214::m.58	1-58[+]	.	.	.	.	.	.	.	.	.	.
GENE31587	SOAP_k35_C325935	.	.	GENE31587::SOAP_k35_C325935::g.214::m.61	1-61[-]	.	.	.	.	.	.	.	.	.	.
GENE31358	SOAP_k35_C326019	.	.	GENE31358::SOAP_k35_C326019::g.214::m.62	1-62[-]	.	.	.	.	.	.	.	.	.	.
GENE33327	SOAP_k35_C326037	.	.	GENE33327::SOAP_k35_C326037::g.214::m.54	1-54[+]	.	.	.	.	.	.	.	.	.	.
GENE35463	SOAP_k35_C326075	.	.	GENE35463::SOAP_k35_C326075::g.214::m.47	1-47[-]	.	.	.	.	.	.	.	.	.	.
GENE34213	SOAP_k35_C326183	.	.	GENE34213::SOAP_k35_C326183::g.214::m.51	1-51[+]	.	.	.	.	.	.	.	.	.	.
GENE34522	SOAP_k35_C326207	.	.	GENE34522::SOAP_k35_C326207::g.214::m.50	1-50[+]	.	.	.	.	.	.	.	.	.	.
GENE35464	SOAP_k35_C326243	.	.	GENE35464::SOAP_k35_C326243::g.214::m.47	1-47[-]	.	.	.	.	.	.	.	.	.	.
GENE34523	SOAP_k35_C326311	.	.	GENE34523::SOAP_k35_C326311::g.214::m.50	1-50[+]	.	.	.	.	.	.	.	.	.	.
GENE35782	SOAP_k35_C326317	.	.	GENE35782::SOAP_k35_C326317::g.214::m.46	1-46[+]	.	.	.	.	.	.	.	.	.	.
GENE34524	SOAP_k35_C326421	.	.	GENE34524::SOAP_k35_C326421::g.214::m.50	1-50[+]	.	.	.	.	.	.	.	.	.	.
GENE13302	SOAP_k35_C326437	.	.	GENE13302::SOAP_k35_C326437::g.215::m.44	1-44[+]	.	.	.	.	.	.	.	.	.	.
GENE32530	SOAP_k35_C326453	.	.	GENE32530::SOAP_k35_C326453::g.215::m.57	1-57[-]	.	.	.	.	.	.	.	.	.	.
GENE36454	SOAP_k35_C326501	.	.	GENE36454::SOAP_k35_C326501::g.215::m.44	1-44[-]	.	.	.	.	.	.	.	.	.	.
GENE35783	SOAP_k35_C326653	.	.	GENE35783::SOAP_k35_C326653::g.215::m.46	1-46[+]	.	.	.	.	.	.	.	.	.	.
GENE36796	SOAP_k35_C326665	.	.	GENE36796::SOAP_k35_C326665::g.215::m.43	1-43[-]	.	.	.	.	.	.	.	.	.	.
GENE36091	SOAP_k35_C326877	.	.	GENE36091::SOAP_k35_C326877::g.215::m.45	1-45[-]	.	.	.	.	.	.	.	.	.	.
GENE27981	SOAP_k35_C326907	.	.	GENE27981::SOAP_k35_C326907::g.215::m.58	1-58[-]	.	.	.	.	.	.	.	.	.	.
GENE28713	SOAP_k35_C326961	.	.	GENE28713::SOAP_k35_C326961::g.215::m.61	1-61[+]	.	.	.	.	.	.	.	.	.	.
GENE34525	SOAP_k35_C327025	.	.	GENE34525::SOAP_k35_C327025::g.215::m.50	1-50[-]	.	.	.	.	.	.	.	.	.	.
GENE34838	SOAP_k35_C327069	.	.	GENE34838::SOAP_k35_C327069::g.215::m.49	1-49[+]	.	.	.	SIGNAL^16^0.454	.	.	.	.	.	.
GENE30578	SOAP_k35_C327109	.	.	GENE30578::SOAP_k35_C327109::g.215::m.66	1-66[+]	.	.	.	.	.	.	.	.	.	.
GENE31147	SOAP_k35_C327111	.	.	GENE31147::SOAP_k35_C327111::g.215::m.63	1-63[+]	.	.	.	.	.	.	.	.	.	.
GENE36092	SOAP_k35_C327119	.	.	GENE36092::SOAP_k35_C327119::g.215::m.45	1-45[-]	.	.	.	.	.	.	.	.	.	.
GENE32281	SOAP_k35_C327571	.	.	GENE32281::SOAP_k35_C327571::g.216::m.58	1-58[-]	.	.	.	.	.	.	.	.	.	.
GENE35784	SOAP_k35_C327743	.	.	GENE35784::SOAP_k35_C327743::g.216::m.46	1-46[-]	.	.	.	.	.	.	.	.	.	.
GENE30420	SOAP_k35_C327753	.	.	GENE30420::SOAP_k35_C327753::g.216::m.67	1-67[-]	.	.	.	.	.	.	.	.	.	.
GENE34533	SOAP_k35_C327757	.	.	GENE34533::SOAP_k35_C327757::g.216::m.50	1-50[-]	.	.	.	.	.	.	.	.	.	.
GENE32282	SOAP_k35_C327761	.	.	GENE32282::SOAP_k35_C327761::g.216::m.58	1-58[-]	.	.	.	.	.	.	.	.	.	.
GENE36106	SOAP_k35_C327899	.	.	GENE36106::SOAP_k35_C327899::g.216::m.45	1-45[+]	.	.	.	.	.	.	.	.	.	.
GENE35149	SOAP_k35_C327917	.	.	GENE35149::SOAP_k35_C327917::g.216::m.48	1-48[+]	.	.	.	.	.	.	.	.	.	.
GENE36455	SOAP_k35_C327953	.	.	GENE36455::SOAP_k35_C327953::g.216::m.44	1-44[-]	.	.	.	.	.	.	.	.	.	.
GENE36107	SOAP_k35_C328011	.	.	GENE36107::SOAP_k35_C328011::g.216::m.45	1-45[+]	.	.	.	.	.	.	.	.	.	.
GENE34214	SOAP_k35_C328041	.	.	GENE34214::SOAP_k35_C328041::g.216::m.51	1-51[+]	.	.	.	.	.	.	.	.	.	.
GENE31149	SOAP_k35_C328113	.	.	GENE31149::SOAP_k35_C328113::g.216::m.63	1-63[+]	.	.	.	.	.	.	.	.	.	.
GENE30510	SOAP_k35_C328217	.	.	GENE30510::SOAP_k35_C328217::g.216::m.67	1-67[+]	.	.	.	.	.	.	.	.	.	.
GENE36108	SOAP_k35_C328241	.	.	GENE36108::SOAP_k35_C328241::g.216::m.45	1-45[+]	.	.	.	.	.	.	.	.	.	.
GENE30258	SOAP_k35_C328525	.	.	GENE30258::SOAP_k35_C328525::g.217::m.68	1-68[+]	.	.	.	.	.	.	.	.	.	.
GENE36109	SOAP_k35_C328613	.	.	GENE36109::SOAP_k35_C328613::g.217::m.45	1-45[+]	.	.	.	.	.	.	.	.	.	.
GENE34839	SOAP_k35_C328647	.	.	GENE34839::SOAP_k35_C328647::g.217::m.49	1-49[+]	.	.	.	.	.	.	.	.	.	.
GENE32818	SOAP_k35_C328671	.	.	GENE32818::SOAP_k35_C328671::g.217::m.56	1-56[+]	.	.	.	.	.	.	.	.	.	.
GENE35472	SOAP_k35_C328709	.	.	GENE35472::SOAP_k35_C328709::g.217::m.47	1-47[-]	.	.	.	.	.	.	.	.	.	.
GENE33087	SOAP_k35_C328743	.	.	GENE33087::SOAP_k35_C328743::g.217::m.55	1-55[+]	.	.	.	.	.	.	.	.	.	.
GENE34534	SOAP_k35_C329133	.	.	GENE34534::SOAP_k35_C329133::g.217::m.50	1-50[-]	.	.	.	.	.	.	.	.	.	.
GENE35473	SOAP_k35_C329325	.	.	GENE35473::SOAP_k35_C329325::g.217::m.47	1-47[+]	.	.	.	.	.	.	.	.	.	.
GENE35474	SOAP_k35_C329413	.	.	GENE35474::SOAP_k35_C329413::g.217::m.47	1-47[+]	.	.	.	.	.	.	.	.	.	.
GENE35798	SOAP_k35_C329465	.	.	GENE35798::SOAP_k35_C329465::g.217::m.46	1-46[-]	.	.	.	.	.	.	.	.	.	.
GENE31798	SOAP_k35_C329481	.	.	GENE31798::SOAP_k35_C329481::g.217::m.60	1-60[+]	.	.	.	.	.	.	.	.	.	.
GENE30421	SOAP_k35_C329493	.	.	GENE30421::SOAP_k35_C329493::g.217::m.67	1-67[+]	.	.	.	.	.	.	.	.	.	.
GENE36456	SOAP_k35_C329515	.	.	GENE36456::SOAP_k35_C329515::g.217::m.44	1-44[+]	.	.	.	.	.	.	.	.	.	.
GENE36476	SOAP_k35_C329595	.	.	GENE36476::SOAP_k35_C329595::g.218::m.44	1-44[-]	.	.	.	.	.	.	.	.	.	.
GENE34223	SOAP_k35_C329691	.	.	GENE34223::SOAP_k35_C329691::g.218::m.51	1-51[-]	.	.	.	.	.	.	.	.	.	.
GENE36110	SOAP_k35_C329715	.	.	GENE36110::SOAP_k35_C329715::g.218::m.45	1-45[-]	.	.	.	.	.	.	.	.	.	.
GENE33353	SOAP_k35_C329741	.	.	GENE33353::SOAP_k35_C329741::g.218::m.54	1-54[-]	.	.	.	.	.	.	.	.	.	.
GENE30259	SOAP_k35_C329881	.	.	GENE30259::SOAP_k35_C329881::g.218::m.68	1-68[+]	.	.	.	.	.	.	.	.	.	.
GENE36111	SOAP_k35_C330033	.	.	GENE36111::SOAP_k35_C330033::g.218::m.45	1-45[+]	.	.	.	.	.	.	.	.	.	.
GENE33088	SOAP_k35_C330185	.	.	GENE33088::SOAP_k35_C330185::g.218::m.55	1-55[-]	.	.	.	.	.	.	.	.	.	.
GENE30423	SOAP_k35_C330371	.	.	GENE30423::SOAP_k35_C330371::g.218::m.67	1-67[+]	.	.	.	.	.	.	.	.	.	.
GENE35168	SOAP_k35_C330461	.	.	GENE35168::SOAP_k35_C330461::g.218::m.48	1-48[+]	.	.	.	.	.	.	.	.	.	.
GENE31150	SOAP_k35_C330497	V2R_CANLF^V2R_CANLF^Q:5-142,H:258-303^78.261%ID^E:3.14e-17^RecName:_Full=Vasopressin_V2_receptor;^Eukaryota;_Metazoa;_Chordata;_Craniata;_Vertebrata;_Euteleostomi;_Mammalia;_Eutheria;_Laurasiatheria;_Carnivora;_Caniformia;_Canidae;_Canis	.	GENE31150::SOAP_k35_C330497::g.218::m.63	1-63[+]	V2R_CANLF^V2R_CANLF^Q:1-39,H:265-303^79.487%ID^E:1.42e-15^RecName:_Full=Vasopressin_V2_receptor;^Eukaryota;_Metazoa;_Chordata;_Craniata;_Vertebrata;_Euteleostomi;_Mammalia;_Eutheria;_Laurasiatheria;_Carnivora;_Caniformia;_Canidae;_Canis	.	.	SIGNAL^24^0.694	ENOG410XRW9^Receptor	KEGG:cfa:403804`KO:K04228	GO:0005887^cellular_component^integral_component_of_plasma_membrane`GO:0005622^cellular_component^intracellular`GO:0042277^molecular_function^peptide_binding`GO:0005000^molecular_function^vasopressin_receptor_activity`GO:0032870^biological_process^cellular_response_to_hormone_stimulus`GO:0007249^biological_process^I-kappaB_kinase/NF-kappaB_signaling`GO:0032609^biological_process^interferon-gamma_…	.	.	.
GENE36477	SOAP_k35_C330579	.	.	GENE36477::SOAP_k35_C330579::g.218::m.44	1-44[+]	.	.	.	.	.	.	.	.	.	.
GENE35498	SOAP_k35_C330595	.	.	GENE35498::SOAP_k35_C330595::g.219::m.47	1-47[+]	.	.	.	.	.	.	.	.	.	.
GENE33354	SOAP_k35_C330655	.	.	GENE33354::SOAP_k35_C330655::g.219::m.54	1-54[-]	.	.	.	.	.	.	.	.	.	.
GENE32365	SOAP_k35_C330701	.	.	GENE32365::SOAP_k35_C330701::g.219::m.58	1-58[-]	.	.	.	.	.	.	.	.	.	.
GENE34848	SOAP_k35_C330763	.	.	GENE34848::SOAP_k35_C330763::g.219::m.49	1-49[+]	.	.	.	.	.	.	.	.	.	.
GENE30580	SOAP_k35_C330859	RS28_RAT^RS28_RAT^Q:33-167,H:10-54^82.222%ID^E:4.25e-20^RecName:_Full=40S_ribosomal_protein_S28;^Eukaryota;_Metazoa;_Chordata;_Craniata;_Vertebrata;_Euteleostomi;_Mammalia;_Eutheria;_Euarchontoglires;_Glires;_Rodentia;_Myomorpha;_Muroidea;_Muridae;_Murinae;_Rattus	.	GENE30580::SOAP_k35_C330859::g.219::m.66	1-66[+]	RS28_RAT^RS28_RAT^Q:7-66,H:10-69^85%ID^E:3.43e-30^RecName:_Full=40S_ribosomal_protein_S28;^Eukaryota;_Metazoa;_Chordata;_Craniata;_Vertebrata;_Euteleostomi;_Mammalia;_Eutheria;_Euarchontoglires;_Glires;_Rodentia;_Myomorpha;_Muroidea;_Muridae;_Murinae;_Rattus	.	.	.	COG2053^Ribosomal_protein	KEGG:rno:691531`KO:K02979	GO:0098556^cellular_component^cytoplasmic_side_of_rough_endoplasmic_reticulum_membrane`GO:0022627^cellular_component^cytosolic_small_ribosomal_subunit`GO:0070062^cellular_component^extracellular_exosome`GO:0042788^cellular_component^polysomal_ribosome`GO:0015935^cellular_component^small_ribosomal_subunit`GO:0003723^molecular_function^RNA_binding`GO:0003735^molecular_function^structural_constituen…	.	.	.
GENE35499	SOAP_k35_C330873	.	.	GENE35499::SOAP_k35_C330873::g.219::m.47	1-47[+]	.	.	.	.	.	.	.	.	.	.
GENE36478	SOAP_k35_C330893	.	.	GENE36478::SOAP_k35_C330893::g.219::m.44	1-44[+]	.	.	.	.	.	.	.	.	.	.
GENE21129	SOAP_k35_C331041	.	.	GENE21129::SOAP_k35_C331041::g.219::m.65	1-65[-]	.	.	.	.	.	.	.	.	.	.
GENE32819	SOAP_k35_C331045	.	.	GENE32819::SOAP_k35_C331045::g.219::m.56	1-56[+]	.	.	.	.	.	.	.	.	.	.
GENE36112	SOAP_k35_C331201	.	.	GENE36112::SOAP_k35_C331201::g.219::m.45	1-45[+]	.	.	.	.	.	.	.	.	.	.
GENE36113	SOAP_k35_C331233	.	.	GENE36113::SOAP_k35_C331233::g.219::m.45	1-45[-]	.	.	.	.	.	.	.	.	.	.
GENE34765	SOAP_k35_C331365	.	.	GENE34765::SOAP_k35_C331365::g.219::m.46	1-46[+]	.	.	.	.	.	.	.	.	.	.
GENE36114	SOAP_k35_C331435	.	.	GENE36114::SOAP_k35_C331435::g.219::m.45	1-45[-]	.	.	.	.	.	.	.	.	.	.
GENE35500	SOAP_k35_C331455	.	.	GENE35500::SOAP_k35_C331455::g.219::m.47	1-47[+]	.	.	.	.	.	.	.	.	.	.
GENE35501	SOAP_k35_C331465	.	.	GENE35501::SOAP_k35_C331465::g.219::m.47	1-47[-]	.	.	.	.	.	.	.	.	.	.
GENE33355	SOAP_k35_C331505	.	.	GENE33355::SOAP_k35_C331505::g.219::m.54	1-54[-]	.	.	.	.	.	.	.	.	.	.
GENE34543	SOAP_k35_C331527	.	.	GENE34543::SOAP_k35_C331527::g.219::m.50	1-50[+]	.	.	.	.	.	.	.	.	.	.
GENE3914	SOAP_k35_C331789	.	.	GENE3914::SOAP_k35_C331789::g.220::m.45	1-45[+]	.	.	.	.	.	.	.	.	.	.
GENE35502	SOAP_k35_C331883	.	.	GENE35502::SOAP_k35_C331883::g.220::m.47	1-47[+]	.	.	.	.	.	.	.	.	.	.
GENE35182	SOAP_k35_C331967	.	.	GENE35182::SOAP_k35_C331967::g.220::m.48	1-48[-]	.	.	.	.	.	.	.	.	.	.
GENE31369	SOAP_k35_C332059	.	.	GENE31369::SOAP_k35_C332059::g.220::m.62	1-62[-]	.	.	.	.	.	.	.	.	.	.
GENE35503	SOAP_k35_C332153	.	.	GENE35503::SOAP_k35_C332153::g.220::m.47	1-47[-]	.	.	.	.	.	.	.	.	.	.
GENE35504	SOAP_k35_C332269	.	.	GENE35504::SOAP_k35_C332269::g.220::m.47	1-47[+]	.	.	.	.	.	.	.	.	.	.
GENE22073	SOAP_k35_C332277	.	.	GENE22073::SOAP_k35_C332277::g.220::m.61	1-61[-]	.	.	.	SIGNAL^21^0.521	.	.	.	.	.	.
GENE30581	SOAP_k35_C332299	.	.	GENE30581::SOAP_k35_C332299::g.220::m.66	1-66[-]	.	.	.	.	.	.	.	.	.	.
GENE32825	SOAP_k35_C332537	.	.	GENE32825::SOAP_k35_C332537::g.220::m.56	1-56[+]	.	.	.	SIGNAL^16^0.626	.	.	.	.	.	.
GENE32826	SOAP_k35_C332571	.	.	GENE32826::SOAP_k35_C332571::g.220::m.56	1-56[-]	.	.	.	.	.	.	.	.	.	.
GENE30757	SOAP_k35_C332859	.	.	GENE30757::SOAP_k35_C332859::g.221::m.65	1-65[+]	.	.	.	.	.	.	.	.	.	.
GENE34544	SOAP_k35_C332915	.	.	GENE34544::SOAP_k35_C332915::g.221::m.50	1-50[+]	.	.	.	SIGNAL^21^0.533	.	.	.	.	.	.
GENE34545	SOAP_k35_C332989	.	.	GENE34545::SOAP_k35_C332989::g.221::m.50	1-50[+]	.	.	.	.	.	.	.	.	.	.
GENE30947	SOAP_k35_C333187	.	.	GENE30947::SOAP_k35_C333187::g.221::m.64	1-64[-]	.	.	.	.	.	.	.	.	.	.
GENE35505	SOAP_k35_C333321	.	.	GENE35505::SOAP_k35_C333321::g.221::m.47	1-47[-]	.	.	.	.	.	.	.	.	.	.
GENE35506	SOAP_k35_C333375	.	.	GENE35506::SOAP_k35_C333375::g.221::m.47	1-47[+]	.	.	.	.	.	.	.	.	.	.
GENE31811	SOAP_k35_C333437	.	.	GENE31811::SOAP_k35_C333437::g.221::m.60	1-60[+]	.	.	.	.	.	.	.	.	.	.
GENE34237	SOAP_k35_C333497	.	.	GENE34237::SOAP_k35_C333497::g.221::m.51	1-51[-]	.	.	.	.	.	.	.	.	.	.
GENE31598	SOAP_k35_C333557	.	.	GENE31598::SOAP_k35_C333557::g.221::m.61	1-61[-]	.	.	.	.	.	.	.	.	.	.
GENE31370	SOAP_k35_C333571	.	.	GENE31370::SOAP_k35_C333571::g.221::m.62	1-62[+]	.	.	.	.	.	.	.	.	.	.
GENE36133	SOAP_k35_C333673	.	.	GENE36133::SOAP_k35_C333673::g.222::m.45	1-45[+]	.	.	.	.	.	.	.	.	.	.
GENE34559	SOAP_k35_C333803	.	.	GENE34559::SOAP_k35_C333803::g.222::m.50	1-50[+]	.	.	.	SIGNAL^20^0.536	.	.	.	.	.	.
GENE35812	SOAP_k35_C333869	.	.	GENE35812::SOAP_k35_C333869::g.222::m.46	1-46[-]	.	.	.	.	.	.	.	.	.	.
GENE32827	SOAP_k35_C333947	.	.	GENE32827::SOAP_k35_C333947::g.222::m.56	1-56[+]	.	.	.	.	.	.	.	.	.	.
GENE35521	SOAP_k35_C334071	.	.	GENE35521::SOAP_k35_C334071::g.222::m.47	1-47[-]	.	.	.	.	.	.	.	.	.	.
GENE34238	SOAP_k35_C334085	.	.	GENE34238::SOAP_k35_C334085::g.222::m.51	1-51[+]	.	.	.	.	.	.	.	.	.	.
GENE35183	SOAP_k35_C334261	.	.	GENE35183::SOAP_k35_C334261::g.222::m.48	1-48[+]	.	.	.	.	.	.	.	.	.	.
GENE35184	SOAP_k35_C334351	.	.	GENE35184::SOAP_k35_C334351::g.222::m.48	1-48[+]	.	.	.	.	.	.	.	.	.	.
GENE35813	SOAP_k35_C334365	.	.	GENE35813::SOAP_k35_C334365::g.222::m.46	1-46[-]	.	.	.	.	.	.	.	.	.	.
GENE34560	SOAP_k35_C334439	.	.	GENE34560::SOAP_k35_C334439::g.222::m.50	1-50[-]	.	.	.	.	.	.	.	.	.	.
GENE34863	SOAP_k35_C334475	.	.	GENE34863::SOAP_k35_C334475::g.222::m.49	1-49[+]	.	.	.	.	.	.	.	.	.	.
GENE30261	SOAP_k35_C334507	.	.	GENE30261::SOAP_k35_C334507::g.222::m.68	1-68[+]	.	.	.	.	.	.	.	.	.	.
GENE33942	SOAP_k35_C334557	.	.	GENE33942::SOAP_k35_C334557::g.222::m.52	1-52[+]	.	.	.	.	.	.	.	.	.	.
GENE30429	SOAP_k35_C334663	.	.	GENE30429::SOAP_k35_C334663::g.223::m.67	1-67[-]	.	.	.	SIGNAL^20^0.457	.	.	.	.	.	.
GENE33652	SOAP_k35_C334761	.	.	GENE33652::SOAP_k35_C334761::g.223::m.53	1-53[-]	.	.	.	.	.	.	.	.	.	.
GENE35814	SOAP_k35_C334799	.	.	GENE35814::SOAP_k35_C334799::g.223::m.46	1-46[+]	.	.	.	.	.	.	.	.	.	.
GENE34864	SOAP_k35_C334815	.	.	GENE34864::SOAP_k35_C334815::g.223::m.49	1-49[+]	.	.	.	.	.	.	.	.	.	.
GENE29776	SOAP_k35_C334857	.	.	GENE29776::SOAP_k35_C334857::g.223::m.71	1-71[+]	.	.	.	SIGNAL^27^0.801	.	.	.	.	.	.
GENE32830	SOAP_k35_C334899	.	.	GENE32830::SOAP_k35_C334899::g.223::m.56	1-56[+]	.	.	.	.	.	.	.	.	.	.
GENE33377	SOAP_k35_C334979	.	.	GENE33377::SOAP_k35_C334979::g.223::m.54	1-54[-]	.	.	.	.	.	.	.	.	.	.
GENE34865	SOAP_k35_C335059	.	.	GENE34865::SOAP_k35_C335059::g.223::m.49	1-49[-]	.	.	.	.	.	.	.	.	.	.
GENE31605	SOAP_k35_C335305	.	.	GENE31605::SOAP_k35_C335305::g.223::m.61	1-61[-]	.	.	.	.	.	.	.	.	.	.
GENE31154	SOAP_k35_C335335	.	.	GENE31154::SOAP_k35_C335335::g.223::m.63	1-63[+]	.	.	.	.	.	.	.	.	.	.
GENE32831	SOAP_k35_C335391	.	.	GENE32831::SOAP_k35_C335391::g.223::m.56	1-56[+]	.	.	.	SIGNAL^23^0.660	.	.	.	.	.	.
GENE31378	SOAP_k35_C335409	.	.	GENE31378::SOAP_k35_C335409::g.223::m.62	1-62[-]	.	.	.	.	.	.	.	.	.	.
GENE31812	SOAP_k35_C335415	.	.	GENE31812::SOAP_k35_C335415::g.223::m.60	1-60[+]	.	.	.	.	.	.	.	.	.	.
GENE36150	SOAP_k35_C335445	.	.	GENE36150::SOAP_k35_C335445::g.223::m.45	1-45[+]	.	.	.	.	.	.	.	.	.	.
GENE32294	SOAP_k35_C335469	.	.	GENE32294::SOAP_k35_C335469::g.223::m.58	1-58[+]	.	.	.	.	.	.	.	.	.	.
GENE34561	SOAP_k35_C335487	.	.	GENE34561::SOAP_k35_C335487::g.223::m.50	1-50[-]	.	.	.	.	.	.	.	.	.	.
GENE32538	SOAP_k35_C335507	.	.	GENE32538::SOAP_k35_C335507::g.223::m.57	1-57[-]	.	.	.	.	.	.	.	.	.	.
GENE32546	SOAP_k35_C335639	.	.	GENE32546::SOAP_k35_C335639::g.224::m.57	1-57[+]	.	.	.	.	.	.	.	.	.	.
GENE30584	SOAP_k35_C335697	.	.	GENE30584::SOAP_k35_C335697::g.224::m.66	1-66[+]	.	.	.	.	.	.	.	.	.	.
GENE36151	SOAP_k35_C335703	.	.	GENE36151::SOAP_k35_C335703::g.224::m.45	1-45[-]	.	.	.	SIGNAL^27^0.484	.	.	.	.	.	.
GENE32295	SOAP_k35_C335721	.	.	GENE32295::SOAP_k35_C335721::g.224::m.58	1-58[+]	.	.	.	.	.	.	.	.	.	.
GENE30759	SOAP_k35_C335875	.	.	GENE30759::SOAP_k35_C335875::g.224::m.65	1-65[+]	.	.	.	.	.	.	.	.	.	.
GENE31379	SOAP_k35_C335913	.	.	GENE31379::SOAP_k35_C335913::g.224::m.62	1-62[-]	.	.	.	.	.	.	.	.	.	.
GENE34876	SOAP_k35_C336125	.	.	GENE34876::SOAP_k35_C336125::g.224::m.49	1-49[-]	.	.	.	.	.	.	.	.	.	.
GENE34562	SOAP_k35_C336231	.	.	GENE34562::SOAP_k35_C336231::g.224::m.50	1-50[-]	.	.	.	.	.	.	.	.	.	.
GENE33950	SOAP_k35_C336453	.	.	GENE33950::SOAP_k35_C336453::g.225::m.52	1-52[-]	.	.	.	.	.	.	.	.	.	.
GENE35191	SOAP_k35_C336463	.	.	GENE35191::SOAP_k35_C336463::g.225::m.48	1-48[-]	.	.	.	SIGNAL^23^0.605	.	.	.	.	.	.
GENE36152	SOAP_k35_C336595	.	.	GENE36152::SOAP_k35_C336595::g.225::m.45	1-45[+]	.	.	.	.	.	.	.	.	.	.
GENE34241	SOAP_k35_C336657	.	.	GENE34241::SOAP_k35_C336657::g.225::m.51	1-51[+]	.	.	.	.	.	.	.	.	.	.
GENE32057	SOAP_k35_C336773	.	.	GENE32057::SOAP_k35_C336773::g.225::m.59	1-59[-]	.	.	.	.	.	.	.	.	.	.
GENE35192	SOAP_k35_C336849	.	.	GENE35192::SOAP_k35_C336849::g.225::m.48	1-48[-]	.	.	.	.	.	.	.	.	.	.
GENE30264	SOAP_k35_C336899	.	.	GENE30264::SOAP_k35_C336899::g.225::m.68	1-68[+]	.	.	.	SIGNAL^33^0.494	.	.	.	.	.	.
GENE35193	SOAP_k35_C337051	.	.	GENE35193::SOAP_k35_C337051::g.225::m.48	1-48[-]	.	.	.	.	.	.	.	.	.	.
GENE33653	SOAP_k35_C337061	.	.	GENE33653::SOAP_k35_C337061::g.225::m.53	1-53[-]	.	.	.	.	.	.	.	.	.	.
GENE33951	SOAP_k35_C337113	.	.	GENE33951::SOAP_k35_C337113::g.225::m.52	1-52[-]	.	.	.	SIGNAL^16^0.764	.	.	.	.	.	.
GENE33101	SOAP_k35_C337197	.	.	GENE33101::SOAP_k35_C337197::g.225::m.55	1-55[+]	.	.	.	.	.	.	.	.	.	.
GENE35522	SOAP_k35_C337205	.	.	GENE35522::SOAP_k35_C337205::g.225::m.47	1-47[+]	.	.	.	.	.	.	.	.	.	.
GENE35832	SOAP_k35_C337247	.	.	GENE35832::SOAP_k35_C337247::g.225::m.46	1-46[-]	.	.	.	.	.	.	.	.	.	.
GENE33654	SOAP_k35_C337251	.	.	GENE33654::SOAP_k35_C337251::g.225::m.53	1-53[+]	.	.	.	.	.	.	.	.	.	.
GENE33655	SOAP_k35_C337291	.	.	GENE33655::SOAP_k35_C337291::g.225::m.53	1-53[+]	.	.	.	.	.	.	.	.	.	.
GENE33952	SOAP_k35_C337371	.	.	GENE33952::SOAP_k35_C337371::g.226::m.52	1-52[+]	.	.	.	.	.	.	.	.	.	.
GENE32062	SOAP_k35_C337379	.	.	GENE32062::SOAP_k35_C337379::g.226::m.59	1-59[+]	.	.	.	.	.	.	.	.	.	.
GENE33672	SOAP_k35_C337387	.	.	GENE33672::SOAP_k35_C337387::g.226::m.53	1-53[-]	.	.	.	.	.	.	.	.	.	.
GENE30763	SOAP_k35_C337399	.	.	GENE30763::SOAP_k35_C337399::g.226::m.65	1-65[+]	.	.	.	.	.	.	.	.	.	.
GENE34242	SOAP_k35_C337491	.	.	GENE34242::SOAP_k35_C337491::g.226::m.51	1-51[+]	.	.	.	SIGNAL^18^0.759	.	.	.	.	.	.
GENE32063	SOAP_k35_C337773	.	.	GENE32063::SOAP_k35_C337773::g.226::m.59	1-59[+]	.	.	.	.	.	.	.	.	.	.
GENE34582	SOAP_k35_C337809	.	.	GENE34582::SOAP_k35_C337809::g.226::m.50	1-50[-]	.	.	.	.	.	.	.	.	.	.
GENE32553	SOAP_k35_C337873	.	.	GENE32553::SOAP_k35_C337873::g.226::m.57	1-57[+]	.	.	.	.	.	.	.	.	.	.
GENE35194	SOAP_k35_C337883	.	.	GENE35194::SOAP_k35_C337883::g.226::m.48	1-48[+]	.	.	.	.	.	.	.	.	.	.
GENE33953	SOAP_k35_C337887	.	.	GENE33953::SOAP_k35_C337887::g.226::m.52	1-52[-]	.	.	.	.	.	.	.	.	.	.
GENE35833	SOAP_k35_C337965	.	.	GENE35833::SOAP_k35_C337965::g.226::m.46	1-46[+]	.	.	.	.	.	.	.	.	.	.
GENE35538	SOAP_k35_C338037	.	.	GENE35538::SOAP_k35_C338037::g.226::m.47	1-47[+]	.	.	.	.	.	.	.	.	.	.
GENE30764	SOAP_k35_C338087	.	.	GENE30764::SOAP_k35_C338087::g.226::m.65	1-65[-]	.	.	.	.	.	.	.	.	.	.
GENE29778	SOAP_k35_C338143	.	.	GENE29778::SOAP_k35_C338143::g.226::m.71	1-71[+]	.	.	.	SIGNAL^15^0.556	.	.	.	.	.	.
GENE35834	SOAP_k35_C338161	.	.	GENE35834::SOAP_k35_C338161::g.226::m.46	1-46[-]	.	.	.	.	.	.	.	.	.	.
GENE32554	SOAP_k35_C338175	.	.	GENE32554::SOAP_k35_C338175::g.226::m.57	1-57[+]	.	.	.	.	.	.	.	.	.	.
GENE32064	SOAP_k35_C338227	.	.	GENE32064::SOAP_k35_C338227::g.226::m.59	1-59[-]	.	.	.	.	.	.	.	.	.	.
GENE33378	SOAP_k35_C338283	.	.	GENE33378::SOAP_k35_C338283::g.226::m.54	1-54[-]	.	.	.	.	.	.	.	.	.	.
GENE32065	SOAP_k35_C338351	.	.	GENE32065::SOAP_k35_C338351::g.226::m.59	1-59[-]	.	.	.	.	.	.	.	.	.	.
GENE29645	SOAP_k35_C338427	.	.	GENE29645::SOAP_k35_C338427::g.227::m.72	1-72[+]	.	.	.	.	.	.	.	.	.	.
GENE29779	SOAP_k35_C338597	.	.	GENE29779::SOAP_k35_C338597::g.227::m.71	1-71[-]	.	.	.	.	.	.	.	.	.	.
GENE32066	SOAP_k35_C338625	.	.	GENE32066::SOAP_k35_C338625::g.227::m.59	1-59[+]	.	.	.	.	.	.	.	.	.	.
GENE33954	SOAP_k35_C338637	.	.	GENE33954::SOAP_k35_C338637::g.227::m.52	1-52[+]	.	.	.	.	.	.	.	.	.	.
GENE33955	SOAP_k35_C338669	.	.	GENE33955::SOAP_k35_C338669::g.227::m.52	1-52[+]	.	.	.	.	.	.	.	.	.	.
GENE34252	SOAP_k35_C338763	.	.	GENE34252::SOAP_k35_C338763::g.227::m.51	1-51[+]	.	.	.	.	.	.	.	.	.	.
GENE31822	SOAP_k35_C338875	.	.	GENE31822::SOAP_k35_C338875::g.227::m.60	1-60[+]	.	.	.	.	.	.	.	.	.	.
GENE31161	SOAP_k35_C338961	.	.	GENE31161::SOAP_k35_C338961::g.227::m.63	1-63[-]	.	.	.	.	.	.	.	.	.	.
GENE33956	SOAP_k35_C338965	.	.	GENE33956::SOAP_k35_C338965::g.227::m.52	1-52[+]	.	.	.	.	.	.	.	.	.	.
GENE32839	SOAP_k35_C339109	.	.	GENE32839::SOAP_k35_C339109::g.227::m.56	1-56[+]	.	.	.	.	.	.	.	.	.	.
GENE34877	SOAP_k35_C339159	.	.	GENE34877::SOAP_k35_C339159::g.227::m.49	1-49[-]	.	.	.	.	.	.	.	.	.	.
GENE34583	SOAP_k35_C339171	.	.	GENE34583::SOAP_k35_C339171::g.227::m.50	1-50[+]	.	.	.	.	.	.	.	.	.	.
GENE35209	SOAP_k35_C339185	.	.	GENE35209::SOAP_k35_C339185::g.227::m.48	1-48[-]	.	.	.	.	.	.	.	.	.	.
GENE34878	SOAP_k35_C339223	.	.	GENE34878::SOAP_k35_C339223::g.227::m.49	1-49[-]	.	.	.	.	.	.	.	.	.	.
GENE31162	SOAP_k35_C339279	.	.	GENE31162::SOAP_k35_C339279::g.227::m.63	1-63[-]	.	.	.	.	.	.	.	.	.	.
GENE32310	SOAP_k35_C339375	.	.	GENE32310::SOAP_k35_C339375::g.227::m.58	1-58[-]	.	.	.	.	.	.	.	.	.	.
GENE32072	SOAP_k35_C339525	.	.	GENE32072::SOAP_k35_C339525::g.228::m.59	1-59[+]	.	.	.	.	.	.	.	.	.	.
GENE33385	SOAP_k35_C339551	.	.	GENE33385::SOAP_k35_C339551::g.228::m.54	1-54[-]	.	.	.	.	.	.	.	.	.	.
GENE34899	SOAP_k35_C339617	.	.	GENE34899::SOAP_k35_C339617::g.228::m.49	1-49[+]	.	.	.	.	.	.	.	.	.	.
GENE34584	SOAP_k35_C339703	.	.	GENE34584::SOAP_k35_C339703::g.228::m.50	1-50[+]	.	.	.	.	.	.	.	.	.	.
GENE30954	SOAP_k35_C339757	.	.	GENE30954::SOAP_k35_C339757::g.228::m.64	1-64[+]	.	.	.	.	.	.	.	.	.	.
GENE19664	SOAP_k35_C339923	.	.	GENE19664::SOAP_k35_C339923::g.228::m.71	1-71[+]	.	.	.	.	.	.	.	.	.	.
GENE32555	SOAP_k35_C339933	.	.	GENE32555::SOAP_k35_C339933::g.228::m.57	1-57[+]	.	.	.	.	.	.	.	.	.	.
GENE35210	SOAP_k35_C339939	.	.	GENE35210::SOAP_k35_C339939::g.228::m.48	1-48[-]	.	.	.	.	.	.	.	.	.	.
GENE34900	SOAP_k35_C339951	.	.	GENE34900::SOAP_k35_C339951::g.228::m.49	1-49[-]	.	.	.	SIGNAL^19^0.485	.	.	.	.	.	.
GENE31163	SOAP_k35_C340033	.	.	GENE31163::SOAP_k35_C340033::g.228::m.63	1-63[+]	.	.	.	.	.	.	.	.	.	.
GENE29793	SOAP_k35_C340039	.	.	GENE29793::SOAP_k35_C340039::g.228::m.64	1-64[+]	.	.	.	.	.	.	.	.	.	.
GENE35211	SOAP_k35_C340167	.	.	GENE35211::SOAP_k35_C340167::g.228::m.48	1-48[-]	.	.	.	.	.	.	.	.	.	.
GENE33106	SOAP_k35_C340447	.	.	GENE33106::SOAP_k35_C340447::g.229::m.55	1-55[-]	.	.	.	.	.	.	.	.	.	.
GENE35551	SOAP_k35_C340473	.	.	GENE35551::SOAP_k35_C340473::g.229::m.47	1-47[+]	.	.	.	.	.	.	.	.	.	.
GENE30767	SOAP_k35_C340623	.	.	GENE30767::SOAP_k35_C340623::g.229::m.65	1-65[-]	.	.	.	.	.	.	.	.	.	.
GENE33386	SOAP_k35_C340761	.	.	GENE33386::SOAP_k35_C340761::g.229::m.54	1-54[+]	.	.	.	.	.	.	.	.	.	.
GENE30955	SOAP_k35_C340787	.	.	GENE30955::SOAP_k35_C340787::g.229::m.64	1-64[-]	.	.	.	.	.	.	.	.	.	.
GENE34901	SOAP_k35_C340823	.	.	GENE34901::SOAP_k35_C340823::g.229::m.49	1-49[+]	.	.	.	.	.	.	.	.	.	.
GENE33976	SOAP_k35_C340913	.	.	GENE33976::SOAP_k35_C340913::g.229::m.52	1-52[-]	.	.	.	.	.	.	.	.	.	.
GENE31831	SOAP_k35_C340923	.	.	GENE31831::SOAP_k35_C340923::g.229::m.60	1-60[-]	.	.	.	.	.	.	.	.	.	.
GENE33676	SOAP_k35_C341077	.	.	GENE33676::SOAP_k35_C341077::g.229::m.53	1-53[+]	.	.	.	.	.	.	.	.	.	.
GENE34596	SOAP_k35_C341121	.	.	GENE34596::SOAP_k35_C341121::g.229::m.50	1-50[+]	.	.	.	.	.	.	.	.	.	.
GENE32311	SOAP_k35_C341167	.	.	GENE32311::SOAP_k35_C341167::g.229::m.58	1-58[+]	.	.	.	.	.	.	.	.	.	.
GENE31832	SOAP_k35_C341273	.	.	GENE31832::SOAP_k35_C341273::g.230::m.60	1-60[+]	.	.	.	.	.	.	.	.	.	.
GENE35552	SOAP_k35_C341361	.	.	GENE35552::SOAP_k35_C341361::g.230::m.47	1-47[-]	.	.	.	.	.	.	.	.	.	.
GENE32850	SOAP_k35_C341567	.	.	GENE32850::SOAP_k35_C341567::g.230::m.56	1-56[-]	.	.	.	SIGNAL^18^0.701	.	.	.	.	.	.
GENE35220	SOAP_k35_C341577	.	.	GENE35220::SOAP_k35_C341577::g.230::m.48	1-48[+]	.	.	.	.	.	.	.	.	.	.
GENE32559	SOAP_k35_C341877	.	.	GENE32559::SOAP_k35_C341877::g.230::m.57	1-57[-]	.	.	.	.	.	.	.	.	.	.
GENE33389	SOAP_k35_C342117	.	.	GENE33389::SOAP_k35_C342117::g.231::m.54	1-54[+]	.	.	.	.	.	.	.	.	.	.
GENE34269	SOAP_k35_C342137	.	.	GENE34269::SOAP_k35_C342137::g.231::m.51	1-51[-]	.	.	.	.	.	.	.	.	.	.
GENE35553	SOAP_k35_C342247	.	.	GENE35553::SOAP_k35_C342247::g.231::m.47	1-47[-]	.	.	.	.	.	.	.	.	.	.
GENE33989	SOAP_k35_C342513	.	.	GENE33989::SOAP_k35_C342513::g.231::m.52	1-52[-]	.	.	.	.	.	.	.	.	.	.
GENE33677	SOAP_k35_C342531	.	.	GENE33677::SOAP_k35_C342531::g.231::m.53	1-53[+]	.	.	.	.	.	.	.	.	.	.
GENE29945	SOAP_k35_C342543	.	.	GENE29945::SOAP_k35_C342543::g.231::m.70	1-70[+]	.	.	.	.	.	.	.	.	.	.
GENE35221	SOAP_k35_C342625	.	.	GENE35221::SOAP_k35_C342625::g.231::m.48	1-48[+]	.	.	.	.	.	.	.	.	.	.
GENE34597	SOAP_k35_C342627	.	.	GENE34597::SOAP_k35_C342627::g.231::m.50	1-50[+]	.	.	.	.	.	.	.	.	.	.
GENE33390	SOAP_k35_C342721	.	.	GENE33390::SOAP_k35_C342721::g.231::m.54	1-54[+]	.	.	.	.	.	.	.	.	.	.
GENE35222	SOAP_k35_C342771	.	.	GENE35222::SOAP_k35_C342771::g.231::m.48	1-48[+]	.	.	.	.	.	.	.	.	.	.
GENE34912	SOAP_k35_C342789	.	.	GENE34912::SOAP_k35_C342789::g.231::m.49	1-49[+]	.	.	.	.	.	.	.	.	.	.
GENE32076	SOAP_k35_C342859	.	.	GENE32076::SOAP_k35_C342859::g.231::m.59	1-59[+]	.	.	.	.	.	.	.	.	.	.
GENE34598	SOAP_k35_C342873	.	.	GENE34598::SOAP_k35_C342873::g.231::m.50	1-50[+]	.	.	.	.	.	.	.	.	.	.
GENE35223	SOAP_k35_C342883	.	.	GENE35223::SOAP_k35_C342883::g.231::m.48	1-48[-]	.	.	.	.	.	.	.	.	.	.
GENE32560	SOAP_k35_C342891	.	.	GENE32560::SOAP_k35_C342891::g.231::m.57	1-57[+]	.	.	.	.	.	.	.	.	.	.
GENE34913	SOAP_k35_C342977	.	.	GENE34913::SOAP_k35_C342977::g.232::m.49	1-49[-]	.	.	.	.	.	.	.	.	.	.
GENE35554	SOAP_k35_C343311	.	.	GENE35554::SOAP_k35_C343311::g.232::m.47	1-47[+]	.	.	.	.	.	.	.	.	.	.
GENE34608	SOAP_k35_C343395	.	.	GENE34608::SOAP_k35_C343395::g.232::m.50	1-50[-]	.	.	.	.	.	.	.	.	.	.
GENE34914	SOAP_k35_C343399	.	.	GENE34914::SOAP_k35_C343399::g.232::m.49	1-49[+]	.	.	.	.	.	.	.	.	.	.
GENE33990	SOAP_k35_C343471	.	.	GENE33990::SOAP_k35_C343471::g.232::m.52	1-52[+]	.	.	.	.	.	.	.	.	.	.
GENE32077	SOAP_k35_C343575	.	.	GENE32077::SOAP_k35_C343575::g.232::m.59	1-59[+]	.	.	.	SIGNAL^17^0.596	.	.	.	.	.	.
GENE33115	SOAP_k35_C343663	.	.	GENE33115::SOAP_k35_C343663::g.232::m.55	1-55[+]	.	.	.	.	.	.	.	.	.	.
GENE35224	SOAP_k35_C343675	.	.	GENE35224::SOAP_k35_C343675::g.232::m.48	1-48[+]	.	.	.	.	.	.	.	.	.	.
GENE33116	SOAP_k35_C343919	.	.	GENE33116::SOAP_k35_C343919::g.233::m.55	1-55[-]	.	.	.	.	.	.	.	.	.	.
GENE34915	SOAP_k35_C343927	.	.	GENE34915::SOAP_k35_C343927::g.233::m.49	1-49[+]	.	.	.	.	.	.	.	.	.	.
GENE31836	SOAP_k35_C343951	.	.	GENE31836::SOAP_k35_C343951::g.233::m.60	1-60[+]	.	.	.	.	.	.	.	.	.	.
GENE33401	SOAP_k35_C344053	.	.	GENE33401::SOAP_k35_C344053::g.233::m.54	1-54[-]	.	.	.	.	.	.	.	.	.	.
GENE31837	SOAP_k35_C344165	.	.	GENE31837::SOAP_k35_C344165::g.233::m.60	1-60[+]	.	.	.	.	.	.	.	.	.	.
GENE34278	SOAP_k35_C344273	.	.	GENE34278::SOAP_k35_C344273::g.233::m.51	1-51[-]	.	.	.	.	.	.	.	.	.	.
GENE35566	SOAP_k35_C344343	.	.	GENE35566::SOAP_k35_C344343::g.233::m.47	1-47[+]	.	.	.	.	.	.	.	.	.	.
GENE31173	SOAP_k35_C344363	.	.	GENE31173::SOAP_k35_C344363::g.233::m.63	1-63[+]	.	.	.	.	.	.	.	.	.	.
GENE31398	SOAP_k35_C344373	.	.	GENE31398::SOAP_k35_C344373::g.233::m.62	1-62[-]	.	.	.	.	.	.	.	.	.	.
GENE34279	SOAP_k35_C344443	.	.	GENE34279::SOAP_k35_C344443::g.233::m.51	1-51[+]	.	.	.	.	.	.	.	.	.	.
GENE35225	SOAP_k35_C344515	.	.	GENE35225::SOAP_k35_C344515::g.233::m.48	1-48[+]	.	.	.	.	.	.	.	.	.	.
GENE2016	SOAP_k35_C344599	.	.	GENE2016::SOAP_k35_C344599::g.233::m.55	1-55[-]	.	.	.	.	.	.	.	.	.	.
GENE32857	SOAP_k35_C344617	.	.	GENE32857::SOAP_k35_C344617::g.233::m.56	1-56[+]	.	.	.	.	.	.	.	.	.	.
GENE30592	SOAP_k35_C344725	.	.	GENE30592::SOAP_k35_C344725::g.233::m.66	1-66[-]	.	.	.	.	.	.	.	.	.	.
GENE30438	SOAP_k35_C344803	.	.	GENE30438::SOAP_k35_C344803::g.234::m.67	1-67[+]	.	.	.	.	.	.	.	.	.	.
GENE30595	SOAP_k35_C344821	.	.	GENE30595::SOAP_k35_C344821::g.234::m.66	1-66[-]	.	.	.	.	.	.	.	.	.	.
GENE29252	SOAP_k35_C344861	.	.	GENE29252::SOAP_k35_C344861::g.234::m.75	1-75[+]	.	.	.	.	.	.	.	.	.	.
GENE33124	SOAP_k35_C344937	.	.	GENE33124::SOAP_k35_C344937::g.234::m.55	1-55[-]	.	.	.	.	.	.	.	.	.	.
GENE34916	SOAP_k35_C344965	.	.	GENE34916::SOAP_k35_C344965::g.234::m.49	1-49[-]	.	.	.	.	.	.	.	.	.	.
GENE30596	SOAP_k35_C344991	.	.	GENE30596::SOAP_k35_C344991::g.234::m.66	1-66[-]	.	.	.	.	.	.	.	.	.	.
GENE29648	SOAP_k35_C345201	.	.	GENE29648::SOAP_k35_C345201::g.234::m.72	1-72[+]	.	.	.	.	.	.	.	.	.	.
GENE35244	SOAP_k35_C345399	.	.	GENE35244::SOAP_k35_C345399::g.234::m.48	1-48[+]	.	.	.	.	.	.	.	.	.	.
GENE34917	SOAP_k35_C345635	.	.	GENE34917::SOAP_k35_C345635::g.234::m.49	1-49[-]	.	.	.	.	.	.	.	.	.	.
GENE32866	SOAP_k35_C345735	.	.	GENE32866::SOAP_k35_C345735::g.235::m.56	1-56[+]	.	.	.	.	.	.	.	.	.	.
GENE34927	SOAP_k35_C346011	.	.	GENE34927::SOAP_k35_C346011::g.235::m.49	1-49[-]	.	.	.	.	.	.	.	.	.	.
GENE32082	SOAP_k35_C346075	.	.	GENE32082::SOAP_k35_C346075::g.235::m.59	1-59[-]	.	.	.	.	.	.	.	.	.	.
GENE32328	SOAP_k35_C346093	.	.	GENE32328::SOAP_k35_C346093::g.235::m.58	1-58[-]	.	.	.	.	.	.	.	.	.	.
GENE31843	SOAP_k35_C346215	.	.	GENE31843::SOAP_k35_C346215::g.235::m.60	1-60[+]	.	.	.	.	.	.	.	.	.	.
GENE34609	SOAP_k35_C346437	.	.	GENE34609::SOAP_k35_C346437::g.235::m.50	1-50[-]	.	.	.	.	.	.	.	.	.	.
GENE32329	SOAP_k35_C346455	.	.	GENE32329::SOAP_k35_C346455::g.235::m.58	1-58[+]	.	.	.	.	.	.	.	.	.	.
GENE34928	SOAP_k35_C346545	.	.	GENE34928::SOAP_k35_C346545::g.236::m.49	1-49[+]	.	.	.	.	.	.	.	.	.	.
GENE27501	SOAP_k35_C346917	GREB1_MOUSE^GREB1_MOUSE^Q:234-82,H:1738-1788^76.471%ID^E:3.01e-22^RecName:_Full=Protein_GREB1;^Eukaryota;_Metazoa;_Chordata;_Craniata;_Vertebrata;_Euteleostomi;_Mammalia;_Eutheria;_Euarchontoglires;_Glires;_Rodentia;_Myomorpha;_Muroidea;_Muridae;_Murinae;_Mus;_Mus	.	GENE27501::SOAP_k35_C346917::g.236::m.63	1-63[+]	.	.	.	.	.	.	.	.	.	.
GENE33696	SOAP_k35_C347217	.	.	GENE33696::SOAP_k35_C347217::g.236::m.53	1-53[-]	.	.	.	.	.	.	.	.	.	.
GENE30442	SOAP_k35_C347479	.	.	GENE30442::SOAP_k35_C347479::g.237::m.67	1-67[-]	.	.	.	.	.	.	.	.	.	.
GENE31631	SOAP_k35_C347609	.	.	GENE31631::SOAP_k35_C347609::g.237::m.61	1-61[+]	.	.	.	.	.	.	.	.	.	.
GENE30779	SOAP_k35_C347675	.	.	GENE30779::SOAP_k35_C347675::g.237::m.65	1-65[-]	.	.	.	.	.	.	.	.	.	.
GENE32577	SOAP_k35_C347699	.	.	GENE32577::SOAP_k35_C347699::g.237::m.57	1-57[-]	.	.	.	.	.	.	.	.	.	.
GENE29649	SOAP_k35_C347713	.	.	GENE29649::SOAP_k35_C347713::g.237::m.72	1-72[-]	.	.	.	.	.	.	.	.	.	.
GENE31844	SOAP_k35_C347737	.	.	GENE31844::SOAP_k35_C347737::g.237::m.60	1-60[-]	.	.	.	.	.	.	.	.	.	.
GENE28323	SOAP_k35_C347739	.	.	GENE28323::SOAP_k35_C347739::g.237::m.51	1-51[+]	.	.	.	.	.	.	.	.	.	.
GENE35245	SOAP_k35_C347815	.	.	GENE35245::SOAP_k35_C347815::g.237::m.48	1-48[+]	.	.	.	.	.	.	.	.	.	.
GENE33697	SOAP_k35_C347825	.	.	GENE33697::SOAP_k35_C347825::g.237::m.53	1-53[-]	.	.	.	.	.	.	.	.	.	.
GENE34000	SOAP_k35_C347855	.	.	GENE34000::SOAP_k35_C347855::g.237::m.52	1-52[-]	.	.	.	.	.	.	.	.	.	.
GENE33139	SOAP_k35_C348067	.	.	GENE33139::SOAP_k35_C348067::g.237::m.55	1-55[-]	.	.	.	.	.	.	.	.	.	.
GENE31632	SOAP_k35_C348091	.	.	GENE31632::SOAP_k35_C348091::g.237::m.61	1-61[+]	.	.	.	.	.	.	.	.	.	.
GENE31845	SOAP_k35_C348111	.	.	GENE31845::SOAP_k35_C348111::g.237::m.60	1-60[+]	.	.	.	.	.	.	.	.	.	.
GENE34296	SOAP_k35_C348205	.	.	GENE34296::SOAP_k35_C348205::g.237::m.51	1-51[-]	.	.	.	.	.	.	.	.	.	.
GENE31405	SOAP_k35_C348259	.	.	GENE31405::SOAP_k35_C348259::g.238::m.62	1-62[-]	.	.	.	.	.	.	.	.	.	.
GENE34929	SOAP_k35_C348439	.	.	GENE34929::SOAP_k35_C348439::g.238::m.49	1-49[+]	.	.	.	.	.	.	.	.	.	.
GENE35261	SOAP_k35_C348493	.	.	GENE35261::SOAP_k35_C348493::g.238::m.48	1-48[-]	.	.	.	.	.	.	.	.	.	.
GENE33698	SOAP_k35_C348675	.	.	GENE33698::SOAP_k35_C348675::g.238::m.53	1-53[+]	.	.	.	.	.	.	.	.	.	.
GENE35262	SOAP_k35_C348685	.	.	GENE35262::SOAP_k35_C348685::g.238::m.48	1-48[+]	.	.	.	.	.	.	.	.	.	.
GENE31633	SOAP_k35_C348697	.	.	GENE31633::SOAP_k35_C348697::g.238::m.61	1-61[-]	.	.	.	.	.	.	.	.	.	.
GENE33415	SOAP_k35_C348735	.	.	GENE33415::SOAP_k35_C348735::g.238::m.54	1-54[+]	.	.	.	.	.	.	.	.	.	.
GENE33699	SOAP_k35_C348763	.	.	GENE33699::SOAP_k35_C348763::g.238::m.53	1-53[+]	.	.	.	.	.	.	.	.	.	.
GENE31187	SOAP_k35_C348833	.	.	GENE31187::SOAP_k35_C348833::g.238::m.63	1-63[+]	.	.	.	.	.	.	.	.	.	.
GENE31406	SOAP_k35_C349039	.	.	GENE31406::SOAP_k35_C349039::g.239::m.62	1-62[+]	.	.	.	.	.	.	.	.	.	.
GENE29253	SOAP_k35_C349043	.	.	GENE29253::SOAP_k35_C349043::g.239::m.75	1-75[-]	.	.	.	.	.	.	.	.	.	.
GENE35263	SOAP_k35_C349065	.	.	GENE35263::SOAP_k35_C349065::g.239::m.48	1-48[+]	.	.	.	.	.	.	.	.	.	.
GENE22374	SOAP_k35_C349077	.	.	GENE22374::SOAP_k35_C349077::g.239::m.65	1-65[-]	.	.	.	.	.	.	.	.	.	.
GENE35264	SOAP_k35_C349093	.	.	GENE35264::SOAP_k35_C349093::g.239::m.48	1-48[+]	.	.	.	.	.	.	.	.	.	.
GENE29371	SOAP_k35_C349105	.	.	GENE29371::SOAP_k35_C349105::g.239::m.74	1-74[+]	.	.	.	.	.	.	.	.	.	.
GENE31188	SOAP_k35_C349121	.	.	GENE31188::SOAP_k35_C349121::g.239::m.63	1-63[+]	.	.	.	.	.	.	.	.	.	.
GENE35265	SOAP_k35_C349237	.	.	GENE35265::SOAP_k35_C349237::g.239::m.48	1-48[-]	.	.	.	.	.	.	.	.	.	.
GENE30599	SOAP_k35_C349329	.	.	GENE30599::SOAP_k35_C349329::g.239::m.66	1-66[-]	.	.	.	.	.	.	.	.	.	.
GENE30275	SOAP_k35_C349535	.	.	GENE30275::SOAP_k35_C349535::g.239::m.68	1-68[-]	.	.	.	.	.	.	.	.	.	.
GENE32334	SOAP_k35_C349591	.	.	GENE32334::SOAP_k35_C349591::g.239::m.58	1-58[+]	.	.	.	.	.	.	.	.	.	.
GENE29786	SOAP_k35_C349715	.	.	GENE29786::SOAP_k35_C349715::g.239::m.71	1-71[-]	.	.	.	.	.	.	.	.	.	.
GENE32087	SOAP_k35_C349735	.	.	GENE32087::SOAP_k35_C349735::g.239::m.59	1-59[-]	.	.	.	.	.	.	.	.	.	.
GENE27249	SOAP_k35_C349737	.	.	GENE27249::SOAP_k35_C349737::g.239::m.63	1-63[+]	.	.	.	.	.	.	.	.	.	.
GENE30446	SOAP_k35_C349841	DUPD1_PIG^DUPD1_PIG^Q:1-168,H:145-200^75%ID^E:7.47e-24^RecName:_Full=Dual_specificity_phosphatase_DUPD1;^Eukaryota;_Metazoa;_Chordata;_Craniata;_Vertebrata;_Euteleostomi;_Mammalia;_Eutheria;_Laurasiatheria;_Cetartiodactyla;_Suina;_Suidae;_Sus	.	GENE30446::SOAP_k35_C349841::g.239::m.67	1-67[+]	DUPD1_PIG^DUPD1_PIG^Q:1-52,H:149-200^73.077%ID^E:1.45e-20^RecName:_Full=Dual_specificity_phosphatase_DUPD1;^Eukaryota;_Metazoa;_Chordata;_Craniata;_Vertebrata;_Euteleostomi;_Mammalia;_Eutheria;_Laurasiatheria;_Cetartiodactyla;_Suina;_Suidae;_Sus	.	.	SIGNAL^25^0.458	COG2453^dual_specificity_phosphatase	.	GO:0005737^cellular_component^cytoplasm`GO:0004725^molecular_function^protein_tyrosine_phosphatase_activity`GO:0008138^molecular_function^protein_tyrosine/serine/threonine_phosphatase_activity`GO:0006470^biological_process^protein_dephosphorylation	.	.	.
GENE32335	SOAP_k35_C349853	.	.	GENE32335::SOAP_k35_C349853::g.239::m.58	1-58[-]	.	.	.	.	.	.	.	.	.	.
GENE32870	SOAP_k35_C349895	.	.	GENE32870::SOAP_k35_C349895::g.240::m.56	1-56[+]	.	.	.	.	.	.	.	.	.	.
GENE33140	SOAP_k35_C349901	.	.	GENE33140::SOAP_k35_C349901::g.240::m.55	1-55[-]	.	.	.	.	.	.	.	.	.	.
GENE29951	SOAP_k35_C349921	.	.	GENE29951::SOAP_k35_C349921::g.240::m.70	1-70[+]	.	.	.	.	.	.	.	.	.	.
GENE34297	SOAP_k35_C349933	.	.	GENE34297::SOAP_k35_C349933::g.240::m.51	1-51[+]	.	.	.	.	.	.	.	.	.	.
GENE33427	SOAP_k35_C350077	.	.	GENE33427::SOAP_k35_C350077::g.240::m.54	1-54[+]	.	.	.	.	.	.	.	.	.	.
GENE30119	SOAP_k35_C350253	.	.	GENE30119::SOAP_k35_C350253::g.240::m.69	1-69[+]	.	.	.	.	.	.	.	.	.	.
GENE33141	SOAP_k35_C350289	.	.	GENE33141::SOAP_k35_C350289::g.240::m.55	1-55[-]	.	.	.	.	.	.	.	.	.	.
GENE32088	SOAP_k35_C350299	.	.	GENE32088::SOAP_k35_C350299::g.240::m.59	1-59[-]	.	.	.	SIGNAL^23^0.719	.	.	.	.	.	.
GENE31851	SOAP_k35_C350347	.	.	GENE31851::SOAP_k35_C350347::g.240::m.60	1-60[+]	.	.	.	.	.	.	.	.	.	.
GENE33142	SOAP_k35_C350455	.	.	GENE33142::SOAP_k35_C350455::g.240::m.55	1-55[+]	.	.	.	.	.	.	.	.	.	.
GENE14984	SOAP_k35_C350465	.	.	GENE14984::SOAP_k35_C350465::g.240::m.64	1-64[+]	.	.	.	.	.	.	.	.	.	.
GENE30606	SOAP_k35_C350521	.	.	GENE30606::SOAP_k35_C350521::g.240::m.66	1-66[-]	.	.	.	.	.	.	.	.	.	.
GENE33715	SOAP_k35_C350643	.	.	GENE33715::SOAP_k35_C350643::g.240::m.53	1-53[+]	.	.	.	.	.	.	.	.	.	.
GENE29498	SOAP_k35_C350701	.	.	GENE29498::SOAP_k35_C350701::g.240::m.73	1-73[-]	.	.	.	.	.	.	.	.	.	.
GENE35266	SOAP_k35_C350703	.	.	GENE35266::SOAP_k35_C350703::g.240::m.48	1-48[+]	.	.	.	.	.	.	.	.	.	.
GENE30277	SOAP_k35_C350783	.	.	GENE30277::SOAP_k35_C350783::g.241::m.68	1-68[-]	.	.	.	.	.	.	.	.	.	.
GENE31860	SOAP_k35_C350813	.	.	GENE31860::SOAP_k35_C350813::g.241::m.60	1-60[+]	.	.	.	.	.	.	.	.	.	.
GENE32583	SOAP_k35_C350873	.	.	GENE32583::SOAP_k35_C350873::g.241::m.57	1-57[-]	.	.	.	.	.	.	.	.	.	.
GENE29952	SOAP_k35_C350937	.	.	GENE29952::SOAP_k35_C350937::g.241::m.70	1-70[+]	.	.	.	.	.	.	.	.	.	.
GENE30448	SOAP_k35_C351147	.	.	GENE30448::SOAP_k35_C351147::g.241::m.67	1-67[-]	.	.	.	.	.	.	.	.	.	.
GENE29499	SOAP_k35_C351353	.	.	GENE29499::SOAP_k35_C351353::g.241::m.73	1-73[-]	.	.	.	.	.	.	.	.	.	.
GENE32099	SOAP_k35_C351369	.	.	GENE32099::SOAP_k35_C351369::g.241::m.59	1-59[-]	.	.	.	.	.	.	.	.	.	.
GENE34641	SOAP_k35_C351411	.	.	GENE34641::SOAP_k35_C351411::g.241::m.50	1-50[-]	.	.	.	.	.	.	.	.	.	.
GENE30975	SOAP_k35_C351431	.	.	GENE30975::SOAP_k35_C351431::g.241::m.64	1-64[-]	.	.	.	.	.	.	.	.	.	.
GENE32877	SOAP_k35_C351529	.	.	GENE32877::SOAP_k35_C351529::g.241::m.56	1-56[-]	.	.	.	.	.	.	.	.	.	.
GENE32590	SOAP_k35_C351653	.	.	GENE32590::SOAP_k35_C351653::g.242::m.57	1-57[+]	.	.	.	.	.	.	.	.	.	.
GENE13528	SOAP_k35_C351689	.	.	GENE13528::SOAP_k35_C351689::g.242::m.55	1-55[+]	.	.	.	.	.	.	.	.	.	.
GENE34309	SOAP_k35_C351719	.	.	GENE34309::SOAP_k35_C351719::g.242::m.51	1-51[+]	.	.	.	.	.	.	.	.	.	.
GENE30133	SOAP_k35_C351721	.	.	GENE30133::SOAP_k35_C351721::g.242::m.50	1-50[-]	.	.	.	SIGNAL^21^0.547	.	.	.	.	.	.
GENE34310	SOAP_k35_C351807	.	.	GENE34310::SOAP_k35_C351807::g.242::m.51	1-51[+]	.	.	.	.	.	.	.	.	.	.
GENE34642	SOAP_k35_C351845	.	.	GENE34642::SOAP_k35_C351845::g.242::m.50	1-50[+]	.	.	.	.	.	.	.	.	.	.
GENE33428	SOAP_k35_C351861	.	.	GENE33428::SOAP_k35_C351861::g.242::m.54	1-54[-]	.	.	.	.	.	.	.	.	.	.
GENE34024	SOAP_k35_C351975	.	.	GENE34024::SOAP_k35_C351975::g.242::m.52	1-52[+]	.	.	.	.	.	.	.	.	.	.
GENE33727	SOAP_k35_C352295	.	.	GENE33727::SOAP_k35_C352295::g.242::m.53	1-53[-]	.	.	.	.	.	.	.	.	.	.
GENE33150	SOAP_k35_C352371	.	.	GENE33150::SOAP_k35_C352371::g.243::m.55	1-55[-]	.	.	.	.	.	.	.	.	.	.
GENE33728	SOAP_k35_C352445	.	.	GENE33728::SOAP_k35_C352445::g.243::m.53	1-53[-]	.	.	.	.	.	.	.	.	.	.
GENE33151	SOAP_k35_C352473	.	.	GENE33151::SOAP_k35_C352473::g.243::m.55	1-55[-]	.	.	.	.	.	.	.	.	.	.
GENE34311	SOAP_k35_C352487	.	.	GENE34311::SOAP_k35_C352487::g.243::m.51	1-51[-]	.	.	.	.	.	.	.	.	.	.
GENE34312	SOAP_k35_C352535	.	.	GENE34312::SOAP_k35_C352535::g.243::m.51	1-51[-]	.	.	.	.	.	.	.	.	.	.
GENE34313	SOAP_k35_C352557	.	.	GENE34313::SOAP_k35_C352557::g.243::m.51	1-51[+]	.	.	.	.	.	.	.	.	.	.
GENE34652	SOAP_k35_C352635	.	.	GENE34652::SOAP_k35_C352635::g.243::m.50	1-50[-]	.	.	.	.	.	.	.	.	.	.
GENE34025	SOAP_k35_C352785	.	.	GENE34025::SOAP_k35_C352785::g.243::m.52	1-52[-]	.	.	.	.	.	.	.	.	.	.
GENE29653	SOAP_k35_C352925	.	.	GENE29653::SOAP_k35_C352925::g.243::m.72	1-72[+]	.	.	.	.	.	.	.	.	.	.
GENE33441	SOAP_k35_C352949	.	.	GENE33441::SOAP_k35_C352949::g.243::m.54	1-54[+]	.	.	.	.	.	.	.	.	.	.
GENE29956	SOAP_k35_C352975	.	.	GENE29956::SOAP_k35_C352975::g.243::m.70	1-70[+]	.	.	.	.	.	.	.	.	.	.
GENE34314	SOAP_k35_C353041	.	.	GENE34314::SOAP_k35_C353041::g.243::m.51	1-51[+]	.	.	.	.	.	.	.	.	.	.
GENE34321	SOAP_k35_C353305	.	.	GENE34321::SOAP_k35_C353305::g.244::m.51	1-51[+]	.	.	.	.	.	.	.	.	.	.
GENE31861	SOAP_k35_C353385	.	.	GENE31861::SOAP_k35_C353385::g.244::m.60	1-60[+]	.	.	.	.	.	.	.	.	.	.
GENE10817	SOAP_k35_C353451	.	.	GENE10817::SOAP_k35_C353451::g.244::m.55	1-55[+]	.	.	.	.	.	.	.	.	.	.
GENE33729	SOAP_k35_C353467	.	.	GENE33729::SOAP_k35_C353467::g.244::m.53	1-53[-]	.	.	.	.	.	.	.	.	.	.
GENE31414	SOAP_k35_C353953	.	.	GENE31414::SOAP_k35_C353953::g.245::m.62	1-62[+]	.	.	.	.	.	.	.	.	.	.
GENE33730	SOAP_k35_C354003	.	.	GENE33730::SOAP_k35_C354003::g.245::m.53	1-53[+]	.	.	.	.	.	.	.	.	.	.
GENE31648	SOAP_k35_C354133	.	.	GENE31648::SOAP_k35_C354133::g.245::m.61	1-61[+]	.	.	.	.	.	.	.	.	.	.
GENE34958	SOAP_k35_C354313	.	.	GENE34958::SOAP_k35_C354313::g.245::m.49	1-49[-]	.	.	.	.	.	.	.	.	.	.
GENE32591	SOAP_k35_C354315	.	.	GENE32591::SOAP_k35_C354315::g.245::m.57	1-57[+]	.	.	.	.	.	.	.	.	.	.
GENE30796	SOAP_k35_C354355	.	.	GENE30796::SOAP_k35_C354355::g.245::m.65	1-65[+]	.	.	.	.	.	.	.	.	.	.
GENE34959	SOAP_k35_C354383	.	.	GENE34959::SOAP_k35_C354383::g.245::m.49	1-49[+]	.	.	.	.	.	.	.	.	.	.
GENE28416	SOAP_k35_C354425	.	.	GENE28416::SOAP_k35_C354425::g.245::m.60	1-60[+]	.	.	.	.	.	.	.	.	.	.
GENE32109	SOAP_k35_C354613	.	.	GENE32109::SOAP_k35_C354613::g.245::m.59	1-59[-]	.	.	.	.	.	.	.	.	.	.
GENE30124	SOAP_k35_C354741	.	.	GENE30124::SOAP_k35_C354741::g.245::m.69	1-69[-]	.	.	.	.	.	.	.	.	.	.
GENE33442	SOAP_k35_C354889	.	.	GENE33442::SOAP_k35_C354889::g.246::m.54	1-54[-]	.	.	.	.	.	.	.	.	.	.
GENE33162	SOAP_k35_C355001	.	.	GENE33162::SOAP_k35_C355001::g.246::m.55	1-55[-]	.	.	.	.	.	.	.	.	.	.
GENE31869	SOAP_k35_C355085	.	.	GENE31869::SOAP_k35_C355085::g.246::m.60	1-60[+]	.	.	.	.	.	.	.	.	.	.
GENE34322	SOAP_k35_C355091	.	.	GENE34322::SOAP_k35_C355091::g.246::m.51	1-51[-]	.	.	.	.	.	.	.	.	.	.
GENE29958	SOAP_k35_C355131	.	.	GENE29958::SOAP_k35_C355131::g.246::m.70	1-70[+]	.	.	.	.	.	.	.	.	.	.
GENE32351	SOAP_k35_C355205	.	.	GENE32351::SOAP_k35_C355205::g.246::m.58	1-58[+]	.	.	.	.	.	.	.	.	.	.
GENE34032	SOAP_k35_C355321	.	.	GENE34032::SOAP_k35_C355321::g.246::m.52	1-52[-]	.	.	.	.	.	.	.	.	.	.
GENE30282	SOAP_k35_C355329	.	.	GENE30282::SOAP_k35_C355329::g.246::m.68	1-68[-]	.	.	.	.	.	.	.	.	.	.
GENE34653	SOAP_k35_C355381	.	.	GENE34653::SOAP_k35_C355381::g.246::m.50	1-50[+]	.	.	.	.	.	.	.	.	.	.
GENE18355	SOAP_k35_C355437	.	.	GENE18355::SOAP_k35_C355437::g.246::m.52	1-52[-]	.	.	.	.	.	.	.	.	.	.
GENE33443	SOAP_k35_C355445	.	.	GENE33443::SOAP_k35_C355445::g.246::m.54	1-54[+]	.	.	.	.	.	.	.	.	.	.
GENE29033	SOAP_k35_C355533	.	.	GENE29033::SOAP_k35_C355533::g.247::m.77	1-77[-]	.	.	.	.	.	.	.	.	.	.
GENE34323	SOAP_k35_C355561	.	.	GENE34323::SOAP_k35_C355561::g.247::m.51	1-51[-]	.	.	.	.	.	.	.	.	.	.
GENE33745	SOAP_k35_C355589	.	.	GENE33745::SOAP_k35_C355589::g.247::m.53	1-53[+]	.	.	.	.	.	.	.	.	.	.
GENE32352	SOAP_k35_C355597	.	.	GENE32352::SOAP_k35_C355597::g.247::m.58	1-58[+]	.	.	.	.	.	.	.	.	.	.
GENE30454	SOAP_k35_C355623	.	.	GENE30454::SOAP_k35_C355623::g.247::m.67	1-67[-]	.	.	.	.	.	.	.	.	.	.
GENE32353	SOAP_k35_C355625	.	.	GENE32353::SOAP_k35_C355625::g.247::m.58	1-58[+]	.	.	.	.	.	.	.	.	.	.
GENE32607	SOAP_k35_C355631	.	.	GENE32607::SOAP_k35_C355631::g.247::m.57	1-57[-]	.	.	.	.	.	.	.	.	.	.
GENE21492	SOAP_k35_C355781	.	.	GENE21492::SOAP_k35_C355781::g.247::m.58	1-58[-]	.	.	.	.	.	.	.	.	.	.
GENE34324	SOAP_k35_C355805	.	.	GENE34324::SOAP_k35_C355805::g.247::m.51	1-51[-]	.	.	.	.	.	.	.	.	.	.
GENE33746	SOAP_k35_C355831	.	.	GENE33746::SOAP_k35_C355831::g.247::m.53	1-53[+]	.	.	.	.	.	.	.	.	.	.
GENE30125	SOAP_k35_C355985	.	.	GENE30125::SOAP_k35_C355985::g.247::m.69	1-69[+]	.	.	.	.	.	.	.	.	.	.
GENE34033	SOAP_k35_C355987	.	.	GENE34033::SOAP_k35_C355987::g.247::m.52	1-52[-]	.	.	.	.	.	.	.	.	.	.
GENE30332	SOAP_k35_C356023	.	.	GENE30332::SOAP_k35_C356023::g.247::m.54	1-54[-]	.	.	.	.	.	.	.	.	.	.
GENE32889	SOAP_k35_C356047	.	.	GENE32889::SOAP_k35_C356047::g.247::m.56	1-56[-]	.	.	.	.	.	.	.	.	.	.
GENE30286	SOAP_k35_C356163	.	.	GENE30286::SOAP_k35_C356163::g.247::m.68	1-68[+]	.	.	.	.	.	.	.	.	.	.
GENE32890	SOAP_k35_C356179	.	.	GENE32890::SOAP_k35_C356179::g.247::m.56	1-56[+]	.	.	.	.	.	.	.	.	.	.
GENE30797	SOAP_k35_C356189	.	.	GENE30797::SOAP_k35_C356189::g.247::m.65	1-65[+]	.	.	.	.	.	.	.	.	.	.
GENE31870	SOAP_k35_C356231	.	.	GENE31870::SOAP_k35_C356231::g.247::m.60	1-60[-]	.	.	.	.	.	.	.	.	.	.
GENE30455	SOAP_k35_C356391	.	.	GENE30455::SOAP_k35_C356391::g.248::m.67	1-67[-]	.	.	.	.	.	.	.	.	.	.
GENE29409	SOAP_k35_C356421	.	.	GENE29409::SOAP_k35_C356421::g.248::m.74	1-74[-]	.	.	.	.	.	.	.	.	.	.
GENE31877	SOAP_k35_C356697	.	.	GENE31877::SOAP_k35_C356697::g.248::m.60	1-60[+]	.	.	.	.	.	.	.	.	.	.
GENE29657	SOAP_k35_C356829	.	.	GENE29657::SOAP_k35_C356829::g.248::m.72	1-72[-]	.	.	.	.	.	.	.	.	.	.
GENE30128	SOAP_k35_C357043	.	.	GENE30128::SOAP_k35_C357043::g.248::m.69	1-69[-]	.	.	.	.	.	.	.	.	.	.
GENE33170	SOAP_k35_C357069	.	.	GENE33170::SOAP_k35_C357069::g.248::m.55	1-55[+]	.	.	.	.	.	.	.	.	.	.
GENE32898	SOAP_k35_C357075	.	.	GENE32898::SOAP_k35_C357075::g.248::m.56	1-56[+]	.	.	.	.	.	.	.	.	.	.
GENE31198	SOAP_k35_C357133	.	.	GENE31198::SOAP_k35_C357133::g.248::m.63	1-63[+]	.	.	.	.	.	.	.	.	.	.
GENE34670	SOAP_k35_C357137	.	.	GENE34670::SOAP_k35_C357137::g.248::m.50	1-50[+]	.	.	.	.	.	.	.	.	.	.
GENE30800	SOAP_k35_C357235	.	.	GENE30800::SOAP_k35_C357235::g.249::m.65	1-65[+]	.	.	.	SIGNAL^16^0.609	.	.	.	.	.	.
GENE19399	SOAP_k35_C357301	.	.	GENE19399::SOAP_k35_C357301::g.249::m.78	1-78[+]	.	.	.	.	.	.	.	.	.	.
GENE29795	SOAP_k35_C357381	.	.	GENE29795::SOAP_k35_C357381::g.249::m.71	1-71[-]	.	.	.	.	.	.	.	.	.	.
GENE34671	SOAP_k35_C357409	.	.	GENE34671::SOAP_k35_C357409::g.249::m.50	1-50[+]	.	.	.	.	.	.	.	.	.	.
GENE32354	SOAP_k35_C357721	.	.	GENE32354::SOAP_k35_C357721::g.249::m.58	1-58[+]	.	.	.	.	.	.	.	.	.	.
GENE33747	SOAP_k35_C357771	.	.	GENE33747::SOAP_k35_C357771::g.249::m.53	1-53[-]	.	.	.	.	.	.	.	.	.	.
GENE34053	SOAP_k35_C357799	.	.	GENE34053::SOAP_k35_C357799::g.249::m.52	1-52[+]	.	.	.	.	.	.	.	.	.	.
GENE32615	SOAP_k35_C357815	.	.	GENE32615::SOAP_k35_C357815::g.249::m.57	1-57[+]	.	.	.	.	.	.	.	.	.	.
GENE30988	SOAP_k35_C357957	.	.	GENE30988::SOAP_k35_C357957::g.249::m.64	1-64[-]	.	.	.	.	.	.	.	.	.	.
GENE32120	SOAP_k35_C358047	M810_ARATH^M810_ARATH^Q:235-62,H:27-85^40.678%ID^E:8.26e-07^RecName:_Full=Uncharacterized_mitochondrial_protein_AtMg00810;^Eukaryota;_Viridiplantae;_Streptophyta;_Embryophyta;_Tracheophyta;_Spermatophyta;_Magnoliophyta;_eudicotyledons;_Gunneridae;_Pentapetalae;_rosids;_malvids;_Brassicales;_Brassicaceae;_Camelineae;_Arabidopsis	.	GENE32120::SOAP_k35_C358047::g.250::m.59	1-59[-]	M810_ARATH^M810_ARATH^Q:2-59,H:27-85^40.678%ID^E:1.78e-06^RecName:_Full=Uncharacterized_mitochondrial_protein_AtMg00810;^Eukaryota;_Viridiplantae;_Streptophyta;_Embryophyta;_Tracheophyta;_Spermatophyta;_Magnoliophyta;_eudicotyledons;_Gunneridae;_Pentapetalae;_rosids;_malvids;_Brassicales;_Brassicaceae;_Camelineae;_Arabidopsis	.	.	.	COG2801^Retrotransposon_protein	KEGG:ath:ArthMp070	GO:0005739^cellular_component^mitochondrion	.	.	.
GENE32616	SOAP_k35_C358103	.	.	GENE32616::SOAP_k35_C358103::g.250::m.57	1-57[-]	.	.	.	.	.	.	.	.	.	.
GENE34341	SOAP_k35_C358141	.	.	GENE34341::SOAP_k35_C358141::g.250::m.51	1-51[+]	.	.	.	.	.	.	.	.	.	.
GENE29504	SOAP_k35_C358159	.	.	GENE29504::SOAP_k35_C358159::g.250::m.73	1-73[+]	.	.	.	.	.	.	.	.	.	.
GENE29505	SOAP_k35_C358233	.	.	GENE29505::SOAP_k35_C358233::g.250::m.73	1-73[-]	.	.	.	SIGNAL^20^0.783	.	.	.	.	.	.
GENE33766	SOAP_k35_C358255	.	.	GENE33766::SOAP_k35_C358255::g.250::m.53	1-53[+]	.	.	.	.	.	.	.	.	.	.
GENE30801	SOAP_k35_C358269	.	.	GENE30801::SOAP_k35_C358269::g.250::m.65	1-65[-]	.	.	.	.	.	.	.	.	.	.
GENE32121	SOAP_k35_C358277	.	.	GENE32121::SOAP_k35_C358277::g.250::m.59	1-59[-]	.	.	.	.	.	.	.	.	.	.
GENE31420	SOAP_k35_C358301	.	.	GENE31420::SOAP_k35_C358301::g.250::m.62	1-62[+]	.	.	.	.	.	.	.	.	.	.
GENE33450	SOAP_k35_C358357	.	.	GENE33450::SOAP_k35_C358357::g.250::m.54	1-54[-]	.	.	.	.	.	.	.	.	.	.
GENE34672	SOAP_k35_C358403	.	.	GENE34672::SOAP_k35_C358403::g.250::m.50	1-50[+]	.	.	.	.	.	.	.	.	.	.
GENE34673	SOAP_k35_C358481	.	.	GENE34673::SOAP_k35_C358481::g.250::m.50	1-50[+]	.	.	.	.	.	.	.	.	.	.
GENE32899	SOAP_k35_C358591	.	.	GENE32899::SOAP_k35_C358591::g.250::m.56	1-56[-]	.	.	.	SIGNAL^21^0.627	.	.	.	.	.	.
GENE33451	SOAP_k35_C358605	.	.	GENE33451::SOAP_k35_C358605::g.250::m.54	1-54[-]	.	.	.	.	.	.	.	.	.	.
GENE34054	SOAP_k35_C358631	.	.	GENE34054::SOAP_k35_C358631::g.250::m.52	1-52[+]	.	.	.	.	.	.	.	.	.	.
GENE34342	SOAP_k35_C358677	.	.	GENE34342::SOAP_k35_C358677::g.250::m.51	1-51[+]	.	.	.	.	.	.	.	.	.	.
GENE33452	SOAP_k35_C358703	.	.	GENE33452::SOAP_k35_C358703::g.250::m.54	1-54[+]	.	.	.	.	.	.	.	.	.	.
GENE32900	SOAP_k35_C358757	.	.	GENE32900::SOAP_k35_C358757::g.250::m.56	1-56[-]	.	.	.	.	.	.	.	.	.	.
GENE30993	SOAP_k35_C358879	.	.	GENE30993::SOAP_k35_C358879::g.251::m.64	1-64[+]	.	.	.	.	.	.	.	.	.	.
GENE30618	SOAP_k35_C359053	.	.	GENE30618::SOAP_k35_C359053::g.251::m.66	1-66[-]	.	.	.	.	.	.	.	.	.	.
GENE32617	SOAP_k35_C359233	.	.	GENE32617::SOAP_k35_C359233::g.251::m.57	1-57[+]	.	.	.	.	.	.	.	.	.	.
GENE28919	SOAP_k35_C359711	.	.	GENE28919::SOAP_k35_C359711::g.252::m.78	1-78[-]	.	.	.	.	.	.	.	.	.	.
GENE33465	SOAP_k35_C360221	.	.	GENE33465::SOAP_k35_C360221::g.252::m.54	1-54[+]	.	.	.	.	.	.	.	.	.	.
GENE31660	SOAP_k35_C360431	.	.	GENE31660::SOAP_k35_C360431::g.253::m.61	1-61[-]	.	.	.	.	.	.	.	.	.	.
GENE29257	SOAP_k35_C360459	.	.	GENE29257::SOAP_k35_C360459::g.253::m.75	1-75[-]	.	.	.	.	.	.	.	.	.	.
GENE32377	SOAP_k35_C360525	.	.	GENE32377::SOAP_k35_C360525::g.253::m.58	1-58[-]	.	.	.	.	.	.	.	.	.	.
GENE23778	SOAP_k35_C360693	.	.	GENE23778::SOAP_k35_C360693::g.253::m.70	1-70[+]	.	.	.	.	.	.	.	.	.	.
GENE34351	SOAP_k35_C360751	.	.	GENE34351::SOAP_k35_C360751::g.253::m.51	1-51[+]	.	.	.	.	.	.	.	.	.	.
GENE34352	SOAP_k35_C360853	.	.	GENE34352::SOAP_k35_C360853::g.253::m.51	1-51[+]	.	.	.	.	.	.	.	.	.	.
GENE29274	SOAP_k35_C360901	.	.	GENE29274::SOAP_k35_C360901::g.253::m.73	1-73[-]	.	.	.	.	.	.	.	.	.	.
GENE30808	SOAP_k35_C360951	.	.	GENE30808::SOAP_k35_C360951::g.253::m.65	1-65[-]	.	.	.	.	.	.	.	.	.	.
GENE34353	SOAP_k35_C361023	.	.	GENE34353::SOAP_k35_C361023::g.253::m.51	1-51[-]	.	.	.	.	.	.	.	.	.	.
GENE30623	SOAP_k35_C361047	.	.	GENE30623::SOAP_k35_C361047::g.254::m.66	1-66[-]	.	.	.	.	.	.	.	.	.	.
GENE30291	SOAP_k35_C361075	.	.	GENE30291::SOAP_k35_C361075::g.254::m.68	1-68[+]	.	.	.	.	.	.	.	.	.	.
GENE33475	SOAP_k35_C361145	.	.	GENE33475::SOAP_k35_C361145::g.254::m.54	1-54[-]	.	.	.	.	.	.	.	.	.	.
GENE29662	SOAP_k35_C361177	.	.	GENE29662::SOAP_k35_C361177::g.254::m.72	1-72[-]	.	.	.	SIGNAL^19^0.466	.	.	.	.	.	.
GENE28633	SOAP_k35_C361179	.	.	GENE28633::SOAP_k35_C361179::g.254::m.81	1-81[+]	.	.	.	.	.	.	.	.	.	.
GENE32139	SOAP_k35_C361221	.	.	GENE32139::SOAP_k35_C361221::g.254::m.59	1-59[-]	.	.	.	SIGNAL^18^0.492	.	.	.	.	.	.
GENE33476	SOAP_k35_C361379	.	.	GENE33476::SOAP_k35_C361379::g.254::m.54	1-54[+]	.	.	.	.	.	.	.	.	.	.
GENE34067	SOAP_k35_C361419	.	.	GENE34067::SOAP_k35_C361419::g.254::m.52	1-52[-]	.	.	.	.	.	.	.	.	.	.
GENE30812	SOAP_k35_C361481	.	.	GENE30812::SOAP_k35_C361481::g.254::m.65	1-65[-]	.	.	.	.	.	.	.	.	.	.
GENE30292	SOAP_k35_C361493	.	.	GENE30292::SOAP_k35_C361493::g.254::m.68	1-68[-]	.	.	.	.	.	.	.	.	.	.
GENE33477	SOAP_k35_C361499	.	.	GENE33477::SOAP_k35_C361499::g.254::m.54	1-54[-]	.	.	.	.	.	.	.	.	.	.
GENE30293	SOAP_k35_C361531	.	.	GENE30293::SOAP_k35_C361531::g.254::m.68	1-68[-]	.	.	.	.	.	.	.	.	.	.
GENE31661	SOAP_k35_C361533	.	.	GENE31661::SOAP_k35_C361533::g.254::m.61	1-61[+]	.	.	.	.	.	.	.	.	.	.
GENE30998	SOAP_k35_C361793	.	.	GENE30998::SOAP_k35_C361793::g.255::m.64	1-64[+]	.	.	.	.	.	.	.	.	.	.
GENE32907	SOAP_k35_C361953	.	.	GENE32907::SOAP_k35_C361953::g.255::m.56	1-56[+]	.	.	.	.	.	.	.	.	.	.
GENE33478	SOAP_k35_C362071	.	.	GENE33478::SOAP_k35_C362071::g.255::m.54	1-54[+]	.	.	.	.	.	.	.	.	.	.
GENE31209	SOAP_k35_C362101	.	.	GENE31209::SOAP_k35_C362101::g.255::m.63	1-63[-]	.	.	.	.	.	.	.	.	.	.
GENE34354	SOAP_k35_C362119	.	.	GENE34354::SOAP_k35_C362119::g.255::m.51	1-51[-]	.	.	.	.	.	.	.	.	.	.
GENE30813	SOAP_k35_C362253	.	.	GENE30813::SOAP_k35_C362253::g.255::m.65	1-65[-]	.	.	.	.	.	.	.	.	.	.
GENE33178	SOAP_k35_C362395	.	.	GENE33178::SOAP_k35_C362395::g.255::m.55	1-55[-]	.	.	.	.	.	.	.	.	.	.
GENE29507	SOAP_k35_C362415	.	.	GENE29507::SOAP_k35_C362415::g.255::m.73	1-73[-]	.	.	.	.	.	.	.	.	.	.
GENE30999	SOAP_k35_C362733	.	.	GENE30999::SOAP_k35_C362733::g.256::m.64	1-64[+]	.	.	.	.	.	.	.	.	.	.
GENE30300	SOAP_k35_C362783	.	.	GENE30300::SOAP_k35_C362783::g.256::m.68	1-68[+]	.	.	.	.	.	.	.	.	.	.
GENE32919	SOAP_k35_C362817	.	.	GENE32919::SOAP_k35_C362817::g.256::m.56	1-56[-]	.	.	.	.	.	.	.	.	.	.
GENE33179	SOAP_k35_C363077	.	.	GENE33179::SOAP_k35_C363077::g.256::m.55	1-55[-]	.	.	.	.	.	.	.	.	.	.
GENE31000	SOAP_k35_C363195	.	.	GENE31000::SOAP_k35_C363195::g.256::m.64	1-64[+]	.	.	.	.	.	.	.	.	.	.
GENE31001	SOAP_k35_C363253	.	.	GENE31001::SOAP_k35_C363253::g.256::m.64	1-64[+]	.	.	.	.	.	.	.	.	.	.
GENE30301	SOAP_k35_C363291	.	.	GENE30301::SOAP_k35_C363291::g.256::m.68	1-68[-]	.	.	.	.	.	.	.	.	.	.
GENE31219	SOAP_k35_C363301	.	.	GENE31219::SOAP_k35_C363301::g.257::m.63	1-63[-]	.	.	.	SIGNAL^24^0.645	.	.	.	.	.	.
GENE33479	SOAP_k35_C363867	.	.	GENE33479::SOAP_k35_C363867::g.257::m.54	1-54[+]	.	.	.	.	.	.	.	.	.	.
GENE32639	SOAP_k35_C364065	.	.	GENE32639::SOAP_k35_C364065::g.258::m.57	1-57[+]	.	.	.	.	.	.	.	.	.	.
GENE29666	SOAP_k35_C364089	.	.	GENE29666::SOAP_k35_C364089::g.258::m.72	1-72[-]	.	.	.	.	.	.	.	.	.	.
GENE31666	SOAP_k35_C364317	.	.	GENE31666::SOAP_k35_C364317::g.258::m.61	1-61[+]	.	.	.	.	.	.	.	.	.	.
GENE28683	SOAP_k35_C364385	.	.	GENE28683::SOAP_k35_C364385::g.258::m.52	1-52[-]	.	.	.	.	.	.	.	.	.	.
GENE30302	SOAP_k35_C364519	.	.	GENE30302::SOAP_k35_C364519::g.258::m.68	1-68[-]	.	.	.	SIGNAL^26^0.623	.	.	.	.	.	.
GENE31431	SOAP_k35_C364551	.	.	GENE31431::SOAP_k35_C364551::g.258::m.62	1-62[+]	.	.	.	.	.	.	.	.	.	.
GENE22706	SOAP_k35_C364569	.	.	GENE22706::SOAP_k35_C364569::g.258::m.69	1-69[-]	.	.	.	.	.	.	.	.	.	.
GENE32386	SOAP_k35_C364583	.	.	GENE32386::SOAP_k35_C364583::g.258::m.58	1-58[-]	.	.	.	.	.	.	.	.	.	.
GENE29803	SOAP_k35_C364761	.	.	GENE29803::SOAP_k35_C364761::g.259::m.71	1-71[+]	.	.	.	.	.	.	.	.	.	.
GENE32920	SOAP_k35_C364811	.	.	GENE32920::SOAP_k35_C364811::g.259::m.56	1-56[+]	.	.	.	.	.	.	.	.	.	.
GENE31438	SOAP_k35_C364931	.	.	GENE31438::SOAP_k35_C364931::g.259::m.62	1-62[+]	.	.	.	SIGNAL^18^0.772	.	.	.	.	.	.
GENE31449	SOAP_k35_C364937	.	.	GENE31449::SOAP_k35_C364937::g.259::m.52	1-52[+]	.	.	.	.	.	.	.	.	.	.
GENE30466	SOAP_k35_C365149	.	.	GENE30466::SOAP_k35_C365149::g.259::m.67	1-67[+]	.	.	.	.	.	.	.	.	.	.
GENE29146	SOAP_k35_C365317	.	.	GENE29146::SOAP_k35_C365317::g.259::m.76	1-76[+]	.	.	.	.	.	.	.	.	.	.
GENE34081	SOAP_k35_C365427	.	.	GENE34081::SOAP_k35_C365427::g.260::m.52	1-52[-]	.	.	.	.	.	.	.	.	.	.
GENE30467	SOAP_k35_C365467	.	.	GENE30467::SOAP_k35_C365467::g.260::m.67	1-67[+]	.	.	.	.	.	.	.	.	.	.
GENE33192	SOAP_k35_C365567	.	.	GENE33192::SOAP_k35_C365567::g.260::m.55	1-55[-]	.	.	.	.	.	.	.	.	.	.
GENE32930	SOAP_k35_C365575	.	.	GENE32930::SOAP_k35_C365575::g.260::m.56	1-56[+]	.	.	.	.	.	.	.	.	.	.
GENE31890	SOAP_k35_C365805	.	.	GENE31890::SOAP_k35_C365805::g.260::m.60	1-60[+]	.	.	.	.	.	.	.	.	.	.
GENE32150	SOAP_k35_C365843	.	.	GENE32150::SOAP_k35_C365843::g.260::m.59	1-59[+]	.	.	.	.	.	.	.	.	.	.
GENE30307	SOAP_k35_C365859	.	.	GENE30307::SOAP_k35_C365859::g.260::m.68	1-68[+]	.	.	.	.	.	.	.	.	.	.
GENE32151	SOAP_k35_C365887	.	.	GENE32151::SOAP_k35_C365887::g.260::m.59	1-59[+]	.	.	.	.	.	.	.	.	.	.
GENE30822	SOAP_k35_C366223	.	.	GENE30822::SOAP_k35_C366223::g.261::m.65	1-65[-]	.	.	.	SIGNAL^21^0.634	.	.	.	.	.	.
GENE32931	SOAP_k35_C366237	.	.	GENE32931::SOAP_k35_C366237::g.261::m.56	1-56[+]	.	.	.	.	.	.	.	.	.	.
GENE33492	SOAP_k35_C366387	.	.	GENE33492::SOAP_k35_C366387::g.261::m.54	1-54[+]	.	.	.	.	.	.	.	.	.	.
GENE32653	SOAP_k35_C366697	.	.	GENE32653::SOAP_k35_C366697::g.261::m.57	1-57[+]	.	.	.	.	.	.	.	.	.	.
GENE29383	SOAP_k35_C366883	.	.	GENE29383::SOAP_k35_C366883::g.262::m.74	1-74[-]	.	.	.	.	.	.	.	.	.	.
GENE33503	SOAP_k35_C366931	.	.	GENE33503::SOAP_k35_C366931::g.262::m.54	1-54[-]	.	.	.	.	.	.	.	.	.	.
GENE28736	SOAP_k35_C366933	.	.	GENE28736::SOAP_k35_C366933::g.262::m.80	1-80[-]	.	.	.	.	.	.	.	.	.	.
GENE32654	SOAP_k35_C367221	.	.	GENE32654::SOAP_k35_C367221::g.262::m.57	1-57[+]	.	.	.	.	.	.	.	.	.	.
GENE29147	SOAP_k35_C367331	.	.	GENE29147::SOAP_k35_C367331::g.262::m.76	1-76[+]	.	.	.	.	.	.	.	.	.	.
GENE30823	SOAP_k35_C367347	.	.	GENE30823::SOAP_k35_C367347::g.262::m.65	1-65[+]	.	.	.	.	.	.	.	.	.	.
GENE32655	SOAP_k35_C367517	.	.	GENE32655::SOAP_k35_C367517::g.262::m.57	1-57[+]	.	.	.	.	.	.	.	.	.	.
GENE33504	SOAP_k35_C367883	.	.	GENE33504::SOAP_k35_C367883::g.263::m.54	1-54[-]	.	.	.	.	.	.	.	.	.	.
GENE32932	SOAP_k35_C367961	.	.	GENE32932::SOAP_k35_C367961::g.263::m.56	1-56[-]	.	.	.	.	.	.	.	.	.	.
GENE33803	SOAP_k35_C367975	.	.	GENE33803::SOAP_k35_C367975::g.263::m.53	1-53[-]	.	.	.	.	.	.	.	.	.	.
GENE33209	SOAP_k35_C368161	.	.	GENE33209::SOAP_k35_C368161::g.263::m.55	1-55[-]	.	.	.	.	.	.	.	.	.	.
GENE28359	SOAP_k35_C368173	.	.	GENE28359::SOAP_k35_C368173::g.263::m.84	1-84[+]	.	.	.	.	.	.	.	.	.	.
GENE29384	SOAP_k35_C368185	CAN1_RABIT^CAN1_RABIT^Q:6-230,H:227-301^54.667%ID^E:6.67e-25^RecName:_Full=Calpain-1_catalytic_subunit_{ECO:0000305};^Eukaryota;_Metazoa;_Chordata;_Craniata;_Vertebrata;_Euteleostomi;_Mammalia;_Eutheria;_Euarchontoglires;_Glires;_Lagomorpha;_Leporidae;_Oryctolagus	.	GENE29384::SOAP_k35_C368185::g.263::m.74	1-74[+]	CAN1_RABIT^CAN1_RABIT^Q:1-74,H:228-301^54.054%ID^E:3.15e-24^RecName:_Full=Calpain-1_catalytic_subunit_{ECO:0000305};^Eukaryota;_Metazoa;_Chordata;_Craniata;_Vertebrata;_Euteleostomi;_Mammalia;_Eutheria;_Euarchontoglires;_Glires;_Lagomorpha;_Leporidae;_Oryctolagus	.	.	.	.	.	GO:0005829^cellular_component^cytosol`GO:0005886^cellular_component^plasma_membrane`GO:0005509^molecular_function^calcium_ion_binding`GO:0004198^molecular_function^calcium-dependent_cysteine-type_endopeptidase_activity`GO:0006508^biological_process^proteolysis`GO:0050790^biological_process^regulation_of_catalytic_activity`GO:0097264^biological_process^self_proteolysis	.	.	.
GENE31223	SOAP_k35_C368191	.	.	GENE31223::SOAP_k35_C368191::g.263::m.63	1-63[-]	.	.	.	.	.	.	.	.	.	.
GENE32939	SOAP_k35_C368425	.	.	GENE32939::SOAP_k35_C368425::g.264::m.56	1-56[-]	.	.	.	.	.	.	.	.	.	.
GENE29908	SOAP_k35_C368571	.	.	GENE29908::SOAP_k35_C368571::g.264::m.63	1-63[+]	.	.	.	.	.	.	.	.	.	.
GENE31898	SOAP_k35_C368653	.	.	GENE31898::SOAP_k35_C368653::g.264::m.60	1-60[+]	.	.	.	SIGNAL^22^0.580	.	.	.	.	.	.
GENE31229	SOAP_k35_C368967	.	.	GENE31229::SOAP_k35_C368967::g.265::m.63	1-63[+]	.	.	.	.	.	.	.	.	.	.
GENE32398	SOAP_k35_C369003	.	.	GENE32398::SOAP_k35_C369003::g.265::m.58	1-58[+]	.	.	.	.	.	.	.	.	.	.
GENE33804	SOAP_k35_C369085	.	.	GENE33804::SOAP_k35_C369085::g.265::m.53	1-53[+]	.	.	.	.	.	.	.	.	.	.
GENE31230	SOAP_k35_C369183	.	.	GENE31230::SOAP_k35_C369183::g.265::m.63	1-63[+]	.	.	.	.	.	.	.	.	.	.
GENE30832	SOAP_k35_C369327	.	.	GENE30832::SOAP_k35_C369327::g.265::m.65	1-65[+]	.	.	.	.	.	.	.	.	.	.
GENE32940	SOAP_k35_C369557	.	.	GENE32940::SOAP_k35_C369557::g.265::m.56	1-56[+]	.	.	.	.	.	.	.	.	.	.
GENE30636	SOAP_k35_C369583	.	.	GENE30636::SOAP_k35_C369583::g.265::m.66	1-66[+]	.	.	.	.	.	.	.	.	.	.
GENE30474	SOAP_k35_C369631	.	.	GENE30474::SOAP_k35_C369631::g.265::m.67	1-67[-]	.	.	.	.	.	.	.	.	.	.
GENE31446	SOAP_k35_C369715	.	.	GENE31446::SOAP_k35_C369715::g.266::m.62	1-62[+]	.	.	.	SIGNAL^15^0.561	.	.	.	.	.	.
GENE31906	SOAP_k35_C369753	.	.	GENE31906::SOAP_k35_C369753::g.266::m.60	1-60[+]	.	.	.	.	.	.	.	.	.	.
GENE30637	SOAP_k35_C369855	.	.	GENE30637::SOAP_k35_C369855::g.266::m.66	1-66[+]	.	.	.	.	.	.	.	.	.	.
GENE32663	SOAP_k35_C369923	.	.	GENE32663::SOAP_k35_C369923::g.266::m.57	1-57[+]	.	.	.	.	.	.	.	.	.	.
GENE28927	SOAP_k35_C370063	.	.	GENE28927::SOAP_k35_C370063::g.266::m.78	1-78[-]	.	.	.	.	.	.	.	.	.	.
GENE32941	SOAP_k35_C370295	.	.	GENE32941::SOAP_k35_C370295::g.266::m.56	1-56[-]	.	.	.	.	.	.	.	.	.	.
GENE32942	SOAP_k35_C370523	.	.	GENE32942::SOAP_k35_C370523::g.267::m.56	1-56[-]	.	.	.	.	.	.	.	.	.	.
GENE29272	SOAP_k35_C370529	.	.	GENE29272::SOAP_k35_C370529::g.267::m.75	1-75[+]	.	.	.	.	.	.	.	.	.	.
GENE30141	SOAP_k35_C370579	.	.	GENE30141::SOAP_k35_C370579::g.267::m.69	1-69[+]	.	.	.	SIGNAL^24^0.828	.	.	.	.	.	.
GENE32399	SOAP_k35_C370587	.	.	GENE32399::SOAP_k35_C370587::g.267::m.58	1-58[+]	.	.	.	.	.	.	.	.	.	.
GENE32943	SOAP_k35_C370729	.	.	GENE32943::SOAP_k35_C370729::g.267::m.56	1-56[-]	.	.	.	.	.	.	.	.	.	.
GENE33221	SOAP_k35_C370777	.	.	GENE33221::SOAP_k35_C370777::g.267::m.55	1-55[-]	.	.	.	.	.	.	.	.	.	.
GENE30142	SOAP_k35_C370991	.	.	GENE30142::SOAP_k35_C370991::g.267::m.69	1-69[-]	.	.	.	.	.	.	.	.	.	.
GENE32953	SOAP_k35_C371153	.	.	GENE32953::SOAP_k35_C371153::g.268::m.56	1-56[+]	.	.	.	.	.	.	.	.	.	.
GENE30143	SOAP_k35_C371211	.	.	GENE30143::SOAP_k35_C371211::g.268::m.69	1-69[-]	.	.	.	.	.	.	.	.	.	.
GENE32954	SOAP_k35_C371249	.	.	GENE32954::SOAP_k35_C371249::g.268::m.56	1-56[-]	.	.	.	.	.	.	.	.	.	.
GENE32163	SOAP_k35_C371285	.	.	GENE32163::SOAP_k35_C371285::g.268::m.59	1-59[-]	.	.	.	SIGNAL^19^0.797	.	.	.	.	.	.
GENE31021	SOAP_k35_C371297	.	.	GENE31021::SOAP_k35_C371297::g.268::m.64	1-64[+]	.	.	.	.	.	.	.	.	.	.
GENE33524	SOAP_k35_C371429	.	.	GENE33524::SOAP_k35_C371429::g.268::m.54	1-54[+]	.	.	.	.	.	.	.	.	.	.
GENE28446	SOAP_k35_C371665	.	.	GENE28446::SOAP_k35_C371665::g.268::m.83	1-83[+]	.	.	.	.	.	.	.	.	.	.
GENE32674	SOAP_k35_C371673	.	.	GENE32674::SOAP_k35_C371673::g.268::m.57	1-57[-]	.	.	.	.	.	.	.	.	.	.
GENE32955	SOAP_k35_C371807	.	.	GENE32955::SOAP_k35_C371807::g.269::m.56	1-56[+]	.	.	.	.	.	.	.	.	.	.
GENE32675	SOAP_k35_C371915	.	.	GENE32675::SOAP_k35_C371915::g.269::m.57	1-57[+]	.	.	.	.	.	.	.	.	.	.
GENE31907	SOAP_k35_C371995	.	.	GENE31907::SOAP_k35_C371995::g.269::m.60	1-60[+]	.	.	.	.	.	.	.	.	.	.
GENE33525	SOAP_k35_C372051	.	.	GENE33525::SOAP_k35_C372051::g.269::m.54	1-54[-]	.	.	.	.	.	.	.	.	.	.
GENE29277	SOAP_k35_C372081	.	.	GENE29277::SOAP_k35_C372081::g.269::m.75	1-75[+]	.	.	.	.	.	.	.	.	.	.
GENE30871	SOAP_k35_C372089	.	.	GENE30871::SOAP_k35_C372089::g.269::m.65	1-65[-]	.	.	.	.	.	.	.	.	.	.
GENE29813	SOAP_k35_C372113	.	.	GENE29813::SOAP_k35_C372113::g.269::m.71	1-71[-]	.	.	.	.	.	.	.	.	.	.
GENE32956	SOAP_k35_C372215	.	.	GENE32956::SOAP_k35_C372215::g.269::m.56	1-56[-]	.	.	.	.	.	.	.	.	.	.
GENE33222	SOAP_k35_C372219	.	.	GENE33222::SOAP_k35_C372219::g.269::m.55	1-55[-]	.	.	.	SIGNAL^19^0.657	.	.	.	.	.	.
GENE31908	SOAP_k35_C372325	.	.	GENE31908::SOAP_k35_C372325::g.269::m.60	1-60[+]	.	.	.	.	.	.	.	.	.	.
GENE30319	SOAP_k35_C372377	.	.	GENE30319::SOAP_k35_C372377::g.269::m.68	1-68[+]	.	.	.	.	.	.	.	.	.	.
GENE29675	SOAP_k35_C372473	.	.	GENE29675::SOAP_k35_C372473::g.270::m.72	1-72[+]	.	.	.	.	.	.	.	.	.	.
GENE30838	SOAP_k35_C372481	.	.	GENE30838::SOAP_k35_C372481::g.270::m.65	1-65[+]	.	.	.	SIGNAL^28^0.553	.	.	.	.	.	.
GENE33223	SOAP_k35_C372747	.	.	GENE33223::SOAP_k35_C372747::g.270::m.55	1-55[+]	.	.	.	.	.	.	.	.	.	.
GENE31022	SOAP_k35_C372831	.	.	GENE31022::SOAP_k35_C372831::g.270::m.64	1-64[+]	.	.	.	.	.	.	.	.	.	.
GENE21399	SOAP_k35_C372933	.	.	GENE21399::SOAP_k35_C372933::g.270::m.56	1-56[+]	.	.	.	.	.	.	.	.	.	.
GENE32957	SOAP_k35_C373015	.	.	GENE32957::SOAP_k35_C373015::g.270::m.56	1-56[-]	.	.	.	.	.	.	.	.	.	.
GENE33526	SOAP_k35_C373079	.	.	GENE33526::SOAP_k35_C373079::g.270::m.54	1-54[-]	.	.	.	.	.	.	.	.	.	.
GENE31047	SOAP_k35_C373103	.	.	GENE31047::SOAP_k35_C373103::g.271::m.64	1-64[+]	.	.	.	.	.	.	.	.	.	.
GENE30320	SOAP_k35_C373221	.	.	GENE30320::SOAP_k35_C373221::g.271::m.68	1-68[-]	.	.	.	.	.	.	.	.	.	.
GENE32174	SOAP_k35_C373223	.	.	GENE32174::SOAP_k35_C373223::g.271::m.59	1-59[-]	.	.	.	.	.	.	.	.	.	.
GENE28174	SOAP_k35_C373267	.	.	GENE28174::SOAP_k35_C373267::g.271::m.86	1-86[-]	.	.	.	.	.	.	.	.	.	.
GENE31060	SOAP_k35_C373501	.	.	GENE31060::SOAP_k35_C373501::g.271::m.63	1-63[+]	.	.	.	.	.	.	.	.	.	.
GENE32404	SOAP_k35_C373531	.	.	GENE32404::SOAP_k35_C373531::g.271::m.58	1-58[+]	.	.	.	.	.	.	.	.	.	.
GENE28929	SOAP_k35_C373555	.	.	GENE28929::SOAP_k35_C373555::g.271::m.78	1-78[+]	.	.	.	.	.	.	.	.	.	.
GENE28930	SOAP_k35_C373711	.	.	GENE28930::SOAP_k35_C373711::g.272::m.78	1-78[+]	.	.	.	.	.	.	.	.	.	.
GENE29677	SOAP_k35_C373755	.	.	GENE29677::SOAP_k35_C373755::g.272::m.72	1-72[+]	.	.	.	.	.	.	.	.	.	.
GENE31026	SOAP_k35_C373777	.	.	GENE31026::SOAP_k35_C373777::g.272::m.64	1-64[+]	.	.	.	.	.	.	.	.	.	.
GENE29152	SOAP_k35_C373801	.	.	GENE29152::SOAP_k35_C373801::g.272::m.76	1-76[-]	.	.	.	.	.	.	.	.	.	.
GENE29526	SOAP_k35_C373903	.	.	GENE29526::SOAP_k35_C373903::g.272::m.73	1-73[-]	.	.	.	.	.	.	.	.	.	.
GENE32405	SOAP_k35_C373997	.	.	GENE32405::SOAP_k35_C373997::g.272::m.58	1-58[-]	.	.	.	.	.	.	.	.	.	.
GENE30321	SOAP_k35_C374087	.	.	GENE30321::SOAP_k35_C374087::g.272::m.68	1-68[+]	.	.	.	.	.	.	.	.	.	.
GENE29981	SOAP_k35_C374295	.	.	GENE29981::SOAP_k35_C374295::g.272::m.70	1-70[-]	.	.	.	.	.	.	.	.	.	.
GENE30841	SOAP_k35_C374385	.	.	GENE30841::SOAP_k35_C374385::g.272::m.65	1-65[-]	.	.	.	.	.	.	.	.	.	.
GENE29818	SOAP_k35_C374433	.	.	GENE29818::SOAP_k35_C374433::g.273::m.71	1-71[-]	.	.	.	.	.	.	.	.	.	.
GENE33237	SOAP_k35_C374473	.	.	GENE33237::SOAP_k35_C374473::g.273::m.55	1-55[+]	.	.	.	.	.	.	.	.	.	.
GENE33238	SOAP_k35_C374483	.	.	GENE33238::SOAP_k35_C374483::g.273::m.55	1-55[-]	.	.	.	.	.	.	.	.	.	.
GENE30327	SOAP_k35_C374597	.	.	GENE30327::SOAP_k35_C374597::g.273::m.68	1-68[-]	.	.	.	.	.	.	.	.	.	.
GENE32969	SOAP_k35_C374647	.	.	GENE32969::SOAP_k35_C374647::g.273::m.56	1-56[+]	.	.	.	.	.	.	.	.	.	.
GENE28447	SOAP_k35_C374723	.	.	GENE28447::SOAP_k35_C374723::g.273::m.83	1-83[+]	.	.	.	.	.	.	.	.	.	.
GENE30328	SOAP_k35_C374757	.	.	GENE30328::SOAP_k35_C374757::g.273::m.68	1-68[+]	.	.	.	.	.	.	.	.	.	.
GENE28737	SOAP_k35_C374867	.	.	GENE28737::SOAP_k35_C374867::g.273::m.80	1-80[+]	.	.	.	SIGNAL^22^0.504	.	.	.	.	.	.
GENE32970	SOAP_k35_C374957	.	.	GENE32970::SOAP_k35_C374957::g.273::m.56	1-56[+]	.	.	.	.	.	.	.	.	.	.
GENE31460	SOAP_k35_C375151	.	.	GENE31460::SOAP_k35_C375151::g.274::m.62	1-62[+]	.	.	.	.	.	.	.	.	.	.
GENE30842	SOAP_k35_C375323	.	.	GENE30842::SOAP_k35_C375323::g.274::m.65	1-65[-]	.	.	.	.	.	.	.	.	.	.
GENE32971	SOAP_k35_C375327	.	.	GENE32971::SOAP_k35_C375327::g.274::m.56	1-56[-]	.	.	.	.	.	.	.	.	.	.
GENE32186	SOAP_k35_C375351	.	.	GENE32186::SOAP_k35_C375351::g.274::m.59	1-59[+]	.	.	.	.	.	.	.	.	.	.
GENE31461	SOAP_k35_C375599	.	.	GENE31461::SOAP_k35_C375599::g.274::m.62	1-62[+]	.	.	.	.	.	.	.	.	.	.
GENE32690	SOAP_k35_C375623	.	.	GENE32690::SOAP_k35_C375623::g.274::m.57	1-57[-]	.	.	.	.	.	.	.	.	.	.
GENE31035	SOAP_k35_C375677	.	.	GENE31035::SOAP_k35_C375677::g.275::m.64	1-64[-]	.	.	.	.	.	.	.	.	.	.
GENE29821	SOAP_k35_C375755	.	.	GENE29821::SOAP_k35_C375755::g.275::m.71	1-71[-]	.	.	.	.	.	.	.	.	.	.
GENE29389	SOAP_k35_C375759	.	.	GENE29389::SOAP_k35_C375759::g.275::m.74	1-74[+]	.	.	.	.	.	.	.	.	.	.
GENE31698	SOAP_k35_C375761	.	.	GENE31698::SOAP_k35_C375761::g.275::m.61	1-61[+]	.	.	.	.	.	.	.	.	.	.
GENE32416	SOAP_k35_C375859	.	.	GENE32416::SOAP_k35_C375859::g.275::m.58	1-58[-]	.	.	.	.	.	.	.	.	.	.
GENE32972	SOAP_k35_C375905	.	.	GENE32972::SOAP_k35_C375905::g.275::m.56	1-56[-]	.	.	.	.	.	.	.	.	.	.
GENE31249	SOAP_k35_C375943	.	.	GENE31249::SOAP_k35_C375943::g.275::m.63	1-63[+]	.	.	.	.	.	.	.	.	.	.
GENE30153	SOAP_k35_C375973	.	.	GENE30153::SOAP_k35_C375973::g.275::m.69	1-69[+]	.	.	.	.	.	.	.	.	.	.
GENE28364	SOAP_k35_C375983	RS27_HOMAM^RS27_HOMAM^Q:258-13,H:1-82^64.634%ID^E:1.83e-36^RecName:_Full=40S_ribosomal_protein_S27;^Eukaryota;_Metazoa;_Ecdysozoa;_Arthropoda;_Crustacea;_Malacostraca;_Eumalacostraca;_Eucarida;_Decapoda;_Pleocyemata;_Astacidea;_Nephropoidea;_Nephropidae;_Homarus	.	GENE28364::SOAP_k35_C375983::g.275::m.84	1-84[-]	RS27_HOMAM^RS27_HOMAM^Q:1-82,H:1-82^64.634%ID^E:1.39e-36^RecName:_Full=40S_ribosomal_protein_S27;^Eukaryota;_Metazoa;_Ecdysozoa;_Arthropoda;_Crustacea;_Malacostraca;_Eumalacostraca;_Eucarida;_Decapoda;_Pleocyemata;_Astacidea;_Nephropoidea;_Nephropidae;_Homarus	.	.	.	.	.	GO:0005840^cellular_component^ribosome`GO:0046872^molecular_function^metal_ion_binding`GO:0003735^molecular_function^structural_constituent_of_ribosome`GO:0006412^biological_process^translation	.	.	.
GENE31036	SOAP_k35_C376159	.	.	GENE31036::SOAP_k35_C376159::g.275::m.64	1-64[-]	.	.	.	.	.	.	.	.	.	.
GENE29822	SOAP_k35_C376177	.	.	GENE29822::SOAP_k35_C376177::g.275::m.71	1-71[-]	.	.	.	.	.	.	.	.	.	.
GENE28641	SOAP_k35_C376669	.	.	GENE28641::SOAP_k35_C376669::g.276::m.81	1-81[-]	.	.	.	.	.	.	.	.	.	.
GENE29530	SOAP_k35_C376675	.	.	GENE29530::SOAP_k35_C376675::g.276::m.73	1-73[+]	.	.	.	.	.	.	.	.	.	.
GENE31699	SOAP_k35_C376701	.	.	GENE31699::SOAP_k35_C376701::g.276::m.61	1-61[-]	.	.	.	.	.	.	.	.	.	.
GENE31700	SOAP_k35_C376753	.	.	GENE31700::SOAP_k35_C376753::g.276::m.61	1-61[+]	.	.	.	.	.	.	.	.	.	.
GENE31037	SOAP_k35_C376903	.	.	GENE31037::SOAP_k35_C376903::g.276::m.64	1-64[+]	.	.	.	.	.	.	.	.	.	.
GENE32417	SOAP_k35_C376913	.	.	GENE32417::SOAP_k35_C376913::g.276::m.58	1-58[+]	.	.	.	.	.	.	.	.	.	.
GENE31250	SOAP_k35_C376945	.	.	GENE31250::SOAP_k35_C376945::g.277::m.63	1-63[-]	.	.	.	.	.	.	.	.	.	.
GENE31038	SOAP_k35_C377015	.	.	GENE31038::SOAP_k35_C377015::g.277::m.64	1-64[+]	.	.	.	.	.	.	.	.	.	.
GENE28740	SOAP_k35_C377037	.	.	GENE28740::SOAP_k35_C377037::g.277::m.80	1-80[-]	.	.	.	SIGNAL^21^0.614	.	.	.	.	.	.
GENE29531	SOAP_k35_C377149	.	.	GENE29531::SOAP_k35_C377149::g.277::m.73	1-73[-]	.	.	.	.	.	.	.	.	.	.
GENE31251	SOAP_k35_C377159	.	.	GENE31251::SOAP_k35_C377159::g.277::m.63	1-63[-]	.	.	.	.	.	.	.	.	.	.
GENE29532	SOAP_k35_C377175	.	.	GENE29532::SOAP_k35_C377175::g.277::m.73	1-73[-]	.	.	.	.	.	.	.	.	.	.
GENE28365	SOAP_k35_C377217	.	.	GENE28365::SOAP_k35_C377217::g.277::m.84	1-84[+]	.	.	.	.	.	.	.	.	.	.
GENE32703	SOAP_k35_C377353	.	.	GENE32703::SOAP_k35_C377353::g.277::m.57	1-57[+]	.	.	.	.	.	.	.	.	.	.
GENE30337	SOAP_k35_C377481	.	.	GENE30337::SOAP_k35_C377481::g.277::m.68	1-68[-]	.	.	.	.	.	.	.	.	.	.
GENE28741	SOAP_k35_C377613	.	.	GENE28741::SOAP_k35_C377613::g.278::m.80	1-80[+]	.	.	.	.	.	.	.	.	.	.
GENE32704	SOAP_k35_C377791	.	.	GENE32704::SOAP_k35_C377791::g.278::m.57	1-57[-]	.	.	.	.	.	.	.	.	.	.
GENE32705	SOAP_k35_C377869	.	.	GENE32705::SOAP_k35_C377869::g.278::m.57	1-57[-]	.	.	.	.	.	.	.	.	.	.
GENE29991	SOAP_k35_C378213	.	.	GENE29991::SOAP_k35_C378213::g.278::m.70	1-70[-]	.	.	.	.	.	.	.	.	.	.
GENE29535	SOAP_k35_C378255	.	.	GENE29535::SOAP_k35_C378255::g.278::m.73	1-73[-]	.	.	.	.	.	.	.	.	.	.
GENE32706	SOAP_k35_C378371	.	.	GENE32706::SOAP_k35_C378371::g.279::m.57	1-57[+]	.	.	.	.	.	.	.	.	.	.
GENE32194	SOAP_k35_C378507	.	.	GENE32194::SOAP_k35_C378507::g.279::m.59	1-59[-]	.	.	.	.	.	.	.	.	.	.
GENE32432	SOAP_k35_C378563	.	.	GENE32432::SOAP_k35_C378563::g.279::m.58	1-58[-]	.	.	.	.	.	.	.	.	.	.
GENE32986	SOAP_k35_C378585	.	.	GENE32986::SOAP_k35_C378585::g.279::m.56	1-56[+]	.	.	.	.	.	.	.	.	.	.
GENE32433	SOAP_k35_C378597	.	.	GENE32433::SOAP_k35_C378597::g.279::m.58	1-58[+]	.	.	.	.	.	.	.	.	.	.
GENE28645	SOAP_k35_C378709	.	.	GENE28645::SOAP_k35_C378709::g.279::m.81	1-81[-]	.	.	.	.	.	.	.	.	.	.
GENE30854	SOAP_k35_C378887	.	.	GENE30854::SOAP_k35_C378887::g.280::m.65	1-65[+]	.	.	.	.	.	.	.	.	.	.
GENE8103	SOAP_k35_C378923	.	.	GENE8103::SOAP_k35_C378923::g.280::m.73	1-73[-]	.	.	.	.	.	.	.	.	.	.
GENE32434	SOAP_k35_C378995	.	.	GENE32434::SOAP_k35_C378995::g.280::m.58	1-58[-]	.	.	.	.	.	.	.	.	.	.
GENE32195	SOAP_k35_C379131	.	.	GENE32195::SOAP_k35_C379131::g.280::m.59	1-59[-]	.	.	.	.	.	.	.	.	.	.
GENE32707	SOAP_k35_C379395	.	.	GENE32707::SOAP_k35_C379395::g.280::m.57	1-57[+]	.	.	.	.	.	.	.	.	.	.
GENE32987	SOAP_k35_C379409	.	.	GENE32987::SOAP_k35_C379409::g.280::m.56	1-56[-]	.	.	.	.	.	.	.	.	.	.
GENE32196	SOAP_k35_C379415	.	.	GENE32196::SOAP_k35_C379415::g.280::m.59	1-59[-]	.	.	.	SIGNAL^18^0.586	.	.	.	.	.	.
GENE32721	SOAP_k35_C379581	.	.	GENE32721::SOAP_k35_C379581::g.281::m.57	1-57[+]	.	.	.	.	.	.	.	.	.	.
GENE28177	SOAP_k35_C379721	.	.	GENE28177::SOAP_k35_C379721::g.281::m.86	1-86[-]	.	.	.	.	.	.	.	.	.	.
GENE29685	SOAP_k35_C379889	.	.	GENE29685::SOAP_k35_C379889::g.281::m.72	1-72[-]	.	.	.	.	.	.	.	.	.	.
GENE30654	SOAP_k35_C380047	.	.	GENE30654::SOAP_k35_C380047::g.282::m.66	1-66[+]	.	.	.	.	.	.	.	.	.	.
GENE32447	SOAP_k35_C380153	.	.	GENE32447::SOAP_k35_C380153::g.282::m.58	1-58[-]	.	.	.	SIGNAL^19^0.548	.	.	.	.	.	.
GENE32204	SOAP_k35_C380157	.	.	GENE32204::SOAP_k35_C380157::g.282::m.59	1-59[+]	.	.	.	.	.	.	.	.	.	.
GENE5510	SOAP_k35_C380247	.	.	GENE5510::SOAP_k35_C380247::g.282::m.61	1-61[+]	.	.	.	.	.	.	.	.	.	.
GENE32722	SOAP_k35_C380292	.	.	GENE32722::SOAP_k35_C380292::g.282::m.57	1-57[-]	.	.	.	.	.	.	.	.	.	.
GENE31048	SOAP_k35_C380316	.	.	GENE31048::SOAP_k35_C380316::g.282::m.64	1-64[-]	.	.	.	.	.	.	.	.	.	.
GENE29539	SOAP_k35_C380348	S23A1_RAT^S23A1_RAT^Q:1-168,H:33-88^82.143%ID^E:3.03e-26^RecName:_Full=Solute_carrier_family_23_member_1;^Eukaryota;_Metazoa;_Chordata;_Craniata;_Vertebrata;_Euteleostomi;_Mammalia;_Eutheria;_Euarchontoglires;_Glires;_Rodentia;_Myomorpha;_Muroidea;_Muridae;_Murinae;_Rattus	.	GENE29539::SOAP_k35_C380348::g.282::m.73	1-73[+]	S23A1_RAT^S23A1_RAT^Q:1-73,H:38-110^87.671%ID^E:1.88e-38^RecName:_Full=Solute_carrier_family_23_member_1;^Eukaryota;_Metazoa;_Chordata;_Craniata;_Vertebrata;_Euteleostomi;_Mammalia;_Eutheria;_Euarchontoglires;_Glires;_Rodentia;_Myomorpha;_Muroidea;_Muridae;_Murinae;_Rattus	.	.	.	COG2233^permease	KEGG:rno:50621`KO:K14611	GO:0016324^cellular_component^apical_plasma_membrane`GO:0009925^cellular_component^basal_plasma_membrane`GO:0005903^cellular_component^brush_border`GO:0005737^cellular_component^cytoplasm`GO:0070062^cellular_component^extracellular_exosome`GO:0005887^cellular_component^integral_component_of_plasma_membrane`GO:0043229^cellular_component^intracellular_organelle`GO:0005886^cellular_component^plasma_…	.	.	.
GENE28745	SOAP_k35_C380524	.	.	GENE28745::SOAP_k35_C380524::g.282::m.80	1-80[-]	.	.	.	.	.	.	.	.	.	.
GENE31475	SOAP_k35_C380558	.	.	GENE31475::SOAP_k35_C380558::g.282::m.62	1-62[-]	.	.	.	.	.	.	.	.	.	.
GENE32448	SOAP_k35_C380582	.	.	GENE32448::SOAP_k35_C380582::g.282::m.58	1-58[-]	.	.	.	.	.	.	.	.	.	.
GENE30167	SOAP_k35_C380702	.	.	GENE30167::SOAP_k35_C380702::g.283::m.69	1-69[+]	.	.	.	.	.	.	.	.	.	.
GENE30168	SOAP_k35_C380802	.	.	GENE30168::SOAP_k35_C380802::g.283::m.69	1-69[+]	.	.	.	.	.	.	.	.	.	.
GENE30495	SOAP_k35_C380814	.	.	GENE30495::SOAP_k35_C380814::g.283::m.67	1-67[+]	.	.	.	.	.	.	.	.	.	.
GENE30859	SOAP_k35_C380862	.	.	GENE30859::SOAP_k35_C380862::g.283::m.65	1-65[-]	.	.	.	.	.	.	.	.	.	.
GENE30496	SOAP_k35_C380874	.	.	GENE30496::SOAP_k35_C380874::g.283::m.67	1-67[+]	.	.	.	.	.	.	.	.	.	.
GENE29686	SOAP_k35_C381018	.	.	GENE29686::SOAP_k35_C381018::g.283::m.72	1-72[+]	.	.	.	SIGNAL^15^0.572	.	.	.	.	.	.
GENE32205	SOAP_k35_C381138	.	.	GENE32205::SOAP_k35_C381138::g.283::m.59	1-59[+]	.	.	.	.	.	.	.	.	.	.
GENE30169	SOAP_k35_C381158	.	.	GENE30169::SOAP_k35_C381158::g.283::m.69	1-69[-]	.	.	.	.	.	.	.	.	.	.
GENE31485	SOAP_k35_C381450	.	.	GENE31485::SOAP_k35_C381450::g.284::m.62	1-62[-]	.	.	.	.	.	.	.	.	.	.
GENE28454	SOAP_k35_C381462	.	.	GENE28454::SOAP_k35_C381462::g.284::m.83	1-83[-]	.	.	.	.	.	.	.	.	.	.
GENE30658	SOAP_k35_C381532	.	.	GENE30658::SOAP_k35_C381532::g.284::m.66	1-66[+]	.	.	.	.	.	.	.	.	.	.
GENE30506	SOAP_k35_C381664	TF29_SCHPO^TF29_SCHPO^Q:278-6,H:1025-1120^30.303%ID^E:3.55e-06^RecName:_Full=Transposon_Tf2-9_polyprotein;^Eukaryota;_Fungi;_Dikarya;_Ascomycota;_Taphrinomycotina;_Schizosaccharomycetes;_Schizosaccharomycetales;_Schizosaccharomycetaceae;_Schizosaccharomyces	.	GENE30506::SOAP_k35_C381664::g.284::m.67	1-67[-]	.	.	.	.	.	.	.	.	.	.
GENE31056	SOAP_k35_C381684	.	.	GENE31056::SOAP_k35_C381684::g.284::m.64	1-64[+]	.	.	.	.	.	.	.	.	.	.
GENE28747	SOAP_k35_C381784	.	.	GENE28747::SOAP_k35_C381784::g.284::m.80	1-80[+]	.	.	.	.	.	.	.	.	.	.
GENE30173	SOAP_k35_C382018	.	.	GENE30173::SOAP_k35_C382018::g.285::m.69	1-69[+]	.	.	.	.	.	.	.	.	.	.
GENE31057	SOAP_k35_C382262	.	.	GENE31057::SOAP_k35_C382262::g.285::m.64	1-64[-]	.	.	.	.	.	.	.	.	.	.
GENE32449	SOAP_k35_C382286	.	.	GENE32449::SOAP_k35_C382286::g.285::m.58	1-58[-]	.	.	.	.	.	.	.	.	.	.
GENE31058	SOAP_k35_C382290	.	.	GENE31058::SOAP_k35_C382290::g.285::m.64	1-64[+]	.	.	.	.	.	.	.	.	.	.
GENE30174	SOAP_k35_C382338	.	.	GENE30174::SOAP_k35_C382338::g.285::m.69	1-69[+]	.	.	.	.	.	.	.	.	.	.
GENE28455	SOAP_k35_C382450	.	.	GENE28455::SOAP_k35_C382450::g.285::m.83	1-83[+]	.	.	.	.	.	.	.	.	.	.
GENE30005	SOAP_k35_C382528	.	.	GENE30005::SOAP_k35_C382528::g.286::m.70	1-70[-]	.	.	.	.	.	.	.	.	.	.
GENE29161	SOAP_k35_C382894	.	.	GENE29161::SOAP_k35_C382894::g.286::m.76	1-76[-]	.	.	.	.	.	.	.	.	.	.
GENE28026	SOAP_k35_C383162	.	.	GENE28026::SOAP_k35_C383162::g.287::m.88	1-88[-]	.	.	.	.	.	.	.	.	.	.
GENE32211	SOAP_k35_C383282	.	.	GENE32211::SOAP_k35_C383282::g.287::m.59	1-59[+]	.	.	.	.	.	.	.	.	.	.
GENE28532	SOAP_k35_C383342	.	.	GENE28532::SOAP_k35_C383342::g.287::m.82	1-82[-]	.	.	.	.	.	.	.	.	.	.
GENE28748	SOAP_k35_C383358	.	.	GENE28748::SOAP_k35_C383358::g.287::m.80	1-80[-]	.	.	.	.	.	.	.	.	.	.
GENE30345	SOAP_k35_C383518	.	.	GENE30345::SOAP_k35_C383518::g.287::m.68	1-68[-]	.	.	.	.	.	.	.	.	.	.
GENE29057	SOAP_k35_C383662	.	.	GENE29057::SOAP_k35_C383662::g.288::m.77	1-77[+]	.	.	.	.	.	.	.	.	.	.
GENE31065	SOAP_k35_C383664	.	.	GENE31065::SOAP_k35_C383664::g.288::m.64	1-64[-]	.	.	.	.	.	.	.	.	.	.
GENE31494	SOAP_k35_C383680	.	.	GENE31494::SOAP_k35_C383680::g.288::m.62	1-62[+]	.	.	.	.	.	.	.	.	.	.
GENE30012	SOAP_k35_C383802	.	.	GENE30012::SOAP_k35_C383802::g.288::m.70	1-70[+]	.	.	.	.	.	.	.	.	.	.
GENE31066	SOAP_k35_C383902	.	.	GENE31066::SOAP_k35_C383902::g.288::m.64	1-64[-]	.	.	.	.	.	.	.	.	.	.
GENE28940	SOAP_k35_C383990	.	.	GENE28940::SOAP_k35_C383990::g.288::m.78	1-78[-]	.	.	.	.	.	.	.	.	.	.
GENE25210	SOAP_k35_C383994	.	.	GENE25210::SOAP_k35_C383994::g.288::m.61	1-61[+]	.	.	.	.	.	.	.	.	.	.
GENE31272	SOAP_k35_C384166	.	.	GENE31272::SOAP_k35_C384166::g.288::m.63	1-63[+]	.	.	.	.	.	.	.	.	.	.
GENE30661	SOAP_k35_C384188	.	.	GENE30661::SOAP_k35_C384188::g.288::m.66	1-66[-]	.	.	.	.	.	.	.	.	.	.
GENE30662	SOAP_k35_C384446	.	.	GENE30662::SOAP_k35_C384446::g.289::m.66	1-66[-]	.	.	.	.	.	.	.	.	.	.
GENE29165	SOAP_k35_C384480	.	.	GENE29165::SOAP_k35_C384480::g.289::m.76	1-76[+]	.	.	.	.	.	.	.	.	.	.
GENE31945	SOAP_k35_C384686	.	.	GENE31945::SOAP_k35_C384686::g.289::m.60	1-60[+]	.	.	.	.	.	.	.	.	.	.
GENE32212	SOAP_k35_C384980	.	.	GENE32212::SOAP_k35_C384980::g.290::m.59	1-59[-]	.	.	.	.	.	.	.	.	.	.
GENE30013	SOAP_k35_C385024	.	.	GENE30013::SOAP_k35_C385024::g.290::m.70	1-70[+]	.	.	.	.	.	.	.	.	.	.
GENE31273	SOAP_k35_C385058	.	.	GENE31273::SOAP_k35_C385058::g.290::m.63	1-63[-]	.	.	.	.	.	.	.	.	.	.
GENE29547	SOAP_k35_C385190	.	.	GENE29547::SOAP_k35_C385190::g.290::m.73	1-73[+]	.	.	.	.	.	.	.	.	.	.
GENE31123	SOAP_k35_C385230	.	.	GENE31123::SOAP_k35_C385230::g.290::m.64	1-64[+]	.	.	.	.	.	.	.	.	.	.
GENE31963	SOAP_k35_C385526	.	.	GENE31963::SOAP_k35_C385526::g.291::m.60	1-60[-]	.	.	.	.	.	.	.	.	.	.
GENE29846	SOAP_k35_C385584	.	.	GENE29846::SOAP_k35_C385584::g.291::m.71	1-71[-]	.	.	.	SIGNAL^24^0.606	.	.	.	.	.	.
GENE28028	SOAP_k35_C385632	MDHC_MOUSE^MDHC_MOUSE^Q:291-34,H:243-329^55.172%ID^E:4.25e-26^RecName:_Full=Malate_dehydrogenase,_cytoplasmic;^Eukaryota;_Metazoa;_Chordata;_Craniata;_Vertebrata;_Euteleostomi;_Mammalia;_Eutheria;_Euarchontoglires;_Glires;_Rodentia;_Myomorpha;_Muroidea;_Muridae;_Murinae;_Mus;_Mus	.	GENE28028::SOAP_k35_C385632::g.291::m.88	1-88[-]	MDHC_MOUSE^MDHC_MOUSE^Q:1-85,H:244-329^54.651%ID^E:7.58e-26^RecName:_Full=Malate_dehydrogenase,_cytoplasmic;^Eukaryota;_Metazoa;_Chordata;_Craniata;_Vertebrata;_Euteleostomi;_Mammalia;_Eutheria;_Euarchontoglires;_Glires;_Rodentia;_Myomorpha;_Muroidea;_Muridae;_Murinae;_Mus;_Mus	.	.	.	COG0039^Catalyzes_the_reversible_oxidation_of_malate_to_oxaloacetate_(By_similarity)	KEGG:mmu:17449`KO:K00025	GO:0005829^cellular_component^cytosol`GO:0005739^cellular_component^mitochondrion`GO:0043209^cellular_component^myelin_sheath`GO:0030060^molecular_function^L-malate_dehydrogenase_activity`GO:0051287^molecular_function^NAD_binding`GO:0005975^biological_process^carbohydrate_metabolic_process`GO:0006108^biological_process^malate_metabolic_process`GO:0006734^biological_process^NADH_metabolic_process`…	.	.	.
GENE28941	SOAP_k35_C385664	.	.	GENE28941::SOAP_k35_C385664::g.291::m.78	1-78[-]	.	.	.	SIGNAL^18^0.537	.	.	.	.	.	.
GENE28845	SOAP_k35_C385852	.	.	GENE28845::SOAP_k35_C385852::g.291::m.79	1-79[+]	.	.	.	.	.	.	.	.	.	.
GENE31500	SOAP_k35_C385884	.	.	GENE31500::SOAP_k35_C385884::g.291::m.62	1-62[+]	.	.	.	.	.	.	.	.	.	.
GENE27965	SOAP_k35_C386062	.	.	GENE27965::SOAP_k35_C386062::g.292::m.89	1-89[-]	.	.	.	SIGNAL^18^0.672	.	.	.	.	.	.
GENE29292	SOAP_k35_C386110	.	.	GENE29292::SOAP_k35_C386110::g.292::m.75	1-75[+]	.	.	.	.	.	.	.	.	.	.
GENE30184	SOAP_k35_C386236	.	.	GENE30184::SOAP_k35_C386236::g.292::m.69	1-69[+]	.	.	.	.	.	.	.	.	.	.
GENE29848	SOAP_k35_C386256	.	.	GENE29848::SOAP_k35_C386256::g.292::m.71	1-71[+]	.	.	.	.	.	.	.	.	.	.
GENE30356	SOAP_k35_C386434	.	.	GENE30356::SOAP_k35_C386434::g.292::m.68	1-68[+]	.	.	.	.	.	.	.	.	.	.
GENE30873	SOAP_k35_C386504	.	.	GENE30873::SOAP_k35_C386504::g.292::m.65	1-65[+]	.	.	.	.	.	.	.	.	.	.
GENE31079	SOAP_k35_C386632	.	.	GENE31079::SOAP_k35_C386632::g.293::m.64	1-64[+]	.	.	.	.	.	.	.	.	.	.
GENE27979	SOAP_k35_C386784	DYL2_DROME^DYL2_DROME^Q:13-279,H:1-89^83.146%ID^E:1.12e-52^RecName:_Full=Dynein_light_chain_2,_cytoplasmic;^Eukaryota;_Metazoa;_Ecdysozoa;_Arthropoda;_Hexapoda;_Insecta;_Pterygota;_Neoptera;_Holometabola;_Diptera;_Brachycera;_Muscomorpha;_Ephydroidea;_Drosophilidae;_Drosophila;_Sophophora	.	GENE27979::SOAP_k35_C386784::g.293::m.89	1-89[+]	DYL2_DROME^DYL2_DROME^Q:1-89,H:1-89^83.146%ID^E:8.26e-53^RecName:_Full=Dynein_light_chain_2,_cytoplasmic;^Eukaryota;_Metazoa;_Ecdysozoa;_Arthropoda;_Hexapoda;_Insecta;_Pterygota;_Neoptera;_Holometabola;_Diptera;_Brachycera;_Muscomorpha;_Ephydroidea;_Drosophilidae;_Drosophila;_Sophophora	.	.	.	ENOG4111NK2^dynein,_light_chain	KEGG:dme:Dmel_CG5450`KO:K10418	GO:0005737^cellular_component^cytoplasm`GO:0005868^cellular_component^cytoplasmic_dynein_complex`GO:0030286^cellular_component^dynein_complex`GO:0005874^cellular_component^microtubule`GO:0016459^cellular_component^myosin_complex`GO:0042623^molecular_function^ATPase_activity,_coupled`GO:0008092^molecular_function^cytoskeletal_protein_binding`GO:0045505^molecular_function^dynein_intermediate_chain_…	.	.	.
GENE29061	SOAP_k35_C387126	.	.	GENE29061::SOAP_k35_C387126::g.294::m.77	1-77[+]	.	.	.	.	.	.	.	.	.	.
GENE31080	SOAP_k35_C387166	.	.	GENE31080::SOAP_k35_C387166::g.294::m.64	1-64[+]	.	.	.	.	.	.	.	.	.	.
GENE30874	SOAP_k35_C387186	.	.	GENE30874::SOAP_k35_C387186::g.294::m.65	1-65[-]	.	.	.	.	.	.	.	.	.	.
GENE30018	SOAP_k35_C387258	.	.	GENE30018::SOAP_k35_C387258::g.294::m.70	1-70[+]	.	.	.	.	.	.	.	.	.	.
GENE29550	SOAP_k35_C387530	.	.	GENE29550::SOAP_k35_C387530::g.294::m.73	1-73[+]	.	.	.	SIGNAL^22^0.702	.	.	.	.	.	.
GENE30670	SOAP_k35_C387582	.	.	GENE30670::SOAP_k35_C387582::g.294::m.66	1-66[+]	.	.	.	.	.	.	.	.	.	.
GENE31964	SOAP_k35_C387598	.	.	GENE31964::SOAP_k35_C387598::g.294::m.60	1-60[+]	.	.	.	.	.	.	.	.	.	.
GENE27967	SOAP_k35_C387622	.	.	GENE27967::SOAP_k35_C387622::g.294::m.89	1-89[+]	.	.	.	.	.	.	.	.	.	.
GENE30516	SOAP_k35_C387686	.	.	GENE30516::SOAP_k35_C387686::g.295::m.67	1-67[-]	.	.	.	.	.	.	.	.	.	.
GENE30185	SOAP_k35_C387790	.	.	GENE30185::SOAP_k35_C387790::g.295::m.69	1-69[-]	.	.	.	.	.	.	.	.	.	.
GENE25450	SOAP_k35_C387822	.	.	GENE25450::SOAP_k35_C387822::g.295::m.75	1-75[+]	.	.	.	.	.	.	.	.	.	.
GENE28179	SOAP_k35_C387828	.	.	GENE28179::SOAP_k35_C387828::g.295::m.86	1-86[-]	.	.	.	.	.	.	.	.	.	.
GENE31281	SOAP_k35_C387996	.	.	GENE31281::SOAP_k35_C387996::g.295::m.63	1-63[-]	.	.	.	.	.	.	.	.	.	.
GENE31282	SOAP_k35_C387998	.	.	GENE31282::SOAP_k35_C387998::g.295::m.63	1-63[-]	.	.	.	.	.	.	.	.	.	.
GENE31088	SOAP_k35_C388198	.	.	GENE31088::SOAP_k35_C388198::g.296::m.64	1-64[-]	.	.	.	.	.	.	.	.	.	.
GENE30884	SOAP_k35_C388356	.	.	GENE30884::SOAP_k35_C388356::g.296::m.65	1-65[+]	.	.	.	.	.	.	.	.	.	.
GENE30361	SOAP_k35_C388738	.	.	GENE30361::SOAP_k35_C388738::g.296::m.68	1-68[+]	.	.	.	.	.	.	.	.	.	.
GENE28850	SOAP_k35_C388784	.	.	GENE28850::SOAP_k35_C388784::g.297::m.79	1-79[-]	.	.	.	.	.	.	.	.	.	.
GENE31291	SOAP_k35_C388940	.	.	GENE31291::SOAP_k35_C388940::g.297::m.63	1-63[-]	.	.	.	.	.	.	.	.	.	.
GENE30022	SOAP_k35_C388976	.	.	GENE30022::SOAP_k35_C388976::g.297::m.70	1-70[+]	.	.	.	.	.	.	.	.	.	.
GENE30679	SOAP_k35_C389046	.	.	GENE30679::SOAP_k35_C389046::g.297::m.66	1-66[-]	.	.	.	.	.	.	.	.	.	.
GENE29852	SOAP_k35_C389210	.	.	GENE29852::SOAP_k35_C389210::g.297::m.71	1-71[-]	.	.	.	.	.	.	.	.	.	.
GENE31974	SOAP_k35_C389258	.	.	GENE31974::SOAP_k35_C389258::g.297::m.60	1-60[-]	.	.	.	.	.	.	.	.	.	.
GENE28851	SOAP_k35_C389350	.	.	GENE28851::SOAP_k35_C389350::g.298::m.79	1-79[-]	.	.	.	.	.	.	.	.	.	.
GENE31975	SOAP_k35_C389398	.	.	GENE31975::SOAP_k35_C389398::g.298::m.60	1-60[-]	.	.	.	.	.	.	.	.	.	.
GENE31976	SOAP_k35_C389814	.	.	GENE31976::SOAP_k35_C389814::g.298::m.60	1-60[+]	.	.	.	.	.	.	.	.	.	.
GENE28852	SOAP_k35_C389926	.	.	GENE28852::SOAP_k35_C389926::g.299::m.79	1-79[+]	.	.	.	.	.	.	.	.	.	.
GENE29406	SOAP_k35_C389946	.	.	GENE29406::SOAP_k35_C389946::g.299::m.74	1-74[+]	.	.	.	.	.	.	.	.	.	.
GENE28181	SOAP_k35_C389984	RS21_BRABE^RS21_BRABE^Q:281-45,H:1-79^55.696%ID^E:1.45e-30^RecName:_Full=40S_ribosomal_protein_S21;^Eukaryota;_Metazoa;_Chordata;_Cephalochordata;_Branchiostomidae;_Branchiostoma	.	GENE28181::SOAP_k35_C389984::g.299::m.86	1-86[-]	RS21_BRABE^RS21_BRABE^Q:1-79,H:1-79^55.696%ID^E:1.01e-30^RecName:_Full=40S_ribosomal_protein_S21;^Eukaryota;_Metazoa;_Chordata;_Cephalochordata;_Branchiostomidae;_Branchiostoma	.	.	.	.	.	GO:0005840^cellular_component^ribosome`GO:0003735^molecular_function^structural_constituent_of_ribosome`GO:0006412^biological_process^translation	.	.	.
GENE28853	SOAP_k35_C389992	.	.	GENE28853::SOAP_k35_C389992::g.299::m.79	1-79[+]	.	.	.	.	.	.	.	.	.	.
GENE31737	SOAP_k35_C390056	.	.	GENE31737::SOAP_k35_C390056::g.299::m.61	1-61[-]	.	.	.	.	.	.	.	.	.	.
GENE31089	SOAP_k35_C390104	.	.	GENE31089::SOAP_k35_C390104::g.299::m.64	1-64[+]	.	.	.	.	.	.	.	.	.	.
GENE28947	SOAP_k35_C390142	.	.	GENE28947::SOAP_k35_C390142::g.299::m.78	1-78[-]	.	.	.	SIGNAL^20^0.459	.	.	.	.	.	.
GENE31513	SOAP_k35_C390162	.	.	GENE31513::SOAP_k35_C390162::g.299::m.62	1-62[+]	.	.	.	.	.	.	.	.	.	.
GENE30885	SOAP_k35_C390292	.	.	GENE30885::SOAP_k35_C390292::g.299::m.65	1-65[+]	.	.	.	.	.	.	.	.	.	.
GENE29553	SOAP_k35_C390350	.	.	GENE29553::SOAP_k35_C390350::g.300::m.73	1-73[+]	.	.	.	SIGNAL^37^0.490	.	.	.	.	.	.
GENE29554	SOAP_k35_C390358	.	.	GENE29554::SOAP_k35_C390358::g.300::m.73	1-73[-]	.	.	.	SIGNAL^17^0.706	.	.	.	.	.	.
GENE29853	SOAP_k35_C390490	.	.	GENE29853::SOAP_k35_C390490::g.300::m.71	1-71[+]	.	.	.	.	.	.	.	.	.	.
GENE31090	SOAP_k35_C390640	.	.	GENE31090::SOAP_k35_C390640::g.300::m.64	1-64[-]	.	.	.	.	.	.	.	.	.	.
GENE30190	SOAP_k35_C390840	.	.	GENE30190::SOAP_k35_C390840::g.300::m.69	1-69[+]	.	.	.	.	.	.	.	.	.	.
GENE24820	SOAP_k35_C390914	.	.	GENE24820::SOAP_k35_C390914::g.301::m.91	1-91[+]	.	.	.	.	.	.	.	.	.	.
GENE30526	SOAP_k35_C390922	.	.	GENE30526::SOAP_k35_C390922::g.301::m.67	1-67[+]	.	.	.	SIGNAL^16^0.469	.	.	.	.	.	.
GENE30027	SOAP_k35_C391196	B3GN7_HUMAN^B3GN7_HUMAN^Q:301-65,H:320-397^60.759%ID^E:1.36e-26^RecName:_Full=UDP-GlcNAc:betaGal_beta-1,3-N-acetylglucosaminyltransferase_7;^Eukaryota;_Metazoa;_Chordata;_Craniata;_Vertebrata;_Euteleostomi;_Mammalia;_Eutheria;_Euarchontoglires;_Primates;_Haplorrhini;_Catarrhini;_Hominidae;_Homo	.	GENE30027::SOAP_k35_C391196::g.301::m.70	1-70[-]	B3GN7_HUMAN^B3GN7_HUMAN^Q:1-70,H:332-400^51.429%ID^E:3.79e-19^RecName:_Full=UDP-GlcNAc:betaGal_beta-1,3-N-acetylglucosaminyltransferase_7;^Eukaryota;_Metazoa;_Chordata;_Craniata;_Vertebrata;_Euteleostomi;_Mammalia;_Eutheria;_Euarchontoglires;_Primates;_Haplorrhini;_Catarrhini;_Hominidae;_Homo	.	.	.	ENOG410ZZ1B^UDP-GlcNAc_beta-Gal_beta-1,3-N-acetylglucosaminyltransferase	KEGG:hsa:93010`KO:K09664	GO:0000139^cellular_component^Golgi_membrane`GO:0016021^cellular_component^integral_component_of_membrane`GO:0008532^molecular_function^N-acetyllactosaminide_beta-1,3-N-acetylglucosaminyltransferase_activity`GO:0008499^molecular_function^UDP-galactose:beta-N-acetylglucosamine_beta-1,3-galactosyltransferase_activity`GO:0018146^biological_process^keratan_sulfate_biosynthetic_process`GO:0016266^biol…	.	.	.
GENE28544	SOAP_k35_C391270	.	.	GENE28544::SOAP_k35_C391270::g.301::m.82	1-82[-]	.	.	.	.	.	.	.	.	.	.
GENE31746	SOAP_k35_C391314	.	.	GENE31746::SOAP_k35_C391314::g.301::m.61	1-61[-]	.	.	.	.	.	.	.	.	.	.
GENE24403	SOAP_k35_C391374	.	.	GENE24403::SOAP_k35_C391374::g.302::m.100	1-100[+]	.	.	.	.	.	.	.	.	.	.
GENE28545	SOAP_k35_C391426	.	.	GENE28545::SOAP_k35_C391426::g.302::m.82	1-82[+]	.	.	.	.	.	.	.	.	.	.
GENE27065	SOAP_k35_C391504	.	.	GENE27065::SOAP_k35_C391504::g.302::m.100	1-100[+]	.	.	.	.	.	.	.	.	.	.
GENE31300	SOAP_k35_C391532	.	.	GENE31300::SOAP_k35_C391532::g.302::m.63	1-63[+]	.	.	.	.	.	.	.	.	.	.
GENE31095	SOAP_k35_C391644	.	.	GENE31095::SOAP_k35_C391644::g.302::m.64	1-64[-]	.	.	.	.	.	.	.	.	.	.
GENE31526	SOAP_k35_C391770	.	.	GENE31526::SOAP_k35_C391770::g.302::m.62	1-62[+]	.	.	.	.	.	.	.	.	.	.
GENE29070	SOAP_k35_C391788	.	.	GENE29070::SOAP_k35_C391788::g.302::m.77	1-77[+]	.	.	.	.	.	.	.	.	.	.
GENE29860	SOAP_k35_C391796	.	.	GENE29860::SOAP_k35_C391796::g.302::m.71	1-71[-]	.	.	.	.	.	.	.	.	.	.
GENE29299	SOAP_k35_C391947	.	.	GENE29299::SOAP_k35_C391947::g.303::m.75	1-75[-]	.	.	.	.	.	.	.	.	.	.
GENE27969	SOAP_k35_C391971	NDRG2_DANRE^NDRG2_DANRE^Q:1-192,H:305-368^95.312%ID^E:2.46e-11^RecName:_Full=Protein_NDRG2;^Eukaryota;_Metazoa;_Chordata;_Craniata;_Vertebrata;_Euteleostomi;_Actinopterygii;_Neopterygii;_Teleostei;_Ostariophysi;_Cypriniformes;_Cyprinidae;_Danio	.	GENE27969::SOAP_k35_C391971::g.303::m.89	1-89[-]	.	.	.	SIGNAL^37^0.601	.	.	.	.	.	.
GENE30369	SOAP_k35_C392145	.	.	GENE30369::SOAP_k35_C392145::g.303::m.68	1-68[+]	.	.	.	.	.	.	.	.	.	.
GENE28758	SOAP_k35_C392165	.	.	GENE28758::SOAP_k35_C392165::g.303::m.80	1-80[-]	.	.	.	.	.	.	.	.	.	.
GENE30370	SOAP_k35_C392221	.	.	GENE30370::SOAP_k35_C392221::g.303::m.68	1-68[-]	.	.	.	.	.	.	.	.	.	.
GENE31527	SOAP_k35_C392271	.	.	GENE31527::SOAP_k35_C392271::g.303::m.62	1-62[-]	.	.	.	.	.	.	.	.	.	.
GENE28855	SOAP_k35_C392273	.	.	GENE28855::SOAP_k35_C392273::g.303::m.79	1-79[+]	.	.	.	.	.	.	.	.	.	.
GENE21090	SOAP_k35_C392279	.	.	GENE21090::SOAP_k35_C392279::g.303::m.100	1-100[+]	.	.	.	.	.	.	.	.	.	.
GENE24115	SOAP_k35_C392283	.	.	GENE24115::SOAP_k35_C392283::g.303::m.101	1-101[+]	.	.	.	.	.	.	.	.	.	.
GENE31301	SOAP_k35_C392293	.	.	GENE31301::SOAP_k35_C392293::g.303::m.63	1-63[+]	.	.	.	.	.	.	.	.	.	.
GENE19761	SOAP_k35_C392301	SE3AB_DANRE^SE3AB_DANRE^Q:4-297,H:692-778^58%ID^E:6.77e-27^RecName:_Full=Semaphorin-3ab;^Eukaryota;_Metazoa;_Chordata;_Craniata;_Vertebrata;_Euteleostomi;_Actinopterygii;_Neopterygii;_Teleostei;_Ostariophysi;_Cypriniformes;_Cyprinidae;_Danio	.	GENE19761::SOAP_k35_C392301::g.303::m.101	1-101[-]	.	.	.	.	.	.	.	.	.	.
GENE31528	SOAP_k35_C392309	.	.	GENE31528::SOAP_k35_C392309::g.303::m.62	1-62[+]	.	.	.	.	.	.	.	.	.	.
GENE28759	SOAP_k35_C392395	.	.	GENE28759::SOAP_k35_C392395::g.303::m.80	1-80[-]	.	.	.	.	.	.	.	.	.	.
GENE27066	SOAP_k35_C392467	.	.	GENE27066::SOAP_k35_C392467::g.303::m.100	1-100[-]	.	.	.	.	.	.	.	.	.	.
GENE31096	SOAP_k35_C392471	.	.	GENE31096::SOAP_k35_C392471::g.303::m.64	1-64[-]	.	.	.	.	.	.	.	.	.	.
GENE29557	SOAP_k35_C392709	.	.	GENE29557::SOAP_k35_C392709::g.304::m.73	1-73[+]	.	.	.	.	.	.	.	.	.	.
GENE29300	SOAP_k35_C392717	.	.	GENE29300::SOAP_k35_C392717::g.304::m.75	1-75[-]	.	.	.	.	.	.	.	.	.	.
GENE29861	SOAP_k35_C392719	.	.	GENE29861::SOAP_k35_C392719::g.304::m.71	1-71[+]	.	.	.	.	.	.	.	.	.	.
GENE31529	SOAP_k35_C392773	.	.	GENE31529::SOAP_k35_C392773::g.304::m.62	1-62[+]	.	.	.	.	.	.	.	.	.	.
GENE31302	SOAP_k35_C392843	.	.	GENE31302::SOAP_k35_C392843::g.304::m.63	1-63[+]	.	.	.	.	.	.	.	.	.	.
GENE31747	SOAP_k35_C392897	.	.	GENE31747::SOAP_k35_C392897::g.304::m.61	1-61[+]	.	.	.	.	.	.	.	.	.	.
GENE28857	SOAP_k35_C393005	.	.	GENE28857::SOAP_k35_C393005::g.305::m.79	1-79[-]	.	.	.	.	.	.	.	.	.	.
GENE29422	SOAP_k35_C393045	.	.	GENE29422::SOAP_k35_C393045::g.305::m.74	1-74[+]	.	.	.	SIGNAL^26^0.536	.	.	.	.	.	.
GENE27699	SOAP_k35_C393167	.	.	GENE27699::SOAP_k35_C393167::g.305::m.93	1-93[+]	.	.	.	.	.	.	.	.	.	.
GENE30201	SOAP_k35_C393343	.	.	GENE30201::SOAP_k35_C393343::g.305::m.69	1-69[-]	.	.	.	.	.	.	.	.	.	.
GENE31750	SOAP_k35_C393375	.	.	GENE31750::SOAP_k35_C393375::g.305::m.61	1-61[+]	.	.	.	.	.	.	.	.	.	.
GENE26764	SOAP_k35_C393449	.	.	GENE26764::SOAP_k35_C393449::g.305::m.101	1-101[+]	.	.	.	.	.	.	.	.	.	.
GENE30372	SOAP_k35_C393465	.	.	GENE30372::SOAP_k35_C393465::g.305::m.68	1-68[+]	.	.	.	.	.	.	.	.	.	.
GENE31311	SOAP_k35_C393483	.	.	GENE31311::SOAP_k35_C393483::g.305::m.63	1-63[-]	.	.	.	.	.	.	.	.	.	.
GENE26765	SOAP_k35_C393487	.	.	GENE26765::SOAP_k35_C393487::g.305::m.101	1-101[+]	.	.	.	.	.	.	.	.	.	.
GENE31312	SOAP_k35_C393825	.	.	GENE31312::SOAP_k35_C393825::g.306::m.63	1-63[-]	.	.	.	.	.	.	.	.	.	.
GENE30373	SOAP_k35_C393829	.	.	GENE30373::SOAP_k35_C393829::g.306::m.68	1-68[+]	.	.	.	SIGNAL^21^0.631	.	.	.	.	.	.
GENE30035	SOAP_k35_C394009	.	.	GENE30035::SOAP_k35_C394009::g.307::m.70	1-70[-]	.	.	.	.	.	.	.	.	.	.
GENE26847	SOAP_k35_C394093	RIMS3_MOUSE^RIMS3_MOUSE^Q:2-145,H:254-301^79.167%ID^E:4.69e-18^RecName:_Full=Regulating_synaptic_membrane_exocytosis_protein_3;^Eukaryota;_Metazoa;_Chordata;_Craniata;_Vertebrata;_Euteleostomi;_Mammalia;_Eutheria;_Euarchontoglires;_Glires;_Rodentia;_Myomorpha;_Muroidea;_Muridae;_Murinae;_Mus;_Mus	.	GENE26847::SOAP_k35_C394093::g.307::m.101	1-101[+]	.	.	.	.	.	.	.	.	.	.
GENE30895	SOAP_k35_C394521	.	.	GENE30895::SOAP_k35_C394521::g.307::m.65	1-65[+]	.	.	.	.	.	.	.	.	.	.
GENE28189	SOAP_k35_C394637	.	.	GENE28189::SOAP_k35_C394637::g.308::m.86	1-86[+]	.	.	.	.	.	.	.	.	.	.
GENE29561	SOAP_k35_C394743	.	.	GENE29561::SOAP_k35_C394743::g.308::m.73	1-73[+]	.	.	.	.	.	.	.	.	.	.
GENE29423	SOAP_k35_C394791	.	.	GENE29423::SOAP_k35_C394791::g.308::m.74	1-74[+]	.	.	.	.	.	.	.	.	.	.
GENE26470	SOAP_k35_C394971	.	.	GENE26470::SOAP_k35_C394971::g.308::m.102	1-102[-]	.	.	.	.	.	.	.	.	.	.
GENE27891	SOAP_k35_C395103	.	.	GENE27891::SOAP_k35_C395103::g.309::m.90	1-90[-]	.	.	.	.	.	.	.	.	.	.
GENE30528	SOAP_k35_C395177	.	.	GENE30528::SOAP_k35_C395177::g.309::m.67	1-67[-]	.	.	.	.	.	.	.	.	.	.
GENE28763	SOAP_k35_C395283	.	.	GENE28763::SOAP_k35_C395283::g.309::m.80	1-80[+]	.	.	.	.	.	.	.	.	.	.
GENE26458	SOAP_k35_C395315	.	.	GENE26458::SOAP_k35_C395315::g.309::m.103	1-103[+]	.	.	.	.	.	.	.	.	.	.
GENE30698	SOAP_k35_C395321	.	.	GENE30698::SOAP_k35_C395321::g.309::m.66	1-66[-]	.	.	.	.	.	.	.	.	.	.
GENE28190	SOAP_k35_C395343	.	.	GENE28190::SOAP_k35_C395343::g.309::m.86	1-86[+]	.	.	.	.	.	.	.	.	.	.
GENE26459	SOAP_k35_C395347	.	.	GENE26459::SOAP_k35_C395347::g.309::m.103	1-103[+]	.	.	.	.	.	.	.	.	.	.
GENE15463	SOAP_k35_C395479	.	.	GENE15463::SOAP_k35_C395479::g.310::m.72	1-72[-]	.	.	.	.	.	.	.	.	.	.
GENE26547	SOAP_k35_C395493	.	.	GENE26547::SOAP_k35_C395493::g.310::m.102	1-102[-]	.	.	.	.	.	.	.	.	.	.
GENE30205	SOAP_k35_C395551	.	.	GENE30205::SOAP_k35_C395551::g.310::m.69	1-69[-]	.	.	.	.	.	.	.	.	.	.
GENE30041	SOAP_k35_C395649	.	.	GENE30041::SOAP_k35_C395649::g.310::m.70	1-70[-]	.	.	.	.	.	.	.	.	.	.
GENE23485	SOAP_k35_C395683	.	.	GENE23485::SOAP_k35_C395683::g.310::m.103	1-103[+]	.	.	.	.	.	.	.	.	.	.
GENE28468	SOAP_k35_C395807	.	.	GENE28468::SOAP_k35_C395807::g.310::m.83	1-83[+]	.	.	.	.	.	.	.	.	.	.
GENE29564	SOAP_k35_C395871	.	.	GENE29564::SOAP_k35_C395871::g.310::m.73	1-73[-]	.	.	.	.	.	.	.	.	.	.
GENE31324	SOAP_k35_C395921	.	.	GENE31324::SOAP_k35_C395921::g.310::m.63	1-63[-]	.	.	.	SIGNAL^17^0.486	.	.	.	.	.	.
GENE30534	SOAP_k35_C396047	.	.	GENE30534::SOAP_k35_C396047::g.311::m.67	1-67[-]	.	.	.	.	.	.	.	.	.	.
GENE26151	SOAP_k35_C396073	.	.	GENE26151::SOAP_k35_C396073::g.311::m.103	1-103[-]	.	.	.	.	.	.	.	.	.	.
GENE30709	SOAP_k35_C396185	.	.	GENE30709::SOAP_k35_C396185::g.311::m.66	1-66[-]	.	.	.	.	.	.	.	.	.	.
GENE28658	SOAP_k35_C396187	.	.	GENE28658::SOAP_k35_C396187::g.311::m.81	1-81[+]	.	.	.	.	.	.	.	.	.	.
GENE30206	SOAP_k35_C396357	.	.	GENE30206::SOAP_k35_C396357::g.311::m.69	1-69[-]	.	.	.	.	.	.	.	.	.	.
GENE28659	SOAP_k35_C396375	.	.	GENE28659::SOAP_k35_C396375::g.311::m.81	1-81[+]	.	.	.	.	.	.	.	.	.	.
GENE22832	SOAP_k35_C396405	.	.	GENE22832::SOAP_k35_C396405::g.311::m.103	1-103[+]	.	.	.	.	.	.	.	.	.	.
GENE26140	SOAP_k35_C396529	.	.	GENE26140::SOAP_k35_C396529::g.312::m.104	1-104[+]	.	.	.	.	.	.	.	.	.	.
GENE23765	SOAP_k35_C396551	.	.	GENE23765::SOAP_k35_C396551::g.312::m.75	1-75[+]	.	.	.	.	.	.	.	.	.	.
GENE30374	SOAP_k35_C396553	.	.	GENE30374::SOAP_k35_C396553::g.312::m.68	1-68[-]	.	.	.	.	.	.	.	.	.	.
GENE29430	SOAP_k35_C396559	.	.	GENE29430::SOAP_k35_C396559::g.312::m.74	1-74[-]	.	.	.	.	.	.	.	.	.	.
GENE30375	SOAP_k35_C396575	.	.	GENE30375::SOAP_k35_C396575::g.312::m.68	1-68[-]	.	.	.	.	.	.	.	.	.	.
GENE28281	SOAP_k35_C396637	.	.	GENE28281::SOAP_k35_C396637::g.312::m.85	1-85[-]	.	.	.	.	.	.	.	.	.	.
GENE30710	SOAP_k35_C396687	.	.	GENE30710::SOAP_k35_C396687::g.312::m.66	1-66[+]	.	.	.	.	.	.	.	.	.	.
GENE30535	SOAP_k35_C396781	.	.	GENE30535::SOAP_k35_C396781::g.312::m.67	1-67[+]	.	.	.	.	.	.	.	.	.	.
GENE30536	SOAP_k35_C396829	.	.	GENE30536::SOAP_k35_C396829::g.312::m.67	1-67[+]	.	.	.	.	.	.	.	.	.	.
GENE30376	SOAP_k35_C396831	.	.	GENE30376::SOAP_k35_C396831::g.312::m.68	1-68[-]	.	.	.	.	.	.	.	.	.	.
GENE27766	SOAP_k35_C396893	.	.	GENE27766::SOAP_k35_C396893::g.312::m.92	1-92[-]	.	.	.	.	.	.	.	.	.	.
GENE29868	SOAP_k35_C396895	TCB2_CAEBR^TCB2_CAEBR^Q:244-2,H:178-258^43.21%ID^E:5.12e-12^RecName:_Full=Transposable_element_Tcb2_transposase;^Eukaryota;_Metazoa;_Ecdysozoa;_Nematoda;_Chromadorea;_Rhabditida;_Rhabditoidea;_Rhabditidae;_Peloderinae;_Caenorhabditis	.	GENE29868::SOAP_k35_C396895::g.312::m.71	1-71[+]	.	.	.	SIGNAL^26^0.479	.	.	.	.	.	.
GENE31112	SOAP_k35_C396925	.	.	GENE31112::SOAP_k35_C396925::g.312::m.64	1-64[+]	.	.	.	.	.	.	.	.	.	.
GENE26152	SOAP_k35_C396957	.	.	GENE26152::SOAP_k35_C396957::g.312::m.103	1-103[+]	.	.	.	.	.	.	.	.	.	.
GENE30711	SOAP_k35_C397083	.	.	GENE30711::SOAP_k35_C397083::g.313::m.66	1-66[+]	.	.	.	.	.	.	.	.	.	.
GENE29869	SOAP_k35_C397173	.	.	GENE29869::SOAP_k35_C397173::g.313::m.71	1-71[-]	.	.	.	.	.	.	.	.	.	.
GENE30712	SOAP_k35_C397181	.	.	GENE30712::SOAP_k35_C397181::g.313::m.66	1-66[-]	.	.	.	.	.	.	.	.	.	.
GENE30537	SOAP_k35_C397211	.	.	GENE30537::SOAP_k35_C397211::g.313::m.67	1-67[-]	.	.	.	.	.	.	.	.	.	.
GENE25873	SOAP_k35_C397331	.	.	GENE25873::SOAP_k35_C397331::g.313::m.104	1-104[+]	.	.	.	.	.	.	.	.	.	.
GENE28282	SOAP_k35_C397397	.	.	GENE28282::SOAP_k35_C397397::g.313::m.85	1-85[-]	.	.	.	.	.	.	.	.	.	.
GENE25874	SOAP_k35_C397413	.	.	GENE25874::SOAP_k35_C397413::g.313::m.104	1-104[+]	.	.	.	.	.	.	.	.	.	.
GENE25875	SOAP_k35_C397495	SAX_LITCT^SAX_LITCT^Q:100-273,H:122-179^50%ID^E:2.79e-15^RecName:_Full=Saxiphilin;^Eukaryota;_Metazoa;_Chordata;_Craniata;_Vertebrata;_Euteleostomi;_Amphibia;_Batrachia;_Anura;_Neobatrachia;_Ranoidea;_Ranidae;_Rana;_Aquarana`SAX_LITCT^SAX_LITCT^Q:100-264,H:194-248^52.727%ID^E:4.47e-13^RecName:_Full=Saxiphilin;^Eukaryota;_Metazoa;_Chordata;_Craniata;_Vertebrata;_Euteleostomi;_Amphibia;_Batrachia;_…	.	GENE25875::SOAP_k35_C397495::g.314::m.104	1-104[+]	SAX_LITCT^SAX_LITCT^Q:34-91,H:122-179^50%ID^E:2.51e-15^RecName:_Full=Saxiphilin;^Eukaryota;_Metazoa;_Chordata;_Craniata;_Vertebrata;_Euteleostomi;_Amphibia;_Batrachia;_Anura;_Neobatrachia;_Ranoidea;_Ranidae;_Rana;_Aquarana`SAX_LITCT^SAX_LITCT^Q:34-88,H:194-248^52.727%ID^E:4.03e-13^RecName:_Full=Saxiphilin;^Eukaryota;_Metazoa;_Chordata;_Craniata;_Vertebrata;_Euteleostomi;_Amphibia;_Batrachia;_Anur…	.	.	.	.	.	GO:0005615^cellular_component^extracellular_space	.	.	.
GENE28665	SOAP_k35_C397551	.	.	GENE28665::SOAP_k35_C397551::g.314::m.81	1-81[-]	.	.	.	.	.	.	.	.	.	.
GENE22528	SOAP_k35_C397615	.	.	GENE22528::SOAP_k35_C397615::g.314::m.104	1-104[+]	.	.	.	.	.	.	.	.	.	.
GENE30047	SOAP_k35_C397659	.	.	GENE30047::SOAP_k35_C397659::g.314::m.70	1-70[-]	.	.	.	.	.	.	.	.	.	.
GENE30382	SOAP_k35_C397809	.	.	GENE30382::SOAP_k35_C397809::g.314::m.68	1-68[+]	.	.	.	.	.	.	.	.	.	.
GENE22777	SOAP_k35_C397841	.	.	GENE22777::SOAP_k35_C397841::g.314::m.100	1-100[-]	.	.	.	.	.	.	.	.	.	.
GENE25876	SOAP_k35_C397953	.	.	GENE25876::SOAP_k35_C397953::g.314::m.104	1-104[-]	.	.	.	.	.	.	.	.	.	.
GENE29322	SOAP_k35_C397981	.	.	GENE29322::SOAP_k35_C397981::g.315::m.75	1-75[+]	.	.	.	.	.	.	.	.	.	.
GENE31336	SOAP_k35_C398149	.	.	GENE31336::SOAP_k35_C398149::g.315::m.63	1-63[-]	.	.	.	.	.	.	.	.	.	.
GENE29873	SOAP_k35_C398165	.	.	GENE29873::SOAP_k35_C398165::g.315::m.71	1-71[-]	.	.	.	.	.	.	.	.	.	.
GENE27973	SOAP_k35_C398171	TSN33_BOVIN^TSN33_BOVIN^Q:13-213,H:189-255^56.716%ID^E:4.61e-10^RecName:_Full=Tetraspanin-33;^Eukaryota;_Metazoa;_Chordata;_Craniata;_Vertebrata;_Euteleostomi;_Mammalia;_Eutheria;_Laurasiatheria;_Cetartiodactyla;_Ruminantia;_Pecora;_Bovidae;_Bovinae;_Bos	.	GENE27973::SOAP_k35_C398171::g.315::m.89	1-89[+]	.	.	.	.	.	.	.	.	.	.
GENE24470	SOAP_k35_C398193	.	.	GENE24470::SOAP_k35_C398193::g.315::m.105	1-105[+]	.	.	.	.	.	.	.	.	.	.
GENE30383	SOAP_k35_C398211	.	.	GENE30383::SOAP_k35_C398211::g.315::m.68	1-68[-]	.	.	.	.	.	.	.	.	.	.
GENE30912	SOAP_k35_C398383	.	.	GENE30912::SOAP_k35_C398383::g.315::m.65	1-65[-]	.	.	.	.	.	.	.	.	.	.
GENE27148	SOAP_k35_C398407	.	.	GENE27148::SOAP_k35_C398407::g.315::m.100	1-100[+]	.	.	.	.	.	.	.	.	.	.
GENE27897	SOAP_k35_C398453	.	.	GENE27897::SOAP_k35_C398453::g.316::m.90	1-90[-]	.	.	.	.	.	.	.	.	.	.
GENE29715	SOAP_k35_C399079	.	.	GENE29715::SOAP_k35_C399079::g.317::m.72	1-72[+]	.	.	.	.	.	.	.	.	.	.
GENE25603	SOAP_k35_C399173	.	.	GENE25603::SOAP_k35_C399173::g.317::m.105	1-105[+]	.	.	.	.	.	.	.	.	.	.
GENE30384	SOAP_k35_C399223	.	.	GENE30384::SOAP_k35_C399223::g.317::m.68	1-68[+]	.	.	.	.	.	.	.	.	.	.
GENE25021	SOAP_k35_C399249	.	.	GENE25021::SOAP_k35_C399249::g.317::m.105	1-105[+]	.	.	.	.	.	.	.	.	.	.
GENE22295	SOAP_k35_C399385	.	.	GENE22295::SOAP_k35_C399385::g.317::m.105	1-105[+]	.	.	.	.	.	.	.	.	.	.
GENE30720	SOAP_k35_C399541	.	.	GENE30720::SOAP_k35_C399541::g.318::m.66	1-66[+]	.	.	.	.	.	.	.	.	.	.
GENE28772	SOAP_k35_C399557	TBB_TRYCR^TBB_TRYCR^Q:317-96,H:357-430^95.946%ID^E:3.83e-46^RecName:_Full=Tubulin_beta_chain;^Eukaryota;_Euglenozoa;_Kinetoplastida;_Trypanosomatidae;_Trypanosoma;_Schizotrypanum	.	GENE28772::SOAP_k35_C399557::g.318::m.80	1-80[-]	TBB_TRYCR^TBB_TRYCR^Q:1-68,H:363-430^95.588%ID^E:1.68e-41^RecName:_Full=Tubulin_beta_chain;^Eukaryota;_Euglenozoa;_Kinetoplastida;_Trypanosomatidae;_Trypanosoma;_Schizotrypanum	.	.	.	COG5023^protein_polymerization	.	GO:0005737^cellular_component^cytoplasm`GO:0005874^cellular_component^microtubule`GO:0005525^molecular_function^GTP_binding`GO:0003924^molecular_function^GTPase_activity`GO:0005200^molecular_function^structural_constituent_of_cytoskeleton`GO:0007017^biological_process^microtubule-based_process	.	.	.
GENE28594	SOAP_k35_C399589	.	.	GENE28594::SOAP_k35_C399589::g.318::m.74	1-74[-]	.	.	.	.	.	.	.	.	.	.
GENE28773	SOAP_k35_C399615	.	.	GENE28773::SOAP_k35_C399615::g.318::m.80	1-80[-]	.	.	.	.	.	.	.	.	.	.
GENE29883	SOAP_k35_C399769	.	.	GENE29883::SOAP_k35_C399769::g.318::m.71	1-71[+]	.	.	.	.	.	.	.	.	.	.
GENE29438	SOAP_k35_C399863	.	.	GENE29438::SOAP_k35_C399863::g.318::m.74	1-74[+]	.	.	.	.	.	.	.	.	.	.
GENE25341	SOAP_k35_C399923	.	.	GENE25341::SOAP_k35_C399923::g.319::m.106	1-106[-]	.	.	.	.	.	.	.	.	.	.
GENE29190	SOAP_k35_C399957	.	.	GENE29190::SOAP_k35_C399957::g.319::m.76	1-76[+]	.	.	.	.	.	.	.	.	.	.
GENE29439	SOAP_k35_C399967	.	.	GENE29439::SOAP_k35_C399967::g.319::m.74	1-74[+]	.	.	.	.	.	.	.	.	.	.
GENE29576	SOAP_k35_C400007	.	.	GENE29576::SOAP_k35_C400007::g.319::m.73	1-73[+]	.	.	.	.	.	.	.	.	.	.
GENE26558	SOAP_k35_C400033	.	.	GENE26558::SOAP_k35_C400033::g.319::m.102	1-102[+]	.	.	.	.	.	.	.	.	.	.
GENE30913	SOAP_k35_C400265	.	.	GENE30913::SOAP_k35_C400265::g.319::m.65	1-65[-]	.	.	.	.	.	.	.	.	.	.
GENE30548	SOAP_k35_C400331	.	.	GENE30548::SOAP_k35_C400331::g.319::m.67	1-67[-]	.	.	.	.	.	.	.	.	.	.
GENE28040	SOAP_k35_C400379	.	.	GENE28040::SOAP_k35_C400379::g.320::m.88	1-88[-]	.	.	.	.	.	.	.	.	.	.
GENE20073	SOAP_k35_C400415	.	.	GENE20073::SOAP_k35_C400415::g.320::m.100	1-100[+]	.	.	.	.	.	.	.	.	.	.
GENE28117	SOAP_k35_C400443	SGO1_HUMAN^SGO1_HUMAN^Q:120-320,H:1-65^52.239%ID^E:1.8e-08^RecName:_Full=Shugoshin_1_{ECO:0000312|HGNC:HGNC:25088};^Eukaryota;_Metazoa;_Chordata;_Craniata;_Vertebrata;_Euteleostomi;_Mammalia;_Eutheria;_Euarchontoglires;_Primates;_Haplorrhini;_Catarrhini;_Hominidae;_Homo	.	GENE28117::SOAP_k35_C400443::g.320::m.87	1-87[-]	.	.	.	.	.	.	.	.	.	.
GENE29884	SOAP_k35_C400549	.	.	GENE29884::SOAP_k35_C400549::g.320::m.71	1-71[-]	.	.	.	.	.	.	.	.	.	.
GENE29191	SOAP_k35_C400555	.	.	GENE29191::SOAP_k35_C400555::g.320::m.76	1-76[+]	.	.	.	.	.	.	.	.	.	.
GENE25342	SOAP_k35_C400557	.	.	GENE25342::SOAP_k35_C400557::g.320::m.106	1-106[-]	.	.	.	.	.	.	.	.	.	.
GENE30218	SOAP_k35_C400619	.	.	GENE30218::SOAP_k35_C400619::g.320::m.69	1-69[+]	.	.	.	.	.	.	.	.	.	.
GENE30390	SOAP_k35_C400683	GP151_RAT^GP151_RAT^Q:38-139,H:385-418^61.765%ID^E:1.72e-10^RecName:_Full=Probable_G-protein_coupled_receptor_151;^Eukaryota;_Metazoa;_Chordata;_Craniata;_Vertebrata;_Euteleostomi;_Mammalia;_Eutheria;_Euarchontoglires;_Glires;_Rodentia;_Myomorpha;_Muroidea;_Muridae;_Murinae;_Rattus	.	GENE30390::SOAP_k35_C400683::g.320::m.68	1-68[+]	.	.	.	.	.	.	.	.	.	.
GENE26559	SOAP_k35_C400865	.	.	GENE26559::SOAP_k35_C400865::g.321::m.102	1-102[+]	.	.	.	.	.	.	.	.	.	.
GENE20395	SOAP_k35_C400867	.	.	GENE20395::SOAP_k35_C400867::g.321::m.89	1-89[+]	.	.	.	.	.	.	.	.	.	.
GENE26256	SOAP_k35_C400901	.	.	GENE26256::SOAP_k35_C400901::g.321::m.103	1-103[+]	.	.	.	SIGNAL^24^0.842	.	.	.	.	.	.
GENE25343	SOAP_k35_C400909	.	.	GENE25343::SOAP_k35_C400909::g.321::m.106	1-106[+]	.	.	.	.	.	.	.	.	.	.
GENE30219	SOAP_k35_C401017	.	.	GENE30219::SOAP_k35_C401017::g.321::m.69	1-69[+]	.	.	.	.	.	.	.	.	.	.
GENE24920	SOAP_k35_C401171	.	.	GENE24920::SOAP_k35_C401171::g.321::m.74	1-74[+]	.	.	.	.	.	.	.	.	.	.
GENE23407	SOAP_k35_C401329	.	.	GENE23407::SOAP_k35_C401329::g.321::m.106	1-106[-]	.	.	.	.	.	.	.	.	.	.
GENE30220	SOAP_k35_C401455	.	.	GENE30220::SOAP_k35_C401455::g.322::m.69	1-69[-]	.	.	.	.	.	.	.	.	.	.
GENE30391	SOAP_k35_C401535	.	.	GENE30391::SOAP_k35_C401535::g.322::m.68	1-68[+]	.	.	.	.	.	.	.	.	.	.
GENE25071	SOAP_k35_C401607	.	.	GENE25071::SOAP_k35_C401607::g.322::m.107	1-107[+]	.	.	.	.	.	.	.	.	.	.
GENE28553	SOAP_k35_C401635	.	.	GENE28553::SOAP_k35_C401635::g.322::m.82	1-82[-]	.	.	.	SIGNAL^21^0.485	.	.	.	.	.	.
GENE27152	SOAP_k35_C401731	RAC1_CAEEL^RAC1_CAEEL^Q:322-38,H:91-185^56.842%ID^E:6.31e-35^RecName:_Full=Ras-related_protein_ced-10;^Eukaryota;_Metazoa;_Ecdysozoa;_Nematoda;_Chromadorea;_Rhabditida;_Rhabditoidea;_Rhabditidae;_Peloderinae;_Caenorhabditis	.	GENE27152::SOAP_k35_C401731::g.322::m.100	1-100[-]	RAC1_CAEEL^RAC1_CAEEL^Q:1-95,H:91-185^56.842%ID^E:6.66e-35^RecName:_Full=Ras-related_protein_ced-10;^Eukaryota;_Metazoa;_Ecdysozoa;_Nematoda;_Chromadorea;_Rhabditida;_Rhabditoidea;_Rhabditidae;_Peloderinae;_Caenorhabditis	.	.	.	COG1100^GTP-binding_Protein	KEGG:cel:CELE_C09G12.8`KO:K04392	GO:0009898^cellular_component^cytoplasmic_side_of_plasma_membrane`GO:0031410^cellular_component^cytoplasmic_vesicle`GO:0005829^cellular_component^cytosol`GO:0016021^cellular_component^integral_component_of_membrane`GO:0043025^cellular_component^neuronal_cell_body`GO:0005886^cellular_component^plasma_membrane`GO:0005525^molecular_function^GTP_binding`GO:0003924^molecular_function^GTPase_activity`G…	.	.	.
GENE27701	SOAP_k35_C401803	.	.	GENE27701::SOAP_k35_C401803::g.322::m.93	1-93[+]	.	.	.	.	.	.	.	.	.	.
GENE28439	SOAP_k35_C401901	.	.	GENE28439::SOAP_k35_C401901::g.323::m.71	1-71[-]	.	.	.	.	.	.	.	.	.	.
GENE30392	SOAP_k35_C401947	.	.	GENE30392::SOAP_k35_C401947::g.323::m.68	1-68[+]	.	.	.	.	.	.	.	.	.	.
GENE29733	SOAP_k35_C401979	.	.	GENE29733::SOAP_k35_C401979::g.323::m.72	1-72[+]	.	.	.	.	.	.	.	.	.	.
GENE30393	SOAP_k35_C402091	.	.	GENE30393::SOAP_k35_C402091::g.323::m.68	1-68[-]	.	.	.	.	.	.	.	.	.	.
GENE28044	SOAP_k35_C402153	.	.	GENE28044::SOAP_k35_C402153::g.323::m.88	1-88[-]	.	.	.	.	.	.	.	.	.	.
GENE25665	SOAP_k35_C402155	.	.	GENE25665::SOAP_k35_C402155::g.323::m.105	1-105[+]	.	.	.	SIGNAL^25^0.551	.	.	.	.	.	.
GENE29734	SOAP_k35_C402409	.	.	GENE29734::SOAP_k35_C402409::g.324::m.72	1-72[-]	.	.	.	.	.	.	.	.	.	.
GENE28672	SOAP_k35_C402439	.	.	GENE28672::SOAP_k35_C402439::g.324::m.81	1-81[+]	.	.	.	.	.	.	.	.	.	.
GENE25072	SOAP_k35_C402463	.	.	GENE25072::SOAP_k35_C402463::g.324::m.107	1-107[+]	.	.	.	.	.	.	.	.	.	.
GENE25073	SOAP_k35_C402473	.	.	GENE25073::SOAP_k35_C402473::g.324::m.107	1-107[-]	.	.	.	.	.	.	.	.	.	.
GENE29580	SOAP_k35_C402547	.	.	GENE29580::SOAP_k35_C402547::g.324::m.73	1-73[-]	.	.	.	.	.	.	.	.	.	.
GENE16764	SOAP_k35_C402791	GRIK2_XENLA^GRIK2_XENLA^Q:323-3,H:104-210^86.916%ID^E:8.5e-67^RecName:_Full=Glutamate_receptor_ionotropic,_kainate_2;^Eukaryota;_Metazoa;_Chordata;_Craniata;_Vertebrata;_Euteleostomi;_Amphibia;_Batrachia;_Anura;_Pipoidea;_Pipidae;_Xenopodinae;_Xenopus;_Xenopus	.	GENE16764::SOAP_k35_C402791::g.324::m.107	1-107[+]	.	.	.	.	.	.	.	.	.	.
GENE29581	SOAP_k35_C402841	PGRP2_HOLDI^PGRP2_HOLDI^Q:218-3,H:23-94^43.056%ID^E:4.33e-15^RecName:_Full=Peptidoglycan-recognition_protein_2;^Eukaryota;_Metazoa;_Ecdysozoa;_Arthropoda;_Hexapoda;_Insecta;_Pterygota;_Neoptera;_Holometabola;_Coleoptera;_Polyphaga;_Scarabaeiformia;_Scarabaeidae;_Melolonthinae;_Holotrichia	.	GENE29581::SOAP_k35_C402841::g.324::m.73	1-73[+]	.	.	.	.	.	.	.	.	.	.
GENE28287	SOAP_k35_C402989	.	.	GENE28287::SOAP_k35_C402989::g.325::m.85	1-85[-]	.	.	.	.	.	.	.	.	.	.
GENE27529	SOAP_k35_C403081	.	.	GENE27529::SOAP_k35_C403081::g.325::m.96	1-96[-]	.	.	.	.	.	.	.	.	.	.
GENE28288	SOAP_k35_C403173	.	.	GENE28288::SOAP_k35_C403173::g.325::m.85	1-85[-]	.	.	.	.	.	.	.	.	.	.
GENE28871	SOAP_k35_C403219	.	.	GENE28871::SOAP_k35_C403219::g.325::m.79	1-79[-]	.	.	.	.	.	.	.	.	.	.
GENE24798	SOAP_k35_C403237	.	.	GENE24798::SOAP_k35_C403237::g.325::m.108	1-108[-]	.	.	.	.	.	.	.	.	.	.
GENE27654	SOAP_k35_C403303	.	.	GENE27654::SOAP_k35_C403303::g.325::m.94	1-94[-]	.	.	.	.	.	.	.	.	.	.
GENE29735	SOAP_k35_C403497	.	.	GENE29735::SOAP_k35_C403497::g.326::m.72	1-72[+]	.	.	.	.	.	.	.	.	.	.
GENE28289	SOAP_k35_C403599	.	.	GENE28289::SOAP_k35_C403599::g.326::m.85	1-85[-]	.	.	.	.	.	.	.	.	.	.
GENE30400	SOAP_k35_C403719	.	.	GENE30400::SOAP_k35_C403719::g.326::m.68	1-68[-]	.	.	.	.	.	.	.	.	.	.
GENE24799	SOAP_k35_C403939	.	.	GENE24799::SOAP_k35_C403939::g.327::m.108	1-108[+]	.	.	.	.	.	.	.	.	.	.
GENE29591	SOAP_k35_C403969	.	.	GENE29591::SOAP_k35_C403969::g.327::m.73	1-73[+]	.	.	.	.	.	.	.	.	.	.
GENE28558	SOAP_k35_C404127	.	.	GENE28558::SOAP_k35_C404127::g.327::m.82	1-82[-]	.	.	.	.	.	.	.	.	.	.
GENE30401	SOAP_k35_C404317	.	.	GENE30401::SOAP_k35_C404317::g.328::m.68	1-68[+]	.	.	.	.	.	.	.	.	.	.
GENE29097	SOAP_k35_C404457	.	.	GENE29097::SOAP_k35_C404457::g.328::m.77	1-77[+]	.	.	.	.	.	.	.	.	.	.
GENE28386	SOAP_k35_C404605	.	.	GENE28386::SOAP_k35_C404605::g.328::m.84	1-84[+]	.	.	.	.	.	.	.	.	.	.
GENE29198	SOAP_k35_C404651	.	.	GENE29198::SOAP_k35_C404651::g.328::m.76	1-76[+]	.	.	.	.	.	.	.	.	.	.
GENE27155	SOAP_k35_C404739	.	.	GENE27155::SOAP_k35_C404739::g.329::m.100	1-100[-]	.	.	.	.	.	.	.	.	.	.
GENE24548	SOAP_k35_C404765	.	.	GENE24548::SOAP_k35_C404765::g.329::m.109	1-109[+]	.	.	.	.	.	.	.	.	.	.
GENE15557	SOAP_k35_C405097	.	.	GENE15557::SOAP_k35_C405097::g.329::m.109	1-109[-]	.	.	.	.	.	.	.	.	.	.
GENE24549	SOAP_k35_C405143	AATC_PONAB^AATC_PONAB^Q:6-326,H:103-209^48.598%ID^E:1.89e-25^RecName:_Full=Aspartate_aminotransferase,_cytoplasmic;^Eukaryota;_Metazoa;_Chordata;_Craniata;_Vertebrata;_Euteleostomi;_Mammalia;_Eutheria;_Euarchontoglires;_Primates;_Haplorrhini;_Catarrhini;_Hominidae;_Pongo	.	GENE24549::SOAP_k35_C405143::g.329::m.109	1-109[+]	AATC_PONAB^AATC_PONAB^Q:2-108,H:103-209^48.598%ID^E:1.7e-25^RecName:_Full=Aspartate_aminotransferase,_cytoplasmic;^Eukaryota;_Metazoa;_Chordata;_Craniata;_Vertebrata;_Euteleostomi;_Mammalia;_Eutheria;_Euarchontoglires;_Primates;_Haplorrhini;_Catarrhini;_Hominidae;_Pongo	.	.	.	.	KEGG:pon:100173864`KO:K14454	GO:0005737^cellular_component^cytoplasm`GO:0004069^molecular_function^L-aspartate:2-oxoglutarate_aminotransferase_activity`GO:0047801^molecular_function^L-cysteine:2-oxoglutarate_aminotransferase_activity`GO:0080130^molecular_function^L-phenylalanine:2-oxoglutarate_aminotransferase_activity`GO:0030170^molecular_function^pyridoxal_phosphate_binding`GO:0006103^biological_process^2-oxoglutarate_meta…	.	.	.
GENE25949	SOAP_k35_C405155	.	.	GENE25949::SOAP_k35_C405155::g.329::m.104	1-104[-]	.	.	.	.	.	.	.	.	.	.
GENE30737	SOAP_k35_C405185	.	.	GENE30737::SOAP_k35_C405185::g.329::m.66	1-66[+]	.	.	.	.	.	.	.	.	.	.
GENE30559	SOAP_k35_C405319	.	.	GENE30559::SOAP_k35_C405319::g.330::m.67	1-67[+]	.	.	.	.	.	.	.	.	.	.
GENE21344	SOAP_k35_C405363	AGRF5_MOUSE^AGRF5_MOUSE^Q:3-278,H:67-161^30.208%ID^E:1.45e-12^RecName:_Full=Adhesion_G_protein-coupled_receptor_F5;^Eukaryota;_Metazoa;_Chordata;_Craniata;_Vertebrata;_Euteleostomi;_Mammalia;_Eutheria;_Euarchontoglires;_Glires;_Rodentia;_Myomorpha;_Muroidea;_Muridae;_Murinae;_Mus;_Mus	.	GENE21344::SOAP_k35_C405363::g.330::m.109	1-109[+]	AGRF5_MOUSE^AGRF5_MOUSE^Q:1-92,H:67-161^30.208%ID^E:1.31e-12^RecName:_Full=Adhesion_G_protein-coupled_receptor_F5;^Eukaryota;_Metazoa;_Chordata;_Craniata;_Vertebrata;_Euteleostomi;_Mammalia;_Eutheria;_Euarchontoglires;_Glires;_Rodentia;_Myomorpha;_Muroidea;_Muridae;_Murinae;_Mus;_Mus	.	.	.	ENOG410XSD2^G-_protein-coupled_receptor	KEGG:mmu:224792`KO:K08458	GO:0045177^cellular_component^apical_part_of_cell`GO:0009986^cellular_component^cell_surface`GO:0031410^cellular_component^cytoplasmic_vesicle`GO:0016021^cellular_component^integral_component_of_membrane`GO:0005886^cellular_component^plasma_membrane`GO:0004930^molecular_function^G-protein_coupled_receptor_activity`GO:0007166^biological_process^cell_surface_receptor_signaling_pathway`GO:0006112^bi…	.	.	.
GENE24542	SOAP_k35_C405387	.	.	GENE24542::SOAP_k35_C405387::g.330::m.110	1-110[-]	.	.	.	.	.	.	.	.	.	.
GENE24550	SOAP_k35_C405419	.	.	GENE24550::SOAP_k35_C405419::g.330::m.109	1-109[+]	.	.	.	.	.	.	.	.	.	.
GENE24551	SOAP_k35_C405463	.	.	GENE24551::SOAP_k35_C405463::g.330::m.109	1-109[+]	.	.	.	.	.	.	.	.	.	.
GENE15689	SOAP_k35_C405469	TBA1_HOMAM^TBA1_HOMAM^Q:1-330,H:159-268^94.545%ID^E:2.14e-71^RecName:_Full=Tubulin_alpha-1_chain;^Eukaryota;_Metazoa;_Ecdysozoa;_Arthropoda;_Crustacea;_Malacostraca;_Eumalacostraca;_Eucarida;_Decapoda;_Pleocyemata;_Astacidea;_Nephropoidea;_Nephropidae;_Homarus	.	GENE15689::SOAP_k35_C405469::g.330::m.110	1-110[+]	TBA1_HOMAM^TBA1_HOMAM^Q:1-110,H:159-268^94.545%ID^E:1.92e-71^RecName:_Full=Tubulin_alpha-1_chain;^Eukaryota;_Metazoa;_Ecdysozoa;_Arthropoda;_Crustacea;_Malacostraca;_Eumalacostraca;_Eucarida;_Decapoda;_Pleocyemata;_Astacidea;_Nephropoidea;_Nephropidae;_Homarus	.	.	.	.	.	GO:0005737^cellular_component^cytoplasm`GO:0005874^cellular_component^microtubule`GO:0005525^molecular_function^GTP_binding`GO:0003924^molecular_function^GTPase_activity`GO:0005200^molecular_function^structural_constituent_of_cytoskeleton`GO:0007017^biological_process^microtubule-based_process	.	.	.
GENE20261	SOAP_k35_C405501	.	.	GENE20261::SOAP_k35_C405501::g.330::m.109	1-109[-]	.	.	.	.	.	.	.	.	.	.
GENE30560	SOAP_k35_C405527	.	.	GENE30560::SOAP_k35_C405527::g.330::m.67	1-67[-]	.	.	.	.	.	.	.	.	.	.
GENE29592	SOAP_k35_C405609	.	.	GENE29592::SOAP_k35_C405609::g.330::m.73	1-73[+]	.	.	.	.	.	.	.	.	.	.
GENE30561	SOAP_k35_C405625	.	.	GENE30561::SOAP_k35_C405625::g.331::m.67	1-67[+]	.	.	.	.	.	.	.	.	.	.
GENE19379	SOAP_k35_C405645	PYGM_SHEEP^PYGM_SHEEP^Q:329-3,H:555-663^87.156%ID^E:4.33e-60^RecName:_Full=Glycogen_phosphorylase,_muscle_form;^Eukaryota;_Metazoa;_Chordata;_Craniata;_Vertebrata;_Euteleostomi;_Mammalia;_Eutheria;_Laurasiatheria;_Cetartiodactyla;_Ruminantia;_Pecora;_Bovidae;_Caprinae;_Ovis	.	GENE19379::SOAP_k35_C405645::g.331::m.109	1-109[+]	.	.	.	.	.	.	.	.	.	.
GENE24303	SOAP_k35_C405859	.	.	GENE24303::SOAP_k35_C405859::g.331::m.110	1-110[+]	.	.	.	.	.	.	.	.	.	.
GENE30410	SOAP_k35_C406033	.	.	GENE30410::SOAP_k35_C406033::g.331::m.68	1-68[-]	.	.	.	.	.	.	.	.	.	.
GENE2189	SOAP_k35_C406041	.	.	GENE2189::SOAP_k35_C406041::g.332::m.86	1-86[+]	.	.	.	.	.	.	.	.	.	.
GENE26565	SOAP_k35_C406141	.	.	GENE26565::SOAP_k35_C406141::g.332::m.102	1-102[-]	.	.	.	.	.	.	.	.	.	.
GENE24304	SOAP_k35_C406171	VITRN_MOUSE^VITRN_MOUSE^Q:239-3,H:33-111^64.557%ID^E:1.83e-29^RecName:_Full=Vitrin;^Eukaryota;_Metazoa;_Chordata;_Craniata;_Vertebrata;_Euteleostomi;_Mammalia;_Eutheria;_Euarchontoglires;_Glires;_Rodentia;_Myomorpha;_Muroidea;_Muridae;_Murinae;_Mus;_Mus	.	GENE24304::SOAP_k35_C406171::g.332::m.110	1-110[-]	VITRN_HUMAN^VITRN_HUMAN^Q:8-110,H:9-111^54.369%ID^E:1.47e-30^RecName:_Full=Vitrin;^Eukaryota;_Metazoa;_Chordata;_Craniata;_Vertebrata;_Euteleostomi;_Mammalia;_Eutheria;_Euarchontoglires;_Primates;_Haplorrhini;_Catarrhini;_Hominidae;_Homo	.	.	SIGNAL^26^0.896	ENOG410YE05^positive_regulation_of_cell-substrate_adhesion	KEGG:hsa:5212	GO:0005614^cellular_component^interstitial_matrix`GO:0005539^molecular_function^glycosaminoglycan_binding`GO:0030198^biological_process^extracellular_matrix_organization`GO:0010811^biological_process^positive_regulation_of_cell-substrate_adhesion	.	.	.
GENE24305	SOAP_k35_C406359	.	.	GENE24305::SOAP_k35_C406359::g.332::m.110	1-110[-]	.	.	.	.	.	.	.	.	.	.
GENE8236	SOAP_k35_C406457	.	.	GENE8236::SOAP_k35_C406457::g.332::m.110	1-110[+]	.	.	.	.	.	.	.	.	.	.
GENE27657	SOAP_k35_C406689	.	.	GENE27657::SOAP_k35_C406689::g.333::m.94	1-94[-]	.	.	.	.	.	.	.	.	.	.
GENE24306	SOAP_k35_C406805	DUS10_MOUSE^DUS10_MOUSE^Q:191-3,H:1-62^63.492%ID^E:6.11e-16^RecName:_Full=Dual_specificity_protein_phosphatase_10;^Eukaryota;_Metazoa;_Chordata;_Craniata;_Vertebrata;_Euteleostomi;_Mammalia;_Eutheria;_Euarchontoglires;_Glires;_Rodentia;_Myomorpha;_Muroidea;_Muridae;_Murinae;_Mus;_Mus	.	GENE24306::SOAP_k35_C406805::g.333::m.110	1-110[+]	.	.	.	.	.	.	.	.	.	.
GENE24292	SOAP_k35_C406819	.	.	GENE24292::SOAP_k35_C406819::g.333::m.111	1-111[-]	.	.	.	.	.	.	.	.	.	.
GENE24133	SOAP_k35_C406825	.	.	GENE24133::SOAP_k35_C406825::g.333::m.111	1-111[-]	.	.	.	.	.	.	.	.	.	.
GENE21318	SOAP_k35_C406869	.	.	GENE21318::SOAP_k35_C406869::g.333::m.110	1-110[-]	.	.	.	.	.	.	.	.	.	.
GENE28877	SOAP_k35_C406981	.	.	GENE28877::SOAP_k35_C406981::g.334::m.79	1-79[+]	.	.	.	.	.	.	.	.	.	.
GENE28388	SOAP_k35_C407043	.	.	GENE28388::SOAP_k35_C407043::g.334::m.84	1-84[+]	.	.	.	.	.	.	.	.	.	.
GENE29203	SOAP_k35_C407187	.	.	GENE29203::SOAP_k35_C407187::g.334::m.76	1-76[-]	.	.	.	.	.	.	.	.	.	.
GENE27770	SOAP_k35_C407211	.	.	GENE27770::SOAP_k35_C407211::g.334::m.92	1-92[+]	.	.	.	.	.	.	.	.	.	.
GENE25420	SOAP_k35_C407257	.	.	GENE25420::SOAP_k35_C407257::g.334::m.106	1-106[+]	.	.	.	.	.	.	.	.	.	.
GENE30078	SOAP_k35_C407461	.	.	GENE30078::SOAP_k35_C407461::g.335::m.70	1-70[-]	.	.	.	.	.	.	.	.	.	.
GENE24093	SOAP_k35_C407631	.	.	GENE24093::SOAP_k35_C407631::g.335::m.111	1-111[+]	.	.	.	.	.	.	.	.	.	.
GENE28878	SOAP_k35_C407649	.	.	GENE28878::SOAP_k35_C407649::g.335::m.79	1-79[+]	.	.	.	.	.	.	.	.	.	.
GENE30570	SOAP_k35_C407665	.	.	GENE30570::SOAP_k35_C407665::g.335::m.67	1-67[-]	.	.	.	.	.	.	.	.	.	.
GENE20725	SOAP_k35_C407737	.	.	GENE20725::SOAP_k35_C407737::g.335::m.111	1-111[+]	.	.	.	.	.	.	.	.	.	.
GENE28982	SOAP_k35_C407843	.	.	GENE28982::SOAP_k35_C407843::g.336::m.78	1-78[-]	.	.	.	.	.	.	.	.	.	.
GENE27160	SOAP_k35_C408057	.	.	GENE27160::SOAP_k35_C408057::g.336::m.100	1-100[-]	.	.	.	.	.	.	.	.	.	.
GENE30237	SOAP_k35_C408089	.	.	GENE30237::SOAP_k35_C408089::g.336::m.69	1-69[+]	.	.	.	.	.	.	.	.	.	.
GENE19234	SOAP_k35_C408149	MSMB_STRCA^MSMB_STRCA^Q:280-29,H:2-90^32.584%ID^E:1.33e-08^RecName:_Full=Beta-microseminoprotein;^Eukaryota;_Metazoa;_Chordata;_Craniata;_Vertebrata;_Euteleostomi;_Archelosauria;_Archosauria;_Dinosauria;_Saurischia;_Theropoda;_Coelurosauria;_Aves;_Palaeognathae;_Struthioniformes;_Struthionidae;_Struthio	.	GENE19234::SOAP_k35_C408149::g.336::m.104	1-104[-]	MSPA_SAGOE^MSPA_SAGOE^Q:2-98,H:5-109^28.571%ID^E:1.69e-09^RecName:_Full=Beta-microseminoprotein_A1;^Eukaryota;_Metazoa;_Chordata;_Craniata;_Vertebrata;_Euteleostomi;_Mammalia;_Eutheria;_Euarchontoglires;_Primates;_Haplorrhini;_Platyrrhini;_Cebidae;_Callitrichinae;_Saguinus	.	.	SIGNAL^17^0.914	.	.	GO:0005576^cellular_component^extracellular_region	.	.	.
GENE27771	SOAP_k35_C408197	.	.	GENE27771::SOAP_k35_C408197::g.337::m.92	1-92[-]	.	.	.	SIGNAL^22^0.844	.	.	.	.	.	.
GENE29904	SOAP_k35_C408265	LRC39_DANRE^LRC39_DANRE^Q:335-228,H:243-278^83.333%ID^E:2.32e-20^RecName:_Full=Leucine-rich_repeat-containing_protein_39_{ECO:0000305};^Eukaryota;_Metazoa;_Chordata;_Craniata;_Vertebrata;_Euteleostomi;_Actinopterygii;_Neopterygii;_Teleostei;_Ostariophysi;_Cypriniformes;_Cyprinidae;_Danio`LRC39_DANRE^LRC39_DANRE^Q:165-1,H:272-324^58.182%ID^E:2.32e-20^RecName:_Full=Leucine-rich_repeat-containing_pr…	.	GENE29904::SOAP_k35_C408265::g.337::m.71	1-71[+]	.	.	.	.	.	.	.	.	.	.
GENE29457	SOAP_k35_C408285	.	.	GENE29457::SOAP_k35_C408285::g.337::m.74	1-74[-]	.	.	.	.	.	.	.	.	.	.
GENE30417	SOAP_k35_C408367	.	.	GENE30417::SOAP_k35_C408367::g.337::m.68	1-68[+]	.	.	.	SIGNAL^16^0.531	.	.	.	.	.	.
GENE25154	SOAP_k35_C408465	.	.	GENE25154::SOAP_k35_C408465::g.337::m.107	1-107[+]	.	.	.	SIGNAL^18^0.839	.	.	.	.	.	.
GENE29206	SOAP_k35_C408483	.	.	GENE29206::SOAP_k35_C408483::g.337::m.76	1-76[+]	.	.	.	.	.	.	.	.	.	.
GENE8345	SOAP_k35_C408489	.	.	GENE8345::SOAP_k35_C408489::g.337::m.100	1-100[+]	.	.	.	.	.	.	.	.	.	.
GENE27004	SOAP_k35_C408613	.	.	GENE27004::SOAP_k35_C408613::g.337::m.101	1-101[-]	.	.	.	.	.	.	.	.	.	.
GENE28050	SOAP_k35_C408621	.	.	GENE28050::SOAP_k35_C408621::g.337::m.88	1-88[-]	.	.	.	.	.	.	.	.	.	.
GENE29104	SOAP_k35_C408665	.	.	GENE29104::SOAP_k35_C408665::g.338::m.77	1-77[-]	.	.	.	SIGNAL^21^0.493	.	.	.	.	.	.
GENE28570	SOAP_k35_C408691	.	.	GENE28570::SOAP_k35_C408691::g.338::m.82	1-82[+]	.	.	.	.	.	.	.	.	.	.
GENE29750	SOAP_k35_C408747	.	.	GENE29750::SOAP_k35_C408747::g.338::m.72	1-72[-]	.	.	.	.	.	.	.	.	.	.
GENE28879	SOAP_k35_C408759	.	.	GENE28879::SOAP_k35_C408759::g.338::m.79	1-79[+]	.	.	.	.	.	.	.	.	.	.
GENE23886	SOAP_k35_C408807	.	.	GENE23886::SOAP_k35_C408807::g.338::m.112	1-112[+]	.	.	.	.	.	.	.	.	.	.
GENE29207	SOAP_k35_C408945	.	.	GENE29207::SOAP_k35_C408945::g.338::m.76	1-76[+]	.	.	.	.	.	.	.	.	.	.
GENE25684	SOAP_k35_C409055	.	.	GENE25684::SOAP_k35_C409055::g.339::m.105	1-105[-]	.	.	.	.	.	.	.	.	.	.
GENE23887	SOAP_k35_C409057	.	.	GENE23887::SOAP_k35_C409057::g.339::m.112	1-112[+]	.	.	.	.	.	.	.	.	.	.
GENE19272	SOAP_k35_C409093	.	.	GENE19272::SOAP_k35_C409093::g.339::m.113	1-113[-]	.	.	.	.	.	.	.	.	.	.
GENE23869	SOAP_k35_C409289	.	.	GENE23869::SOAP_k35_C409289::g.339::m.113	1-113[-]	.	.	.	.	.	.	.	.	.	.
GENE23870	SOAP_k35_C409413	.	.	GENE23870::SOAP_k35_C409413::g.339::m.113	1-113[-]	.	.	.	.	.	.	.	.	.	.
GENE29105	SOAP_k35_C409445	.	.	GENE29105::SOAP_k35_C409445::g.339::m.77	1-77[-]	.	.	.	.	.	.	.	.	.	.
GENE25685	SOAP_k35_C409467	.	.	GENE25685::SOAP_k35_C409467::g.339::m.105	1-105[+]	.	.	.	.	.	.	.	.	.	.
GENE28203	SOAP_k35_C409557	.	.	GENE28203::SOAP_k35_C409557::g.340::m.86	1-86[+]	.	.	.	.	.	.	.	.	.	.
GENE29114	SOAP_k35_C409573	.	.	GENE29114::SOAP_k35_C409573::g.340::m.77	1-77[+]	.	.	.	.	.	.	.	.	.	.
GENE29605	SOAP_k35_C409671	.	.	GENE29605::SOAP_k35_C409671::g.340::m.73	1-73[+]	.	.	.	.	.	.	.	.	.	.
GENE28481	SOAP_k35_C409679	.	.	GENE28481::SOAP_k35_C409679::g.340::m.83	1-83[-]	.	.	.	.	.	.	.	.	.	.
GENE27535	SOAP_k35_C409803	CQ058_XENLA^CQ058_XENLA^Q:14-301,H:1-96^57.292%ID^E:6.91e-26^RecName:_Full=UPF0450_protein_C17orf58_homolog;^Eukaryota;_Metazoa;_Chordata;_Craniata;_Vertebrata;_Euteleostomi;_Amphibia;_Batrachia;_Anura;_Pipoidea;_Pipidae;_Xenopodinae;_Xenopus;_Xenopus	.	GENE27535::SOAP_k35_C409803::g.340::m.96	1-96[+]	CQ058_MOUSE^CQ058_MOUSE^Q:1-95,H:1-96^60.417%ID^E:2.34e-38^RecName:_Full=UPF0450_protein_C17orf58_homolog;^Eukaryota;_Metazoa;_Chordata;_Craniata;_Vertebrata;_Euteleostomi;_Mammalia;_Eutheria;_Euarchontoglires;_Glires;_Rodentia;_Myomorpha;_Muroidea;_Muridae;_Murinae;_Mus;_Mus	.	.	.	.	KEGG:mmu:69066	.	.	.	.
GENE30245	SOAP_k35_C409945	.	.	GENE30245::SOAP_k35_C409945::g.340::m.69	1-69[-]	.	.	.	.	.	.	.	.	.	.
GENE30246	SOAP_k35_C410083	.	.	GENE30246::SOAP_k35_C410083::g.341::m.69	1-69[-]	.	.	.	.	.	.	.	.	.	.
GENE29751	SOAP_k35_C410187	.	.	GENE29751::SOAP_k35_C410187::g.341::m.72	1-72[+]	.	.	.	.	.	.	.	.	.	.
GENE29909	SOAP_k35_C410405	.	.	GENE29909::SOAP_k35_C410405::g.341::m.71	1-71[+]	.	.	.	.	.	.	.	.	.	.
GENE28885	SOAP_k35_C410633	.	.	GENE28885::SOAP_k35_C410633::g.342::m.79	1-79[-]	.	.	.	.	.	.	.	.	.	.
GENE28394	SOAP_k35_C410641	.	.	GENE28394::SOAP_k35_C410641::g.342::m.84	1-84[-]	.	.	.	SIGNAL^18^0.562	.	.	.	.	.	.
GENE29910	SOAP_k35_C410687	MTSSL_MOUSE^MTSSL_MOUSE^Q:234-157,H:690-715^84.615%ID^E:7.69e-07^RecName:_Full=MTSS1-like_protein;^Eukaryota;_Metazoa;_Chordata;_Craniata;_Vertebrata;_Euteleostomi;_Mammalia;_Eutheria;_Euarchontoglires;_Glires;_Rodentia;_Myomorpha;_Muroidea;_Muridae;_Murinae;_Mus;_Mus	.	GENE29910::SOAP_k35_C410687::g.342::m.71	1-71[+]	.	.	.	SIGNAL^13^0.748	.	.	.	.	.	.
GENE23707	SOAP_k35_C410725	YC006_HUMAN^YC006_HUMAN^Q:338-3,H:229-340^37.5%ID^E:1.03e-16^RecName:_Full=Uncharacterized_protein_FLJ43738;^Eukaryota;_Metazoa;_Chordata;_Craniata;_Vertebrata;_Euteleostomi;_Mammalia;_Eutheria;_Euarchontoglires;_Primates;_Haplorrhini;_Catarrhini;_Hominidae;_Homo	.	GENE23707::SOAP_k35_C410725::g.342::m.113	1-113[-]	YC006_HUMAN^YC006_HUMAN^Q:2-113,H:229-340^37.5%ID^E:9.25e-17^RecName:_Full=Uncharacterized_protein_FLJ43738;^Eukaryota;_Metazoa;_Chordata;_Craniata;_Vertebrata;_Euteleostomi;_Mammalia;_Eutheria;_Euarchontoglires;_Primates;_Haplorrhini;_Catarrhini;_Hominidae;_Homo	.	.	.	ENOG410YCS8^NA	.	.	.	.	.
GENE29213	SOAP_k35_C410739	.	.	GENE29213::SOAP_k35_C410739::g.342::m.76	1-76[-]	.	.	.	.	.	.	.	.	.	.
GENE28052	SOAP_k35_C410833	.	.	GENE28052::SOAP_k35_C410833::g.342::m.88	1-88[+]	.	.	.	.	.	.	.	.	.	.
GENE29346	SOAP_k35_C411019	.	.	GENE29346::SOAP_k35_C411019::g.343::m.75	1-75[+]	.	.	.	.	.	.	.	.	.	.
GENE23491	SOAP_k35_C411029	.	.	GENE23491::SOAP_k35_C411029::g.343::m.114	1-114[+]	.	.	.	SIGNAL^18^0.495	.	.	.	.	.	.
GENE30082	SOAP_k35_C411087	.	.	GENE30082::SOAP_k35_C411087::g.343::m.70	1-70[+]	.	.	.	.	.	.	.	.	.	.
GENE29916	SOAP_k35_C411219	.	.	GENE29916::SOAP_k35_C411219::g.344::m.71	1-71[+]	.	.	.	.	.	.	.	.	.	.
GENE27837	SOAP_k35_C411287	.	.	GENE27837::SOAP_k35_C411287::g.344::m.91	1-91[-]	.	.	.	.	.	.	.	.	.	.
GENE28205	SOAP_k35_C411289	.	.	GENE28205::SOAP_k35_C411289::g.344::m.86	1-86[+]	.	.	.	.	.	.	.	.	.	.
GENE28790	SOAP_k35_C411361	.	.	GENE28790::SOAP_k35_C411361::g.344::m.80	1-80[+]	.	.	.	.	.	.	.	.	.	.
GENE16328	SOAP_k35_C411441	.	.	GENE16328::SOAP_k35_C411441::g.344::m.114	1-114[-]	.	.	.	.	.	.	.	.	.	.
GENE27838	SOAP_k35_C411491	.	.	GENE27838::SOAP_k35_C411491::g.344::m.91	1-91[-]	.	.	.	.	.	.	.	.	.	.
GENE29614	SOAP_k35_C411497	.	.	GENE29614::SOAP_k35_C411497::g.344::m.73	1-73[-]	.	.	.	.	.	.	.	.	.	.
GENE25686	SOAP_k35_C411591	.	.	GENE25686::SOAP_k35_C411591::g.344::m.105	1-105[-]	.	.	.	.	.	.	.	.	.	.
GENE30091	SOAP_k35_C411657	.	.	GENE30091::SOAP_k35_C411657::g.345::m.70	1-70[-]	.	.	.	.	.	.	.	.	.	.
GENE23492	SOAP_k35_C411751	.	.	GENE23492::SOAP_k35_C411751::g.345::m.114	1-114[+]	.	.	.	.	.	.	.	.	.	.
GENE29347	SOAP_k35_C411853	.	.	GENE29347::SOAP_k35_C411853::g.345::m.75	1-75[+]	.	.	.	.	.	.	.	.	.	.
GENE24887	SOAP_k35_C412045	.	.	GENE24887::SOAP_k35_C412045::g.346::m.108	1-108[+]	.	.	.	.	.	.	.	.	.	.
GENE28057	SOAP_k35_C412057	.	.	GENE28057::SOAP_k35_C412057::g.346::m.88	1-88[+]	.	.	.	.	.	.	.	.	.	.
[truncated: 59,422 more rows]
