# Supplementary material for: Comparative transcriptomics of spotted seatrout (Cynoscion nebulosus) populations to cold and heat stress
Source: Ecol Evol. 2020 Dec 28;11(3):1352–67. doi: 10.1002/ece3.7138 (PMC7863673; doi:10.1002/ece3.7138)
Supplement: Supplementary file 2 — Appendix S2 [file ECE3-11-1352-s002.zip › File_S3_20_Common_Transcripts.xls]

## Sheet: 07_Report_20_common_transcripts
GENE10076	SOAP_k35_scaffold13798	HPT_CAPIB^HPT_CAPIB^Q:498-1259,H:151-398^33.582%ID^E:6.57e-36^RecName:_Full=Haptoglobin;^Eukaryota;_Metazoa;_Chordata;_Craniata;_Vertebrata;_Euteleostomi;_Mammalia;_Eutheria;_Laurasiatheria;_Cetartiodactyla;_Ruminantia;_Pecora;_Bovidae;_Caprinae;_Capra	.	GENE10076::SOAP_k35_scaffold13798::g.3583::m.374	1-374[+]	HPT_PONAB^HPT_PONAB^Q:102-351,H:101-344^34.848%ID^E:1.13e-43^RecName:_Full=Haptoglobin;^Eukaryota;_Metazoa;_Chordata;_Craniata;_Vertebrata;_Euteleostomi;_Mammalia;_Eutheria;_Euarchontoglires;_Primates;_Haplorrhini;_Catarrhini;_Hominidae;_Pongo	.	.	.	COG5640^protease	KEGG:pon:100173782`KO:K16142	GO:0005576^cellular_component^extracellular_region`GO:0016209^molecular_function^antioxidant_activity`GO:0030492^molecular_function^hemoglobin_binding`GO:0006953^biological_process^acute-phase_response`GO:0042742^biological_process^defense_response_to_bacterium`GO:0002376^biological_process^immune_system_process	.	.	.
GENE21655	SOAP_k35_scaffold16428	.	.	GENE21655::SOAP_k35_scaffold16428::g.448::m.125	1-125[-]	.	.	.	.	.	.	.	.	.	.
GENE25993	SOAP_k55_C194965	.	.	GENE25993::SOAP_k55_C194965::g.397::m.104	1-104[+]	.	.	.	SIGNAL^35^0.683	.	.	.	.	.	.
GENE35299	SOAP_k55_C41889	.	.	GENE35299::SOAP_k55_C41889::g.159::m.47	1-47[+]	.	.	.	.	.	.	.	.	.	.
GENE14617	SOAP_k55_scaffold25855	MFAP4_BOVIN^MFAP4_BOVIN^Q:97-744,H:37-253^51.351%ID^E:8.62e-61^RecName:_Full=Microfibril-associated_glycoprotein_4;^Eukaryota;_Metazoa;_Chordata;_Craniata;_Vertebrata;_Euteleostomi;_Mammalia;_Eutheria;_Laurasiatheria;_Cetartiodactyla;_Ruminantia;_Pecora;_Bovidae;_Bovinae;_Bos	.	GENE14617::SOAP_k55_scaffold25855::g.1717::m.239	1-239[+]	MFAP4_BOVIN^MFAP4_BOVIN^Q:20-235,H:37-253^51.351%ID^E:5.78e-74^RecName:_Full=Microfibril-associated_glycoprotein_4;^Eukaryota;_Metazoa;_Chordata;_Craniata;_Vertebrata;_Euteleostomi;_Mammalia;_Eutheria;_Laurasiatheria;_Cetartiodactyla;_Ruminantia;_Pecora;_Bovidae;_Bovinae;_Bos	.	.	SIGNAL^17^0.712	ENOG410ZYS4^fibrinogen	KEGG:bta:286766	GO:0071953^cellular_component^elastic_fiber`GO:0031012^cellular_component^extracellular_matrix`GO:0005615^cellular_component^extracellular_space`GO:0001527^cellular_component^microfibril`GO:0005578^cellular_component^proteinaceous_extracellular_matrix`GO:0007155^biological_process^cell_adhesion`GO:0071493^biological_process^cellular_response_to_UV-B`GO:0048251^biological_process^elastic_fiber_ass…	.	.	.
GENE13618	TRINITY_DN26236_c2_g1_i4	C209E_MOUSE^C209E_MOUSE^Q:750-148,H:7-198^29.577%ID^E:3.28e-16^RecName:_Full=CD209_antigen-like_protein_E;^Eukaryota;_Metazoa;_Chordata;_Craniata;_Vertebrata;_Euteleostomi;_Mammalia;_Eutheria;_Euarchontoglires;_Glires;_Rodentia;_Myomorpha;_Muroidea;_Muridae;_Murinae;_Mus;_Mus	.	GENE13618::TRINITY_DN26236_c2_g1_i4::g.965::m.263	1-263[-]	C209E_MOUSE^C209E_MOUSE^Q:56-256,H:7-198^29.577%ID^E:9.45e-17^RecName:_Full=CD209_antigen-like_protein_E;^Eukaryota;_Metazoa;_Chordata;_Craniata;_Vertebrata;_Euteleostomi;_Mammalia;_Eutheria;_Euarchontoglires;_Glires;_Rodentia;_Myomorpha;_Muroidea;_Muridae;_Murinae;_Mus;_Mus	.	.	SIGNAL^23^0.537	ENOG410YSMB^mannose_binding	KEGG:mmu:170780`KO:K06563	GO:0009897^cellular_component^external_side_of_plasma_membrane`GO:0016021^cellular_component^integral_component_of_membrane`GO:0005886^cellular_component^plasma_membrane`GO:0005537^molecular_function^mannose_binding`GO:0097323^biological_process^B_cell_adhesion`GO:0006897^biological_process^endocytosis`GO:0042102^biological_process^positive_regulation_of_T_cell_proliferation	.	.	.
GENE16108	TRINITY_DN27140_c2_g1_i8	.	.	GENE16108::TRINITY_DN27140_c2_g1_i8::g.1363::m.207	1-207[-]	BTLA_HUMAN^BTLA_HUMAN^Q:41-128,H:34-118^32.222%ID^E:2e-06^RecName:_Full=B-_and_T-lymphocyte_attenuator;^Eukaryota;_Metazoa;_Chordata;_Craniata;_Vertebrata;_Euteleostomi;_Mammalia;_Eutheria;_Euarchontoglires;_Primates;_Haplorrhini;_Catarrhini;_Hominidae;_Homo	.	.	SIGNAL^36^0.687	ENOG410ZATJ^B_and_T_lymphocyte_associated	KEGG:hsa:151888`KO:K06707	GO:0016021^cellular_component^integral_component_of_membrane`GO:0005886^cellular_component^plasma_membrane`GO:0002250^biological_process^adaptive_immune_response`GO:0031295^biological_process^T_cell_costimulation	.	.	.
GENE2905	TRINITY_DN31908_c0_g1_i4	CO7_PIG^CO7_PIG^Q:3288-880,H:25-838^44.458%ID^E:0^RecName:_Full=Complement_component_C7;^Eukaryota;_Metazoa;_Chordata;_Craniata;_Vertebrata;_Euteleostomi;_Mammalia;_Eutheria;_Laurasiatheria;_Cetartiodactyla;_Suina;_Suidae;_Sus	.	GENE2905::TRINITY_DN31908_c0_g1_i4::g.3800::m.831	1-831[-]	CO7_PIG^CO7_PIG^Q:27-829,H:25-838^44.702%ID^E:0^RecName:_Full=Complement_component_C7;^Eukaryota;_Metazoa;_Chordata;_Craniata;_Vertebrata;_Euteleostomi;_Mammalia;_Eutheria;_Laurasiatheria;_Cetartiodactyla;_Suina;_Suidae;_Sus	.	.	SIGNAL^24^0.923	ENOG410YJ70^Complement_component	KEGG:ssc:397526`KO:K03996	GO:0005576^cellular_component^extracellular_region`GO:0005579^cellular_component^membrane_attack_complex`GO:0006957^biological_process^complement_activation,_alternative_pathway`GO:0006958^biological_process^complement_activation,_classical_pathway`GO:0019835^biological_process^cytolysis	.	.	.
GENE33060	TRINITY_DN32023_c4_g6_i1	.	.	GENE33060::TRINITY_DN32023_c4_g6_i1::g.205::m.55	1-55[-]	.	.	.	.	.	.	.	.	.	.
GENE18922	TransAb_k35_R123592	LECT2_MOUSE^LECT2_MOUSE^Q:61-459,H:21-151^49.63%ID^E:3.62e-44^RecName:_Full=Leukocyte_cell-derived_chemotaxin-2;^Eukaryota;_Metazoa;_Chordata;_Craniata;_Vertebrata;_Euteleostomi;_Mammalia;_Eutheria;_Euarchontoglires;_Glires;_Rodentia;_Myomorpha;_Muroidea;_Muridae;_Murinae;_Mus;_Mus	.	GENE18922::TransAb_k35_R123592::g.511::m.151	1-151[+]	LECT2_MOUSE^LECT2_MOUSE^Q:19-151,H:21-151^49.624%ID^E:2.57e-44^RecName:_Full=Leukocyte_cell-derived_chemotaxin-2;^Eukaryota;_Metazoa;_Chordata;_Craniata;_Vertebrata;_Euteleostomi;_Mammalia;_Eutheria;_Euarchontoglires;_Glires;_Rodentia;_Myomorpha;_Muroidea;_Muridae;_Murinae;_Mus;_Mus	.	.	SIGNAL^16^0.782	ENOG410XVAU^Leukocyte_cell-derived_chemotaxin_2	KEGG:mmu:16841	GO:0005576^cellular_component^extracellular_region`GO:0042802^molecular_function^identical_protein_binding`GO:0046872^molecular_function^metal_ion_binding`GO:0006935^biological_process^chemotaxis`GO:0030178^biological_process^negative_regulation_of_Wnt_signaling_pathway	.	.	.
GENE12093	TransAb_k35_R124897	.	.	GENE12093::TransAb_k35_R124897::g.1096::m.309	1-309[+]	.	.	.	.	.	.	.	.	.	.
GENE9193	TransAb_k35_R126354	PEDF_BOVIN^PEDF_BOVIN^Q:1350-253,H:44-415^38.4%ID^E:4.37e-79^RecName:_Full=Pigment_epithelium-derived_factor;^Eukaryota;_Metazoa;_Chordata;_Craniata;_Vertebrata;_Euteleostomi;_Mammalia;_Eutheria;_Laurasiatheria;_Cetartiodactyla;_Ruminantia;_Pecora;_Bovidae;_Bovinae;_Bos	.	GENE9193::TransAb_k35_R126354::g.1496::m.405	1-405[-]	PEDF_BOVIN^PEDF_BOVIN^Q:1-402,H:1-415^37.56%ID^E:2.42e-92^RecName:_Full=Pigment_epithelium-derived_factor;^Eukaryota;_Metazoa;_Chordata;_Craniata;_Vertebrata;_Euteleostomi;_Mammalia;_Eutheria;_Laurasiatheria;_Cetartiodactyla;_Ruminantia;_Pecora;_Bovidae;_Bovinae;_Bos	.	.	SIGNAL^19^0.877	COG4826^serine-type_endopeptidase_inhibitor_activity	KEGG:bta:281386`KO:K19614	GO:0031012^cellular_component^extracellular_matrix`GO:0005576^cellular_component^extracellular_region`GO:0005615^cellular_component^extracellular_space`GO:0042470^cellular_component^melanosome`GO:0004867^molecular_function^serine-type_endopeptidase_inhibitor_activity`GO:0016525^biological_process^negative_regulation_of_angiogenesis`GO:0060770^biological_process^negative_regulation_of_epithelial_c…	.	.	.
GENE26979	TransAb_k35_S95820	.	.	GENE26979::TransAb_k35_S95820::g.491::m.101	1-101[+]	.	.	.	.	.	.	.	.	.	.
GENE19857	TransAb_k35_TransAb_k35_S15555	.	.	GENE19857::TransAb_k35_TransAb_k35_S15555::g.482::m.140	1-140[-]	.	.	.	.	.	.	.	.	.	.
GENE13080	TransAb_k45_R90470	APOM_RAT^APOM_RAT^Q:453-31,H:45-186^21.528%ID^E:1.99e-06^RecName:_Full=Apolipoprotein_M;^Eukaryota;_Metazoa;_Chordata;_Craniata;_Vertebrata;_Euteleostomi;_Mammalia;_Eutheria;_Euarchontoglires;_Glires;_Rodentia;_Myomorpha;_Muroidea;_Muridae;_Murinae;_Rattus	.	GENE13080::TransAb_k45_R90470::g.838::m.279	1-279[-]	APOM_RAT^APOM_RAT^Q:129-269,H:45-186^21.528%ID^E:1.42e-06^RecName:_Full=Apolipoprotein_M;^Eukaryota;_Metazoa;_Chordata;_Craniata;_Vertebrata;_Euteleostomi;_Mammalia;_Eutheria;_Euarchontoglires;_Glires;_Rodentia;_Myomorpha;_Muroidea;_Muridae;_Murinae;_Rattus	.	.	.	ENOG4111Z0U^Apolipoprotein_M	KEGG:rno:55939	GO:0034365^cellular_component^discoidal_high-density_lipoprotein_particle`GO:0070062^cellular_component^extracellular_exosome`GO:0005576^cellular_component^extracellular_region`GO:0005615^cellular_component^extracellular_space`GO:0034364^cellular_component^high-density_lipoprotein_particle`GO:0034362^cellular_component^low-density_lipoprotein_particle`GO:0034366^cellular_component^spherical_high-…	.	.	.
GENE11529	TransAb_k45_S35831	CEA20_HUMAN^CEA20_HUMAN^Q:889-50,H:178-459^29.126%ID^E:1.36e-07^RecName:_Full=Carcinoembryonic_antigen-related_cell_adhesion_molecule_20;^Eukaryota;_Metazoa;_Chordata;_Craniata;_Vertebrata;_Euteleostomi;_Mammalia;_Eutheria;_Euarchontoglires;_Primates;_Haplorrhini;_Catarrhini;_Hominidae;_Homo	.	GENE11529::TransAb_k45_S35831::g.1139::m.327	1-327[-]	CEA20_HUMAN^CEA20_HUMAN^Q:38-317,H:178-459^29.126%ID^E:1.1e-10^RecName:_Full=Carcinoembryonic_antigen-related_cell_adhesion_molecule_20;^Eukaryota;_Metazoa;_Chordata;_Craniata;_Vertebrata;_Euteleostomi;_Mammalia;_Eutheria;_Euarchontoglires;_Primates;_Haplorrhini;_Catarrhini;_Hominidae;_Homo	.	.	SIGNAL^29^0.757	.	KEGG:hsa:125931`KO:K06499	GO:0016324^cellular_component^apical_plasma_membrane`GO:0016021^cellular_component^integral_component_of_membrane`GO:0031528^cellular_component^microvillus_membrane`GO:0002376^biological_process^immune_system_process	.	.	.
GENE32138	TransAb_k55_S2253	.	.	GENE32138::TransAb_k55_S2253::g.252::m.59	1-59[-]	.	.	.	.	.	.	.	.	.	.
GENE28329	TransAb_k55_S28575	.	.	GENE28329::TransAb_k55_S28575::g.383::m.85	1-85[+]	.	.	.	.	.	.	.	.	.	.
GENE24601	TransAb_k55_S4358	.	.	GENE24601::TransAb_k55_S4358::g.330::m.109	1-109[+]	.	.	.	.	.	.	.	.	.	.
GENE3559	Velvet_k35_Locus_3657_Transcript_67_Confidence_0.500_Length_3128	HS90A_HUMAN^HS90A_HUMAN^Q:1734-385,H:284-732^93.556%ID^E:0^RecName:_Full=Heat_shock_protein_HSP_90-alpha;^Eukaryota;_Metazoa;_Chordata;_Craniata;_Vertebrata;_Euteleostomi;_Mammalia;_Eutheria;_Euarchontoglires;_Primates;_Haplorrhini;_Catarrhini;_Hominidae;_Homo`HS90A_HUMAN^HS90A_HUMAN^Q:2586-1921,H:1-226^88.496%ID^E:3.69e-107^RecName:_Full=Heat_shock_protein_HSP_90-alpha;^Eukaryota;_Metazoa;_Chord…	.	GENE3559::Velvet_k35_Locus_3657_Transcript_67_Confidence_0.500_Length_3128::g.3128::m.751	1-751[-]	HS90A_RABIT^HS90A_RABIT^Q:18-751,H:1-694^86.043%ID^E:0^RecName:_Full=Heat_shock_protein_HSP_90-alpha;^Eukaryota;_Metazoa;_Chordata;_Craniata;_Vertebrata;_Euteleostomi;_Mammalia;_Eutheria;_Euarchontoglires;_Glires;_Lagomorpha;_Leporidae;_Oryctolagus	.	.	.	COG0326^Molecular_chaperone._Has_ATPase_activity_(By_similarity)	.	GO:0005737^cellular_component^cytoplasm`GO:0042470^cellular_component^melanosome`GO:0005634^cellular_component^nucleus`GO:0005886^cellular_component^plasma_membrane`GO:0005524^molecular_function^ATP_binding`GO:0016887^molecular_function^ATPase_activity`GO:0051219^molecular_function^phosphoprotein_binding`GO:0051082^molecular_function^unfolded_protein_binding`GO:0006457^biological_process^protein_…	.	.	.
