# Supplementary material for: Comparative transcriptomics of spotted seatrout (Cynoscion nebulosus) populations to cold and heat stress
Source: Ecol Evol. 2020 Dec 28;11(3):1352–67. doi: 10.1002/ece3.7138 (PMC7863673; doi:10.1002/ece3.7138)
Supplement: Supplementary file 2 — Appendix S2 [file ECE3-11-1352-s002.zip › File_S4_DE_contig_names.xlsx]

## Sheet: SC_cold
SOAP_k35_C282785
SOAP_k35_C307979
SOAP_k35_C335639
SOAP_k35_C338427
SOAP_k35_C348735
SOAP_k35_C349121
SOAP_k35_C356391
SOAP_k35_C370523
SOAP_k35_C411751
SOAP_k35_C413571
SOAP_k35_C417231
SOAP_k35_C474563
SOAP_k35_C475325
SOAP_k35_C484697
SOAP_k35_C484731
SOAP_k35_C488025
SOAP_k35_C495075
SOAP_k35_C506647
SOAP_k35_C512489
SOAP_k35_C513077
SOAP_k35_C531103
SOAP_k35_C534187
SOAP_k35_C535555
SOAP_k35_C536061
SOAP_k35_C537783
SOAP_k35_C537941
SOAP_k35_C540213
SOAP_k35_C541217
SOAP_k35_C541315
SOAP_k35_C542563
SOAP_k35_C548051
SOAP_k35_C549947
SOAP_k35_C551903
SOAP_k35_C552391
SOAP_k35_C553019
SOAP_k35_C556315
SOAP_k35_C556325
SOAP_k35_C559909
SOAP_k35_C560869
SOAP_k35_scaffold1002
SOAP_k35_scaffold11574
SOAP_k35_scaffold13161
SOAP_k35_scaffold13241
SOAP_k35_scaffold13798
SOAP_k35_scaffold13970
SOAP_k35_scaffold14209
SOAP_k35_scaffold15183
SOAP_k35_scaffold16377
SOAP_k35_scaffold16428
SOAP_k35_scaffold1650
SOAP_k35_scaffold17242
SOAP_k35_scaffold18989
SOAP_k35_scaffold19286
SOAP_k35_scaffold20910
SOAP_k35_scaffold21198
SOAP_k35_scaffold24971
SOAP_k35_scaffold25956
SOAP_k35_scaffold29781
SOAP_k35_scaffold29897
SOAP_k35_scaffold30084
SOAP_k35_scaffold30398
SOAP_k35_scaffold32564
SOAP_k35_scaffold35164
SOAP_k35_scaffold35508
SOAP_k35_scaffold36692
SOAP_k35_scaffold3686
SOAP_k35_scaffold37708
SOAP_k35_scaffold3792
SOAP_k35_scaffold38077
SOAP_k35_scaffold38314
SOAP_k35_scaffold38824
SOAP_k35_scaffold38838
SOAP_k35_scaffold637
SOAP_k35_scaffold9675
SOAP_k45_C114838
SOAP_k45_C134616
SOAP_k45_C143574
SOAP_k45_C147622
SOAP_k45_C162608
SOAP_k45_C173308
SOAP_k45_C189274
SOAP_k45_C194270
SOAP_k45_C200060
SOAP_k45_C203052
SOAP_k45_C205764
SOAP_k45_C206128
SOAP_k45_C223860
SOAP_k45_C226812
SOAP_k45_C262006
SOAP_k45_C278398
SOAP_k45_C281548
SOAP_k45_C316773
SOAP_k45_C339867
SOAP_k45_C340971
SOAP_k45_C393018
SOAP_k45_C400450
SOAP_k45_C403768
SOAP_k45_C404426
SOAP_k45_C405648
SOAP_k45_C411636
SOAP_k45_C414422
SOAP_k45_C414914
SOAP_k45_C419452
SOAP_k45_C423184
SOAP_k45_C424862
SOAP_k45_C425740
SOAP_k45_C72746
SOAP_k45_C73092
SOAP_k45_scaffold10696
SOAP_k45_scaffold11148
SOAP_k45_scaffold14646
SOAP_k45_scaffold17821
SOAP_k45_scaffold17827
SOAP_k45_scaffold22930
SOAP_k45_scaffold25628
SOAP_k45_scaffold28655
SOAP_k45_scaffold29388
SOAP_k45_scaffold32098
SOAP_k45_scaffold32203
SOAP_k45_scaffold33860
SOAP_k45_scaffold34680
SOAP_k45_scaffold34777
SOAP_k45_scaffold37364
SOAP_k45_scaffold7184
SOAP_k55_C100829
SOAP_k55_C110547
SOAP_k55_C120421
SOAP_k55_C122827
SOAP_k55_C132341
SOAP_k55_C133869
SOAP_k55_C139861
SOAP_k55_C147791
SOAP_k55_C149919
SOAP_k55_C154995
SOAP_k55_C168941
SOAP_k55_C171631
SOAP_k55_C194003
SOAP_k55_C194965
SOAP_k55_C196743
SOAP_k55_C204535
SOAP_k55_C207833
SOAP_k55_C233177
SOAP_k55_C263409
SOAP_k55_C265539
SOAP_k55_C269505
SOAP_k55_C270001
SOAP_k55_C275829
SOAP_k55_C276267
SOAP_k55_C276891
SOAP_k55_C283275
SOAP_k55_C283483
SOAP_k55_C283599
SOAP_k55_C284137
SOAP_k55_C289829
SOAP_k55_C292061
SOAP_k55_C293751
SOAP_k55_C41889
SOAP_k55_C47663
SOAP_k55_C48573
SOAP_k55_C49077
SOAP_k55_C50621
SOAP_k55_C53847
SOAP_k55_C55341
SOAP_k55_C66293
SOAP_k55_C74991
SOAP_k55_C80729
SOAP_k55_C81959
SOAP_k55_C84447
SOAP_k55_C87081
SOAP_k55_C96393
SOAP_k55_C96457
SOAP_k55_C97331
SOAP_k55_scaffold10009
SOAP_k55_scaffold1001
SOAP_k55_scaffold11890
SOAP_k55_scaffold12153
SOAP_k55_scaffold13135
SOAP_k55_scaffold14012
SOAP_k55_scaffold14381
SOAP_k55_scaffold14662
SOAP_k55_scaffold15190
SOAP_k55_scaffold15325
SOAP_k55_scaffold15632
SOAP_k55_scaffold18629
SOAP_k55_scaffold1992
SOAP_k55_scaffold21069
SOAP_k55_scaffold21646
SOAP_k55_scaffold23006
SOAP_k55_scaffold23123
SOAP_k55_scaffold23287
SOAP_k55_scaffold23346
SOAP_k55_scaffold23406
SOAP_k55_scaffold23599
SOAP_k55_scaffold23827
SOAP_k55_scaffold24330
SOAP_k55_scaffold24753
SOAP_k55_scaffold25753
SOAP_k55_scaffold25855
SOAP_k55_scaffold25950
SOAP_k55_scaffold26508
SOAP_k55_scaffold26570
SOAP_k55_scaffold27814
SOAP_k55_scaffold27941
SOAP_k55_scaffold29575
SOAP_k55_scaffold29887
SOAP_k55_scaffold30204
SOAP_k55_scaffold30736
SOAP_k55_scaffold3290
SOAP_k55_scaffold5096
SOAP_k55_scaffold8615
SOAP_k55_scaffold8796
SOAP_k55_scaffold902
SOAP_k55_scaffold951
TransAb_k35_J124693
TransAb_k35_J125140
TransAb_k35_J127804
TransAb_k35_J128427
TransAb_k35_J129198
TransAb_k35_R123162
TransAb_k35_R123173
TransAb_k35_R123398
TransAb_k35_R123439
TransAb_k35_R123592
TransAb_k35_R124067
TransAb_k35_R124245
TransAb_k35_R124396
TransAb_k35_R124699
TransAb_k35_R124897
TransAb_k35_R125377
TransAb_k35_R125689
TransAb_k35_R125842
TransAb_k35_R125920
TransAb_k35_R126041
TransAb_k35_R126354
TransAb_k35_R126759
TransAb_k35_R126792
TransAb_k35_R126818
TransAb_k35_R127312
TransAb_k35_R127998
TransAb_k35_R128701
TransAb_k35_R128746
TransAb_k35_R130013
TransAb_k35_R130809
TransAb_k35_R131412
TransAb_k35_R131899
TransAb_k35_R131957
TransAb_k35_R132468
TransAb_k35_R132601
TransAb_k35_R132693
TransAb_k35_R132733
TransAb_k35_R132744
TransAb_k35_R134612
TransAb_k35_R134934
TransAb_k35_R136589
TransAb_k35_R136891
TransAb_k35_R137738
TransAb_k35_R137841
TransAb_k35_R138223
TransAb_k35_R139394
TransAb_k35_R139641
TransAb_k35_R140069
TransAb_k35_R141995
TransAb_k35_R143199
TransAb_k35_R147312
TransAb_k35_R148092
TransAb_k35_R149123
TransAb_k35_S100177
TransAb_k35_S100882
TransAb_k35_S1044
TransAb_k35_S104500
TransAb_k35_S104644
TransAb_k35_S1057
TransAb_k35_S106378
TransAb_k35_S107900
TransAb_k35_S108033
TransAb_k35_S1091
TransAb_k35_S10939
TransAb_k35_S110694
TransAb_k35_S111078
TransAb_k35_S114445
TransAb_k35_S114455
TransAb_k35_S115184
TransAb_k35_S11570
TransAb_k35_S118770
TransAb_k35_S120311
TransAb_k35_S126691
TransAb_k35_S127553
TransAb_k35_S12880
TransAb_k35_S138932
TransAb_k35_S143773
TransAb_k35_S144787
TransAb_k35_S15494
TransAb_k35_S18556
TransAb_k35_S19639
TransAb_k35_S20582
TransAb_k35_S28520
TransAb_k35_S29615
TransAb_k35_S29792
TransAb_k35_S30724
TransAb_k35_S31011
TransAb_k35_S3103
TransAb_k35_S3140
TransAb_k35_S33685
TransAb_k35_S37285
TransAb_k35_S41745
TransAb_k35_S43948
TransAb_k35_S44342
TransAb_k35_S48132
TransAb_k35_S51638
TransAb_k35_S5167
TransAb_k35_S53309
TransAb_k35_S53396
TransAb_k35_S55469
TransAb_k35_S56278
TransAb_k35_S57764
TransAb_k35_S58369
TransAb_k35_S58958
TransAb_k35_S61952
TransAb_k35_S6293
TransAb_k35_S63748
TransAb_k35_S70582
TransAb_k35_S71828
TransAb_k35_S72313
TransAb_k35_S72437
TransAb_k35_S7274
TransAb_k35_S79320
TransAb_k35_S79608
TransAb_k35_S82166
TransAb_k35_S88386
TransAb_k35_S89456
TransAb_k35_S90564
TransAb_k35_S91354
TransAb_k35_S91819
TransAb_k35_S91978
TransAb_k35_S92708
TransAb_k35_S92839
TransAb_k35_S93593
TransAb_k35_S95820
TransAb_k35_S97088
TransAb_k35_S9810
TransAb_k35_S99165
TransAb_k35_TransAb_k35_J32374
TransAb_k35_TransAb_k35_R31715
TransAb_k35_TransAb_k35_R31782
TransAb_k35_TransAb_k35_R31996
TransAb_k35_TransAb_k35_R32047
TransAb_k35_TransAb_k35_R32091
TransAb_k35_TransAb_k35_R32107
TransAb_k35_TransAb_k35_R32131
TransAb_k35_TransAb_k35_R32192
TransAb_k35_TransAb_k35_R32203
TransAb_k35_TransAb_k35_R32242
TransAb_k35_TransAb_k35_R32507
TransAb_k35_TransAb_k35_R32567
TransAb_k35_TransAb_k35_R32583
TransAb_k35_TransAb_k35_R32643
TransAb_k35_TransAb_k35_R32676
TransAb_k35_TransAb_k35_R32780
TransAb_k35_TransAb_k35_R33046
TransAb_k35_TransAb_k35_R33099
TransAb_k35_TransAb_k35_R33184
TransAb_k35_TransAb_k35_R33515
TransAb_k35_TransAb_k35_R35492
TransAb_k35_TransAb_k35_R35500
TransAb_k35_TransAb_k35_S10245
TransAb_k35_TransAb_k35_S10829
TransAb_k35_TransAb_k35_S1326
TransAb_k35_TransAb_k35_S14884
TransAb_k35_TransAb_k35_S15144
TransAb_k35_TransAb_k35_S15254
TransAb_k35_TransAb_k35_S15555
TransAb_k35_TransAb_k35_S15607
TransAb_k35_TransAb_k35_S16560
TransAb_k35_TransAb_k35_S17255
TransAb_k35_TransAb_k35_S17283
TransAb_k35_TransAb_k35_S17590
TransAb_k35_TransAb_k35_S18828
TransAb_k35_TransAb_k35_S19181
TransAb_k35_TransAb_k35_S20038
TransAb_k35_TransAb_k35_S21081
TransAb_k35_TransAb_k35_S2280
TransAb_k35_TransAb_k35_S23034
TransAb_k35_TransAb_k35_S25126
TransAb_k35_TransAb_k35_S26372
TransAb_k35_TransAb_k35_S26534
TransAb_k35_TransAb_k35_S26674
TransAb_k35_TransAb_k35_S27864
TransAb_k35_TransAb_k35_S29081
TransAb_k35_TransAb_k35_S29601
TransAb_k35_TransAb_k35_S32837
TransAb_k35_TransAb_k35_S33162
TransAb_k35_TransAb_k35_S3564
TransAb_k35_TransAb_k35_S5307
TransAb_k35_TransAb_k35_S8651
TransAb_k35_TransAb_k35_S8884
TransAb_k35_TransAb_k35_S9025
TransAb_k45_J87151
TransAb_k45_R86247
TransAb_k45_R86553
TransAb_k45_R86833
TransAb_k45_R87629
TransAb_k45_R88019
TransAb_k45_R88638
TransAb_k45_R88669
TransAb_k45_R88788
TransAb_k45_R89216
TransAb_k45_R90465
TransAb_k45_R90470
TransAb_k45_R90833
TransAb_k45_R92641
TransAb_k45_R93014
TransAb_k45_R93337
TransAb_k45_R95174
TransAb_k45_R96911
TransAb_k45_R97766
TransAb_k45_R99245
TransAb_k45_S10593
TransAb_k45_S12676
TransAb_k45_S1299
TransAb_k45_S13202
TransAb_k45_S15544
TransAb_k45_S15957
TransAb_k45_S1620
TransAb_k45_S16514
TransAb_k45_S17924
TransAb_k45_S21567
TransAb_k45_S2174
TransAb_k45_S21807
TransAb_k45_S22273
TransAb_k45_S22327
TransAb_k45_S28359
TransAb_k45_S29664
TransAb_k45_S3014
TransAb_k45_S31214
TransAb_k45_S31315
TransAb_k45_S32233
TransAb_k45_S32946
TransAb_k45_S33108
TransAb_k45_S34327
TransAb_k45_S35439
TransAb_k45_S35793
TransAb_k45_S35830
TransAb_k45_S35831
TransAb_k45_S36130
TransAb_k45_S36409
TransAb_k45_S37188
TransAb_k45_S38217
TransAb_k45_S38243
TransAb_k45_S42927
TransAb_k45_S43084
TransAb_k45_S43653
TransAb_k45_S44906
TransAb_k45_S45769
TransAb_k45_S46558
TransAb_k45_S48289
TransAb_k45_S4917
TransAb_k45_S53495
TransAb_k45_S54498
TransAb_k45_S55304
TransAb_k45_S55532
TransAb_k45_S56604
TransAb_k45_S57839
TransAb_k45_S6087
TransAb_k45_S62238
TransAb_k45_S67333
TransAb_k45_S67534
TransAb_k45_S68960
TransAb_k45_S69205
TransAb_k45_S69447
TransAb_k45_S69532
TransAb_k45_S72039
TransAb_k45_S75583
TransAb_k45_S77334
TransAb_k45_S77382
TransAb_k45_S77840
TransAb_k45_S79497
TransAb_k45_S80442
TransAb_k45_S81217
TransAb_k45_S81995
TransAb_k45_S82771
TransAb_k45_S83688
TransAb_k45_S8386
TransAb_k45_S86183
TransAb_k45_S872
TransAb_k45_S97306
TransAb_k45_S9828
TransAb_k45_TransAb_k45_R19652
TransAb_k45_TransAb_k45_R20994
TransAb_k45_TransAb_k45_R21056
TransAb_k45_TransAb_k45_S10068
TransAb_k45_TransAb_k45_S12270
TransAb_k45_TransAb_k45_S12341
TransAb_k45_TransAb_k45_S13297
TransAb_k45_TransAb_k45_S13838
TransAb_k45_TransAb_k45_S14390
TransAb_k45_TransAb_k45_S14659
TransAb_k45_TransAb_k45_S15192
TransAb_k45_TransAb_k45_S15497
TransAb_k45_TransAb_k45_S17865
TransAb_k45_TransAb_k45_S18498
TransAb_k45_TransAb_k45_S1904
TransAb_k45_TransAb_k45_S19100
TransAb_k45_TransAb_k45_S4684
TransAb_k45_TransAb_k45_S5902
TransAb_k45_TransAb_k45_S6189
TransAb_k45_TransAb_k45_S6788
TransAb_k55_S12352
TransAb_k55_S13857
TransAb_k55_S15210
TransAb_k55_S15847
TransAb_k55_S16657
TransAb_k55_S17386
TransAb_k55_S19325
TransAb_k55_S20350
TransAb_k55_S20777
TransAb_k55_S2253
TransAb_k55_S22810
TransAb_k55_S24235
TransAb_k55_S26537
TransAb_k55_S27388
TransAb_k55_S28575
TransAb_k55_S28904
TransAb_k55_S28988
TransAb_k55_S29364
TransAb_k55_S3596
TransAb_k55_S3732
TransAb_k55_S4358
TransAb_k55_S4509
TransAb_k55_S7405
TransAb_k55_S8286
TransAb_k55_S8994
TransAb_k55_S978
TransAb_k55_TransAb_k55_S1685
TransAb_k55_TransAb_k55_S188
TransAb_k55_TransAb_k55_S1966
TransAb_k55_TransAb_k55_S2577
TransAb_k55_TransAb_k55_S2970
TransAb_k55_TransAb_k55_S3445
TransAb_k55_TransAb_k55_S3827
TransAb_k55_TransAb_k55_S4688
TransAb_k55_TransAb_k55_S4880
TransAb_k55_TransAb_k55_S5478
TransAb_k55_TransAb_k55_S5740
TransAb_k55_TransAb_k55_S736
TransAb_k55_TransAb_k55_S749
TransAb_k55_TransAb_k55_S768
TRINITY_DN10349_c0_g1_i1
TRINITY_DN16213_c0_g1_i1
TRINITY_DN23205_c0_g1_i2
TRINITY_DN24173_c1_g1_i1
TRINITY_DN24617_c0_g1_i5
TRINITY_DN24763_c0_g1_i2
TRINITY_DN24801_c0_g1_i8
TRINITY_DN24928_c0_g1_i3
TRINITY_DN25318_c0_g1_i2
TRINITY_DN25980_c0_g1_i2
TRINITY_DN26048_c0_g1_i5
TRINITY_DN26048_c3_g1_i1
TRINITY_DN26069_c1_g1_i17
TRINITY_DN26097_c0_g1_i5
TRINITY_DN26140_c0_g1_i3
TRINITY_DN26164_c0_g1_i1
TRINITY_DN26225_c0_g1_i3
TRINITY_DN26228_c2_g1_i6
TRINITY_DN26234_c0_g11_i1
TRINITY_DN26236_c2_g1_i4
TRINITY_DN26258_c0_g2_i2
TRINITY_DN26404_c0_g1_i4
TRINITY_DN26422_c0_g1_i6
TRINITY_DN26429_c0_g1_i2
TRINITY_DN26468_c1_g1_i3
TRINITY_DN26574_c6_g1_i16
TRINITY_DN26622_c8_g1_i6
TRINITY_DN26872_c0_g1_i18
TRINITY_DN26876_c2_g1_i1
TRINITY_DN26885_c0_g1_i1
TRINITY_DN26928_c2_g6_i1
TRINITY_DN26965_c1_g2_i6
TRINITY_DN27036_c0_g1_i4
TRINITY_DN27055_c2_g1_i17
TRINITY_DN27071_c2_g1_i1
TRINITY_DN27118_c0_g1_i6
TRINITY_DN27140_c2_g1_i8
TRINITY_DN27341_c4_g1_i6
TRINITY_DN27484_c2_g2_i2
TRINITY_DN27491_c0_g1_i1
TRINITY_DN27497_c3_g3_i7
TRINITY_DN27516_c3_g1_i7
TRINITY_DN27543_c2_g7_i10
TRINITY_DN27548_c1_g1_i2
TRINITY_DN27557_c0_g1_i1
TRINITY_DN27576_c0_g1_i8
TRINITY_DN27640_c0_g1_i4
TRINITY_DN27658_c0_g4_i1
TRINITY_DN27845_c0_g1_i2
TRINITY_DN27850_c0_g1_i2
TRINITY_DN27917_c4_g1_i6
TRINITY_DN27939_c2_g1_i12
TRINITY_DN27954_c3_g8_i6
TRINITY_DN27960_c0_g1_i1
TRINITY_DN28090_c3_g1_i10
TRINITY_DN28121_c3_g3_i3
TRINITY_DN28127_c0_g1_i6
TRINITY_DN28145_c1_g5_i3
TRINITY_DN28191_c1_g4_i2
TRINITY_DN28213_c3_g2_i1
TRINITY_DN28301_c3_g10_i1
TRINITY_DN28428_c0_g1_i6
TRINITY_DN28518_c1_g2_i1
TRINITY_DN28540_c3_g1_i8
TRINITY_DN28699_c3_g1_i12
TRINITY_DN28738_c7_g3_i1
TRINITY_DN28789_c0_g1_i3
TRINITY_DN28824_c4_g1_i8
TRINITY_DN28825_c7_g6_i2
TRINITY_DN28923_c1_g1_i3
TRINITY_DN28986_c0_g1_i4
TRINITY_DN29000_c3_g1_i11
TRINITY_DN29035_c0_g1_i5
TRINITY_DN29068_c2_g1_i2
TRINITY_DN29090_c1_g1_i1
TRINITY_DN29217_c1_g3_i5
TRINITY_DN29219_c3_g1_i2
TRINITY_DN29241_c0_g4_i1
TRINITY_DN29292_c1_g2_i1
TRINITY_DN29335_c1_g1_i10
TRINITY_DN29408_c2_g1_i11
TRINITY_DN29437_c0_g1_i10
TRINITY_DN29501_c4_g1_i4
TRINITY_DN29604_c1_g3_i11
TRINITY_DN29611_c0_g1_i2
TRINITY_DN29634_c3_g1_i4
TRINITY_DN29655_c1_g1_i3
TRINITY_DN29721_c1_g3_i2
TRINITY_DN29730_c3_g1_i15
TRINITY_DN29811_c9_g2_i7
TRINITY_DN29907_c3_g2_i5
TRINITY_DN29949_c3_g1_i1
TRINITY_DN30014_c1_g1_i3
TRINITY_DN30059_c0_g1_i6
TRINITY_DN30069_c2_g2_i2
TRINITY_DN30095_c0_g1_i7
TRINITY_DN30105_c1_g1_i1
TRINITY_DN30151_c6_g1_i11
TRINITY_DN30320_c2_g1_i8
TRINITY_DN30340_c1_g1_i16
TRINITY_DN30371_c0_g1_i23
TRINITY_DN30418_c4_g2_i1
TRINITY_DN30439_c2_g1_i1
TRINITY_DN30501_c0_g1_i4
TRINITY_DN30501_c0_g1_i7
TRINITY_DN30513_c5_g2_i1
TRINITY_DN30526_c2_g1_i13
TRINITY_DN30582_c1_g3_i7
TRINITY_DN30606_c5_g4_i1
TRINITY_DN30647_c4_g1_i20
TRINITY_DN30699_c0_g1_i1
TRINITY_DN30702_c4_g1_i11
TRINITY_DN30730_c2_g2_i6
TRINITY_DN30751_c3_g1_i2
TRINITY_DN30767_c0_g1_i2
TRINITY_DN30768_c3_g1_i10
TRINITY_DN30775_c2_g1_i15
TRINITY_DN30919_c0_g1_i22
TRINITY_DN30932_c2_g1_i3
TRINITY_DN30954_c1_g3_i1
TRINITY_DN30968_c1_g6_i2
TRINITY_DN31010_c4_g3_i2
TRINITY_DN31060_c2_g4_i3
TRINITY_DN31093_c2_g2_i18
TRINITY_DN31206_c2_g5_i9
TRINITY_DN31241_c3_g1_i2
TRINITY_DN31283_c5_g1_i5
TRINITY_DN31306_c1_g1_i3
TRINITY_DN31311_c1_g2_i2
TRINITY_DN31315_c4_g1_i14
TRINITY_DN31316_c1_g1_i6
TRINITY_DN31412_c3_g2_i26
TRINITY_DN31459_c4_g1_i15
TRINITY_DN31503_c2_g1_i3
TRINITY_DN31509_c1_g1_i3
TRINITY_DN31539_c0_g1_i16
TRINITY_DN31564_c1_g4_i3
TRINITY_DN31636_c5_g2_i1
TRINITY_DN31649_c0_g2_i2
TRINITY_DN31654_c1_g1_i23
TRINITY_DN31665_c1_g2_i2
TRINITY_DN31670_c1_g1_i2
TRINITY_DN31728_c6_g1_i5
TRINITY_DN31782_c3_g1_i3
TRINITY_DN31836_c0_g1_i2
TRINITY_DN31889_c1_g1_i2
TRINITY_DN31908_c0_g1_i4
TRINITY_DN31964_c2_g1_i3
TRINITY_DN31999_c3_g1_i5
TRINITY_DN31999_c3_g1_i8
TRINITY_DN32023_c4_g6_i1
TRINITY_DN32044_c2_g1_i3
TRINITY_DN32069_c1_g1_i6
TRINITY_DN53238_c0_g1_i1
Velvet_k35_Locus_11421_Transcript_611_Confidence_0.489_Length_3762
Velvet_k35_Locus_11733_Transcript_11_Confidence_1.000_Length_570
Velvet_k35_Locus_12447_Transcript_1114_Confidence_0.463_Length_3644
Velvet_k35_Locus_13438_Transcript_13_Confidence_0.667_Length_2743
Velvet_k35_Locus_14190_Transcript_36_Confidence_0.667_Length_2916
Velvet_k35_Locus_16370_Transcript_11_Confidence_1.000_Length_593
Velvet_k35_Locus_16528_Transcript_88_Confidence_0.375_Length_4145
Velvet_k35_Locus_16762_Transcript_914_Confidence_0.583_Length_13096
Velvet_k35_Locus_17602_Transcript_1010_Confidence_0.538_Length_2601
Velvet_k35_Locus_1813_Transcript_25_Confidence_0.667_Length_2869
Velvet_k35_Locus_2202_Transcript_46_Confidence_0.533_Length_880
Velvet_k35_Locus_2225_Transcript_44_Confidence_0.700_Length_1969
Velvet_k35_Locus_2916_Transcript_511_Confidence_0.500_Length_1469
Velvet_k35_Locus_30741_Transcript_14_Confidence_0.667_Length_3109
Velvet_k35_Locus_3351_Transcript_910_Confidence_0.727_Length_3884
Velvet_k35_Locus_35304_Transcript_22_Confidence_0.889_Length_1191
Velvet_k35_Locus_36069_Transcript_57_Confidence_0.375_Length_2074
Velvet_k35_Locus_36078_Transcript_1111_Confidence_0.433_Length_6095
Velvet_k35_Locus_36082_Transcript_12_Confidence_0.667_Length_828
Velvet_k35_Locus_36239_Transcript_22_Confidence_0.667_Length_224
Velvet_k35_Locus_3651_Transcript_22_Confidence_0.857_Length_735
Velvet_k35_Locus_3657_Transcript_67_Confidence_0.500_Length_3128
Velvet_k35_Locus_37166_Transcript_34_Confidence_0.364_Length_2089
Velvet_k35_Locus_38239_Transcript_37_Confidence_0.579_Length_7444
Velvet_k35_Locus_38497_Transcript_45_Confidence_0.545_Length_5216
Velvet_k35_Locus_3872_Transcript_45_Confidence_0.467_Length_3683
Velvet_k35_Locus_38911_Transcript_13_Confidence_0.500_Length_246
Velvet_k35_Locus_3981_Transcript_1011_Confidence_0.576_Length_3885
Velvet_k35_Locus_402_Transcript_910_Confidence_0.587_Length_6837
Velvet_k35_Locus_4031_Transcript_1010_Confidence_0.438_Length_400
Velvet_k35_Locus_40579_Transcript_12_Confidence_0.750_Length_792
Velvet_k35_Locus_405_Transcript_110_Confidence_0.143_Length_1387
Velvet_k35_Locus_40951_Transcript_34_Confidence_0.667_Length_1279
Velvet_k35_Locus_4132_Transcript_35_Confidence_0.500_Length_2081
Velvet_k35_Locus_42405_Transcript_13_Confidence_0.714_Length_1632
Velvet_k35_Locus_42436_Transcript_16_Confidence_0.364_Length_3254
Velvet_k35_Locus_43749_Transcript_11_Confidence_1.000_Length_216
Velvet_k35_Locus_462_Transcript_511_Confidence_0.206_Length_7257
Velvet_k35_Locus_4821_Transcript_17_Confidence_0.562_Length_3009
Velvet_k35_Locus_494_Transcript_66_Confidence_0.800_Length_2714
Velvet_k35_Locus_55243_Transcript_11_Confidence_1.000_Length_195
Velvet_k35_Locus_5770_Transcript_310_Confidence_0.475_Length_6000
Velvet_k35_Locus_59809_Transcript_11_Confidence_1.000_Length_2096
Velvet_k35_Locus_60499_Transcript_12_Confidence_0.667_Length_190
Velvet_k35_Locus_61766_Transcript_13_Confidence_0.714_Length_1999
Velvet_k35_Locus_6342_Transcript_410_Confidence_0.302_Length_1126
Velvet_k35_Locus_65396_Transcript_22_Confidence_0.824_Length_928
Velvet_k35_Locus_65905_Transcript_11_Confidence_1.000_Length_2004
Velvet_k35_Locus_72237_Transcript_11_Confidence_1.000_Length_193
Velvet_k35_Locus_7243_Transcript_911_Confidence_0.220_Length_2083
Velvet_k35_Locus_7325_Transcript_68_Confidence_0.500_Length_5957
Velvet_k35_Locus_74544_Transcript_27_Confidence_0.529_Length_2752
Velvet_k35_Locus_771_Transcript_910_Confidence_0.400_Length_2020
Velvet_k35_Locus_7817_Transcript_15_Confidence_0.778_Length_5098
Velvet_k35_Locus_849_Transcript_2325_Confidence_0.130_Length_1015
Velvet_k35_Locus_90478_Transcript_11_Confidence_1.000_Length_173
Velvet_k35_Locus_93578_Transcript_11_Confidence_1.000_Length_170
Velvet_k35_Locus_9536_Transcript_23_Confidence_0.583_Length_325
Velvet_k35_Locus_999_Transcript_510_Confidence_0.600_Length_3555
Velvet_k45_Locus_102946_Transcript_11_Confidence_1.000_Length_167
Velvet_k45_Locus_10379_Transcript_12_Confidence_0.750_Length_2933
Velvet_k45_Locus_10474_Transcript_66_Confidence_0.583_Length_2573
Velvet_k45_Locus_10831_Transcript_34_Confidence_0.364_Length_389
Velvet_k45_Locus_12102_Transcript_13_Confidence_0.750_Length_2401
Velvet_k45_Locus_13170_Transcript_58_Confidence_0.619_Length_5357
Velvet_k45_Locus_13577_Transcript_11_Confidence_1.000_Length_174
Velvet_k45_Locus_13943_Transcript_14_Confidence_0.364_Length_359
Velvet_k45_Locus_16163_Transcript_11_Confidence_1.000_Length_383
Velvet_k45_Locus_16291_Transcript_14_Confidence_0.583_Length_2245
Velvet_k45_Locus_16600_Transcript_47_Confidence_0.357_Length_1113
Velvet_k45_Locus_17166_Transcript_11_Confidence_1.000_Length_1642
Velvet_k45_Locus_19270_Transcript_12_Confidence_0.667_Length_4307
Velvet_k45_Locus_19870_Transcript_11_Confidence_1.000_Length_877
Velvet_k45_Locus_2050_Transcript_22_Confidence_0.667_Length_522
Velvet_k45_Locus_20616_Transcript_11_Confidence_1.000_Length_470
Velvet_k45_Locus_20652_Transcript_29_Confidence_0.542_Length_1974
Velvet_k45_Locus_20759_Transcript_22_Confidence_0.667_Length_2087
Velvet_k45_Locus_22983_Transcript_13_Confidence_0.500_Length_443
Velvet_k45_Locus_23833_Transcript_13_Confidence_0.667_Length_1590
Velvet_k45_Locus_24820_Transcript_11_Confidence_1.000_Length_193
Velvet_k45_Locus_2499_Transcript_1319_Confidence_0.493_Length_7104
Velvet_k45_Locus_25279_Transcript_13_Confidence_0.600_Length_422
Velvet_k45_Locus_25959_Transcript_710_Confidence_0.111_Length_383
Velvet_k45_Locus_28079_Transcript_33_Confidence_0.833_Length_4021
Velvet_k45_Locus_28945_Transcript_11_Confidence_1.000_Length_247
Velvet_k45_Locus_31957_Transcript_34_Confidence_0.667_Length_523
Velvet_k45_Locus_33018_Transcript_11_Confidence_1.000_Length_192
Velvet_k45_Locus_35390_Transcript_14_Confidence_0.688_Length_1049
Velvet_k45_Locus_3547_Transcript_13_Confidence_0.667_Length_2595
Velvet_k45_Locus_37003_Transcript_35_Confidence_0.667_Length_999
Velvet_k45_Locus_3727_Transcript_11_Confidence_1.000_Length_3101
Velvet_k45_Locus_38058_Transcript_12_Confidence_0.750_Length_370
Velvet_k45_Locus_40278_Transcript_34_Confidence_0.429_Length_697
Velvet_k45_Locus_43517_Transcript_12_Confidence_0.667_Length_1771
Velvet_k45_Locus_4442_Transcript_12_Confidence_0.750_Length_4586
Velvet_k45_Locus_45298_Transcript_11_Confidence_1.000_Length_212
Velvet_k45_Locus_452_Transcript_25_Confidence_0.353_Length_1665
Velvet_k45_Locus_45669_Transcript_11_Confidence_1.000_Length_244
Velvet_k45_Locus_48009_Transcript_12_Confidence_0.750_Length_319
Velvet_k45_Locus_50423_Transcript_23_Confidence_0.692_Length_432
Velvet_k45_Locus_52593_Transcript_11_Confidence_1.000_Length_434
Velvet_k45_Locus_52630_Transcript_13_Confidence_0.600_Length_1308
Velvet_k45_Locus_563_Transcript_59_Confidence_0.545_Length_5262
Velvet_k45_Locus_57318_Transcript_11_Confidence_1.000_Length_1666
Velvet_k45_Locus_59027_Transcript_11_Confidence_1.000_Length_211
Velvet_k45_Locus_59927_Transcript_11_Confidence_1.000_Length_370
Velvet_k45_Locus_60088_Transcript_11_Confidence_1.000_Length_166
Velvet_k45_Locus_61168_Transcript_11_Confidence_1.000_Length_226
Velvet_k45_Locus_644_Transcript_12_Confidence_0.667_Length_521
Velvet_k45_Locus_6643_Transcript_36_Confidence_0.231_Length_419
Velvet_k45_Locus_70886_Transcript_11_Confidence_1.000_Length_357
Velvet_k45_Locus_71_Transcript_13_Confidence_0.714_Length_1817
Velvet_k45_Locus_73671_Transcript_34_Confidence_0.500_Length_375
Velvet_k45_Locus_78554_Transcript_11_Confidence_1.000_Length_163
Velvet_k45_Locus_800_Transcript_13_Confidence_0.667_Length_5628
Velvet_k45_Locus_8397_Transcript_12_Confidence_0.667_Length_4500
Velvet_k45_Locus_93187_Transcript_11_Confidence_1.000_Length_387
Velvet_k45_Locus_94854_Transcript_25_Confidence_0.588_Length_399
Velvet_k55_Locus_11156_Transcript_11_Confidence_1.000_Length_2574
Velvet_k55_Locus_11643_Transcript_11_Confidence_1.000_Length_197
Velvet_k55_Locus_11644_Transcript_22_Confidence_0.750_Length_827
Velvet_k55_Locus_12200_Transcript_38_Confidence_0.412_Length_1561
Velvet_k55_Locus_12727_Transcript_11_Confidence_1.000_Length_437
Velvet_k55_Locus_1403_Transcript_11_Confidence_1.000_Length_207
Velvet_k55_Locus_14247_Transcript_11_Confidence_1.000_Length_513
Velvet_k55_Locus_14663_Transcript_33_Confidence_0.600_Length_5521
Velvet_k55_Locus_14742_Transcript_33_Confidence_0.600_Length_1898
Velvet_k55_Locus_15535_Transcript_12_Confidence_0.667_Length_1035
Velvet_k55_Locus_15663_Transcript_11_Confidence_1.000_Length_191
Velvet_k55_Locus_15888_Transcript_11_Confidence_1.000_Length_406
Velvet_k55_Locus_16664_Transcript_11_Confidence_1.000_Length_240
Velvet_k55_Locus_16899_Transcript_11_Confidence_1.000_Length_2078
Velvet_k55_Locus_1730_Transcript_44_Confidence_0.429_Length_2614
Velvet_k55_Locus_18548_Transcript_11_Confidence_1.000_Length_215
Velvet_k55_Locus_19288_Transcript_68_Confidence_0.348_Length_2350
Velvet_k55_Locus_19334_Transcript_23_Confidence_0.714_Length_1010
Velvet_k55_Locus_19561_Transcript_11_Confidence_1.000_Length_325
Velvet_k55_Locus_19983_Transcript_22_Confidence_0.750_Length_2772
Velvet_k55_Locus_20014_Transcript_11_Confidence_1.000_Length_1235
Velvet_k55_Locus_2093_Transcript_11_Confidence_1.000_Length_312
Velvet_k55_Locus_21569_Transcript_12_Confidence_0.750_Length_1528
Velvet_k55_Locus_22916_Transcript_15_Confidence_0.636_Length_3281
Velvet_k55_Locus_22986_Transcript_23_Confidence_0.667_Length_2371
Velvet_k55_Locus_2306_Transcript_55_Confidence_0.600_Length_3501
Velvet_k55_Locus_23361_Transcript_11_Confidence_1.000_Length_593
Velvet_k55_Locus_24454_Transcript_11_Confidence_1.000_Length_232
Velvet_k55_Locus_25823_Transcript_11_Confidence_1.000_Length_583
Velvet_k55_Locus_26621_Transcript_11_Confidence_1.000_Length_217
Velvet_k55_Locus_26685_Transcript_11_Confidence_1.000_Length_377
Velvet_k55_Locus_28287_Transcript_27_Confidence_0.500_Length_1871
Velvet_k55_Locus_296_Transcript_55_Confidence_0.571_Length_4834
Velvet_k55_Locus_30184_Transcript_34_Confidence_0.667_Length_3646
Velvet_k55_Locus_31026_Transcript_11_Confidence_1.000_Length_165
Velvet_k55_Locus_31110_Transcript_11_Confidence_1.000_Length_2143
Velvet_k55_Locus_31720_Transcript_11_Confidence_1.000_Length_257
Velvet_k55_Locus_32583_Transcript_11_Confidence_1.000_Length_347
Velvet_k55_Locus_32712_Transcript_11_Confidence_1.000_Length_314
Velvet_k55_Locus_32838_Transcript_11_Confidence_1.000_Length_169
Velvet_k55_Locus_34348_Transcript_11_Confidence_1.000_Length_2809
Velvet_k55_Locus_34574_Transcript_11_Confidence_1.000_Length_243
Velvet_k55_Locus_34674_Transcript_11_Confidence_1.000_Length_402
Velvet_k55_Locus_35071_Transcript_11_Confidence_1.000_Length_566
Velvet_k55_Locus_35499_Transcript_11_Confidence_1.000_Length_220
Velvet_k55_Locus_3567_Transcript_34_Confidence_0.625_Length_3118
Velvet_k55_Locus_35810_Transcript_13_Confidence_0.667_Length_1387
Velvet_k55_Locus_36003_Transcript_11_Confidence_1.000_Length_210
Velvet_k55_Locus_36182_Transcript_11_Confidence_1.000_Length_471
Velvet_k55_Locus_36232_Transcript_15_Confidence_0.692_Length_3382
Velvet_k55_Locus_36672_Transcript_11_Confidence_1.000_Length_239
Velvet_k55_Locus_3683_Transcript_22_Confidence_0.750_Length_2342
Velvet_k55_Locus_37075_Transcript_33_Confidence_0.750_Length_2228
Velvet_k55_Locus_38573_Transcript_11_Confidence_1.000_Length_196
Velvet_k55_Locus_3921_Transcript_11_Confidence_1.000_Length_313
Velvet_k55_Locus_39390_Transcript_11_Confidence_1.000_Length_178
Velvet_k55_Locus_39992_Transcript_11_Confidence_1.000_Length_372
Velvet_k55_Locus_40566_Transcript_11_Confidence_1.000_Length_302
Velvet_k55_Locus_42223_Transcript_11_Confidence_1.000_Length_2378
Velvet_k55_Locus_42927_Transcript_11_Confidence_1.000_Length_508
Velvet_k55_Locus_42958_Transcript_11_Confidence_1.000_Length_332
Velvet_k55_Locus_43318_Transcript_11_Confidence_1.000_Length_299
Velvet_k55_Locus_43630_Transcript_26_Confidence_0.688_Length_1132
Velvet_k55_Locus_43839_Transcript_11_Confidence_1.000_Length_858
Velvet_k55_Locus_4598_Transcript_33_Confidence_0.750_Length_3893
Velvet_k55_Locus_4611_Transcript_11_Confidence_1.000_Length_653
Velvet_k55_Locus_46641_Transcript_11_Confidence_1.000_Length_2528
Velvet_k55_Locus_48220_Transcript_11_Confidence_1.000_Length_344
Velvet_k55_Locus_48280_Transcript_11_Confidence_1.000_Length_254
Velvet_k55_Locus_486_Transcript_33_Confidence_0.833_Length_2740
Velvet_k55_Locus_48822_Transcript_11_Confidence_1.000_Length_400
Velvet_k55_Locus_49201_Transcript_11_Confidence_1.000_Length_2450
Velvet_k55_Locus_49979_Transcript_12_Confidence_0.667_Length_2950
Velvet_k55_Locus_52009_Transcript_11_Confidence_1.000_Length_1970
Velvet_k55_Locus_54767_Transcript_11_Confidence_1.000_Length_2212
Velvet_k55_Locus_55346_Transcript_11_Confidence_1.000_Length_261
Velvet_k55_Locus_56481_Transcript_11_Confidence_1.000_Length_211
Velvet_k55_Locus_56662_Transcript_11_Confidence_1.000_Length_1301
Velvet_k55_Locus_58834_Transcript_11_Confidence_1.000_Length_606
Velvet_k55_Locus_5895_Transcript_88_Confidence_0.533_Length_3264
Velvet_k55_Locus_59268_Transcript_13_Confidence_0.667_Length_2287
Velvet_k55_Locus_6097_Transcript_12_Confidence_0.750_Length_2497
Velvet_k55_Locus_62133_Transcript_11_Confidence_1.000_Length_217
Velvet_k55_Locus_6324_Transcript_13_Confidence_0.714_Length_2994
Velvet_k55_Locus_65511_Transcript_11_Confidence_1.000_Length_281
Velvet_k55_Locus_65810_Transcript_11_Confidence_1.000_Length_175
Velvet_k55_Locus_6589_Transcript_11_Confidence_1.000_Length_2320
Velvet_k55_Locus_6687_Transcript_11_Confidence_1.000_Length_2792
Velvet_k55_Locus_69082_Transcript_11_Confidence_1.000_Length_356
Velvet_k55_Locus_69591_Transcript_12_Confidence_0.667_Length_999
Velvet_k55_Locus_69917_Transcript_11_Confidence_1.000_Length_165
Velvet_k55_Locus_70385_Transcript_11_Confidence_1.000_Length_214
Velvet_k55_Locus_71770_Transcript_11_Confidence_1.000_Length_1271
Velvet_k55_Locus_7339_Transcript_22_Confidence_0.800_Length_3498
Velvet_k55_Locus_73548_Transcript_11_Confidence_1.000_Length_706
Velvet_k55_Locus_7627_Transcript_38_Confidence_0.474_Length_3009
Velvet_k55_Locus_79100_Transcript_13_Confidence_0.600_Length_576
Velvet_k55_Locus_80568_Transcript_11_Confidence_1.000_Length_3613
Velvet_k55_Locus_815_Transcript_11_Confidence_1.000_Length_1061
Velvet_k55_Locus_81778_Transcript_11_Confidence_1.000_Length_169
Velvet_k55_Locus_81965_Transcript_11_Confidence_1.000_Length_331
Velvet_k55_Locus_82775_Transcript_11_Confidence_1.000_Length_248
Velvet_k55_Locus_8368_Transcript_810_Confidence_0.348_Length_3340
Velvet_k55_Locus_84561_Transcript_11_Confidence_1.000_Length_218
Velvet_k55_Locus_85458_Transcript_11_Confidence_1.000_Length_199
Velvet_k55_Locus_85487_Transcript_11_Confidence_1.000_Length_180
Velvet_k55_Locus_86938_Transcript_44_Confidence_0.700_Length_2290
Velvet_k55_Locus_87032_Transcript_11_Confidence_1.000_Length_174
Velvet_k55_Locus_89337_Transcript_11_Confidence_1.000_Length_186
Velvet_k55_Locus_89656_Transcript_11_Confidence_1.000_Length_276
Velvet_k55_Locus_9052_Transcript_22_Confidence_0.667_Length_358
Velvet_k55_Locus_91405_Transcript_11_Confidence_1.000_Length_193
Velvet_k55_Locus_91547_Transcript_11_Confidence_1.000_Length_305
Velvet_k55_Locus_91816_Transcript_11_Confidence_1.000_Length_305
Velvet_k55_Locus_925_Transcript_11_Confidence_1.000_Length_417
Velvet_k55_Locus_93018_Transcript_11_Confidence_1.000_Length_244
Velvet_k55_Locus_93296_Transcript_11_Confidence_1.000_Length_181
Velvet_k55_Locus_93351_Transcript_11_Confidence_1.000_Length_250
Velvet_k55_Locus_93815_Transcript_11_Confidence_1.000_Length_289
Velvet_k55_Locus_94484_Transcript_11_Confidence_1.000_Length_1014
Velvet_k55_Locus_94748_Transcript_11_Confidence_1.000_Length_210
Velvet_k55_Locus_95347_Transcript_11_Confidence_1.000_Length_176
Velvet_k55_Locus_9755_Transcript_25_Confidence_0.462_Length_1720

## Sheet: VA_cold
SOAP_k35_C220758
SOAP_k35_C281625
SOAP_k35_C307979
SOAP_k35_C322347
SOAP_k35_C386632
SOAP_k35_C397953
SOAP_k35_C411361
SOAP_k35_C457188
SOAP_k35_C481551
SOAP_k35_C484697
SOAP_k35_C494723
SOAP_k35_C506647
SOAP_k35_C513077
SOAP_k35_C514623
SOAP_k35_C518779
SOAP_k35_C534187
SOAP_k35_C535555
SOAP_k35_C536061
SOAP_k35_C537941
SOAP_k35_C541217
SOAP_k35_C545261
SOAP_k35_C549947
SOAP_k35_C557075
SOAP_k35_C560955
SOAP_k35_scaffold10296
SOAP_k35_scaffold10948
SOAP_k35_scaffold13161
SOAP_k35_scaffold13307
SOAP_k35_scaffold13798
SOAP_k35_scaffold13868
SOAP_k35_scaffold14209
SOAP_k35_scaffold15183
SOAP_k35_scaffold16428
SOAP_k35_scaffold1650
SOAP_k35_scaffold18989
SOAP_k35_scaffold19512
SOAP_k35_scaffold1971
SOAP_k35_scaffold200
SOAP_k35_scaffold22687
SOAP_k35_scaffold28050
SOAP_k35_scaffold34359
SOAP_k35_scaffold35164
SOAP_k35_scaffold35302
SOAP_k35_scaffold37206
SOAP_k35_scaffold37708
SOAP_k35_scaffold3792
SOAP_k35_scaffold38077
SOAP_k35_scaffold38412
SOAP_k35_scaffold38694
SOAP_k35_scaffold38820
SOAP_k35_scaffold4428
SOAP_k35_scaffold637
SOAP_k45_C101952
SOAP_k45_C124698
SOAP_k45_C125342
SOAP_k45_C140552
SOAP_k45_C143574
SOAP_k45_C155680
SOAP_k45_C209760
SOAP_k45_C215602
SOAP_k45_C223860
SOAP_k45_C278398
SOAP_k45_C387332
SOAP_k45_C404426
SOAP_k45_C407728
SOAP_k45_C408374
SOAP_k45_C411636
SOAP_k45_C414422
SOAP_k45_C423184
SOAP_k45_C73054
SOAP_k45_C78674
SOAP_k45_C97662
SOAP_k45_scaffold10696
SOAP_k45_scaffold17821
SOAP_k45_scaffold17827
SOAP_k45_scaffold1949
SOAP_k45_scaffold25628
SOAP_k45_scaffold28655
SOAP_k45_scaffold29388
SOAP_k45_scaffold30567
SOAP_k45_scaffold31874
SOAP_k45_scaffold32098
SOAP_k45_scaffold33860
SOAP_k45_scaffold34343
SOAP_k45_scaffold34704
SOAP_k45_scaffold36997
SOAP_k45_scaffold37114
SOAP_k45_scaffold37364
SOAP_k45_scaffold3785
SOAP_k45_scaffold38073
SOAP_k45_scaffold7972
SOAP_k45_scaffold879
SOAP_k45_scaffold8988
SOAP_k55_C104699
SOAP_k55_C107101
SOAP_k55_C120899
SOAP_k55_C123835
SOAP_k55_C134483
SOAP_k55_C139861
SOAP_k55_C149399
SOAP_k55_C158897
SOAP_k55_C185327
SOAP_k55_C194965
SOAP_k55_C216381
SOAP_k55_C261871
SOAP_k55_C263409
SOAP_k55_C273461
SOAP_k55_C276083
SOAP_k55_C276267
SOAP_k55_C276891
SOAP_k55_C278959
SOAP_k55_C283275
SOAP_k55_C284137
SOAP_k55_C288423
SOAP_k55_C291197
SOAP_k55_C41889
SOAP_k55_C47847
SOAP_k55_C48311
SOAP_k55_C49077
SOAP_k55_C49355
SOAP_k55_C50621
SOAP_k55_C53847
SOAP_k55_C55665
SOAP_k55_C65403
SOAP_k55_C69515
SOAP_k55_C79845
SOAP_k55_C83359
SOAP_k55_C90719
SOAP_k55_C96457
SOAP_k55_scaffold10009
SOAP_k55_scaffold10383
SOAP_k55_scaffold12826
SOAP_k55_scaffold13135
SOAP_k55_scaffold14012
SOAP_k55_scaffold14662
SOAP_k55_scaffold15325
SOAP_k55_scaffold15632
SOAP_k55_scaffold15679
SOAP_k55_scaffold1590
SOAP_k55_scaffold16519
SOAP_k55_scaffold18161
SOAP_k55_scaffold1992
SOAP_k55_scaffold20495
SOAP_k55_scaffold23346
SOAP_k55_scaffold23827
SOAP_k55_scaffold24602
SOAP_k55_scaffold24753
SOAP_k55_scaffold25074
SOAP_k55_scaffold25753
SOAP_k55_scaffold25855
SOAP_k55_scaffold25944
SOAP_k55_scaffold26186
SOAP_k55_scaffold26508
SOAP_k55_scaffold26570
SOAP_k55_scaffold2663
SOAP_k55_scaffold27814
SOAP_k55_scaffold27941
SOAP_k55_scaffold29486
SOAP_k55_scaffold5096
SOAP_k55_scaffold5588
SOAP_k55_scaffold691
SOAP_k55_scaffold698
SOAP_k55_scaffold8615
SOAP_k55_scaffold8796
SOAP_k55_scaffold902
SOAP_k55_scaffold951
TransAb_k35_J123621
TransAb_k35_J124693
TransAb_k35_J125926
TransAb_k35_J126444
TransAb_k35_R123398
TransAb_k35_R123592
TransAb_k35_R123775
TransAb_k35_R124245
TransAb_k35_R124834
TransAb_k35_R124897
TransAb_k35_R125002
TransAb_k35_R125074
TransAb_k35_R125377
TransAb_k35_R125689
TransAb_k35_R125715
TransAb_k35_R125842
TransAb_k35_R126041
TransAb_k35_R126108
TransAb_k35_R126354
TransAb_k35_R126792
TransAb_k35_R126818
TransAb_k35_R127285
TransAb_k35_R127312
TransAb_k35_R127754
TransAb_k35_R127773
TransAb_k35_R128209
TransAb_k35_R128238
TransAb_k35_R130809
TransAb_k35_R131344
TransAb_k35_R131957
TransAb_k35_R132733
TransAb_k35_R132744
TransAb_k35_R133264
TransAb_k35_R133767
TransAb_k35_R134531
TransAb_k35_R134776
TransAb_k35_R134934
TransAb_k35_R136781
TransAb_k35_R137629
TransAb_k35_R137848
TransAb_k35_R139394
TransAb_k35_R139641
TransAb_k35_R140069
TransAb_k35_R140611
TransAb_k35_R141497
TransAb_k35_R143199
TransAb_k35_R147312
TransAb_k35_R147614
TransAb_k35_R148886
TransAb_k35_R149046
TransAb_k35_R149123
TransAb_k35_R149298
TransAb_k35_S104500
TransAb_k35_S104644
TransAb_k35_S110694
TransAb_k35_S114096
TransAb_k35_S114445
TransAb_k35_S115184
TransAb_k35_S11570
TransAb_k35_S117271
TransAb_k35_S118770
TransAb_k35_S118944
TransAb_k35_S12358
TransAb_k35_S123760
TransAb_k35_S12880
TransAb_k35_S130834
TransAb_k35_S142628
TransAb_k35_S14358
TransAb_k35_S143773
TransAb_k35_S144787
TransAb_k35_S15197
TransAb_k35_S18556
TransAb_k35_S21181
TransAb_k35_S28147
TransAb_k35_S48132
TransAb_k35_S50539
TransAb_k35_S53685
TransAb_k35_S55030
TransAb_k35_S56278
TransAb_k35_S62753
TransAb_k35_S6293
TransAb_k35_S7274
TransAb_k35_S72971
TransAb_k35_S82166
TransAb_k35_S83233
TransAb_k35_S89456
TransAb_k35_S90414
TransAb_k35_S91819
TransAb_k35_S91978
TransAb_k35_S92708
TransAb_k35_S92839
TransAb_k35_S93593
TransAb_k35_S95820
TransAb_k35_S97621
TransAb_k35_S99764
TransAb_k35_TransAb_k35_J31829
TransAb_k35_TransAb_k35_R31764
TransAb_k35_TransAb_k35_R31782
TransAb_k35_TransAb_k35_R31957
TransAb_k35_TransAb_k35_R31996
TransAb_k35_TransAb_k35_R32107
TransAb_k35_TransAb_k35_R32131
TransAb_k35_TransAb_k35_R32169
TransAb_k35_TransAb_k35_R32203
TransAb_k35_TransAb_k35_R32242
TransAb_k35_TransAb_k35_R32459
TransAb_k35_TransAb_k35_R32507
TransAb_k35_TransAb_k35_R32583
TransAb_k35_TransAb_k35_R32643
TransAb_k35_TransAb_k35_R32676
TransAb_k35_TransAb_k35_R32837
TransAb_k35_TransAb_k35_R33036
TransAb_k35_TransAb_k35_R33046
TransAb_k35_TransAb_k35_R33184
TransAb_k35_TransAb_k35_R33355
TransAb_k35_TransAb_k35_R33465
TransAb_k35_TransAb_k35_R33491
TransAb_k35_TransAb_k35_R33515
TransAb_k35_TransAb_k35_R35500
TransAb_k35_TransAb_k35_S10019
TransAb_k35_TransAb_k35_S11189
TransAb_k35_TransAb_k35_S12281
TransAb_k35_TransAb_k35_S14123
TransAb_k35_TransAb_k35_S15254
TransAb_k35_TransAb_k35_S15555
TransAb_k35_TransAb_k35_S16560
TransAb_k35_TransAb_k35_S17255
TransAb_k35_TransAb_k35_S17590
TransAb_k35_TransAb_k35_S17813
TransAb_k35_TransAb_k35_S19181
TransAb_k35_TransAb_k35_S19381
TransAb_k35_TransAb_k35_S19741
TransAb_k35_TransAb_k35_S19965
TransAb_k35_TransAb_k35_S21917
TransAb_k35_TransAb_k35_S2280
TransAb_k35_TransAb_k35_S24157
TransAb_k35_TransAb_k35_S25126
TransAb_k35_TransAb_k35_S25451
TransAb_k35_TransAb_k35_S27864
TransAb_k35_TransAb_k35_S28329
TransAb_k35_TransAb_k35_S29081
TransAb_k35_TransAb_k35_S29601
TransAb_k35_TransAb_k35_S29961
TransAb_k35_TransAb_k35_S31354
TransAb_k35_TransAb_k35_S31521
TransAb_k35_TransAb_k35_S3436
TransAb_k35_TransAb_k35_S5892
TransAb_k35_TransAb_k35_S8651
TransAb_k35_TransAb_k35_S9025
TransAb_k35_TransAb_k35_S9505
TransAb_k45_J87151
TransAb_k45_R86833
TransAb_k45_R87595
TransAb_k45_R87629
TransAb_k45_R88019
TransAb_k45_R90280
TransAb_k45_R90465
TransAb_k45_R90470
TransAb_k45_R90833
TransAb_k45_R97766
TransAb_k45_S10475
TransAb_k45_S1299
TransAb_k45_S1549
TransAb_k45_S15544
TransAb_k45_S15957
TransAb_k45_S16514
TransAb_k45_S17806
TransAb_k45_S2174
TransAb_k45_S22517
TransAb_k45_S24403
TransAb_k45_S25740
TransAb_k45_S28837
TransAb_k45_S29664
TransAb_k45_S29771
TransAb_k45_S32331
TransAb_k45_S32809
TransAb_k45_S32946
TransAb_k45_S34327
TransAb_k45_S3444
TransAb_k45_S3499
TransAb_k45_S35831
TransAb_k45_S36409
TransAb_k45_S37188
TransAb_k45_S44042
TransAb_k45_S46558
TransAb_k45_S54498
TransAb_k45_S55304
TransAb_k45_S55407
TransAb_k45_S56604
TransAb_k45_S57839
TransAb_k45_S64666
TransAb_k45_S65815
TransAb_k45_S66325
TransAb_k45_S69205
TransAb_k45_S7129
TransAb_k45_S72462
TransAb_k45_S75278
TransAb_k45_S76715
TransAb_k45_S77309
TransAb_k45_S77334
TransAb_k45_S77744
TransAb_k45_S77840
TransAb_k45_S79497
TransAb_k45_S80108
TransAb_k45_S80442
TransAb_k45_S82771
TransAb_k45_S83688
TransAb_k45_S83803
TransAb_k45_S872
TransAb_k45_TransAb_k45_R19652
TransAb_k45_TransAb_k45_S10068
TransAb_k45_TransAb_k45_S13838
TransAb_k45_TransAb_k45_S14012
TransAb_k45_TransAb_k45_S14659
TransAb_k45_TransAb_k45_S15497
TransAb_k45_TransAb_k45_S17865
TransAb_k45_TransAb_k45_S18498
TransAb_k45_TransAb_k45_S18524
TransAb_k45_TransAb_k45_S1904
TransAb_k45_TransAb_k45_S19100
TransAb_k45_TransAb_k45_S3434
TransAb_k45_TransAb_k45_S4684
TransAb_k45_TransAb_k45_S486
TransAb_k45_TransAb_k45_S6189
TransAb_k45_TransAb_k45_S6788
TransAb_k45_TransAb_k45_S912
TransAb_k55_S1152
TransAb_k55_S12352
TransAb_k55_S16657
TransAb_k55_S17386
TransAb_k55_S20777
TransAb_k55_S21490
TransAb_k55_S2253
TransAb_k55_S22591
TransAb_k55_S23171
TransAb_k55_S24313
TransAb_k55_S27110
TransAb_k55_S27388
TransAb_k55_S28575
TransAb_k55_S30334
TransAb_k55_S3646
TransAb_k55_S3732
TransAb_k55_S4358
TransAb_k55_S4757
TransAb_k55_S6702
TransAb_k55_S7075
TransAb_k55_S8286
TransAb_k55_S832
TransAb_k55_S8994
TransAb_k55_TransAb_k55_S1685
TransAb_k55_TransAb_k55_S188
TransAb_k55_TransAb_k55_S1966
TransAb_k55_TransAb_k55_S2970
TransAb_k55_TransAb_k55_S3445
TransAb_k55_TransAb_k55_S4688
TransAb_k55_TransAb_k55_S4880
TransAb_k55_TransAb_k55_S5478
TransAb_k55_TransAb_k55_S5740
TransAb_k55_TransAb_k55_S5839
TransAb_k55_TransAb_k55_S768
TRINITY_DN23101_c0_g1_i2
TRINITY_DN24146_c0_g1_i1
TRINITY_DN24528_c0_g1_i2
TRINITY_DN24617_c0_g1_i5
TRINITY_DN25381_c0_g1_i1
TRINITY_DN25608_c0_g1_i2
TRINITY_DN25980_c0_g1_i2
TRINITY_DN25987_c0_g3_i2
TRINITY_DN26048_c0_g1_i5
TRINITY_DN26097_c0_g1_i5
TRINITY_DN26225_c0_g1_i3
TRINITY_DN26234_c0_g11_i1
TRINITY_DN26236_c2_g1_i4
TRINITY_DN26313_c1_g1_i12
TRINITY_DN26592_c1_g1_i2
TRINITY_DN26622_c8_g1_i6
TRINITY_DN26748_c0_g1_i2
TRINITY_DN26867_c1_g1_i4
TRINITY_DN26876_c2_g1_i1
TRINITY_DN26928_c2_g6_i1
TRINITY_DN26965_c1_g2_i6
TRINITY_DN27036_c0_g1_i4
TRINITY_DN27055_c2_g1_i17
TRINITY_DN27071_c2_g1_i1
TRINITY_DN27140_c2_g1_i8
TRINITY_DN27162_c1_g1_i1
TRINITY_DN27497_c3_g3_i7
TRINITY_DN27516_c3_g1_i7
TRINITY_DN27524_c2_g1_i4
TRINITY_DN27557_c0_g1_i1
TRINITY_DN27845_c0_g1_i2
TRINITY_DN27916_c3_g1_i9
TRINITY_DN28026_c1_g1_i3
TRINITY_DN28042_c4_g2_i5
TRINITY_DN28068_c2_g1_i10
TRINITY_DN28079_c5_g1_i1
TRINITY_DN28090_c3_g1_i10
TRINITY_DN28145_c1_g5_i3
TRINITY_DN28383_c4_g1_i5
TRINITY_DN28455_c2_g1_i3
TRINITY_DN28682_c0_g1_i2
TRINITY_DN28797_c1_g3_i1
TRINITY_DN28890_c0_g1_i2
TRINITY_DN29025_c4_g2_i8
TRINITY_DN29215_c5_g4_i4
TRINITY_DN29219_c3_g1_i2
TRINITY_DN29287_c1_g2_i3
TRINITY_DN29331_c1_g1_i2
TRINITY_DN29335_c1_g1_i10
TRINITY_DN29437_c0_g1_i10
TRINITY_DN29501_c4_g1_i4
TRINITY_DN29634_c3_g1_i4
TRINITY_DN29679_c0_g1_i4
TRINITY_DN29723_c2_g2_i23
TRINITY_DN29804_c1_g2_i2
TRINITY_DN29822_c0_g1_i6
TRINITY_DN29880_c4_g1_i6
TRINITY_DN29949_c3_g1_i1
TRINITY_DN30059_c0_g1_i6
TRINITY_DN30095_c0_g1_i7
TRINITY_DN30128_c4_g1_i4
TRINITY_DN30248_c0_g1_i4
TRINITY_DN30287_c1_g5_i1
TRINITY_DN30320_c2_g1_i8
TRINITY_DN30355_c4_g2_i1
TRINITY_DN30439_c2_g1_i1
TRINITY_DN30513_c5_g2_i1
TRINITY_DN30612_c0_g1_i5
TRINITY_DN30647_c4_g1_i20
TRINITY_DN30699_c0_g1_i1
TRINITY_DN30702_c4_g1_i11
TRINITY_DN30748_c0_g1_i6
TRINITY_DN30768_c3_g1_i10
TRINITY_DN30803_c0_g1_i8
TRINITY_DN30852_c2_g2_i1
TRINITY_DN30954_c1_g3_i1
TRINITY_DN30968_c1_g6_i2
TRINITY_DN31010_c4_g3_i3
TRINITY_DN31058_c3_g2_i1
TRINITY_DN31093_c2_g2_i18
TRINITY_DN31241_c3_g1_i2
TRINITY_DN31283_c5_g1_i5
TRINITY_DN31316_c1_g1_i6
TRINITY_DN31412_c3_g2_i26
TRINITY_DN31459_c4_g1_i15
TRINITY_DN31564_c1_g4_i3
TRINITY_DN31782_c3_g1_i3
TRINITY_DN31836_c0_g1_i2
TRINITY_DN31908_c0_g1_i4
TRINITY_DN31923_c2_g2_i1
TRINITY_DN31953_c1_g1_i3
TRINITY_DN31964_c2_g1_i3
TRINITY_DN32023_c4_g6_i1
TRINITY_DN32044_c2_g1_i3
TRINITY_DN32073_c5_g1_i6
TRINITY_DN40723_c0_g1_i1
TRINITY_DN42981_c0_g1_i2
Velvet_k35_Locus_10193_Transcript_13_Confidence_0.667_Length_3837
Velvet_k35_Locus_10632_Transcript_23_Confidence_0.750_Length_865
Velvet_k35_Locus_13233_Transcript_66_Confidence_0.727_Length_2131
Velvet_k35_Locus_14045_Transcript_110_Confidence_0.435_Length_1133
Velvet_k35_Locus_14045_Transcript_710_Confidence_0.391_Length_1338
Velvet_k35_Locus_1813_Transcript_25_Confidence_0.667_Length_2869
Velvet_k35_Locus_2202_Transcript_46_Confidence_0.533_Length_880
Velvet_k35_Locus_24418_Transcript_23_Confidence_0.714_Length_2505
Velvet_k35_Locus_26974_Transcript_26_Confidence_0.550_Length_1342
Velvet_k35_Locus_3351_Transcript_910_Confidence_0.727_Length_3884
Velvet_k35_Locus_36069_Transcript_57_Confidence_0.375_Length_2074
Velvet_k35_Locus_36082_Transcript_12_Confidence_0.667_Length_828
Velvet_k35_Locus_3657_Transcript_67_Confidence_0.500_Length_3128
Velvet_k35_Locus_38488_Transcript_44_Confidence_0.625_Length_303
Velvet_k35_Locus_3872_Transcript_45_Confidence_0.467_Length_3683
Velvet_k35_Locus_38911_Transcript_13_Confidence_0.500_Length_246
Velvet_k35_Locus_39620_Transcript_11_Confidence_1.000_Length_381
Velvet_k35_Locus_3981_Transcript_1011_Confidence_0.576_Length_3885
Velvet_k35_Locus_402_Transcript_910_Confidence_0.587_Length_6837
Velvet_k35_Locus_42104_Transcript_11_Confidence_1.000_Length_192
Velvet_k35_Locus_42405_Transcript_13_Confidence_0.714_Length_1632
Velvet_k35_Locus_42436_Transcript_16_Confidence_0.364_Length_3254
Velvet_k35_Locus_462_Transcript_511_Confidence_0.206_Length_7257
Velvet_k35_Locus_5217_Transcript_210_Confidence_0.522_Length_4024
Velvet_k35_Locus_60285_Transcript_12_Confidence_0.889_Length_509
Velvet_k35_Locus_61384_Transcript_11_Confidence_1.000_Length_202
Velvet_k35_Locus_6142_Transcript_1011_Confidence_0.588_Length_3438
Velvet_k35_Locus_6252_Transcript_48_Confidence_0.526_Length_4107
Velvet_k35_Locus_68080_Transcript_11_Confidence_1.000_Length_155
Velvet_k35_Locus_74544_Transcript_27_Confidence_0.529_Length_2752
Velvet_k35_Locus_7697_Transcript_24_Confidence_0.667_Length_977
Velvet_k35_Locus_8453_Transcript_33_Confidence_0.714_Length_1995
Velvet_k35_Locus_8665_Transcript_47_Confidence_0.625_Length_2323
Velvet_k45_Locus_101255_Transcript_11_Confidence_1.000_Length_197
Velvet_k45_Locus_102615_Transcript_11_Confidence_1.000_Length_198
Velvet_k45_Locus_10474_Transcript_66_Confidence_0.583_Length_2573
Velvet_k45_Locus_11394_Transcript_15_Confidence_0.636_Length_4588
Velvet_k45_Locus_12102_Transcript_13_Confidence_0.750_Length_2401
Velvet_k45_Locus_1492_Transcript_28_Confidence_0.667_Length_7064
Velvet_k45_Locus_16163_Transcript_11_Confidence_1.000_Length_383
Velvet_k45_Locus_16291_Transcript_14_Confidence_0.583_Length_2245
Velvet_k45_Locus_20481_Transcript_11_Confidence_1.000_Length_5667
Velvet_k45_Locus_23833_Transcript_13_Confidence_0.667_Length_1590
Velvet_k45_Locus_25279_Transcript_13_Confidence_0.600_Length_422
Velvet_k45_Locus_27294_Transcript_34_Confidence_0.333_Length_415
Velvet_k45_Locus_28079_Transcript_33_Confidence_0.833_Length_4021
Velvet_k45_Locus_3547_Transcript_13_Confidence_0.667_Length_2595
Velvet_k45_Locus_3727_Transcript_11_Confidence_1.000_Length_3101
Velvet_k45_Locus_42712_Transcript_12_Confidence_0.667_Length_738
Velvet_k45_Locus_43517_Transcript_12_Confidence_0.667_Length_1771
Velvet_k45_Locus_44189_Transcript_11_Confidence_1.000_Length_899
Velvet_k45_Locus_48009_Transcript_12_Confidence_0.750_Length_319
Velvet_k45_Locus_57318_Transcript_11_Confidence_1.000_Length_1666
Velvet_k45_Locus_58068_Transcript_11_Confidence_1.000_Length_210
Velvet_k45_Locus_59927_Transcript_11_Confidence_1.000_Length_370
Velvet_k45_Locus_61304_Transcript_11_Confidence_1.000_Length_193
Velvet_k45_Locus_62532_Transcript_11_Confidence_1.000_Length_187
Velvet_k45_Locus_64377_Transcript_11_Confidence_1.000_Length_160
Velvet_k45_Locus_67263_Transcript_14_Confidence_0.556_Length_2503
Velvet_k45_Locus_70886_Transcript_11_Confidence_1.000_Length_357
Velvet_k45_Locus_71_Transcript_13_Confidence_0.714_Length_1817
Velvet_k45_Locus_76141_Transcript_11_Confidence_1.000_Length_526
Velvet_k45_Locus_78171_Transcript_11_Confidence_1.000_Length_147
Velvet_k45_Locus_84935_Transcript_11_Confidence_1.000_Length_213
Velvet_k45_Locus_86753_Transcript_11_Confidence_1.000_Length_152
Velvet_k45_Locus_93187_Transcript_11_Confidence_1.000_Length_387
Velvet_k45_Locus_94854_Transcript_25_Confidence_0.588_Length_399
Velvet_k55_Locus_11643_Transcript_11_Confidence_1.000_Length_197
Velvet_k55_Locus_12727_Transcript_11_Confidence_1.000_Length_437
Velvet_k55_Locus_14247_Transcript_11_Confidence_1.000_Length_513
Velvet_k55_Locus_15100_Transcript_11_Confidence_1.000_Length_284
Velvet_k55_Locus_15535_Transcript_12_Confidence_0.667_Length_1035
Velvet_k55_Locus_15663_Transcript_11_Confidence_1.000_Length_191
Velvet_k55_Locus_16664_Transcript_11_Confidence_1.000_Length_240
Velvet_k55_Locus_19561_Transcript_11_Confidence_1.000_Length_325
Velvet_k55_Locus_21545_Transcript_11_Confidence_1.000_Length_744
Velvet_k55_Locus_22986_Transcript_23_Confidence_0.667_Length_2371
Velvet_k55_Locus_2306_Transcript_55_Confidence_0.600_Length_3501
Velvet_k55_Locus_23361_Transcript_11_Confidence_1.000_Length_593
Velvet_k55_Locus_23422_Transcript_22_Confidence_0.833_Length_2500
Velvet_k55_Locus_25823_Transcript_11_Confidence_1.000_Length_583
Velvet_k55_Locus_26823_Transcript_11_Confidence_1.000_Length_1817
Velvet_k55_Locus_2881_Transcript_15_Confidence_0.571_Length_2888
Velvet_k55_Locus_29496_Transcript_14_Confidence_0.600_Length_964
Velvet_k55_Locus_296_Transcript_55_Confidence_0.571_Length_4834
Velvet_k55_Locus_30647_Transcript_15_Confidence_0.385_Length_1331
Velvet_k55_Locus_30664_Transcript_11_Confidence_1.000_Length_2162
Velvet_k55_Locus_32583_Transcript_11_Confidence_1.000_Length_347
Velvet_k55_Locus_33754_Transcript_11_Confidence_1.000_Length_222
Velvet_k55_Locus_3418_Transcript_11_Confidence_1.000_Length_314
Velvet_k55_Locus_3567_Transcript_34_Confidence_0.625_Length_3118
Velvet_k55_Locus_36232_Transcript_15_Confidence_0.692_Length_3382
Velvet_k55_Locus_37075_Transcript_33_Confidence_0.750_Length_2228
Velvet_k55_Locus_3895_Transcript_38_Confidence_0.632_Length_2804
Velvet_k55_Locus_38979_Transcript_33_Confidence_0.500_Length_1766
Velvet_k55_Locus_40896_Transcript_22_Confidence_0.667_Length_699
Velvet_k55_Locus_4147_Transcript_33_Confidence_0.600_Length_4301
Velvet_k55_Locus_42223_Transcript_11_Confidence_1.000_Length_2378
Velvet_k55_Locus_42958_Transcript_11_Confidence_1.000_Length_332
Velvet_k55_Locus_43318_Transcript_11_Confidence_1.000_Length_299
Velvet_k55_Locus_43839_Transcript_11_Confidence_1.000_Length_858
Velvet_k55_Locus_4598_Transcript_33_Confidence_0.750_Length_3893
Velvet_k55_Locus_47143_Transcript_11_Confidence_1.000_Length_191
Velvet_k55_Locus_48280_Transcript_11_Confidence_1.000_Length_254
Velvet_k55_Locus_486_Transcript_33_Confidence_0.833_Length_2740
Velvet_k55_Locus_48720_Transcript_11_Confidence_1.000_Length_224
Velvet_k55_Locus_49201_Transcript_11_Confidence_1.000_Length_2450
Velvet_k55_Locus_54767_Transcript_11_Confidence_1.000_Length_2212
Velvet_k55_Locus_55840_Transcript_11_Confidence_1.000_Length_279
Velvet_k55_Locus_56677_Transcript_11_Confidence_1.000_Length_213
Velvet_k55_Locus_57708_Transcript_11_Confidence_1.000_Length_197
Velvet_k55_Locus_58834_Transcript_11_Confidence_1.000_Length_606
Velvet_k55_Locus_59254_Transcript_12_Confidence_0.667_Length_429
Velvet_k55_Locus_59268_Transcript_13_Confidence_0.667_Length_2287
Velvet_k55_Locus_59662_Transcript_11_Confidence_1.000_Length_165
Velvet_k55_Locus_60169_Transcript_11_Confidence_1.000_Length_1667
Velvet_k55_Locus_62483_Transcript_11_Confidence_1.000_Length_537
Velvet_k55_Locus_62835_Transcript_11_Confidence_1.000_Length_352
Velvet_k55_Locus_6324_Transcript_13_Confidence_0.714_Length_2994
Velvet_k55_Locus_63478_Transcript_11_Confidence_1.000_Length_181
Velvet_k55_Locus_65810_Transcript_11_Confidence_1.000_Length_175
Velvet_k55_Locus_6589_Transcript_11_Confidence_1.000_Length_2320
Velvet_k55_Locus_66123_Transcript_11_Confidence_1.000_Length_167
Velvet_k55_Locus_6687_Transcript_11_Confidence_1.000_Length_2792
Velvet_k55_Locus_67410_Transcript_11_Confidence_1.000_Length_181
Velvet_k55_Locus_69082_Transcript_11_Confidence_1.000_Length_356
Velvet_k55_Locus_69917_Transcript_11_Confidence_1.000_Length_165
Velvet_k55_Locus_71901_Transcript_33_Confidence_0.600_Length_807
Velvet_k55_Locus_7339_Transcript_22_Confidence_0.800_Length_3498
Velvet_k55_Locus_73543_Transcript_11_Confidence_1.000_Length_1394
Velvet_k55_Locus_7510_Transcript_14_Confidence_0.625_Length_1952
Velvet_k55_Locus_77251_Transcript_11_Confidence_1.000_Length_183
Velvet_k55_Locus_79028_Transcript_11_Confidence_1.000_Length_180
Velvet_k55_Locus_815_Transcript_11_Confidence_1.000_Length_1061
Velvet_k55_Locus_81778_Transcript_11_Confidence_1.000_Length_169
Velvet_k55_Locus_86087_Transcript_11_Confidence_1.000_Length_168
Velvet_k55_Locus_86938_Transcript_44_Confidence_0.700_Length_2290
Velvet_k55_Locus_90009_Transcript_11_Confidence_1.000_Length_358
Velvet_k55_Locus_90898_Transcript_13_Confidence_0.400_Length_342
Velvet_k55_Locus_9298_Transcript_16_Confidence_0.308_Length_1738
Velvet_k55_Locus_93293_Transcript_11_Confidence_1.000_Length_166
Velvet_k55_Locus_93922_Transcript_11_Confidence_1.000_Length_169
Velvet_k55_Locus_93977_Transcript_11_Confidence_1.000_Length_172
Velvet_k55_Locus_94721_Transcript_11_Confidence_1.000_Length_197
Velvet_k55_Locus_95586_Transcript_11_Confidence_1.000_Length_167
Velvet_k55_Locus_9755_Transcript_25_Confidence_0.462_Length_1720

## Sheet: SC_heat
SOAP_k35_C287499
SOAP_k35_C369753
SOAP_k35_C411361
SOAP_k35_C414685
SOAP_k35_C488025
SOAP_k35_C518779
SOAP_k35_C542563
SOAP_k35_C553117
SOAP_k35_C557075
SOAP_k35_C560869
SOAP_k35_scaffold13798
SOAP_k35_scaffold16428
SOAP_k35_scaffold16669
SOAP_k35_scaffold17242
SOAP_k35_scaffold22687
SOAP_k35_scaffold28665
SOAP_k35_scaffold30405
SOAP_k35_scaffold32564
SOAP_k35_scaffold37708
SOAP_k35_scaffold3858
SOAP_k35_scaffold38824
SOAP_k35_scaffold6820
SOAP_k35_scaffold800
SOAP_k45_C212152
SOAP_k45_C226534
SOAP_k45_C278398
SOAP_k45_C340971
SOAP_k45_C350497
SOAP_k45_C419452
SOAP_k45_scaffold14646
SOAP_k45_scaffold16921
SOAP_k45_scaffold18284
SOAP_k45_scaffold23341
SOAP_k45_scaffold24
SOAP_k45_scaffold29718
SOAP_k45_scaffold35895
SOAP_k45_scaffold37076
SOAP_k45_scaffold9211
SOAP_k55_C194965
SOAP_k55_C216381
SOAP_k55_C228005
SOAP_k55_C236593
SOAP_k55_C265539
SOAP_k55_C269505
SOAP_k55_C269759
SOAP_k55_C270167
SOAP_k55_C276357
SOAP_k55_C278859
SOAP_k55_C282609
SOAP_k55_C41889
SOAP_k55_C81959
SOAP_k55_scaffold11890
SOAP_k55_scaffold16140
SOAP_k55_scaffold18629
SOAP_k55_scaffold23006
SOAP_k55_scaffold25336
SOAP_k55_scaffold25855
SOAP_k55_scaffold29575
SOAP_k55_scaffold30204
SOAP_k55_scaffold30736
TransAb_k35_J127804
TransAb_k35_R122938
TransAb_k35_R123451
TransAb_k35_R123592
TransAb_k35_R123731
TransAb_k35_R124897
TransAb_k35_R125920
TransAb_k35_R125948
TransAb_k35_R126354
TransAb_k35_R126832
TransAb_k35_R127586
TransAb_k35_R129881
TransAb_k35_R131412
TransAb_k35_R131811
TransAb_k35_R133264
TransAb_k35_R134649
TransAb_k35_R136589
TransAb_k35_R139513
TransAb_k35_R149298
TransAb_k35_S101886
TransAb_k35_S111078
TransAb_k35_S112380
TransAb_k35_S112774
TransAb_k35_S138932
TransAb_k35_S16088
TransAb_k35_S28064
TransAb_k35_S28147
TransAb_k35_S29615
TransAb_k35_S3140
TransAb_k35_S31742
TransAb_k35_S41745
TransAb_k35_S6370
TransAb_k35_S63748
TransAb_k35_S65855
TransAb_k35_S74470
TransAb_k35_S79320
TransAb_k35_S86851
TransAb_k35_S94974
TransAb_k35_S95820
TransAb_k35_TransAb_k35_R31666
TransAb_k35_TransAb_k35_R31669
TransAb_k35_TransAb_k35_R31715
TransAb_k35_TransAb_k35_R31963
TransAb_k35_TransAb_k35_R31975
TransAb_k35_TransAb_k35_R32156
TransAb_k35_TransAb_k35_R32943
TransAb_k35_TransAb_k35_R35068
TransAb_k35_TransAb_k35_S11387
TransAb_k35_TransAb_k35_S14884
TransAb_k35_TransAb_k35_S15555
TransAb_k35_TransAb_k35_S16785
TransAb_k35_TransAb_k35_S19064
TransAb_k35_TransAb_k35_S21081
TransAb_k35_TransAb_k35_S2176
TransAb_k35_TransAb_k35_S22105
TransAb_k35_TransAb_k35_S2280
TransAb_k35_TransAb_k35_S23375
TransAb_k35_TransAb_k35_S25719
TransAb_k35_TransAb_k35_S27322
TransAb_k35_TransAb_k35_S2789
TransAb_k35_TransAb_k35_S27938
TransAb_k35_TransAb_k35_S32837
TransAb_k35_TransAb_k35_S34333
TransAb_k35_TransAb_k35_S3564
TransAb_k35_TransAb_k35_S5307
TransAb_k35_TransAb_k35_S5892
TransAb_k35_TransAb_k35_S6311
TransAb_k45_R86247
TransAb_k45_R87815
TransAb_k45_R90470
TransAb_k45_R99245
TransAb_k45_S14786
TransAb_k45_S15676
TransAb_k45_S15945
TransAb_k45_S27600
TransAb_k45_S28359
TransAb_k45_S30419
TransAb_k45_S34615
TransAb_k45_S3499
TransAb_k45_S35439
TransAb_k45_S35831
TransAb_k45_S37309
TransAb_k45_S44906
TransAb_k45_S53510
TransAb_k45_S5787
TransAb_k45_S60529
TransAb_k45_S61094
TransAb_k45_S62238
TransAb_k45_S65232
TransAb_k45_S67534
TransAb_k45_S75099
TransAb_k45_S86183
TransAb_k45_S97306
TransAb_k45_S98455
TransAb_k45_TransAb_k45_R19852
TransAb_k45_TransAb_k45_R20994
TransAb_k45_TransAb_k45_R21410
TransAb_k45_TransAb_k45_S12639
TransAb_k45_TransAb_k45_S16934
TransAb_k45_TransAb_k45_S19546
TransAb_k45_TransAb_k45_S2795
TransAb_k45_TransAb_k45_S6660
TransAb_k45_TransAb_k45_S7376
TransAb_k55_S10534
TransAb_k55_S14855
TransAb_k55_S15448
TransAb_k55_S16524
TransAb_k55_S19325
TransAb_k55_S19604
TransAb_k55_S2253
TransAb_k55_S22810
TransAb_k55_S23529
TransAb_k55_S28575
TransAb_k55_S29305
TransAb_k55_S29698
TransAb_k55_S30837
TransAb_k55_S4358
TransAb_k55_S978
TransAb_k55_TransAb_k55_S3827
TransAb_k55_TransAb_k55_S5478
TransAb_k55_TransAb_k55_S5760
TransAb_k55_TransAb_k55_S921
TRINITY_DN17942_c0_g1_i2
TRINITY_DN25657_c0_g1_i1
TRINITY_DN26174_c4_g1_i5
TRINITY_DN26236_c2_g1_i4
TRINITY_DN26258_c0_g2_i2
TRINITY_DN26574_c6_g1_i16
TRINITY_DN26748_c0_g1_i2
TRINITY_DN27118_c0_g1_i24
TRINITY_DN27118_c0_g1_i6
TRINITY_DN27140_c2_g1_i8
TRINITY_DN27181_c5_g1_i2
TRINITY_DN27204_c2_g2_i4
TRINITY_DN27228_c0_g1_i1
TRINITY_DN27351_c6_g2_i4
TRINITY_DN27564_c1_g2_i1
TRINITY_DN27697_c1_g1_i5
TRINITY_DN27860_c3_g2_i13
TRINITY_DN27879_c0_g1_i6
TRINITY_DN27946_c3_g2_i2
TRINITY_DN28213_c3_g2_i1
TRINITY_DN28314_c1_g1_i14
TRINITY_DN28420_c6_g1_i3
TRINITY_DN28428_c0_g1_i12
TRINITY_DN28428_c0_g1_i15
TRINITY_DN28825_c7_g2_i2
TRINITY_DN28886_c2_g2_i5
TRINITY_DN29035_c0_g1_i5
TRINITY_DN29131_c4_g1_i2
TRINITY_DN29920_c1_g2_i7
TRINITY_DN30069_c2_g2_i2
TRINITY_DN30105_c1_g1_i1
TRINITY_DN30109_c4_g2_i2
TRINITY_DN30332_c2_g1_i4
TRINITY_DN30439_c2_g1_i1
TRINITY_DN30495_c2_g2_i1
TRINITY_DN30613_c6_g1_i3
TRINITY_DN30775_c2_g1_i15
TRINITY_DN30777_c3_g2_i9
TRINITY_DN30919_c0_g1_i22
TRINITY_DN30954_c1_g3_i1
TRINITY_DN31498_c1_g1_i5
TRINITY_DN31591_c4_g2_i3
TRINITY_DN31618_c2_g1_i15
TRINITY_DN31665_c1_g2_i2
TRINITY_DN31686_c6_g1_i1
TRINITY_DN31865_c3_g1_i4
TRINITY_DN31908_c0_g1_i4
TRINITY_DN31929_c2_g1_i7
TRINITY_DN31947_c2_g1_i2
TRINITY_DN32023_c4_g6_i1
Velvet_k35_Locus_10750_Transcript_48_Confidence_0.167_Length_414
Velvet_k35_Locus_11421_Transcript_611_Confidence_0.489_Length_3762
Velvet_k35_Locus_11680_Transcript_13_Confidence_0.500_Length_782
Velvet_k35_Locus_1315_Transcript_310_Confidence_0.588_Length_5999
Velvet_k35_Locus_16762_Transcript_914_Confidence_0.583_Length_13096
Velvet_k35_Locus_18180_Transcript_14_Confidence_0.700_Length_1035
Velvet_k35_Locus_30741_Transcript_14_Confidence_0.667_Length_3109
Velvet_k35_Locus_36239_Transcript_22_Confidence_0.667_Length_224
Velvet_k35_Locus_3657_Transcript_67_Confidence_0.500_Length_3128
Velvet_k35_Locus_37166_Transcript_34_Confidence_0.364_Length_2089
Velvet_k35_Locus_38298_Transcript_44_Confidence_0.700_Length_2617
Velvet_k35_Locus_38497_Transcript_45_Confidence_0.545_Length_5216
Velvet_k35_Locus_39620_Transcript_11_Confidence_1.000_Length_381
Velvet_k35_Locus_39928_Transcript_27_Confidence_0.462_Length_919
Velvet_k35_Locus_4031_Transcript_1010_Confidence_0.438_Length_400
Velvet_k35_Locus_42104_Transcript_11_Confidence_1.000_Length_192
Velvet_k35_Locus_52531_Transcript_11_Confidence_1.000_Length_219
Velvet_k35_Locus_6031_Transcript_77_Confidence_0.320_Length_401
Velvet_k35_Locus_65396_Transcript_22_Confidence_0.824_Length_928
Velvet_k35_Locus_7590_Transcript_22_Confidence_0.750_Length_3071
Velvet_k35_Locus_7817_Transcript_15_Confidence_0.778_Length_5098
Velvet_k35_Locus_9276_Transcript_33_Confidence_0.778_Length_990
Velvet_k35_Locus_93980_Transcript_22_Confidence_0.800_Length_437
Velvet_k35_Locus_9705_Transcript_23_Confidence_0.600_Length_466
Velvet_k45_Locus_10125_Transcript_12_Confidence_0.750_Length_2111
Velvet_k45_Locus_11531_Transcript_12_Confidence_0.800_Length_1914
Velvet_k45_Locus_14042_Transcript_17_Confidence_0.667_Length_4135
Velvet_k45_Locus_14323_Transcript_24_Confidence_0.727_Length_5523
Velvet_k45_Locus_20652_Transcript_29_Confidence_0.542_Length_1974
Velvet_k45_Locus_2232_Transcript_11_Confidence_1.000_Length_591
Velvet_k45_Locus_22983_Transcript_13_Confidence_0.500_Length_443
Velvet_k45_Locus_24323_Transcript_38_Confidence_0.095_Length_633
Velvet_k45_Locus_33075_Transcript_24_Confidence_0.500_Length_4002
Velvet_k45_Locus_37003_Transcript_35_Confidence_0.667_Length_999
Velvet_k45_Locus_41624_Transcript_11_Confidence_1.000_Length_2434
Velvet_k45_Locus_452_Transcript_25_Confidence_0.353_Length_1665
Velvet_k45_Locus_63878_Transcript_11_Confidence_1.000_Length_179
Velvet_k45_Locus_71025_Transcript_22_Confidence_0.750_Length_456
Velvet_k45_Locus_73222_Transcript_33_Confidence_0.600_Length_311
Velvet_k45_Locus_89558_Transcript_11_Confidence_1.000_Length_166
Velvet_k45_Locus_9008_Transcript_22_Confidence_0.667_Length_235
Velvet_k45_Locus_97376_Transcript_11_Confidence_1.000_Length_203
Velvet_k55_Locus_11132_Transcript_11_Confidence_1.000_Length_1012
Velvet_k55_Locus_11644_Transcript_22_Confidence_0.750_Length_827
Velvet_k55_Locus_1400_Transcript_44_Confidence_0.625_Length_2917
Velvet_k55_Locus_16202_Transcript_33_Confidence_0.600_Length_1266
Velvet_k55_Locus_19288_Transcript_68_Confidence_0.348_Length_2350
Velvet_k55_Locus_21569_Transcript_12_Confidence_0.750_Length_1528
Velvet_k55_Locus_22916_Transcript_15_Confidence_0.636_Length_3281
Velvet_k55_Locus_24441_Transcript_11_Confidence_1.000_Length_223
Velvet_k55_Locus_25027_Transcript_33_Confidence_0.600_Length_2567
Velvet_k55_Locus_26823_Transcript_11_Confidence_1.000_Length_1817
Velvet_k55_Locus_30184_Transcript_34_Confidence_0.667_Length_3646
Velvet_k55_Locus_30428_Transcript_11_Confidence_1.000_Length_1706
Velvet_k55_Locus_30664_Transcript_11_Confidence_1.000_Length_2162
Velvet_k55_Locus_3459_Transcript_11_Confidence_1.000_Length_370
Velvet_k55_Locus_427_Transcript_33_Confidence_0.714_Length_2510
Velvet_k55_Locus_43630_Transcript_26_Confidence_0.688_Length_1132
Velvet_k55_Locus_45215_Transcript_11_Confidence_1.000_Length_189
Velvet_k55_Locus_46879_Transcript_11_Confidence_1.000_Length_1890
Velvet_k55_Locus_49413_Transcript_11_Confidence_1.000_Length_550
Velvet_k55_Locus_53333_Transcript_11_Confidence_1.000_Length_2992
Velvet_k55_Locus_56662_Transcript_11_Confidence_1.000_Length_1301
Velvet_k55_Locus_59254_Transcript_12_Confidence_0.667_Length_429
Velvet_k55_Locus_6097_Transcript_12_Confidence_0.750_Length_2497
Velvet_k55_Locus_65511_Transcript_11_Confidence_1.000_Length_281
Velvet_k55_Locus_7065_Transcript_11_Confidence_1.000_Length_315
Velvet_k55_Locus_7066_Transcript_22_Confidence_0.750_Length_1077
Velvet_k55_Locus_71901_Transcript_33_Confidence_0.600_Length_807
Velvet_k55_Locus_75038_Transcript_11_Confidence_1.000_Length_200
Velvet_k55_Locus_76247_Transcript_11_Confidence_1.000_Length_249
Velvet_k55_Locus_86938_Transcript_44_Confidence_0.700_Length_2290
Velvet_k55_Locus_889_Transcript_11_Confidence_1.000_Length_3159
Velvet_k55_Locus_89337_Transcript_11_Confidence_1.000_Length_186
Velvet_k55_Locus_93018_Transcript_11_Confidence_1.000_Length_244
Velvet_k55_Locus_94731_Transcript_11_Confidence_1.000_Length_177
Velvet_k55_Locus_9844_Transcript_22_Confidence_0.750_Length_4313

## Sheet: VA_heat
SOAP_k35_C281207
SOAP_k35_C414685
SOAP_k35_C448672
SOAP_k35_C463445
SOAP_k35_C473743
SOAP_k35_C512279
SOAP_k35_C518779
SOAP_k35_C522603
SOAP_k35_C537783
SOAP_k35_C553117
SOAP_k35_C555121
SOAP_k35_scaffold12002
SOAP_k35_scaffold13161
SOAP_k35_scaffold13798
SOAP_k35_scaffold16202
SOAP_k35_scaffold16428
SOAP_k35_scaffold21064
SOAP_k35_scaffold22490
SOAP_k35_scaffold25614
SOAP_k35_scaffold28665
SOAP_k35_scaffold30447
SOAP_k35_scaffold31207
SOAP_k35_scaffold31262
SOAP_k35_scaffold31939
SOAP_k35_scaffold32048
SOAP_k35_scaffold35787
SOAP_k35_scaffold37206
SOAP_k35_scaffold4275
SOAP_k35_scaffold4842
SOAP_k35_scaffold6820
SOAP_k35_scaffold800
SOAP_k45_C155680
SOAP_k45_C226534
SOAP_k45_C236504
SOAP_k45_C367108
SOAP_k45_C423378
SOAP_k45_scaffold16921
SOAP_k45_scaffold18085
SOAP_k45_scaffold18284
SOAP_k45_scaffold33503
SOAP_k45_scaffold37114
SOAP_k45_scaffold37753
SOAP_k45_scaffold9211
SOAP_k55_C120899
SOAP_k55_C139861
SOAP_k55_C158473
SOAP_k55_C185327
SOAP_k55_C194965
SOAP_k55_C251389
SOAP_k55_C268997
SOAP_k55_C270861
SOAP_k55_C276357
SOAP_k55_C276671
SOAP_k55_C276891
SOAP_k55_C278859
SOAP_k55_C281983
SOAP_k55_C282863
SOAP_k55_C285297
SOAP_k55_C285707
SOAP_k55_C287735
SOAP_k55_C41889
SOAP_k55_C48283
SOAP_k55_C81959
SOAP_k55_C90719
SOAP_k55_scaffold10963
SOAP_k55_scaffold11861
SOAP_k55_scaffold13412
SOAP_k55_scaffold15192
SOAP_k55_scaffold20419
SOAP_k55_scaffold22161
SOAP_k55_scaffold23330
SOAP_k55_scaffold25855
SOAP_k55_scaffold29094
SOAP_k55_scaffold5096
SOAP_k55_scaffold902
TransAb_k35_J123549
TransAb_k35_J127561
TransAb_k35_R122938
TransAb_k35_R123104
TransAb_k35_R123439
TransAb_k35_R123592
TransAb_k35_R124537
TransAb_k35_R124897
TransAb_k35_R125074
TransAb_k35_R125920
TransAb_k35_R125948
TransAb_k35_R126354
TransAb_k35_R127285
TransAb_k35_R127312
TransAb_k35_R127624
TransAb_k35_R129128
TransAb_k35_R129881
TransAb_k35_R130168
TransAb_k35_R131811
TransAb_k35_R131957
TransAb_k35_R134649
TransAb_k35_R137629
TransAb_k35_R142777
TransAb_k35_S12880
TransAb_k35_S138932
TransAb_k35_S21181
TransAb_k35_S32471
TransAb_k35_S36630
TransAb_k35_S41745
TransAb_k35_S45819
TransAb_k35_S46355
TransAb_k35_S51900
TransAb_k35_S53263
TransAb_k35_S56282
TransAb_k35_S56936
TransAb_k35_S57187
TransAb_k35_S59829
TransAb_k35_S65855
TransAb_k35_S66002
TransAb_k35_S83233
TransAb_k35_S88137
TransAb_k35_S95820
TransAb_k35_S9810
TransAb_k35_TransAb_k35_J31829
TransAb_k35_TransAb_k35_R31764
TransAb_k35_TransAb_k35_R31975
TransAb_k35_TransAb_k35_R32583
TransAb_k35_TransAb_k35_R32809
TransAb_k35_TransAb_k35_R32837
TransAb_k35_TransAb_k35_R33210
TransAb_k35_TransAb_k35_R34325
TransAb_k35_TransAb_k35_R35068
TransAb_k35_TransAb_k35_R36034
TransAb_k35_TransAb_k35_S10206
TransAb_k35_TransAb_k35_S11189
TransAb_k35_TransAb_k35_S11227
TransAb_k35_TransAb_k35_S11387
TransAb_k35_TransAb_k35_S11497
TransAb_k35_TransAb_k35_S12009
TransAb_k35_TransAb_k35_S14123
TransAb_k35_TransAb_k35_S15555
TransAb_k35_TransAb_k35_S16785
TransAb_k35_TransAb_k35_S18729
TransAb_k35_TransAb_k35_S23545
TransAb_k35_TransAb_k35_S26372
TransAb_k35_TransAb_k35_S26674
TransAb_k35_TransAb_k35_S27322
TransAb_k35_TransAb_k35_S28698
TransAb_k35_TransAb_k35_S30140
TransAb_k35_TransAb_k35_S31354
TransAb_k35_TransAb_k35_S32837
TransAb_k35_TransAb_k35_S34333
TransAb_k35_TransAb_k35_S3436
TransAb_k35_TransAb_k35_S6190
TransAb_k45_J87151
TransAb_k45_R86247
TransAb_k45_R87196
TransAb_k45_R89265
TransAb_k45_R90470
TransAb_k45_R92683
TransAb_k45_R95081
TransAb_k45_R96267
TransAb_k45_R98651
TransAb_k45_S10475
TransAb_k45_S10568
TransAb_k45_S14683
TransAb_k45_S1549
TransAb_k45_S2664
TransAb_k45_S3014
TransAb_k45_S31661
TransAb_k45_S32510
TransAb_k45_S34615
TransAb_k45_S3501
TransAb_k45_S35586
TransAb_k45_S35831
TransAb_k45_S36409
TransAb_k45_S37162
TransAb_k45_S42343
TransAb_k45_S43273
TransAb_k45_S48285
TransAb_k45_S53510
TransAb_k45_S55607
TransAb_k45_S56322
TransAb_k45_S56604
TransAb_k45_S5787
TransAb_k45_S60529
TransAb_k45_S63666
TransAb_k45_S67259
TransAb_k45_S67649
TransAb_k45_S68674
TransAb_k45_S69205
TransAb_k45_S77309
TransAb_k45_S77334
TransAb_k45_S77744
TransAb_k45_S86183
TransAb_k45_S90155
TransAb_k45_S9560
TransAb_k45_S9935
TransAb_k45_TransAb_k45_R19576
TransAb_k45_TransAb_k45_R19852
TransAb_k45_TransAb_k45_R20994
TransAb_k45_TransAb_k45_S14169
TransAb_k45_TransAb_k45_S15331
TransAb_k45_TransAb_k45_S1546
TransAb_k45_TransAb_k45_S1713
TransAb_k45_TransAb_k45_S17865
TransAb_k45_TransAb_k45_S18831
TransAb_k45_TransAb_k45_S2795
TransAb_k45_TransAb_k45_S4821
TransAb_k45_TransAb_k45_S5754
TransAb_k45_TransAb_k45_S912
TransAb_k55_S14855
TransAb_k55_S15448
TransAb_k55_S16524
TransAb_k55_S17386
TransAb_k55_S19325
TransAb_k55_S19420
TransAb_k55_S20248
TransAb_k55_S20400
TransAb_k55_S2253
TransAb_k55_S22810
TransAb_k55_S23529
TransAb_k55_S2709
TransAb_k55_S28575
TransAb_k55_S29305
TransAb_k55_S29698
TransAb_k55_S30837
TransAb_k55_S4358
TransAb_k55_S9679
TransAb_k55_TransAb_k55_S2947
TransAb_k55_TransAb_k55_S2970
TransAb_k55_TransAb_k55_S5014
TransAb_k55_TransAb_k55_S5760
TRINITY_DN23644_c0_g1_i2
TRINITY_DN25229_c1_g1_i3
TRINITY_DN26165_c2_g2_i1
TRINITY_DN26228_c2_g1_i6
TRINITY_DN26236_c2_g1_i4
TRINITY_DN26574_c6_g1_i16
TRINITY_DN26602_c2_g1_i2
TRINITY_DN26721_c6_g1_i4
TRINITY_DN26748_c0_g1_i2
TRINITY_DN27109_c3_g2_i2
TRINITY_DN27140_c2_g1_i8
TRINITY_DN27166_c2_g1_i4
TRINITY_DN27181_c5_g1_i2
TRINITY_DN27225_c2_g1_i6
TRINITY_DN27228_c0_g1_i1
TRINITY_DN27749_c6_g1_i12
TRINITY_DN27758_c3_g1_i3
TRINITY_DN27946_c3_g2_i2
TRINITY_DN28178_c0_g1_i1
TRINITY_DN28178_c2_g1_i2
TRINITY_DN28294_c0_g1_i13
TRINITY_DN28646_c1_g3_i4
TRINITY_DN28695_c1_g3_i4
TRINITY_DN28783_c2_g1_i16
TRINITY_DN28831_c1_g1_i11
TRINITY_DN28996_c0_g2_i2
TRINITY_DN29270_c0_g1_i14
TRINITY_DN29336_c5_g1_i4
TRINITY_DN29679_c0_g1_i4
TRINITY_DN29920_c1_g2_i7
TRINITY_DN30023_c2_g1_i1
TRINITY_DN30220_c6_g1_i1
TRINITY_DN30539_c2_g1_i1
TRINITY_DN30613_c6_g1_i1
TRINITY_DN30613_c6_g1_i3
TRINITY_DN30768_c3_g1_i10
TRINITY_DN30817_c0_g1_i1
TRINITY_DN30852_c2_g2_i1
TRINITY_DN31007_c1_g1_i1
TRINITY_DN31119_c1_g1_i1
TRINITY_DN31329_c0_g4_i2
TRINITY_DN31395_c2_g4_i1
TRINITY_DN31459_c4_g1_i15
TRINITY_DN31618_c2_g1_i15
TRINITY_DN31630_c0_g1_i11
TRINITY_DN31659_c1_g1_i10
TRINITY_DN31907_c1_g1_i15
TRINITY_DN31908_c0_g1_i4
TRINITY_DN31988_c1_g2_i13
TRINITY_DN32023_c4_g6_i1
TRINITY_DN32073_c5_g1_i6
Velvet_k35_Locus_14045_Transcript_110_Confidence_0.435_Length_1133
Velvet_k35_Locus_14045_Transcript_710_Confidence_0.391_Length_1338
Velvet_k35_Locus_18180_Transcript_14_Confidence_0.700_Length_1035
Velvet_k35_Locus_21574_Transcript_16_Confidence_0.125_Length_233
Velvet_k35_Locus_29594_Transcript_11_Confidence_1.000_Length_739
Velvet_k35_Locus_30800_Transcript_23_Confidence_0.500_Length_686
Velvet_k35_Locus_3657_Transcript_67_Confidence_0.500_Length_3128
Velvet_k35_Locus_3661_Transcript_210_Confidence_0.375_Length_2791
Velvet_k35_Locus_3827_Transcript_46_Confidence_0.643_Length_4453
Velvet_k35_Locus_38488_Transcript_44_Confidence_0.625_Length_303
Velvet_k35_Locus_3910_Transcript_66_Confidence_0.471_Length_2009
Velvet_k35_Locus_39928_Transcript_27_Confidence_0.462_Length_919
Velvet_k35_Locus_4564_Transcript_68_Confidence_0.500_Length_2137
Velvet_k35_Locus_51548_Transcript_11_Confidence_1.000_Length_301
Velvet_k35_Locus_5217_Transcript_210_Confidence_0.522_Length_4024
Velvet_k35_Locus_6252_Transcript_48_Confidence_0.526_Length_4107
Velvet_k35_Locus_707_Transcript_33_Confidence_0.667_Length_438
Velvet_k35_Locus_7422_Transcript_88_Confidence_0.588_Length_2361
Velvet_k35_Locus_74544_Transcript_27_Confidence_0.529_Length_2752
Velvet_k35_Locus_7590_Transcript_22_Confidence_0.750_Length_3071
Velvet_k35_Locus_8453_Transcript_33_Confidence_0.714_Length_1995
Velvet_k35_Locus_9705_Transcript_23_Confidence_0.600_Length_466
Velvet_k45_Locus_101255_Transcript_11_Confidence_1.000_Length_197
Velvet_k45_Locus_13158_Transcript_12_Confidence_0.667_Length_929
Velvet_k45_Locus_14042_Transcript_17_Confidence_0.667_Length_4135
Velvet_k45_Locus_14320_Transcript_11_Confidence_1.000_Length_2576
Velvet_k45_Locus_1492_Transcript_28_Confidence_0.667_Length_7064
Velvet_k45_Locus_15221_Transcript_12_Confidence_0.667_Length_1913
Velvet_k45_Locus_16291_Transcript_14_Confidence_0.583_Length_2245
Velvet_k45_Locus_20652_Transcript_29_Confidence_0.542_Length_1974
Velvet_k45_Locus_2232_Transcript_11_Confidence_1.000_Length_591
Velvet_k45_Locus_22973_Transcript_12_Confidence_0.667_Length_266
Velvet_k45_Locus_23227_Transcript_36_Confidence_0.529_Length_1003
Velvet_k45_Locus_25539_Transcript_12_Confidence_0.667_Length_1599
Velvet_k45_Locus_33075_Transcript_24_Confidence_0.500_Length_4002
Velvet_k45_Locus_35666_Transcript_13_Confidence_0.600_Length_2135
Velvet_k45_Locus_42236_Transcript_22_Confidence_0.667_Length_783
Velvet_k45_Locus_45020_Transcript_12_Confidence_0.667_Length_301
Velvet_k45_Locus_452_Transcript_25_Confidence_0.353_Length_1665
Velvet_k45_Locus_51039_Transcript_11_Confidence_1.000_Length_265
Velvet_k45_Locus_76141_Transcript_11_Confidence_1.000_Length_526
Velvet_k45_Locus_9273_Transcript_24_Confidence_0.545_Length_2819
Velvet_k45_Locus_96517_Transcript_11_Confidence_1.000_Length_236
Velvet_k55_Locus_10181_Transcript_11_Confidence_1.000_Length_2390
Velvet_k55_Locus_14198_Transcript_66_Confidence_0.667_Length_5072
Velvet_k55_Locus_16202_Transcript_33_Confidence_0.600_Length_1266
Velvet_k55_Locus_19561_Transcript_11_Confidence_1.000_Length_325
Velvet_k55_Locus_19786_Transcript_12_Confidence_0.667_Length_2879
Velvet_k55_Locus_22916_Transcript_15_Confidence_0.636_Length_3281
Velvet_k55_Locus_24441_Transcript_11_Confidence_1.000_Length_223
Velvet_k55_Locus_33823_Transcript_22_Confidence_0.800_Length_1895
Velvet_k55_Locus_340_Transcript_44_Confidence_0.625_Length_3449
Velvet_k55_Locus_3567_Transcript_34_Confidence_0.625_Length_3118
Velvet_k55_Locus_41513_Transcript_23_Confidence_0.667_Length_3730
Velvet_k55_Locus_42526_Transcript_11_Confidence_1.000_Length_890
Velvet_k55_Locus_46879_Transcript_11_Confidence_1.000_Length_1890
Velvet_k55_Locus_58834_Transcript_11_Confidence_1.000_Length_606
Velvet_k55_Locus_59254_Transcript_12_Confidence_0.667_Length_429
Velvet_k55_Locus_60169_Transcript_11_Confidence_1.000_Length_1667
Velvet_k55_Locus_65643_Transcript_11_Confidence_1.000_Length_272
Velvet_k55_Locus_65810_Transcript_11_Confidence_1.000_Length_175
Velvet_k55_Locus_75394_Transcript_11_Confidence_1.000_Length_223
Velvet_k55_Locus_7680_Transcript_44_Confidence_0.727_Length_4818
Velvet_k55_Locus_78978_Transcript_11_Confidence_1.000_Length_170
Velvet_k55_Locus_79028_Transcript_11_Confidence_1.000_Length_180
Velvet_k55_Locus_82589_Transcript_11_Confidence_1.000_Length_294
Velvet_k55_Locus_88164_Transcript_11_Confidence_1.000_Length_872
Velvet_k55_Locus_889_Transcript_11_Confidence_1.000_Length_3159
Velvet_k55_Locus_908_Transcript_14_Confidence_0.545_Length_2637
Velvet_k55_Locus_93922_Transcript_11_Confidence_1.000_Length_169
Velvet_k55_Locus_9527_Transcript_11_Confidence_1.000_Length_891
Velvet_k55_Locus_962_Transcript_11_Confidence_1.000_Length_519
