# Supplementary material for: Comparative transcriptomics of spotted seatrout (Cynoscion nebulosus) populations to cold and heat stress
Source: Ecol Evol. 2020 Dec 28;11(3):1352–67. doi: 10.1002/ece3.7138 (PMC7863673; doi:10.1002/ece3.7138)
Supplement: Supplementary file 2 — Appendix S2 [file ECE3-11-1352-s002.zip › File_S5_kallisto_matrix]

SC_c_1	SC_c_2	SC_c_3	SC_c_4	SC_c_5	VA_c_1	VA_c_2	VA_c_3	VA_c_4	VA_c_5	SC_h_1	SC_h_2	SC_h_3	SC_h_4	SC_h_5	VA_h_1	VA_h_2	VA_h_3	VA_h_4	VA_h_5	SC_ctrl_1	SC_ctrl_2	SC_ctrl_3	SC_ctrl_4	SC_ctrl_5	VA_ctrl_1	VA_ctrl_2	VA_ctrl_3	VA_ctrl_4	VA_ctrl_5
SOAP_k35_scaffold108	0.202387	3.54593	1.13605	0.724023	1.14445	0.899913	0.823676	3.23473	1.75691	1.52925	0.598226	0.204623	0.549501	0.581916	0.216206	0.163948	0.562954	0.389999	0.456182	0.392743	0.885839	1.24951	0.613799	1.30352	0.945577	1.69051	1.27013	1.11142	1.19491	1.05637
SOAP_k35_scaffold117	0	0.351561	0	0	0	0	0	0	0	0	0	0	1.47189	0	0	0.32415	0.37832	0	0	0	0.445793	0	0.410441	0.761342	0	0	0	0.385913	0	0
SOAP_k35_scaffold131	0.693096	0	0	0	0	0	0.663747	0	1.43215	0	0	0	0	0	0.667806	0	1.16768	0	0	0	0.68927	0.656801	0.637328	0	0	0	0.576917	0	0	0
SOAP_k35_scaffold180	3.45917	2.72767	1.99212	1.7945	2.38871	3.00442	2.9077	3.04928	3.38126	2.98756	1.09295	1.20171	1.91412	1.87502	1.50016	1.79856	1.68201	1.27859	1.19318	1.56109	6.66745	3.45076	4.18889	3.81179	4.08755	3.74944	5.91935	5.9304	5.08077	8.13048
SOAP_k35_scaffold186	4.46528	9.40042	4.1467	4.68486	4.82852	8.2107	4.90453	5.0132	5.26381	5.93417	0.851269	2.40403	2.08162	1.90993	1.25619	1.0036	0.99489	0.856952	0.783721	1.04777	6.71023	8.26238	7.32146	6.66901	5.21564	4.06049	7.23372	5.96342	5.27488	9.33634
SOAP_k35_scaffold200	12.9488	21.3487	16.4522	21.9953	13.0523	4.18114	21.9058	15.3347	13.774	10.0783	7.62433	4.10439	3.61501	2.01846	1.39214	2.55911	2.0972	9.55032	2.94668	7.39243	13.6846	12.2154	9.40837	4.03473	6.22667	2.04748	2.85471	2.92942	2.85924	2.24234
SOAP_k35_scaffold307	0.353068	0.966017	0.559966	0.742459	0.681187	1.59753	0.491278	0.407854	0.650385	0.806495	0.118313	0	0.994088	0.918499	0.521999	0.498054	0.789456	0.352264	0.820061	0.118399	0.40003	0.375703	0.740948	2.11537	1.24313	0.915482	1.19934	1.10007	1.07676	1.34108
SOAP_k35_scaffold324	0.460882	0	0	0.40517	0.414711	0	0	0	0	0	0.434141	0.434693	0.387535	0	0	0	0	0	0	0	0.469054	0	0	0	0.408082	0.359762	0.774828	0.408103	0	1.34277
SOAP_k35_scaffold331	0.564034	0	1.5318	0	0	0.966429	0	0	0	0.48765	0	0	0	0	0	0	0	0	0	0	0	0	0	0.487677	0.495136	0.437101	0	0.998864	0	0
SOAP_k35_scaffold335	0.595339	0.447009	0.286754	0.377437	0.7588	1.30916	0.948276	0.208193	1.06664	1.07641	1.88162	2.10166	2.86779	1.94124	4.20527	1.66492	1.11029	0.487291	1.90719	0.860994	5.81076	4.02351	4.49226	1.26392	1.04944	4.00806	4.63208	2.54162	1.67322	4.12506
SOAP_k35_scaffold349	0.643862	0.350408	1.22255	0.115957	0.123829	0.116256	0	0.594	0.283923	0.125456	0.129125	0.133921	0.240549	0.626669	0.284161	0.2167	0.368567	0.127885	0	0.902337	0.435628	0.136422	0	0.121375	0.123171	0.443144	0.475048	0.600077	0.130337	0.487886
SOAP_k35_scaffold415	0	0	0	0	0	0.475502	0	0	0	0	0	0.517914	0	0	0	1.20992	0	0	0.581556	0	0	0	1.02915	0	0	0	0	0	0.504774	0.810108
SOAP_k35_scaffold517	24.6442	51.1791	33.7816	60.2757	41.8428	10.044	66.2598	34.7054	19.1335	23.9367	10.2922	5.2078	8.99841	4.07394	2.61646	2.81176	3.36095	11.0949	4.01992	8.1229	33.3462	23.8327	19.1261	10.9207	12.0328	10.5493	12.5183	12.489	12.293	7.19248
SOAP_k35_scaffold562	1.37847	1.08244	1.02989	1.0166	1.08324	1.29993	0.666966	1.65017	1.05547	1.01388	0.393403	0.36936	0.187437	0.445492	0.517449	0.371321	0.369283	0.16606	0.393441	0.239801	1.26108	1.46082	2.76415	1.91327	1.647	1.50141	0.978506	1.12473	0.831156	1.0923
SOAP_k35_scaffold582	0.827865	0.124596	0.392266	0	0.13237	0.372965	0.429241	0.635623	0.910879	0.267802	0.13808	0.285985	0.256722	0.268076	0	0	0.262345	0	0	0.412737	0.310019	1.0196	0.430474	0.518697	0.394784	0.354789	0.253579	0.641461	0.556668	1.46095
SOAP_k35_scaffold622	2.5666	1.29792	2.57398	0.815335	2.44062	0.886914	1.52463	1.68845	0.91924	1.55696	0.901964	0.476378	0.920947	0.561497	0.605342	0.708352	1.54066	0.73844	0.301439	1.05353	2.36801	1.96526	2.13058	1.3675	1.13903	1.82319	1.79109	2.05967	1.45689	1.47518
SOAP_k35_scaffold637	2.01706	0.501175	0.742983	1.07463	0.63985	1.72768	0.567008	0.0691569	0.797212	1.01315	6.41171	3.99856	15.319	7.6795	4.46133	4.50251	6.87193	3.21729	3.80131	3.06848	15.3046	22.8426	5.04238	4.58288	4.64817	8.09388	17.6033	7.44633	6.79352	10.4132
SOAP_k35_scaffold668	0	111.815	0	0	0	0	0	0	0	0	0	0	0	0	0	0	0	0	0	0	0	0	0	0	0	0	0	0	0	0
SOAP_k35_scaffold673	0.503191	0	0.233577	0	0	0.221947	0	0.285621	0	0.233131	0	0	0.223539	0	0	0.199317	0	0	0	0	0	0.254624	0.7487	0.913493	0.695698	0.412819	0.221829	0.227933	0	0
SOAP_k35_scaffold720	348.737	62.5635	154.057	62.5727	305.518	190.163	134.053	175.845	156.347	257.682	65.5187	46.2468	46.9194	71.9854	40.5393	42.1516	45.4228	42.0126	54.2577	34.5244	57.5519	45.2857	67.7044	88.8774	56.6768	84.8308	95.8446	86.9927	112.704	49.052
SOAP_k35_scaffold722	1.24601	0.977002	1.15477	0.553215	0.465675	0.510932	0.742238	0.583858	0.687028	0.73357	0.625888	0.630327	0.487273	0.771503	0.480388	0.320308	0.606027	0.660841	0.432215	0.870945	0.620004	0.73419	1.12113	0.783548	0.603145	0.547081	0.319527	0.370826	0.671775	0.300671
SOAP_k35_scaffold723	7.56702	7.39876	9.17247	8.0141	6.47953	13.3402	6.81728	10.2526	8.80761	5.90218	6.55588	9.8361	5.74153	11.5018	6.82441	8.04442	6.8469	8.08281	9.20592	8.81726	17.7997	26.3256	18.8888	16.4307	10.0305	11.9763	9.06436	9.47122	7.2923	12.3197
SOAP_k35_scaffold739	0	0	0.363676	0.351927	0.361458	0.689992	0.388758	0	1.25767	0	0.757795	0	0.33933	0.37071	0.798026	0	0	0.361382	0.426415	0.364057	1.23335	0	1.5153	1.05062	0.712647	0.314621	1.01547	2.12499	0	0.871577
SOAP_k35_scaffold749	19.2611	13.94	15.4861	11.5893	10.2608	11.9874	14.6844	10.3289	10.9768	13.591	13.8878	7.63342	16.9229	21.0717	11.5821	10.2696	20.73	8.71542	7.66061	8.06196	41.039	26.6693	36.7738	22.9444	32.6601	21.7826	21.6296	39.6501	22.1421	23.8403
SOAP_k35_scaffold781	1.27192	0.343247	2.70294	1.12201	0.382851	0.366159	2.47268	1.90161	0.888593	2.2473	0.401206	0.402831	1.07689	2.75547	0	1.26549	2.58342	1.14618	0	2.31194	0.434861	1.64381	3.20537	5.19103	0.377411	0.998446	0	1.50391	0	0.61785
SOAP_k35_scaffold791	1.42277	2.60336	1.99142	1.63931	1.20298	1.95325	3.01694	2.78708	3.6167	2.46287	0.526826	0.207108	1.11886	0.574462	0.66152	0.338136	0.506739	0.330092	0.0765854	0.466536	2.02433	1.61791	1.73863	1.05905	1.20121	0.685953	1.1634	1.16418	1.27634	1.59135
SOAP_k35_scaffold800	171.737	119.389	121.194	130.56	151.043	147.841	107.081	134.995	125.467	138.38	1.68991	4.27805	1.47754	2.71259	5.81834	2.45014	2.33334	2.17658	2.86965	1.86842	117.566	113.366	112.395	88.2765	77.1831	81.6466	92.0393	88.9142	80.237	94.9749
SOAP_k35_scaffold812	0.169931	0.773714	0.247203	0.0740258	0.0842401	0.23531	0.332641	0.0850336	0.288034	0.364931	0.668568	0.64689	0.629921	1.22425	1.24133	0.951034	0.824848	1.04088	1.42473	0.803608	1.58913	1.30595	0.989381	0.561695	1.29881	0.535385	0.654906	0.614971	0.660818	1.31
SOAP_k35_scaffold830	10.5699	9.47941	7.59533	9.39811	9.87386	7.14559	10.5085	8.11557	9.68021	10.5815	10.1052	7.84987	10.5517	9.04504	8.53997	8.88566	6.62212	10.9522	8.01428	9.48512	12.7316	11.307	11.9843	8.96837	10.0125	10.4563	10.2427	10.5237	7.19928	8.87193
SOAP_k35_scaffold876	4.39356	3.74418	3.79867	1.49514	3.09008	4.66923	2.57998	2.13406	6.25485	4.25627	0.75722	1.03167	0.607878	0.540289	1.41597	0.501855	0.599037	0.524133	1.30555	0.672309	20.9033	5.6653	21.7329	2.0836	17.528	2.39004	4.12796	3.85952	5.55223	1.27854
SOAP_k35_scaffold973	0.523472	0	0	0.920504	0	0	0	1.17118	0	0.455683	0	0	0	0.484106	0.513033	0.382464	0	0.465076	0	0	0	1.00329	0	0.453837	0	0	0.437924	0.927352	0	0.381945
SOAP_k35_scaffold1002	20.9771	122.603	136.138	60.7937	33.3918	13.4571	2.4445	45.4084	41.7471	145.078	15.6937	39.0992	14.1346	4.91824	9.73688	7.60892	8.61844	19.9456	15.1729	70.6156	2.31812	15.1763	17.8209	14.1859	3.17982	30.9018	13.1767	7.99899	11.7598	6.40649
SOAP_k35_scaffold1045	0.56659	0.487888	0.195928	0.379529	0.274137	0.614123	0.480746	0.333997	0.409458	0.105428	0.117267	0.206519	0.652164	0.454215	0.176371	0.390434	0.250974	0.257058	0.205805	0.279773	0.803628	1.27152	0.670157	0.356582	0.766088	0.579824	0.859272	0.48625	0.553541	1.131
SOAP_k35_scaffold1057	27.4939	42.6624	41.1236	37.5118	37.6839	27.8632	51.4206	26.1657	39.8878	35.4373	37.2506	67.4233	36.1058	22.8276	75.7678	37.0753	18.7767	42.8135	55.6905	37.03	80.1748	86.037	89.8043	87.0398	62.4719	50.7974	68.9965	47.0829	33.0815	31.9203
SOAP_k35_scaffold1115	0.489913	0	0	0.862277	0.440698	0	0	0.549436	0	0	0	0.461232	0	0.454269	0.482587	0	0	0.43768	0.517345	0	0.993653	1.41467	0	0.426774	0	0	0	0	0.450006	0
SOAP_k35_scaffold1116	1.50466	0.269982	0.142206	0	0.287654	0	0.777098	0.17294	0.165029	0	0	0	0.139199	0	0	0	0	0	0.172674	0	0.16813	0	0	0.140777	0	0	0	0	0.151012	0.113477
SOAP_k35_scaffold1148	29.2687	7.28123	13.75	9.63076	10.5897	20.6992	14.7595	26.5644	15.6071	16.9936	4.69839	5.5524	2.47297	4.1165	4.84656	5.7532	3.83333	4.73956	5.17801	7.21943	10.681	10.2331	10.755	12.778	5.33444	6.54351	12.5684	11.686	10.7541	14.0825
SOAP_k35_scaffold1164	1.11986	0.613052	0.681629	0.329976	0	0.323434	0.365068	0.419138	0.787131	0.33341	0	0	0	0	0	0	0	0	0	0	0	0.365165	0	0	0	0	0	0	0	0
SOAP_k35_scaffold1185	0.685162	0.618146	0.768922	0.411675	0.721967	0.672943	0.30627	0.247214	0.45286	0.367438	0.456029	0.65835	0.860803	0.725548	0.233172	0.340454	0.512764	0.37414	0.305236	0.367071	0.665014	0.784693	0.979546	1.41834	0.95598	1.48947	0.727828	1.09464	0.793854	1.09869
SOAP_k35_scaffold1224	3.11565	3.61917	2.56237	1.97875	1.68986	2.83168	2.53856	2.64151	2.01538	2.23115	2.1948	3.10946	3.40899	3.05399	2.91229	1.85944	2.545	2.17138	2.93364	2.43712	5.11477	4.6389	7.33375	6.17009	5.37754	3.06297	2.90739	3.30602	2.53507	3.07304
SOAP_k35_scaffold1232	0.722841	1.08774	0.777146	2.46179	0.419423	0.63473	0.584689	0.521854	0.835715	0.542108	0.652818	1.1609	0.913674	1.23501	0.922975	0.711456	0.853664	0.433465	0.591946	0.557701	1.66406	2.12248	1.67165	1.59034	1.34429	0.997376	0.75966	1.31948	0.777099	1.14496
SOAP_k35_scaffold1248	0	0	0	0	0	0	0	0	0	0	0.190782	0.392013	0.175519	0.185504	0.414444	0.943383	0	0	0.218417	0.188157	0.212181	0.199496	0.58823	0	0	0	0	0.531681	0	0.144364
SOAP_k35_scaffold1253	0.463113	1.11422	0	0.407183	0.416672	0.796883	0	0.518687	0	0.406206	0	0.436514	0	0.429006	0.913587	0	0	0.41451	0	0	0.471145	1.33816	0.433896	1.61413	0.409975	1.08424	0.389205	0.41007	0.425933	0
SOAP_k35_scaffold1260	4.15121	3.19996	3.56738	2.09555	2.7977	5.75356	2.44208	2.31526	4.93868	4.46469	2.3911	2.36108	1.88491	2.22279	3.18572	1.33721	1.63461	1.19424	1.5436	1.83765	16.4647	17.0108	23.9486	11.4797	9.96291	8.21707	8.20978	8.09134	5.70422	7.72463
SOAP_k35_scaffold1318	0.0179479	0.108784	0	0.652077	0	0	0	0.210571	0.0212831	0.0183693	0	0	0	0	0	0	0.0179299	0	0	0	1.27467	0.4237	0.931587	13.5258	0.45601	0.0161873	0	0.0172129	0	0
SOAP_k35_scaffold1323	0.443768	0.714893	0.403709	1.17265	0	0	0.43059	0.995322	0.463536	0.390512	0	0.8401	0.374276	0.411555	0	0.329499	0	0	0	0.401944	0.45343	0	0.834639	0	0.393716	0	0	0	0	0
SOAP_k35_scaffold1361	6.57587	7.00081	6.25272	5.85372	4.84875	3.36093	5.78947	4.85023	5.37947	5.79684	2.20808	2.38708	1.76856	1.30396	2.66847	1.25997	1.74739	2.12189	2.2977	1.81421	6.11739	5.47399	5.68067	7.41759	4.6716	3.79059	3.15123	4.91402	3.5672	1.62621
SOAP_k35_scaffold1370	0	0.17354	0.370199	0	0	0.351942	0.201411	0	0.214708	0	0	0	0.179252	0.189634	0	0	0.55083	0	0.223138	0.192177	0	0.20379	0.400475	0.54651	0.370003	0.496254	0.532666	0.905717	0.779511	0.147572
SOAP_k35_scaffold1411	0	0	0	0.236384	0	0	0	0	0	0.244789	0	0	1.64312	0.503051	0	0	0	0	0	0	0.284089	0.534988	0	0	0	0	0.233053	0.959899	0.511489	1.17573
SOAP_k35_scaffold1499	0.965249	1.89298	1.32649	2.75176	0.822492	0.940216	1.43786	1.57069	0.635162	0.983945	0.220437	0.116304	0.262244	0.320238	0.0620498	0.262581	0.0800534	0.0556669	0.322053	0.309363	0.158055	0.177802	0.3816	0.261715	0.132779	0.385427	0.103175	0.307858	0.113173	0.332813
SOAP_k35_scaffold1524	0	2.51537e-07	0	0.000233666	0	0	0.766475	0.488137	0	0	0	0	0.0701083	0	0.0828935	0.0635074	0	0.0744727	0.0864423	0	0	0.315085	0	0.338336	0.121925	0.188077	0	0	0	0
SOAP_k35_scaffold1591	0.229419	0	0	0	0	0	0	0	0	0.214451	0.224805	0	0.822032	0	0.242603	0	0.210767	0.218951	0	0	0	0.233938	0	0.419075	0.212798	0.758954	0.40766	0.208756	0	0
SOAP_k35_scaffold1596	11.3076	8.6268	6.98435	9.39118	6.68658	5.03695	6.21064	5.83561	6.42014	6.82975	2.82421	4.98476	4.35215	2.23346	2.98766	1.48945	2.59487	1.80706	4.33826	2.50262	17.7746	12.0582	10.4862	10.3741	11.0087	12.376	11.3132	14.296	10.1914	8.47937
SOAP_k35_scaffold1611	0	0	0	0	0	0	0	0	0	0	5.23015	0	0	0	0	0	0	0	0	0	0	0	0	0	0.307545	0	0	0.304219	0	0
SOAP_k35_scaffold1616	0.199875	0.303095	0.159323	0.0362657	0.0788194	0.198042	0.0854047	0.186959	0.294468	0.121523	0.368551	0.172448	0.427465	0.674406	0.229832	0.423883	0.489542	0.330039	0.191113	0.541741	0.234267	0.615096	0.43491	0.427239	0.236474	0.428528	0.229458	0.419297	0.516479	0.432835
SOAP_k35_scaffold1650	269.35	406.078	291.492	429.858	289.839	203.587	287.391	223.847	222.74	270.686	24.1467	30.7722	15.2045	12.1449	54.8728	30.2492	15.7941	48.5483	43.5967	37.6554	111.747	103.529	77.1657	60.0622	42.7403	47.4135	55.0829	66.8355	65.1804	35.2423
SOAP_k35_scaffold1707	0.150734	0.405641	0.284903	0.135452	0.432217	0.541793	0.778419	0.346481	0	0.436346	0.150376	0.310872	0.557721	0.875897	0.329361	0.250736	1.4255	0.148325	0	0	0	0.633019	0.311619	0.56406	0.429455	0.128504	0.275602	0.558797	0.605058	0.227345
SOAP_k35_scaffold1709	0.887536	1.07234	0.403709	0	0	0	0.861181	0.497661	0	0	0	0	0	0.411555	0	0.329499	0	0	0	0	0.45343	0	0	0	0.393716	0	0	0	0	0
SOAP_k35_scaffold1722	3.76656	2.21248	2.64668	1.9675	1.73413	2.98236	1.99389	1.96129	2.30259	2.54939	1.73455	1.66562	2.53937	1.34247	1.8513	0.997359	1.70403	0.820791	1.92227	1.16864	4.55481	4.23957	3.92989	5.51702	2.89845	3.40071	4.659	4.69948	3.55787	2.48246
SOAP_k35_scaffold1820	0.158921	0.852075	0.599733	0.42813	0.302957	0.142558	0	0	0.521975	0.305619	0	0.326729	0.292954	0.307276	0.51896	0.131577	0.149815	0	0	0	0.176963	0.498848	0.491005	0	0.602069	0.405122	0.289618	0	0.317863	0.358913
SOAP_k35_scaffold1899	0.165731	0.147629	0.312271	0.148754	0	0.459686	0.170427	0.206636	0.181208	0.158859	0.658928	0.849616	0.15233	1.28013	0.539649	1.50421	0.311646	0.486215	0.189148	0.163265	0.368069	0	0.829608	0	0.170859	0.280923	0.150632	0	0	0.24917
SOAP_k35_scaffold1971	84.6999	80.1625	110.941	61.5627	45.4078	55.3605	78.6939	32.5199	34.3248	46.373	19.8287	10.5884	27.9056	44.0997	9.35704	15.5329	7.18698	14.1486	10.689	24.3792	42.8405	41.0869	80.4292	45.8374	54.4674	10.189	4.59877	21.4053	8.80082	11.0833
SOAP_k35_scaffold1983	1.877	0	0	1.65166	0	0.807683	0.453994	0.526099	0	0	0	0	0	0	0	0	0	0	0	0	0	0	0	0.409179	0	0	0	0	0	0
SOAP_k35_scaffold2003	3.06028	3.00897	4.26477	2.70715	2.14645	3.49333	2.69487	2.15266	2.68367	4.46527	1.07616	1.59149	0.958847	1.38903	2.36249	0.706944	1.06091	1.69341	0.727067	0.661034	3.2003	4.95077	5.59637	5.93504	3.97572	2.03192	1.57152	3.28869	1.30421	4.89234
SOAP_k35_scaffold2012	1.35152	0.712816	0.522511	0.484957	0.788049	0.881668	0.536835	0.546508	0.663117	0.837456	0.177346	0.240916	0.517501	0.276882	0.578013	0.212966	0.343676	0.22407	0.27608	0.259676	1.78193	1.34747	1.14094	1.33192	1.13257	0.87055	0.954927	1.29013	0.845419	0.505984
SOAP_k35_scaffold2017	39.4237	28.1076	17.8527	11.0278	42.382	21.817	22.2903	25.2832	36.0205	39.4991	74.0723	57.3857	77.2068	60.4953	54.157	59.0036	50.8512	77.3672	62.282	67.6887	63.1987	65.871	81.8552	52.6792	81.0449	31.4052	51.8613	51.2274	52.922	39.206
SOAP_k35_scaffold2054	11.9382	9.95235	11.3101	10.0649	9.40121	13.2122	7.39208	9.39369	13.1645	14.7638	13.4513	14.3705	11.0461	13.05	17.0125	12.1333	14.5979	13.0628	16.43	13.6349	22.4254	26.0991	36.3318	26.6211	23.0129	18.769	16.6518	20.5868	14.6821	14.0009
SOAP_k35_scaffold2071	2.08998	2.10234	2.3017	1.52901	1.91194	2.40859	2.15261	1.86957	2.43341	2.59813	1.90671	2.38851	1.5844	1.60229	2.56434	1.75087	1.82677	1.32274	2.5672	1.54062	3.76357	4.29601	3.61811	2.4652	3.82683	3.68641	5.53471	5.82169	4.01042	3.28025
SOAP_k35_scaffold2078	2.03142	3.27209	2.15121	1.98228	2.38166	5.96248	4.62896	2.77922	5.26119	3.42041	2.8281	2.60598	3.16951	3.00603	5.02828	2.44083	2.27758	1.38546	2.42945	3.07899	9.30601	7.75657	7.30316	8.60746	6.50342	3.70054	4.03627	5.81363	2.65656	7.26544
SOAP_k35_scaffold2097	1.33748	1.07671	1.21645	1.57036	0.401894	1.53567	1.29734	1.4994	0.93099	0.78445	0.841797	0	0.375954	1.24043	0.883167	0.992768	1.15917	1.60118	0.945549	0.403666	1.36601	0.861242	2.51433	2.33494	2.37285	2.09227	2.62941	1.1842	0.41136	1.29849
SOAP_k35_scaffold2145	1.53664	0.929397	1.03685	0.578754	0.853688	2.63822	0.547837	0.757236	1.01111	0.949396	3.36446	2.06034	7.1294	3.9925	1.66068	1.55678	3.56061	1.58225	2.67127	2.55883	6.23203	3.31373	2.45469	2.71248	2.92093	6.47733	5.28427	5.34724	4.23629	5.43219
SOAP_k35_scaffold2159	0.458838	0.993454	0.641121	0.409772	0.214801	0	1.62264	0	0	0.857804	0	0.22978	0.205508	0	0	0.367169	0	0	0	0	0	0.233938	0.459025	0	0.212798	0	0.611489	0	0.223597	0
SOAP_k35_scaffold2177	1.09549	2.01576	1.11503	1.40864	2.16026	0.726927	1.60423	6.97852	0.641258	1.62034	1.48724	0.974336	1.24486	2.10864	0.632161	2.9467	9.37254	1.52017	0.666519	0.574078	1.72645	1.42041	0.598221	1.04234	1.26075	0.329421	1.06076	1.08216	0.970205	2.41615
SOAP_k35_scaffold2228	0.102848	1.03494	1.57774	0.220806	0.0372085	0.103906	0.24936	0.166659	0.787716	0.263149	0.135106	0.093283	0.202013	0.0722941	0.0995926	0.0674685	0.0939035	0.0784028	0.0826248	0.0595007	2.944	3.49828	1.96386	0.990505	0.835077	0.135675	0.186479	0.295853	0.290631	0.160274
SOAP_k35_scaffold2278	0.35754	0.108605	0.113376	0.214791	0.11491	0.107817	0.49728	0.412925	0.131681	0	0.359306	0.373239	0.111779	0.348686	0	0.201582	0.114138	0.118833	0	0.359454	0.539784	0.506972	0	0.112688	0.114386	0.205889	0.110345	0.222717	0.121082	0.452536
SOAP_k35_scaffold2300	0.384374	0.31458	0	0.339395	0	0	0.375086	0	0	0.342347	0.365899	0.736328	0.327734	0.35749	0	0	0.337232	0.349224	0.411631	1.05546	0	0	0.365771	0.338064	0	0.303729	0	0	0	0
SOAP_k35_scaffold2311	47.0675	33.2166	49.4949	52.3613	65.1243	70.6701	57.093	59.6906	76.8324	32.2483	43.4893	30.7561	22.2401	54.5656	18.3481	38.5625	34.2811	29.9833	23.4544	33.1428	41.4078	48.0747	42.8843	31.165	16.446	40.7338	35.5492	41.3143	37.0296	105.648
SOAP_k35_scaffold2326	0.175396	0.384316	0.112668	0.264783	0.45871	0.37507	0.0621038	0.272653	0.523871	0.117511	0.417363	0.250285	0.676246	0.520049	0.733072	0.255628	0.344479	0.239385	0.277585	0.241702	0.067966	0.70135	0.756659	0.677285	0.34366	0.414518	0.221998	0.443857	0.54797	0.495247
SOAP_k35_scaffold2352	1.79406	1.23045	1.78996	1.00991	1.25075	1.63279	2.16913	1.51021	1.79638	1.64966	1.61061	1.12419	1.06347	0.805069	0.790016	0.765552	0.880752	1.23369	1.21474	1.03442	2.86188	2.54305	2.32544	1.43131	1.30208	2.47618	2.67568	2.70897	2.32127	1.47076
SOAP_k35_scaffold2409	0.338439	0	0	0.299779	0.309391	0	0	0	0	0	0.324495	0	0.876309	0.316597	0	0.517296	0.300241	0	0	0	0	1.00117	0	0	0	0.540629	0	0.301967	0.318823	0.247529
SOAP_k35_scaffold2432	1.68375	1.84222	1.58137	1.31679	0.945048	1.72007	2.6204	1.31561	1.92776	1.90976	1.20519	0.937742	0.885329	1.14559	0.876465	0.641135	0.931213	0.628334	0.56138	0.615886	2.6287	2.13443	2.1714	1.50899	1.63674	2.54996	2.30172	2.34183	2.13132	2.4497
SOAP_k35_scaffold2473	0.953897	0.797358	0.431592	0.316558	0.658017	0.950534	0.752715	0.756879	0.691924	0.582606	0.397599	0.408338	0.385199	0.541253	0.546154	0.497003	0.441244	0.564482	0.302751	0.398438	1.58485	1.09946	1.25966	1.03127	0.940117	0.718448	0.964436	0.930063	0.605478	1.27408
SOAP_k35_scaffold2496	0.463771	0	0	0	0	0	0	0.263901	1.00136	0	0.68134	0.232076	0.207542	0	0.734996	0	0	0.442256	0.259016	0.222518	0	0	0.463557	0.438619	0.429919	0.574883	0.823466	0.421787	0	0.529162
SOAP_k35_scaffold2512	47.1163	37.6833	42.4123	24.1886	39.6544	75.8019	46.9365	82.142	61.4703	48.7552	37.2667	40.8276	39.7816	46.4811	37.8115	28.7992	30.7546	35.6449	43.2779	31.0597	66.8787	62.9306	84.0738	91.0913	70.7539	61.4007	84.5817	62.5705	75.6923	67.4492
SOAP_k35_scaffold2565	8.03087	11.2361	11.0477	12.7955	6.02941	12.3433	12.968	14.5766	14.2712	8.11817	6.91627	10.5457	6.7316	7.91526	8.74256	9.55288	7.92992	9.06231	15.1534	10.5682	14.0587	16.2695	15.4111	11.1322	7.72449	8.85588	10.4805	8.4679	8.07636	13.1425
SOAP_k35_scaffold2609	1.49752	1.12264	0.807073	0.287053	0.335072	0.709354	0.652083	0.575145	0.580152	0.486768	0.598737	0.600976	0.520729	0.903963	0.716405	1.20365	1.21966	0.359137	0.250071	0.435016	1.54589	1.6074	1.96694	1.02416	1.88272	0.957956	2.6184	2.8082	1.64013	2.7993
SOAP_k35_scaffold2625	5.88637	2.26873	2.48472	1.73438	1.65558	2.32988	3.95074	4.54452	2.80774	1.57933	0.929304	0.953318	1.04637	0.846544	1.63796	0.807218	0.741584	0.402482	1.12309	0.659032	3.66823	2.68537	3.10535	1.12324	2.19795	2.13015	4.01316	4.57588	3.1017	3.81909
SOAP_k35_scaffold2662	1.60283	1.26995	1.23262	0.422869	0.785257	2.65206	0.958166	1.43313	1.02433	0.993921	1.27721	1.00785	1.50249	1.57577	2.32071	1.16351	0.920375	0.955848	1.32882	1.69599	1.90812	2.44367	3.05484	2.26987	3.1532	3.2157	2.52597	2.41906	1.92036	1.7067
SOAP_k35_scaffold2671	1.77035	0.517807	1.28602	0.618032	1.14308	1.88204	1.09301	0.717173	1.80207	1.41824	9.56967	4.71137	5.14395	5.9542	6.94869	4.89001	4.69523	3.87505	4.68987	4.51984	4.88105	3.93876	6.64875	3.97765	5.07884	2.68324	3.59167	3.77159	2.61461	3.24315
SOAP_k35_scaffold2675	8.11872	6.99568	8.05281	6.44185	6.37975	5.50953	8.18046	5.57541	7.09486	6.74439	5.93806	7.19412	9.07562	5.43384	6.05067	5.10719	6.38	6.55468	7.07363	6.58883	8.38418	10.5044	9.28534	8.08222	7.35055	6.90535	8.39364	7.63557	5.90424	6.43942
SOAP_k35_scaffold2678	0	0.290688	0	0	0	0.305559	0	0	0	0	0	0	0.302519	1.64303	0.356083	0	0	0	0	0	0.366387	0	0	0.311357	0	0	0.602314	2.19387	0	0.256685
SOAP_k35_scaffold2716	4.50406	3.64202	3.8887	2.56686	4.17001	2.95365	4.24985	3.46649	4.60058	3.34838	1.33299	1.06273	1.67004	1.34322	0.833069	0.900495	1.11221	0.743478	0.958452	1.08883	4.56058	3.35383	3.2915	3.06957	3.27952	3.61516	3.13794	4.11734	2.40668	2.93082
SOAP_k35_scaffold2733	0.515519	0.409215	0.467503	0	0.461823	0.442648	1.98843	0	0	0.449302	0	0	0	0	0	0	0.441782	0.458454	0.542775	0	0	0	0.479943	0	0	0	0	0	0	0
SOAP_k35_scaffold2743	0.586321	0	0	0	0	0	0	0	0	0	0	0	0	0	0.00365708	0	0.436165	0	0	0	0.643298	0.451677	0	0	0	0.16366	0	0.179173	0	0.160157
SOAP_k35_scaffold2758	0.782312	0.616207	0.969625	0.826978	0.613228	1.11286	0.652625	0.803562	1.13921	0.856624	0.975108	0.588782	1.15534	0.816217	0.679691	0.590278	0.768774	0.618068	0.519846	0.677577	2.02403	1.33051	1.35245	1.08202	1.36277	1.69946	1.32479	1.85336	1.18586	1.26572
SOAP_k35_scaffold2845	0.735085	1.29517	0.719101	0.609886	0.67299	1.12416	0.962336	0.767097	0.641636	0.870672	0.726595	0.412101	0.895818	0.703562	0.559966	0.323429	0.506093	0.520147	0.596976	0.344423	1.46669	1.53729	1.36016	1.71267	1.26513	0.558774	1.06356	0.84164	0.710883	0.600139
SOAP_k35_scaffold2849	0	0	0.192839	0.184452	0	0.366681	0	0	0	0	0	0	0.559215	0	0	0	0.191015	0.396959	0.232191	0	0	0.423964	0.416416	0.568805	0	0.516116	0.554045	0.188644	0.202705	0
SOAP_k35_scaffold2877	0.309882	0.520012	0.285304	0.549956	0	0.271047	0	0.34987	0	0	0.298786	0.302644	0.269958	0	0.318218	0.718853	0	0	0.338494	0	0.326996	0	0.602741	0	0	0	0	0	0.294246	0
SOAP_k35_scaffold2889	85.111	227.405	96.1048	117.73	79.2301	55.3425	140.751	92.778	117.26	87.7695	89.6891	117.031	30.1264	50.4514	193.272	62.5506	45.3896	77.2931	98.6457	78.0945	314.677	195.976	378.113	412.421	399.106	56.3723	77.8032	71.9873	59.5687	46.3892
SOAP_k35_scaffold2931	52.7384	18.042	32.9867	17.8886	23.7155	16.7444	28.0048	28.161	24.0611	13.3029	3.00353	2.6641	2.78921	6.82127	5.1778	9.91837	9.50283	1.1303	3.45801	4.98291	20.5321	16.6527	28.3514	14.0949	17.9855	25.3342	12.7282	31.4914	14.4047	14.8107
SOAP_k35_scaffold3048	0	0	0	0	0	0	0	0	0.275218	0	0.249516	0	0.454343	0.243024	0	0.809672	0	0	0	0.243505	0.274846	0	0.507221	0.464278	0	0.209742	0.450895	0	0.24742	0.189225
SOAP_k35_scaffold3082	1.12029	0.588382	0.269204	0.380151	1.09515	1.02414	0.370579	0.570408	0.938651	0.770048	1.13929	1.11869	1.47695	1.44952	0.714421	1.03417	0.273705	1.28357	0.331011	0.359903	2.26753	1.59578	1.1266	0.605907	0.409943	2.22292	2.05055	0.993706	1.95938	2.20475
SOAP_k35_scaffold3086	3.11041	3.11803	3.54426	6.09294	4.50442	2.13213	4.55636	3.56539	3.05107	3.09206	2.30136	1.67337	1.38698	1.33706	0.893241	1.50368	1.44654	1.82583	1.20646	2.01475	2.49685	3.47064	2.29952	1.85538	1.74046	1.51555	1.05299	2.31446	1.57154	1.54258
SOAP_k35_scaffold3095	0	0	0	0	0	0.320189	0	0	0	0	0.179111	0.14455	0	0.271076	0	0.23353	0	0.138001	0.321635	0	0	0	0.579995	0.262201	0.133042	0.239073	0.384471	0.12972	0.281367	0.10552
SOAP_k35_scaffold3116	4.86889	3.93305	4.2591	4.58386	2.78682	3.76101	5.64008	6.05147	3.20778	4.2261	2.77679	2.15305	1.60517	1.68514	2.09968	2.20774	3.09452	2.80861	2.31459	2.5647	3.80075	3.20427	3.18235	3.02948	1.82211	2.04083	1.99095	2.30524	1.88245	1.88873
SOAP_k35_scaffold3120	21.7885	36.6217	27.7426	41.9299	23.6879	7.60072	37.6222	23.6467	19.6528	18.4611	11.736	7.00069	10.4718	5.11979	4.70748	5.79856	4.68914	11.1786	4.26364	9.01616	29.1425	20.5253	17.6483	11.3215	13.6703	6.29443	7.24047	10.3402	8.39422	6.10443
SOAP_k35_scaffold3129	1.30547	0.540875	0.677468	1.71117	0.457772	1.2885	0.495263	1.23366	0.524568	0.580661	0	0	0.222668	0	0	0	0	0	0.137776	0	0.134408	0.252472	0.124473	0	0	0.307599	0.32971	0.221809	0.241195	0
SOAP_k35_scaffold3132	0.319122	0.0741332	0.153053	0.0721324	0.155554	0.509458	0.252602	0	0.444663	0.15884	0	0.169275	0.380778	0.156959	0.270109	0.0689393	0.232949	0	0.469752	0.081649	0	0.431166	0.34076	1.37613	0.387955	0.140131	0.300258	0.225881	0.247068	0.122266
SOAP_k35_scaffold3135	0.36579	0.602151	0	0.646968	0.332956	0	0	0.41112	0	0.327364	0	0	0.627101	0	0	0	0	0	0	1.34591	0	0	0	0	0	0	0	0	0	0
SOAP_k35_scaffold3142	0.268826	0.458119	0	0	0	0	0	0	0	0	0	0	0.474681	0	0.280104	0	0	0.758611	0	0	0.287263	0	1.05981	0.485506	0	0.219234	0.23572	0	0.258594	0
SOAP_k35_scaffold3143	1.85372	0.651412	1.07386	0.341882	1.212	1.25768	0.832864	0.720904	1.29055	1.76647	1.25157	0.604191	1.18342	1.15037	0.631227	0.475549	0.602773	0.608715	0.436176	0.546712	1.8003	1.2049	1.4466	1.83303	1.56981	1.01225	1.13032	1.32717	1.09918	1.19009
SOAP_k35_scaffold3193	0	0	0	0	0	0	0.440424	0	0	0	0	0	0	0	0.23076	0.174802	0.200384	0	0	0.209642	0.709251	0	0.21833	0.199081	0.202129	0.360872	0.193803	0.792915	0.212616	0.484824
SOAP_k35_scaffold3205	16.727	14.1196	16.2903	15.5788	12.7065	11.6329	15.1302	16.7086	17.0383	14.6913	9.33023	10.9051	7.74064	6.7553	13.0279	7.47824	7.63128	11.3279	8.97669	8.40666	32.3717	41.4198	35.7578	44.2437	17.6367	12.498	15.0468	12.781	13.5054	9.61752
SOAP_k35_scaffold3213	0.791982	0.610207	1.43604	0	0	1.35859	0	0	0	0	0	0	1.29759	0	0	0	0	0	0	0	0	0.749015	0	0.681952	0	0	0	0	0	0
SOAP_k35_scaffold3245	3.00588	2.41417	2.49294	1.40295	2.30133	1.7567	2.84846	3.28015	1.77567	2.61277	1.32737	1.02025	1.67045	1.10312	1.30806	0.703184	0.792047	0.84793	1.17302	0.88529	2.9432	2.13669	1.948	1.89609	2.16612	1.77831	2.59542	2.26773	1.77602	1.19368
SOAP_k35_scaffold3381	0.537353	0	0.486821	0	0.959779	0.461118	0	1.80344	0	0	0	0.502825	0.447535	0.497123	0	0	0	0.476075	0	0.482138	0	1.02813	0	1.39636	0.472894	0.417711	0.449087	0	0	0
SOAP_k35_scaffold3395	1.56953	1.70376	1.6537	1.17969	1.41913	0.998818	1.2189	1.36326	1.31255	2.56512	2.44713	0.938954	1.53493	2.15459	1.40889	1.85483	2.71982	1.15162	2.14505	1.13525	1.97783	2.57185	1.00716	0.765941	0.750386	1.65307	2.05638	0.957962	1.54183	1.91031
SOAP_k35_scaffold3444	0	0	0.594668	0	0.59342	0	0	0	0	0	0	0	0	0	0	0.248816	0.576925	0	0	0.300906	0	0	0	0.288185	0	0	0.837364	0.289412	0.612169	0.237095
SOAP_k35_scaffold3455	0.211441	0.553399	0.59234	0.188973	1.19283	1.50145	0.858151	1.44612	0.687031	1.3928	1.24718	0.425973	0.953112	0.606906	0.450012	1.02312	0.390706	0	0.237558	0.408805	1.38319	1.7347	1.49035	0.969951	2.56044	0.527755	0.188915	1.93108	0.41467	3.61966
SOAP_k35_scaffold3508	0.639528	0	0	0	0	0.546291	0	0	0.658717	0	0	0	0	0	0	0	0	0	0	0	0	0	0	0	0	0	1.59152	1.69455	0	0.470106
SOAP_k35_scaffold3520	2.4123	0	0	0	0	0.515931	0.577799	0.67308	1.24538	0.519081	0.560722	0	0	0	0	0	0	0	0	0.538665	0.602209	0	0	0.520035	0	0.933153	0	0	0	0.441516
SOAP_k35_scaffold3531	0.373895	0.314742	0.200868	0.263787	0.0409381	0.152855	0.266142	1.4083	0.140125	0.336542	0.297786	0.0895492	0.201781	0.329708	0.238674	0.146709	0.41088	0.0428441	0.099248	0.0432761	0.389265	0.182518	0.496806	0.121026	0.245621	0.333783	0.436893	0.51477	0.304982	0.160591
SOAP_k35_scaffold3532	11.0364	17.8211	11.6792	15.6812	6.92986	12.804	10.8852	16.4942	9.88769	10.91	12.0242	15.0406	10.0314	13.7827	19.2676	11.1464	13.6198	14.528	15.8552	17.2589	17.9164	17.6106	26.9609	25.7665	14.0415	8.48999	8.19008	8.87258	8.11017	8.68674
SOAP_k35_scaffold3581	0	0	0.269932	0	0.53968	0.768936	0	0	0	0.267103	0	0	0	0	0	0.455163	0	0	0.320794	0	0.310157	0.583984	0.85751	0.787196	0.799902	0.710074	0	0.262974	0	0.644899
SOAP_k35_scaffold3594	0	0	0	0.743473	0	2.16651	0	0	0	0	0	0	0	0.779429	0.805582	0	0	0	0	0	2.50512	1.58907	0.773011	0	0	1.30579	0.702925	0	0.756543	0
SOAP_k35_scaffold3674	537.022	66.9114	102.15	29.9717	712.441	388.288	151.327	187.418	305.624	393.304	189.737	425.166	117.301	255.489	79.582	219.145	196.053	120.92	217.2	146.774	125.333	172.181	161.895	209.659	235.708	157.179	282.351	499.191	430.036	185.366
SOAP_k35_scaffold3686	5.68686	4.63364	5.61896	4.10812	6.07298	10.3422	5.07869	7.03267	5.26508	7.96715	16.4804	13.3915	11.9518	17.7494	14.2339	19.2503	20.5358	17.7618	11.877	17.9189	22.6651	26.6747	47.439	31.8967	32.0989	15.1364	14.7121	13.0095	10.3077	24.4631
SOAP_k35_scaffold3700	3.02636	2.32737	2.76657	2.22224	2.24985	3.97888	3.23874	3.26321	2.9488	2.90221	1.88374	0.992625	1.29275	1.75709	0.705809	1.35673	1.82188	1.40744	1.62932	1.38634	3.3967	2.885	4.71168	3.17833	2.25084	3.8069	3.3265	2.33819	2.71883	3.23928
SOAP_k35_scaffold3704	1.88619	0	0.599234	0.785662	0	0	0.519812	0	0	0	0	0	0	0.499793	0	0	0	0	0	0	0	0.51666	0	0	0	0	0	0	0	0
SOAP_k35_scaffold3786	4.04855	4.34056	3.33313	2.60131	4.93459	4.20968	3.08976	4.8733	5.7311	4.9854	6.46145	3.44079	10.2558	4.1522	6.3169	6.19691	4.4514	1.8432	6.1761	7.70721	12.1898	7.85797	6.61307	7.10167	5.19668	10.6289	9.61493	6.66785	7.96111	5.20702
SOAP_k35_scaffold3792	0.441625	0.361641	0.478397	0.350547	0.431143	0.436969	0.467486	0.426962	0.458268	0.366251	1.21768	0.752683	0.951459	1.72829	1.01169	1.08289	1.6518	0.836573	0.690061	0.926663	5.01856	4.81118	3.59818	3.05293	2.74456	2.92171	3.62456	3.21343	1.75771	4.71315
SOAP_k35_scaffold3824	0.613223	0	0	0	0	0	0	0	0	0.527504	0	0	1.52008	0	0.593905	0	1.55634	0	0	0	0	0	0	0.528547	1.07572	0.474034	0.510464	0	0	0
SOAP_k35_scaffold3858	3.4238	2.93245	1.50164	2.35071	1.98785	2.90423	0.883431	1.08976	0.931026	1.46403	11.6573	8.18356	9.8301	4.10763	6.40608	14.2059	2.86067	9.74573	8.39477	10.7558	3.08455	5.44605	2.46936	2.25872	1.98651	4.47217	3.70352	4.09297	2.9794	4.40103
SOAP_k35_scaffold3898	4.55402	5.21471	3.45547	4.0111	3.60273	2.76115	5.43641	3.04335	3.33412	4.88382	2.90417	2.99069	4.08556	2.31971	2.27926	3.55691	3.63084	2.94213	2.30235	3.31599	11.6482	5.30429	5.32937	3.80171	5.35804	7.37862	9.23264	6.95954	7.86589	4.96111
SOAP_k35_scaffold3908	0	0.300003	0	0	0	0.948441	0	0	0	0.326175	0	0	0	0	0	0	0	0	0	0.335225	0	0	1.74242	2.25247	1.63504	0	0.311178	0.648395	0	0
SOAP_k35_scaffold3913	1954.39	541.959	1365.85	1518.07	2227.41	1444.12	1396.53	4309.65	1804.55	843.303	2573.9	2310.04	2453.62	2304.6	2152.27	5152.67	6150.76	5049.35	978.065	1184.02	3387.98	1859.97	778.616	1053.82	1474.59	615.509	1075.45	1627.18	5550.62	1898.12
SOAP_k35_scaffold3916	14.3653	12.979	15.9537	9.88445	13.5954	12.9627	16.8503	10.5749	13.1968	14.9668	8.51326	8.03968	5.78408	13.3684	6.3798	6.9235	6.78063	5.34024	7.23721	8.46395	19.2531	15.5953	22.8062	20.1474	18.5571	11.0414	13.2527	13.7174	10.5897	11.3005
SOAP_k35_scaffold3944	2.97962	3.74487	3.05202	3.3245	2.14176	1.68269	4.18318	2.76318	2.48061	2.26447	1.02906	1.02932	0.718474	0.925278	0.642754	1.08573	1.15862	0.985581	0.688109	0.751761	2.3232	2.43477	2.37367	2.20129	1.87899	1.5127	1.36114	2.00208	1.15281	1.13741
SOAP_k35_scaffold3947	2.3803	2.69533	2.82082	2.37771	1.59245	2.11823	1.72463	1.6755	2.23887	3.07324	3.37602	1.80364	2.34596	1.91387	2.84528	1.52738	2.45172	2.1721	2.00071	1.87044	6.23954	3.67567	3.70164	2.47117	4.24662	2.98698	3.6167	4.08964	3.05508	3.65841
SOAP_k35_scaffold3950	0.269682	0	1.7482	0.479887	1.25023	0.237336	1.348	0.305592	0	0.744647	0.524045	0.533015	0	0	0	0.211943	0.48859	0	0	0	0.288082	0	0	0.486923	0.247338	0.21986	0.236396	0.243507	0	0.198902
SOAP_k35_scaffold3989	0.526164	0	0.772664	0	0	0.903789	0.506761	0	0	0	0	0.435225	0.43858	0	0.515488	0	0	0	0	0	0.531126	0	0	0	0.358395	0.313502	0	0	0	0
SOAP_k35_scaffold4041	2.28185	1.34372	1.03289	0.499309	0	0	0	0.636614	0	0.492694	0	0	0	0	0	0	0	0	0	0	0	0	0	0.492675	0	0	0	0	0.517645	0.8336
SOAP_k35_scaffold4106	0.117526	0.375127	0.223683	0.21184	0.226757	0	0	0.407298	0	0	0.118153	0	0	0	0	0	0.225261	0.176107	0.136495	0.236487	0	0.250137	0	0.597683	0.677169	0	0	0.109859	0	0.17857
SOAP_k35_scaffold4107	7.53983	5.99215	8.7453	10.0058	11.5013	13.6234	12.3924	12.6776	12.8222	8.37458	8.56671	19.8401	9.99031	11.8529	10.2987	19.3872	20.6916	15.9932	5.41788	6.33573	14.302	9.13494	9.55881	8.24588	8.27678	6.73278	7.78914	7.80458	23.2484	8.94827
SOAP_k35_scaffold4110	4.76362	3.99314	3.7934	3.65064	4.63042	4.14148	6.55413	4.7979	3.48394	4.24896	2.52193	2.36891	2.85984	2.49929	2.42904	2.0518	2.60621	1.96799	2.17094	1.60952	5.69873	4.60522	5.4998	4.1904	5.21083	4.628	7.50183	5.76088	6.21325	7.5471
SOAP_k35_scaffold4119	0.478464	0	0	0.841337	0.430277	0	0.462509	0.536056	0	0.419133	0	0	0.400955	0	0	0	0.412667	0	0	0	0	0.921391	0	0	0	0	1.20492	0.847489	0	1.04721
SOAP_k35_scaffold4182	1.84588	0.935952	1.32768	0.810995	1.03026	1.26298	1.05279	1.08083	1.2418	1.24264	1.34527	1.61228	1.19225	1.27335	1.34164	1.27014	0.917379	1.38893	1.75031	1.18503	2.31357	2.892	1.56231	1.85794	1.23719	1.38913	1.31584	1.50863	1.44337	1.20021
SOAP_k35_scaffold4204	13.2306	11.3939	9.47609	7.45755	8.8415	14.8858	9.97458	13.8925	13.1203	11.8454	7.2289	6.78503	6.97578	13.2691	6.17655	7.13107	10.0874	4.99124	5.80132	6.11761	18.1612	20.4322	20.4686	15.4213	14.3046	12.4214	17.3938	14.0998	13.0592	20.7218
SOAP_k35_scaffold4218	2.82696	1.38006	4.13943	1.1393	3.52581	2.32626	1.6181	1.68948	1.25644	2.9572	2.62778	1.99602	1.06569	1.78051	1.0428	0.893358	3.16671	0.629114	0.700709	0.918648	4.1501	1.95985	1.64236	1.62407	2.12274	4.4085	3.28016	2.3756	3.74171	2.83436
SOAP_k35_scaffold4219	2.36227	2.72501	0.682268	1.7868	1.71784	1.62238	2.7841	3.74021	5.92613	1.90276	1.79553	0.923605	1.65509	1.74488	1.56375	1.48408	1.52941	0.528417	2.47403	0.177415	4.00045	3.6957	2.77379	2.86318	1.54013	1.9871	1.97691	2.3368	1.79779	3.80259
SOAP_k35_scaffold4233	0.735823	0.569165	0	0	0	3.78621	0	0	0	0	0.679718	0	0	0	0	0	0	0	0	0	0	0	0	0	0	1.14302	1.23009	0.659222	0	0
SOAP_k35_scaffold4246	0	0	0	0	0	0	0.462509	0	0.498538	0.419133	0	0	0	0.886822	0.943124	0	0	0	0	0	0	0	0	0.416678	0.84644	0.373234	0.803283	0	0	0.349069
SOAP_k35_scaffold4275	6.56178	5.24406	9.79517	7.07954	11.4441	8.26355	7.54138	11.9079	14.5717	10.8584	1.45626	0.75323	0.675871	0.28283	1.5968	0.8511	1.10529	0.431398	1.00573	1.15901	8.97917	7.51579	6.34464	3.68969	5.54837	7.22481	6.01008	11.771	9.38348	6.71468
SOAP_k35_scaffold4278	5.64272	6.08381	6.35199	6.11014	6.354	4.08017	4.84576	4.89364	4.65125	5.4495	1.76424	4.01236	3.1814	1.65266	2.20659	1.68244	2.49223	1.51342	3.63492	1.80405	16.8799	11.0913	10.6228	8.13061	6.8624	6.53172	6.79556	9.07134	3.88466	3.3872
SOAP_k35_scaffold4408	0	0	0	2.11096	0	0.683503	0	0	0	0	0	0	0	0.739329	0	0	0	0	0	0	1.58236	0	0	0	0	0.618313	1.33053	0	0	0
SOAP_k35_scaffold4428	32.1823	7.03633	19.276	6.30131	18.7683	10.2575	20.6993	19.6096	10.8331	13.1996	0	7.52348	1.88179	2.18203	3.86509	3.93093	2.0795	0.553054	2.4267	1.15587	10.1221	3.56873	12.3606	9.17418	16.864	1.38244	0.523981	3.92835	0.539099	5.93312
SOAP_k35_scaffold4548	1.06251	0.926412	0.595185	0.379809	0.399412	0.754325	0.646643	0	0.920336	0.399723	0.835337	0.213946	0.957464	2.23577	0.226031	1.71282	0.588756	0.203938	0.477324	0.205336	0.694694	0	0.427753	0.584689	0.593633	0.706833	0.379571	0.582021	1.24949	1.26503
SOAP_k35_scaffold4585	0.458721	0.368179	0.416922	0.403219	0	0	0.887816	1.5416	0.956162	0.805498	0	0	0	0	0	0	0.793316	0	0	0	0.467028	0	0	0.39995	0.406207	0.358161	0	0.406072	0	0
SOAP_k35_scaffold4600	0	0	0	0	0	0	0	0	0	0	0	0	0	0	0	0	0	0	0	0	0	0	2.37974	1.88181	0.956531	0	0	0	0	0
SOAP_k35_scaffold4629	1.6077	1.49502	3.27648	1.00891	0.88692	2.05404	1.25077	1.51243	1.73218	2.9576	1.0657	0.445502	1.4941	1.60437	0.311987	0.835565	0.906573	0.479604	0.384997	0.713696	1.74717	2.49565	1.82764	1.60129	1.40921	2.31718	1.12337	5.58639	2.49087	1.30037
SOAP_k35_scaffold4673	2.41178	1.59894	2.97921	2.62357	1.4916	1.88729	3.48499	1.5188	3.73609	1.97451	1.82325	2.11989	0.710012	2.28382	1.39658	3.16164	1.45756	1.76508	0.592115	0.761272	4.58363	2.96759	3.1705	1.93639	2.21333	1.31167	1.88038	4.11506	0.773647	5.14053
SOAP_k35_scaffold4689	16.648	14.0692	12.3619	13.3385	11.0417	15.2969	24.0311	14.2457	14.2825	14.9922	14.7205	13.5836	13.8831	10.2814	7.8205	10.8923	9.81669	10.6777	10.0465	9.59269	21.8327	17.2648	6.95748	9.85564	6.2361	32.1746	31.5528	29.6472	24.8349	31.1484
SOAP_k35_scaffold4701	0	0	0	0	0	0	0	0	0	0	0	0	0	0	0	0	0.830087	0	0	0	0.987055	0	0	0.861038	0.866538	1.54986	2.51369	1.80509	0	0
SOAP_k35_scaffold4706	12.8715	11.7149	10.811	10.7887	12.0564	9.96517	21.4295	11.3815	15.5518	11.238	9.09711	6.11677	7.04268	6.84887	6.66051	8.3078	4.51976	7.12781	7.19877	6.6931	12.5	10.3109	14.2621	7.3627	9.42999	8.96315	12.2063	10.079	5.86692	11.3287
SOAP_k35_scaffold4743	4.4162	4.84319	4.16685	3.03975	3.87189	4.36179	6.9434	4.36942	3.84915	3.62574	1.5206	1.61626	1.57601	1.33447	0.879082	0.73751	1.6433	1.96424	1.27441	1.84759	2.09353	1.84181	2.54308	1.7154	1.52747	1.63635	2.30448	2.21651	1.87727	1.34746
SOAP_k35_scaffold4761	0.531638	0	0.481948	0	0	0.912678	1.02348	0.594846	0.552117	0.461926	0	0	0	0	0.520577	0	0.455149	0	0	0	0.536492	0	0.494099	0	0	0	0	0	0	0
SOAP_k35_scaffold4763	0	0	0	0	0	0.352375	0	0	0	0.361389	0	0	0	0	0	0	0	0	0	0	0	0.792183	0.772932	0	0.363537	0.641714	0.690683	1.08473	0	0.296871
SOAP_k35_scaffold4804	0.791799	0	0	0	0.245017	0	0	0	0	0	0.2567	0.261312	0	0.750201	0	0.207914	0.479078	0	0	0.500457	0	0	0.260569	0.238636	0.72736	0	0	0.477143	0	0
SOAP_k35_scaffold4842	28.2335	27.5218	22.338	20.529	30.6097	20.8838	18.9422	18.8325	28.4814	26.3056	4.40155	2.52314	4.11182	4.07865	4.34443	3.178	3.89445	3.2662	3.08047	3.30032	36.1598	24.1083	25.2994	17.0328	23.489	28.3394	36.8052	32.3295	22.2086	37.4726
SOAP_k35_scaffold4856	1.13359	0	1.37936	0.667717	0.343413	0.654553	0.369299	1.27245	0.398055	0.337133	0	0.362598	0	0.351844	0.379833	0	0	0	0	0.346469	0	0.738506	0.360339	0	0.338473	0.299159	0	0	0	0.275282
SOAP_k35_scaffold4859	35.4418	26.8117	32.2931	27.8338	59.1411	42.0765	31.5398	35.3904	39.2066	32.4904	40.8342	47.8464	26.4256	27.7472	36.019	39.7762	22.5048	34.9516	65.7206	40.9036	51.7455	41.82	41.6991	27.8092	30.281	39.5219	53.6955	36.7877	36.5321	37.4848
SOAP_k35_scaffold4864	4.12184	5.18286	6.6557	5.22546	2.34657	3.03483	3.40755	4.84167	3.53171	3.93471	3.09969	2.93143	2.2401	2.44419	3.61748	2.12116	2.39291	2.36747	3.45657	2.68132	3.97173	4.50512	6.20048	3.92305	3.79517	2.80346	2.37398	3.65774	1.95809	3.40692
SOAP_k35_scaffold4892	0	0	0	0.422666	0	0	0	0	0	0	0.451921	0	0	0.891117	0	0	0.828924	0	0	0.866945	0.975963	0	0	0.41864	0.425129	0	0	0.851739	0	1.40326
SOAP_k35_scaffold4902	0	0	0	0	0	0	0	0	0	0	1.54575	0	0	0.510566	0	0.401275	0.471332	0	0	0.494396	0.555163	1.05485	0	0.47766	0.484957	0.4283	0	0.488646	0	1.20851
SOAP_k35_scaffold4918	1.53952	1.08874	1.46147	0.714841	1.55248	1.16263	1.51425	0.701407	1.5578	1.43825	0.645028	0.782107	0.950575	0.999628	0.621849	0.27898	0.374485	0.496016	0.602748	0.526136	1.893	1.35713	1.47578	1.10837	1.24271	1.38533	1.31168	1.77151	0.959605	1.4365
SOAP_k35_scaffold4924	0	0	0	0	0	0.322239	0	0	0	0	1.06432	0.357273	0.318052	1.03924	0.748588	0	0	0.338863	0	0.682902	0	0	0.354999	0	0	0.884269	0	0	0	0.541815
SOAP_k35_scaffold4935	0.154886	0.178354	0.197309	0.289979	0.47457	0.270873	0	0.30771	0.210675	0.190528	0.0239927	0.0759984	0.200791	0.185881	0.0270364	0.124854	0	0.0727577	0.0280552	0	0.290022	0.206555	0.332541	0.556131	0.723147	0.566707	0.202262	0.255348	0.27116	0.380338
SOAP_k35_scaffold4936	0	0	0	0	0	0	0	0	0.52342	0.4391	0	0	0	0.465458	0.493795	0	0	0	0	0	0	0	0.468784	0.436841	0.44372	0	0.420905	0	0.921755	1.46673
SOAP_k35_scaffold4967	1.26683	0.264894	0.291281	0	0	0.55349	0.313216	0.357218	0	0.57448	0	0	0	0	0	0	0	0	0	0	0.666872	0	0.921487	0	0	0.509033	0	0.283495	0	0
SOAP_k35_scaffold4972	0	0.297881	0	0	0	0	0	0	0	0	0	0.348146	0.310197	1.01196	0.364959	0.822279	0.637867	1.32144	0	0.665689	0.751246	0	1.03806	0.319447	0.649199	0.287148	0.617876	0.321642	0	0.263615
SOAP_k35_scaffold5036	1.56339	3.98224	2.11348	1.93893	2.17773	2.67426	1.54352	3.17114	2.33856	1.74893	1.4567	1.92907	1.76105	2.80023	5.04961	2.67961	2.38171	1.23128	2.44135	3.1552	4.17024	5.50053	5.63573	3.84334	4.69638	2.7781	3.21898	2.65207	1.67603	2.49461
SOAP_k35_scaffold5052	2.98093	2.41031	1.125	1.63124	3.05992	0.695647	1.0917	0.324425	0.282815	0.917837	0.254758	1.04523	0.361988	6.31665	2.62793	1.1926	1.01268	0.463947	0	0.814747	1.93396	0.617963	0.871003	0.98729	1.4712	1.42181	2.45962	2.42093	2.37091	0.803025
SOAP_k35_scaffold5071	2.45746	1.85809	0.252723	0.728389	2.27739	2.40189	4.09095	4.33012	5.55964	4.51877	1.59037	4.04403	6.98095	5.42581	6.25049	0.857263	3.21266	2.05212	5.42113	3.09751	5.82809	2.74363	10.7487	3.20205	5.75604	1.33441	1.43469	1.72497	1.04939	2.4159
SOAP_k35_scaffold5084	2.42618	2.62185	3.60093	4.19605	2.39277	1.26852	4.40002	2.48555	1.87658	1.20171	0.199843	0.187618	0.105786	0.196261	0.150191	0.0587567	0.349787	0.381705	0.259706	0.181524	0.739524	0.606639	0.568406	0.424934	0.449639	0.295855	0.353692	0.248108	0.231714	0.219908
SOAP_k35_scaffold5114	9.94226	5.58363	5.30485	4.96584	1.58582	5.98532	17.5434	15.4651	2.46758	2.10086	0.470528	1.68301	0.447949	1.5696	4.74018	0.475779	0.557069	1.42627	2.16962	0.373644	2.96972	0.702997	1.30925	0.24832	0.226768	0.480037	1.05247	1.9471	0.832279	1.26291
SOAP_k35_scaffold5124	1.365	0.369028	0.610431	0.492416	0.614353	0.453262	0.360017	0.490846	0.68102	0.274143	0.270675	0.364421	0.95281	0.710488	0.525258	0.254702	0.864604	0.226814	0.242084	0.317405	1.96173	1.4486	1.03436	0.639198	1.08064	1.05689	1.17154	2.5544	1.34753	0.923782
SOAP_k35_scaffold5153	0.288729	0.236238	0.237668	0.021296	0.0754875	1.24268	0.241681	0.0896961	0.679316	0.400832	0.064396	0.0236673	0.123868	0.0754197	0.165753	0.18708	0.0762036	0.0268698	0.148454	0.02863	1.14291	0.322953	0.654904	0.206177	0.841518	0.606353	0.557626	2.4109	0.723904	0.88806
SOAP_k35_scaffold5197	0.279137	0.279541	0.310486	0.197112	0.245234	0.343135	0.46511	0.226704	0.437377	0.298256	0.0498318	0.100723	0.116923	0.185044	0.0716321	0.130667	0	0.0506124	0.0371945	0.162341	0.689804	0.535124	0.522106	0.634814	0.391	0.528472	0.140625	0.173608	0.261365	0.336512
SOAP_k35_scaffold5218	1.17239	1.77387	0.993046	0.731437	0.397686	1.14704	1.13613	0.857187	1.11341	0.780811	0.375614	0.949616	0.499391	1.16434	1.13927	0.551407	0.58097	0.492263	0.56997	0.459031	2.70932	2.37911	1.87637	2.42342	1.95282	0.327763	0.491389	1.08394	0.808542	0.538792
SOAP_k35_scaffold5250	0	0.587354	0	0.671303	0	0	0	0	0	0.649372	0.701101	0	1.24964	0	0	0	1.27607	0	0	0	0.756369	0	2.80053	1.31084	0	1.17943	0	0.682037	0.685838	0.569784
SOAP_k35_scaffold5252	0.485682	0	0.440983	0	0.436413	0	0.938085	0.544056	0	0	0	0	0	0	0	0	0	0	0	0.437468	0	0.934659	0.906998	0	0	0	0	2.14872	0	0.354251
SOAP_k35_scaffold5279	0.205809	0.540074	1.34673	0.184012	0.193806	0.182914	0	0	0	0	0.405193	0.415657	0	0.197129	0.219554	0	0	0.198037	0	0.398837	0	0.423017	0.207747	0.756687	0.1921	0	0	0.188209	0.202252	0
SOAP_k35_scaffold5327	335.842	211.119	245.432	201.149	229.831	259.174	208.143	340.627	359.836	368.333	292.407	298.823	177.765	291.742	315.364	226.332	202.35	366.536	272.074	209.213	429.803	474.985	763.499	473.613	487.59	216.562	257.62	403.358	313.756	272.455
SOAP_k35_scaffold5338	0	0.132587	0	0	0.282392	0	0.152587	0	0	0	0.442022	0.609504	0.683583	0.71521	0.161482	0	0.279493	0.145416	0	0	0.165125	0.310286	0.152783	0.691199	1.12255	0.37794	0.27018	0.136887	0	0.111375
SOAP_k35_scaffold5341	12.0371	5.81826	6.98836	5.95938	4.42359	7.49832	3.73258	5.20246	4.54429	6.53158	2.87653	5.87803	3.63317	3.43196	3.5881	4.82036	4.07118	3.57357	8.43781	5.32598	11.171	9.56976	8.84156	9.8213	3.74984	6.09435	6.32933	9.14391	8.59766	3.28393
SOAP_k35_scaffold5353	0	0.393935	0	0	1.77396	0	0	0	0	0	0	0	1.41664	0	0.159937	0	0	0	0	0	0.203417	0	0	0	0	0	0.229539	0	0	0
SOAP_k35_scaffold5432	1.9761	1.80262	1.43427	2.34473	1.46193	3.88307	2.84333	3.86682	3.207	2.38964	2.64843	2.25597	1.44206	4.67843	4.37384	2.38685	3.31243	3.49351	2.99993	2.02225	3.076	3.67854	3.89	2.29079	2.73695	2.85407	3.05638	2.79164	2.83384	2.764
SOAP_k35_scaffold5436	2.04937	2.58949	2.40991	1.85917	1.98065	0.813418	2.06028	1.50343	2.44041	1.91362	0.782073	0.476665	0.507774	0.51839	0.55442	0.887594	0.715782	0.621996	0.62431	0.837716	1.69537	0.618252	1.09284	1.05407	0.752689	0.323045	1.30693	0.498093	1.01199	1.08768
SOAP_k35_scaffold5449	0	0	0	0	0	0	0.43608	0	0.469661	0	0	0	0.379201	0.834585	0.445276	0	0	0.403723	0	0	0.459243	0	0	0.392781	0	0.351758	0	0.797016	0	0
SOAP_k35_scaffold5497	1.01361	0.372788	0.483929	0.914759	0.0982226	0.0920375	0.743997	0.23479	0.224894	0.499745	0	0	0.0958173	0.0992363	0	0.0865501	0.0977758	0.101832	0.118419	0.102718	0.462572	0.108584	0.428631	0.289242	0.195719	0.176419	0.378094	0.190262	0.103714	0.0772829
SOAP_k35_scaffold5510	3.2588	2.90734	2.04646	1.51827	2.91827	2.02343	1.557	1.76144	1.93854	2.14862	1.39407	1.14565	1.63561	1.33408	0.909357	0.935989	0.763752	0.939222	0.956373	1.0715	2.61907	3.27252	4.30655	3.1701	2.89745	2.36082	1.69787	2.29022	1.73558	2.74106
SOAP_k35_scaffold5533	0.814815	1.9656	1.37187	0.379127	0.137065	1.44273	0.79893	0.293245	0.413625	0.607862	0.315611	0.252883	1.37336	0.245106	0.342194	0.135885	0.602635	0.668112	0.303464	0.189326	0.268196	0.510672	0.349183	1.41279	1.24735	1.76158	0.754011	1.32025	1.50823	0.52736
SOAP_k35_scaffold5546	0.24809	0.807998	0.754974	0	0.55976	0.620232	0.454942	0.124404	0.438921	2.33917	0.363459	0.153179	0.794087	0.105622	0.0816822	0	0.597434	0.659696	0.0424317	0.148099	0.374612	0.741521	0.463699	1.89693	1.64487	0.983406	0.577501	0.913541	1.30423	0.685987
SOAP_k35_scaffold5547	1.37449	0.569593	0.94513	0.912895	0.313928	0.897124	1.68944	0.773352	0	0.309243	1.64621	1.99358	3.85021	2.89198	3.13878	2.0971	1.5225	0.947019	0.743973	1.58879	1.79454	1.01518	1.98296	2.13263	1.23868	1.09644	1.47421	1.53205	0.323321	0.753497
SOAP_k35_scaffold5607	4.13924	2.53027	2.36409	2.0169	2.21696	5.37469	4.64363	3.71145	4.75033	3.74252	3.61496	3.15038	3.49232	5.11962	2.47923	3.65195	3.56827	3.20559	3.67884	2.94469	6.74246	6.40788	10.4857	5.21653	6.53446	4.90446	4.85123	5.09911	3.44671	5.71856
SOAP_k35_scaffold5611	9.48602	10.7209	9.19065	8.14361	8.90312	8.56181	7.63641	8.6424	7.85607	9.06789	5.3851	5.23715	4.89564	6.14923	5.36221	4.92599	4.85006	3.5847	5.72088	4.37916	9.1732	9.34717	10.6014	8.82777	9.80097	7.61828	7.98874	9.86137	6.77956	8.94299
SOAP_k35_scaffold5615	0.883458	0.355893	0.401787	1.55676	0.398266	0.380474	0	1.48662	0	0	0.417319	0.418413	0	0	0	0	0	0	0	0	0	0.426911	0.415683	0	0	0.691372	0	0	0.407854	0
SOAP_k35_scaffold5647	0	0	0.445372	0	0.440698	0.421461	0	0	0	0	0.460766	0	0.820533	0.454269	0	0	0	0	0	0	0	0.471556	0.457828	0.426774	0.433351	0.381997	0	0.868101	0	0.357759
SOAP_k35_scaffold5664	5.01991	4.11808	3.76957	2.28022	3.47089	9.27107	4.5503	4.77402	5.21231	4.10919	2.94669	1.90265	3.01512	3.8442	2.00312	1.75287	2.59569	1.59997	3.0753	2.58686	5.05999	6.68234	6.10106	5.78455	5.32941	6.68908	5.90765	7.0746	5.47926	4.52229
SOAP_k35_scaffold5687	5.14872	5.01739	6.65766	6.72505	6.31669	4.82343	7.47549	6.88263	5.78368	5.27268	2.91826	3.1756	2.66901	3.15815	2.15054	2.17849	3.16443	2.06771	3.91771	3.05567	7.10432	7.5832	6.98396	5.37006	4.53779	5.56348	4.47544	4.71572	3.40799	4.65173
SOAP_k35_scaffold5731	0.523472	0	0	0	0	0.449452	0	0	0	0.455683	0	0	0	0	0	0	0.448341	0	0	0	0.528511	1.00329	0.486766	0	0.461309	0.813761	0	0	0	0.381945
SOAP_k35_scaffold5739	4.90151	5.36517	2.42129	2.29756	2.94382	4.54748	4.42532	1.91267	3.93443	3.1602	2.36742	1.28259	3.28203	2.38864	1.66396	1.53557	1.65424	1.92435	1.84338	1.64251	3.91886	4.69868	4.30319	4.27617	3.99066	4.45114	4.02835	3.0611	3.81164	6.4291
SOAP_k35_scaffold5756	0	0	0	0	0	0	0.225061	0	0.240371	0.208357	0	0	0.199638	0	0.235691	0.17845	0	0	0.249024	0	0.241502	0	0	0	0	0.921621	0.989867	0.405278	0.217215	0.330486
SOAP_k35_scaffold5760	3.07496	3.23425	2.65813	2.10237	1.59825	1.49393	2.39663	1.24296	2.59815	1.82541	0.895034	0.670426	0.724432	0.991415	1.28498	0.656932	0.799685	0.384693	0.371842	0.647298	5.24262	3.68893	3.0395	2.96405	3.13079	1.77644	2.55697	2.43893	1.50044	3.81389
SOAP_k35_scaffold5766	0.730464	0.735748	0.351661	0.471869	0.767337	1.05125	0.443319	0.607639	1.34719	0.472277	0.106361	0.453399	0.704678	0.626655	0.833406	0.0918148	0.256338	0.268452	0.247798	0.0542019	0.910491	0.683212	1.07244	1.25939	0.922368	0.601525	1.4372	0.744504	0.924231	1.24481
SOAP_k35_scaffold5768	8.61169	7.66555	9.5694	8.34141	5.45324	8.24869	12.45	10.8682	7.14211	7.06427	6.31376	7.04653	7.78807	5.49883	5.23437	4.33765	6.48448	5.99752	7.55409	6.53058	8.27123	8.68318	9.99897	7.42842	5.32535	6.99738	5.63949	8.19509	5.06105	5.39148
SOAP_k35_scaffold5786	5.71941	4.3168	4.39646	4.77807	5.04069	4.31402	3.9633	4.89637	3.50633	4.18513	2.42299	2.3377	2.08437	1.64991	1.48885	1.49464	1.69323	1.80711	2.18248	1.60849	4.79407	4.16265	3.7706	2.39346	2.5184	2.77741	2.5862	3.97984	2.46665	2.95432
SOAP_k35_scaffold5804	3.87573	2.31612	3.40306	1.28742	2.29874	3.11058	1.80521	2.81204	1.95961	2.48133	1.64972	2.71869	2.84114	0.834567	2.15037	0.958097	1.80572	0.882283	2.36899	1.23896	3.89869	5.47558	5.56327	3.56396	3.30646	3.83128	4.19344	5.48303	4.18538	2.57036
SOAP_k35_scaffold5807	34.5585	28.8974	28.7247	26.2835	26.4283	23.564	50.8473	47.3656	27.5456	24.5079	13.4893	13.5495	11.0648	16.8182	11.9528	11.3904	11.7619	10.4809	15.2508	11.4793	26.1863	27.7483	27.7713	22.7719	18.1228	24.0893	27.2762	18.2087	18.8719	23.5768
SOAP_k35_scaffold5836	2.00288	1.53193	0.417007	0.550793	0.677774	1.18973	1.28387	1.31403	1.25988	1.64178	1.41113	1.01318	1.82271	0.855242	1.27326	0.599557	0.844994	0.440149	1.12499	0.888237	2.39928	1.8768	3.8922	4.24516	4.05512	2.66844	4.57446	4.92179	3.22648	2.79783
SOAP_k35_scaffold5837	1.04694	0	1.42479	0	0	0	0	0	0	0	0	0	0.436521	0	0	0	0	0	0	0	0	0	0.486766	0	1.38393	0.406881	0	0.463676	1.43663	0
SOAP_k35_scaffold5926	0	0.415013	2.37465	0.460252	0	0	0.504128	0	0.544001	0	0	0	0	0	0	0	0	0	0	0	0	0.501643	0.486766	0	0	0.406881	0	0	0	0
SOAP_k35_scaffold5938	0.278353	0.236257	0	0	0.772795	0	0.555216	0	0.297877	0.510788	0	0	0.244891	0.263183	0.289019	0	0.251476	0	0.306534	0	0	0	0.273384	0	0.254756	0.226278	0.243279	0.501892	0	0.82012
SOAP_k35_scaffold5986	0.204814	0.179237	0.383034	0	0	0.182067	0.624592	0.233763	0	0.38654	0	0	0.260744	0.226717	0	0	0.18974	0	0.230627	0.230602	0	0	0	0.376636	0.243349	0	0.917333	0	0.201371	0.610611
SOAP_k35_scaffold6072	2.59227	1.68544	1.91063	1.67856	1.41853	3.0686	2.72305	2.58949	2.25182	1.94725	1.07998	1.48507	1.72689	1.68612	0.960692	1.15132	1.27131	0.711074	1.5017	1.25778	3.82056	3.04733	3.23178	2.6838	2.73607	2.87543	2.59028	3.10017	1.89772	2.59836
SOAP_k35_scaffold6124	16.4033	9.32348	17.1878	6.99365	13.4567	7.30812	15.9839	19.1817	14.0707	14.8314	3.16703	3.88914	2.26634	3.25723	1.87469	3.44822	1.34174	2.15506	2.51867	2.03971	10.5078	5.05127	8.90895	6.36558	6.91511	7.24028	5.57057	10.2233	6.31627	9.32422
SOAP_k35_scaffold6131	0.403808	0	0.377817	0.541853	1.33219	0.897857	1.4382	0.230518	0	0.190739	0.397911	0	0	0	0	0	0	0	0	0	0	0	0.204155	0.185802	0	0.16868	0.362096	0.184817	0.397429	0
SOAP_k35_scaffold6159	0.517568	0.857076	0.166776	0.117354	0.339862	0.436256	0.644406	0.403237	0.48475	0.698296	0.618083	0.418088	0.753608	0.556044	0.445687	2.20655	0.724691	0.622291	0.360422	0.763229	0.656254	1.7516	1.96787	1.21393	0.722114	0.307818	0.618106	0.575305	0.316422	1.09998
SOAP_k35_scaffold6208	0.632736	0.434597	0.377577	0.235155	0.284187	0.873469	0.363293	0.255396	0.301014	0.29318	1.05256	0.809793	1.79589	2.03133	1.00479	1.04494	1.46685	0.505344	1.21513	0.772762	1.55532	0.933394	1.41779	1.49731	0.814654	1.34432	1.67335	1.54081	1.10075	1.12138
SOAP_k35_scaffold6238	0.168002	0.266981	0.162931	0.203425	0.138491	0.25832	0.120082	0.131198	0.157887	0.0855821	0	0.151745	0.24634	0.0835845	0.161905	0.0498233	0.139263	0	0.336171	0.0587071	0.131976	0.494896	0.398281	0.109279	0.720743	0.402296	0.242307	0.455313	0.236257	0.0868655
SOAP_k35_scaffold6241	1.56607	1.37312	1.45745	0.869587	1.12083	1.48695	0.700944	1.19868	2.23534	2.55566	0.693798	0.827303	0.63972	0.54183	0.605499	0.660312	0.542345	0.85995	1.15173	0.708947	5.16608	3.54144	3.29408	2.63733	3.06444	2.17391	3.81645	1.91722	1.97809	3.86877
SOAP_k35_scaffold6252	0.505594	0	0.27757	0.718802	0.0705628	0.197992	0.611228	0	0.241948	0.793569	0.220241	0.461176	0.069183	0.213505	1.88141	0.564081	0.141041	0.440931	0.852943	0	0.667664	0.86147	0.619177	0.346972	0.352133	0.190909	0.204515	0.0682986	0.0747914	0.277214
SOAP_k35_scaffold6267	6.49541	11.258	9.12482	12.2383	8.31331	2.07814	16.7535	4.85214	5.98082	8.0151	2.54479	1.6084	3.25598	1.41838	0.649505	1.0039	1.14632	2.7858	1.23318	2.05225	5.13347	4.95199	4.0875	2.46622	2.33683	2.52552	1.42175	3.27942	2.4533	5.33639
SOAP_k35_scaffold6274	0.188259	0.587645	0.0909513	0.0425159	0.18713	0.475888	0.338036	0.219555	0.603776	0.143749	0.048557	0.205344	0.183924	0.171101	0.290166	0.0977793	0.15589	0.0813203	0.0752162	0.147944	0.406378	0.536669	0.600545	0.48885	0.325502	0.506674	0.37671	0.583432	0.363611	1.62148
SOAP_k35_scaffold6289	0.361476	0.297881	0.330616	0	0	1.25475	1.06252	0.406379	0.381537	0	0	0	0.620393	0	0	0	0	0.66072	0	0	0	0.709035	0.34602	0.958341	2.92139	0.287148	0.308938	1.28657	0	0
SOAP_k35_scaffold6316	6.87014	5.65877	3.98723	2.06241	5.3853	5.85973	3.5743	5.42976	2.38516	3.34886	3.1905	1.72111	4.16186	2.84899	2.80944	1.39278	1.82183	2.78149	0.73619	1.40203	3.44542	3.37169	3.58911	6.71884	5.96653	4.05283	3.05262	3.08411	3.47895	0.964386
SOAP_k35_scaffold6332	7.29985	2.0525	5.43679	2.3468	6.23137	3.05959	2.62002	3.00168	4.19635	5.30257	4.92443	3.56381	4.7111	5.64585	3.92867	6.20897	5.79269	2.80399	3.99747	8.0466	11.0809	4.75088	6.79734	2.91349	9.90233	14.3604	6.33687	19.8553	4.21376	5.27756
SOAP_k35_scaffold6383	1.61206	0.424653	0	0	0.479889	0	0.517092	0	0	0	0	0	0	0	0	0	0	0	0	0	0.54197	0	0	0	0	0	0	1.90356	0	0
SOAP_k35_scaffold6422	0.623488	0	0	0.371571	0	0.184633	0.211076	0	0	0.391738	1.22693	0.209663	0.562912	1.98979	1.77193	1.84692	1.53815	0.799266	0.233775	0.201203	2.04237	0.853662	2.30562	2.48174	0.581806	0.6928	0.557795	3.03938	2.04079	2.16716
SOAP_k35_scaffold6472	1.11966	0.590136	0.711836	0.472757	0.793163	1.8482	0.493683	1.05888	1.27672	1.05643	0.454637	0.281651	0.617761	1.05594	0.521078	0.301403	0.613289	0.695915	0.402896	0.41155	1.76335	6.47078	5.16186	1.77136	1.297	1.78564	1.94088	1.52669	1.6228	2.01942
SOAP_k35_scaffold6507	1.68821	0.887612	0.304457	0.607907	0.587821	1.63764	1.23747	2.0795	0.802101	1.0735	0.209272	0.063068	0.199068	0.2606	0.0406375	0.156731	1.53382	0.145708	0.168294	0.110487	1.51356	1.06057	0.588155	0.539381	0.326672	0.69341	1.0104	1.16902	0.889868	0.406004
SOAP_k35_scaffold6579	0	0	0	0	0	0	1.3232	0	0.711841	0	0	0	0	0	0	0	0	0	0	0	0	0	0	0	0	0	0.288702	0	0	1.72017
SOAP_k35_scaffold6590	2.64167	0.576052	0.354946	1.2239	0.1806	0.168798	0	0.143184	0.0687633	0.369943	0	0.065668	0.23654	0.182033	0	2.94978	0.964055	0.502425	2.47655	0.317034	0	0.0669134	0.661645	0.888681	0.360743	5.22017	1.2814	1.22335	0.127798	0.094552
SOAP_k35_scaffold6595	0.322612	0.269166	0.296298	0	0	0.281589	0	0	0	0	0	0	0	0.302656	0	0	0	0	0	0	0.47887	0.957768	0	0	0.292082	0	0.556358	0.288389	0	0
SOAP_k35_scaffold6599	1.55404	2.0555	4.23059	4.5573	2.3194	1.77914	0.499252	0.580288	0	0.451393	0.485047	1.4575	0.864662	0	0.507939	2.27392	0	0.460734	1.09053	0.931543	1.04704	2.48242	1.44634	1.79728	1.37097	0	1.30048	4.12872	1.89774	0
SOAP_k35_scaffold6627	0	0	0	0.0751795	0	0.536599	0.432093	0.158187	0	0.310969	0.414881	0	0	0	0.500541	0.118192	0.0768531	0.093983	0.392716	0.332663	0.445703	0.147596	0.573882	0.0653717	0.0663428	0	0.064239	0.326293	0.0945282	0.319335
SOAP_k35_scaffold6671	7.54275	4.6303	7.85948	2.76072	7.35464	7.66325	4.81139	3.32358	10.9501	6.19374	6.23617	2.96164	3.99227	5.62839	3.75043	1.78759	3.82381	2.61134	5.31669	3.62122	11.4691	8.58673	11.4507	6.49426	9.103	11.6868	14.5311	10.9796	6.49805	5.90534
SOAP_k35_scaffold6745	2.83207	10.3636	2.23395	2.8568	1.91704	5.22838	1.77501	1.70369	3.52272	2.51361	2.46924	2.58068	6.64029	4.20501	6.57768	2.75467	3.10177	3.98639	5.0336	3.58319	4.82822	9.03417	9.07894	7.32184	7.38687	4.6716	4.68805	4.46375	3.64727	5.84355
SOAP_k35_scaffold6771	0.114704	0.371682	0.111566	0.0260721	0.0569536	0.490887	0.123496	0.117819	0.308173	0.146987	0.118238	0.0781502	0.23979	0.114483	0.31711	0.051427	0.143457	0.134705	0.0692129	0.105896	0.611961	1.27449	2.4476	2.45994	1.28362	1.0232	0.596261	0.578079	0.577959	0.836693
SOAP_k35_scaffold6792	0.972221	1.03227	0.318594	0.759417	0.794056	0.852637	0.63465	0.325518	0.751088	0.637226	0.771125	0.90533	1.5726	1.2501	0.263955	1.08313	0.640142	0.916937	1.0467	0.888737	1.73023	1.25122	1.45005	0.800238	0.572648	1.15142	2.11867	0.969798	1.76736	1.09406
SOAP_k35_scaffold6801	0	0	0	0	0	0	0	0	0.173677	0	0	0	0.146222	0.15336	0	0	0	0	0.363003	0	0.353307	0	0.653534	0.296007	0.601001	0.539217	0.28911	1.32046	0	0.477686
SOAP_k35_scaffold6818	0.115917	2.22201	0	0	0	0	0.242068	0	0.512676	0.227133	0	0	0	0.45251	0.257279	0	0.333486	0	0	0	0	0	0.121731	0	0	0.200526	0.3224	0.2168	0.235845	1.14524
SOAP_k35_scaffold6820	15.5445	9.83966	15.1264	9.21532	11.2081	11.6069	6.26948	5.71037	14.7722	10.205	61.1507	81.6794	44.67	42.0118	79.355	54.6452	42.7345	64.1244	96.2973	56.8092	27.2295	34.9795	28.9465	13.5489	18.5117	9.15758	7.23116	5.56489	9.50556	8.36337
SOAP_k35_scaffold6859	0.263147	0	0	0.236855	5.56268	11.2767	10.525	2.88163	6.08827	0	0	0	0	0	0.289972	3.64781	0.125385	0.783067	0	0.131544	1.33371	0.974616	0.411607	0.247797	0	0.113064	16.6038	3.67578	4.7888	0.398544
SOAP_k35_scaffold6881	3.26841	3.54938	8.86421	2.86886	4.6472	4.47026	6.25249	7.29091	4.72234	4.47661	0.604955	0	0.53789	1.20783	0	0.468725	0	0.573335	0	0	0	0.620088	1.20227	1.12567	0	1.51505	1.08608	0	1.76677	0.963614
SOAP_k35_scaffold6891	1.98999	1.14013	2.3984	0.681399	0.55562	1.7975	0.441522	0.570924	0.676039	1.25694	1.11608	2.95901	1.71743	0.559221	1.16705	0.764148	1.6739	0.193954	1.5721	0.666156	2.20275	1.40451	1.22689	1.71605	1.22263	4.1971	2.98442	2.11369	1.69605	0.639218
SOAP_k35_scaffold6901	0.182855	0.161559	0.171692	0.327634	0	0	1.12263	0.83696	0	0	0.181019	0	0	0.175936	0	0.149568	0	0	0	0	0.201619	0.189549	0	0.169271	0	0	0	0	0	0.273864
SOAP_k35_scaffold6986	0.0666774	0.312944	0.192733	0.122317	0.0636486	0.119006	0.791801	0.706354	0.218152	0.527364	0	0.138794	0.124966	0	0.14777	0	0.0636735	0	0	0	0.538814	0.219699	0.360873	0.0659931	0.190662	0	0	0	0.202581	0.102745
SOAP_k35_scaffold7065	0.72328	0.588401	0.85547	0.612537	0.742916	0.918259	0.764801	0.57976	0.678609	0.963814	1.44961	0.783138	1.57812	0.888582	1.14487	1.03662	1.52019	0.755715	1.4779	0.906916	1.53596	1.4896	1.75223	1.55877	1.82154	2.01101	2.13614	2.79938	1.50967	1.15393
SOAP_k35_scaffold7076	0.795739	0.926647	0.971486	1.04368	0.845104	0.597977	1.1686	0.655791	0.69774	0.870188	0.302679	0.0957726	0.489426	0.410424	0.102176	0.130993	0.410171	0.67227	0.141456	0.401371	0.6941	1.10623	0.51559	0.488587	0.43744	0.396718	0.339842	0.591774	0.310648	0.228497
SOAP_k35_scaffold7087	0	0	0.236249	0	0	0.224482	0.255518	0	0.273705	0	0	0.505605	0.677842	0.241663	0	0.201354	0	0.240658	0.847198	0.968774	0	0.514734	0	0	0	0	0	0	0	0
SOAP_k35_scaffold7088	0.506414	1.04985	0.450863	0.479338	0.33462	0.701853	0.544098	0.544362	0.548165	0.797908	0.0651447	0.229368	0.186234	0.315424	0.244824	0.150778	0.168408	0.17568	0.126997	0.199731	0.922805	0.864972	1.0192	1.1557	1.00512	0.456111	0.325571	0.323516	0.334792	0.426181
SOAP_k35_scaffold7090	0.636664	0.697984	0.204464	0.14394	0.104013	1.18422	0.226173	0.308906	1.0102	0.226522	0.324968	0.171585	0.869773	0.330592	0.546079	0.371546	0.364797	0.434627	0.188924	0.219446	0.5553	0.752362	1.10151	0.716945	0.624149	0.848192	1.64502	0.919171	0.884225	1.51242
SOAP_k35_scaffold7110	47.8864	13.5913	33.7482	18.824	29.4866	20.8107	28.7081	37.0976	34.5874	14.6338	2.55742	3.08609	4.32592	5.84576	5.16791	6.82166	13.06	1.80895	4.50503	3.86854	22.1982	17.1196	27.7512	18.6233	14.0763	19.7223	16.0771	18.7629	11.7929	14.7956
SOAP_k35_scaffold7152	0.569157	0.445685	0.648624	0.06078	0.132268	0.647855	0.14334	0.117554	0.377101	0.98674	1.13357	0.65169	1.20784	0.898374	1.04265	0.415711	0.631289	1.24746	1.5644	0.805175	3.38446	3.28392	2.6672	1.46714	2.21654	1.82954	1.92702	2.75016	2.28997	1.06324
SOAP_k35_scaffold7213	53.0569	86.3171	57.4869	74.4969	45.9458	32.8048	100.917	72.4715	52.508	51.2093	24.6864	20.6835	14.0313	12.1386	27.1194	20.9046	13.6139	32.8175	29.3536	25.387	49.7199	45.8145	49.3568	32.6752	25.6774	22.8951	30.176	26.2957	21.0741	24.4252
SOAP_k35_scaffold7219	0.131655	0.862265	0.253316	0.357526	0.450979	0.361395	0.348841	0.383297	0.368041	0.197812	0.0670119	0.0702366	0.0632368	0.129907	0.149551	0	1.09554	0.201494	0.233763	0.40682	0.45766	0.572534	0.353751	0.443699	0.771919	0.174468	0.373779	0.249398	0.410065	0.151815
SOAP_k35_scaffold7252	6.76896	3.03959	2.62147	4.13452	4.6254	5.86308	5.35003	5.93456	8.07346	7.21677	3.61318	3.22594	2.92893	4.12048	1.30527	3.82596	4.05166	1.26813	2.93236	3.42235	5.53478	2.11128	2.45477	2.01577	2.46807	6.13778	4.71775	4.4863	4.94377	6.50912
SOAP_k35_scaffold7290	0	0	0.423744	0.402818	0	0.268582	0	0.171765	0.16392	0.144248	0.149096	0	0.414884	0	0	0	0.424105	0	0	0.148203	0.501056	0.470829	0.154543	0.279667	0	0	0.409975	0.692568	0.450072	0.450815
SOAP_k35_scaffold7316	0.353498	0.626466	0.997003	0.206119	0.221457	0.621482	0.5436	0.792244	0.385566	0.168652	0	0	0	0	0	0.145035	0.331005	0	0	0	0.52331	0.367331	0.180651	0	0.332934	0	0.637395	0.325533	0.175588	0
SOAP_k35_scaffold7338	0.287184	0.387835	0	0	0	0.129227	0	0.16523	0.157779	0	0	0	0.399725	0.417971	0.157401	0	0	0	0.330393	0	0	0.151194	0.446721	0	0.683469	0.245555	0.394912	0.666546	0	0.108462
SOAP_k35_scaffold7357	0.198629	0.174279	0	0	0.7495	0.353525	0	0.680532	0.431342	0	0.195881	0.201099	0	0	0	0	0	0	0	0	0.217666	0.409342	0.603285	0	0	0.830661	0.534918	0.363902	0.391444	0.148234
SOAP_k35_scaffold7359	1.6316	2.24412	0.681106	3.5736	2.23319	3.39966	1.48485	4.77243	2.56799	3.28037	0	0	1.32408	1.04693	0.977345	1.03886	2.0332	0.704556	0.205775	1.41932	2.00023	4.51303	7.95152	5.70889	5.1147	1.98455	0.982842	2.16785	1.79779	5.02485
SOAP_k35_scaffold7385	0.236321	1.42868	0.219943	0	0.220917	1.88179	0	0.268886	0.254911	0.220378	0	0	0	0.675428	0	0	0	0	0	0	0	0.480849	0	0	0	0.390052	0	0	0	0.350571
SOAP_k35_scaffold7393	0.226563	1.30076	0.431592	0.102131	0	0.205219	0.118375	0	0.295645	0	0.114024	0	0.106526	0.331889	0.125879	0	0.108751	0	0.131783	0	0.385778	0.120774	0.357318	0.321978	0.435762	0.196182	1.1565	0.318018	0.115364	0.509632
SOAP_k35_scaffold7406	0.454509	0	0	0	0.409229	0	0	0	0	0	0.428436	0	0	0.421137	0	0	0.3932	0.407213	0	0.821331	1.85231	0.876396	0	0	0	1.0649	0	0	0	0.330889
SOAP_k35_scaffold7493	0.9385	0	0	0	0	0	0	0	0.978505	0	0	0	0.394026	0	0	0	0.811208	0	0.49626	0	0	0	0	0.409179	0.415636	0.366353	0	0.831669	0	0.342194
SOAP_k35_scaffold7501	1.76375	1.34034	2.61755	1.82191	1.46102	2.35916	2.94531	2.77488	2.18167	2.09045	1.5276	1.27177	1.54483	1.48985	1.21866	1.12494	1.25457	0.944774	2.35495	1.46127	3.07686	2.5926	2.78644	2.5221	1.88668	1.93054	1.34974	2.29092	1.33008	2.14493
SOAP_k35_scaffold7547	3.76192	2.11876	2.16665	1.55991	0	1.46805	2.7093	2.65246	3.78756	0.770227	1.22528	1.0349	0.450883	1.01176	0.893415	1.22261	0.690986	1.22901	0.51233	0.698919	3.80307	3.42095	2.87831	1.23859	0.907504	2.09296	1.85447	1.61426	0.59557	2.64176
SOAP_k35_scaffold7560	52.802	66.9307	59.9481	32.5096	49.3985	63.389	68.3937	60.3709	66.0426	48.4281	77.0119	90.4943	60.657	76.4289	90.3607	39.1136	42.3853	50.6257	63.2764	47.4114	117.941	169.32	160.453	138.289	83.2499	56.3039	79.3774	72.557	56.731	48.9335
SOAP_k35_scaffold7605	0.412906	0	0.752184	0	0.373385	0	0	0	0	0.731487	0.391381	0	0	0.383589	0	0	0.720224	0	0.440286	0.375931	0	0	0.782198	0	0	0.324788	0	0	0	0.300771
SOAP_k35_scaffold7641	8.33343	6.67413	4.87186	4.84183	5.43571	4.30176	6.85494	6.78205	6.28956	7.18529	9.49024	7.84861	16.1279	9.33909	6.74166	6.13827	8.33857	7.04478	8.15921	8.16879	16.7671	26.1854	16.3284	14.2063	11.0697	10.8653	12.291	12.1723	8.35765	9.57706
SOAP_k35_scaffold7668	0	0	0	1.84087	0	0	0.668088	0	0.719944	0	0.644282	0	0.574462	0	0	0	0	0	0	0	1.38698	0.660899	0	0	0.610864	0	0	0.621329	0	1.03618
SOAP_k35_scaffold7704	3.64567	0.413047	1.89004	4.58003	0.466298	2.23495	4.01425	0.582834	0.541221	0	2.43721	1.95235	0.868787	2.40878	0.510551	0.380756	2.23066	2.314	0	1.40402	4.20823	1.497	1.45351	0.45166	0.918465	1.61962	3.48593	0.461245	0.476646	2.65962
SOAP_k35_scaffold7735	0	0.443331	0.240324	0.461907	0.240825	0.45679	0	0	0.556701	0	0	0.257	0	0	0.271037	0.204581	0	0.244604	0	0	0	0	0	0	0	0	0.227919	0	0	0.191416
SOAP_k35_scaffold7744	0	1.16856	0.443075	0	0	0	0.471166	0	1.01671	0	0	0	0.408393	0	0	0	0.420251	0.435582	0	0	0	0	0	0	0	0	0.409125	0.431842	0	0
SOAP_k35_scaffold7748	0.865845	0.923881	0.222395	0.254448	0.126046	0.446632	0.43719	0.179056	0.344828	0.363651	0.654487	0.414471	1.09661	0.735266	0.383316	0.453794	0.938282	0.396774	0.244829	0.427657	0.841168	0.478749	0.753237	0.571987	0.832721	0.137357	0.980498	0.511876	0.45709	1.06718
SOAP_k35_scaffold7775	0.31882	0.0847608	0.13788	0.431089	0.173727	0.501925	0.650413	0.0206526	0.240109	0.452123	0.164585	0	0.447208	0.230167	0.36897	0.266432	0.402401	0.110345	0.0639579	0.202919	1.12988	0.334806	0.194254	0.712128	0.890448	1.48477	1.31295	1.81384	1.8364	0.816829
SOAP_k35_scaffold7802	0.791982	0	0	0	0	0	0	0	0	0	0	0.728514	1.29759	0.734666	0	0.563868	0	2.07955	0	2.11538	0	0	0	0	0	0.614299	0	0	0	0
SOAP_k35_scaffold7826	0	0.310297	0.164513	0.313731	0.332083	0	0	0	0	0.167041	0	0	0.160184	0.337214	0	0.143674	0	0.170438	0.19902	0	0.193511	0	0.35786	1.29884	0	0.443037	0.316905	0.161159	0.347797	0.7875
SOAP_k35_scaffold7868	1.7246	0.333922	0.766295	0.310924	0.999047	0.321662	0.480328	0.132883	0.635821	0.563439	1.04092	0.721356	0.587348	2.0292	1.65941	0.292367	1.98538	0.459379	0.400964	0.347424	1.80283	1.10232	1.20791	0.870929	0.773532	0.795884	0.959692	1.29051	0.819047	1.22355
SOAP_k35_scaffold7973	9.76709	8.14842	10.4891	12.3374	7.6374	5.87217	14.4087	12.0746	10.0285	9.19204	8.41974	5.02104	7.03672	4.73003	4.37869	5.83487	4.3045	9.0491	7.58296	4.44722	12.1532	13.5023	11.7661	10.1103	8.07288	7.35941	11.7535	10.5408	7.6089	8.32015
SOAP_k35_scaffold7982	0.614872	0.218057	0.23855	0.227721	0.340562	0.0688288	0.369899	0.0876518	0.0841076	0.0839693	0.229672	0.400556	0.216291	0.222662	0.0852426	0.261178	0.726358	0.0765881	0	0	1.02623	0.198823	0.27791	0.65108	0.465468	0.132646	0.229086	0.384209	0.155904	0.231274
SOAP_k35_scaffold7987	4.19876	4.47165	4.94824	4.53919	3.45887	4.20264	6.0517	3.8014	3.90414	4.18725	6.66307	5.08685	6.29232	6.99839	5.13037	6.27127	5.31954	5.43425	5.46184	5.52782	8.01468	8.3589	9.11134	7.60068	7.56842	7.05564	5.5968	6.13294	5.8708	6.16079
SOAP_k35_scaffold8109	1.05192	1.0881	1.15389	0.314371	0.332737	0.470221	0.35959	0.200826	0.382536	0.669442	0.521554	0.358048	0.320982	0.337886	0	0.143944	0.328455	0.853824	0	0	0.969413	0.182251	0.179271	0	0.165168	0.147963	0.635031	0.322956	0.348467	0.526044
SOAP_k35_scaffold8118	0.377863	0.309975	0.68968	1.00157	0.343413	0.654553	1.1079	0	0.79611	0.337133	0	0	0	0	0	0	0	0.34393	0	0	0.782472	0	0	0	0	0.299159	0.321864	0.335909	0.705518	0.550564
SOAP_k35_scaffold8124	0.962105	0.579176	0.63405	0.515597	0.646017	0.751087	0.699933	0.511027	0.393154	0.840561	0.895157	0.612171	1.35805	1.51771	1.35532	0.925468	0.77782	0.540685	1.20048	0.819162	1.73982	1.48764	2.75464	1.95199	2.41139	1.71616	1.49245	1.54141	2.06199	0.777757
SOAP_k35_scaffold8168	0	0.316257	0.167855	0	0	0	0	0.204516	0	0.170296	0	0	0	0.172028	0.385622	0	0	0.173766	0.20295	0.175017	0.789157	0.185465	0.36481	0.165576	0.8406	0.301135	0.807795	0.82203	0.53193	0.669541
SOAP_k35_scaffold8239	0	0.0239781	0.0243681	0.248392	0.0497209	0.0231811	3.6916	0.0588567	0.11335	0	0.10722	0	0.755172	0	0.100154	0.156646	0.100037	0.0260871	0.0301811	0	0.0895145	0	0.0573492	0.0981019	1.28503	0.685661	0.371061	0.144226	0.0607916	0.490653
SOAP_k35_scaffold8249	0.089191	0.082496	0	0	0	0.0811995	0	0.103494	0	0.0884203	0.0902863	0	0.0847767	0	0.200435	0	0.0864705	0.180159	0.104668	0	0.511489	0.192058	0.284471	0.255579	0.43233	0.0780182	0.334371	0.251914	0	0.340977
SOAP_k35_scaffold8251	3.19183	3.35695	3.08927	2.66168	3.26806	2.42535	3.31011	2.73753	2.5721	3.16989	0.909188	0.65396	0.692398	0.821196	0.727525	1.02239	0.688115	0.543767	0.751721	0.6087	6.2238	4.81949	3.85978	3.09061	2.53562	2.74091	2.68892	3.49598	2.1589	4.47331
SOAP_k35_scaffold8266	4.45211	4.36293	4.06676	6.40458	3.15658	3.61432	6.86625	4.07943	4.86816	2.72372	3.29759	2.45114	2.46712	3.45543	1.67447	3.52383	4.158	4.01049	3.34046	3.42263	3.06378	2.81797	2.69519	1.75551	1.44452	3.26452	2.66166	2.59364	2.00549	3.21382
SOAP_k35_scaffold8300	0	0.170648	0.363718	0.521099	0.183308	0	0.912271	0.665383	0.210959	0.551744	0	0	0.528718	0	0	0.157879	0	0	0	0	0	0	0	0.179079	0.181823	0.325245	0.174564	0.534001	0.191573	0.869986
SOAP_k35_scaffold8333	5.54232	53.5102	5.55589	2.68418	1.49372	9.96253	13.6387	7.80587	48.3394	3.1551	0.725024	4.60573	1.36675	1.92676	0.323207	2.80022	0.348281	0	0.0842454	1.61195	5.08332	3.07079	4.88319	4.16225	11.0673	3.60875	2.31759	3.96039	1.15964	24.7477
SOAP_k35_scaffold8338	0	0.422636	0.484422	0.469445	1.43242	0.45862	0	0	0	0	0	0	0	0	0	0	0.457404	0	0	0	0	0	0.49661	0	1.41138	0.415541	0.893578	0.946746	0	0
SOAP_k35_scaffold8429	20.3061	13.4265	17.2619	10.6082	20.4934	14.3475	11.0146	16.4364	14.7313	11.9297	6.41494	14.3962	5.27822	4.14327	1.84517	7.22971	5.9615	4.54635	4.24769	8.32584	13.2753	11.6534	5.7553	3.92938	4.14292	12.102	13.1087	12.7839	11.0702	10.4304
SOAP_k35_scaffold8448	0.724931	0	0	0.215715	0.225617	0.213633	0	0	0.260411	0	0	0	0.646494	0	0	0	0.221086	0.459193	0.538333	0	1.04308	0.49077	0.240615	0.659969	1.1169	0.39804	0.213794	0.438753	0	0
SOAP_k35_scaffold8458	0.223523	0.77617	0.20834	0	0.419028	0.792261	0.226172	0.254541	0.483159	1.04678	0	0.224232	0.200593	0	0	0	0	0.213714	0	0	0.242637	0.913369	0	0.204405	0.415162	0.185211	0	1.01815	0	0.166073
SOAP_k35_scaffold8459	0.210533	0	0.301298	0	0	0	0	0.24369	0	0	0.318447	0	0.0993351	0.205944	0.587022	0.358772	0.506901	0.527891	0	1.81027	0.359689	0	1.55522	0.299986	0.507482	0.365832	0.68606	0.88828	0.430159	0.721697
SOAP_k35_scaffold8474	5.66455	5.19621	3.05137	4.82375	4.72748	7.43511	4.06076	4.59846	4.42238	4.90031	2.69988	2.51481	3.69352	5.70314	4.36873	3.27992	2.56414	2.13891	2.42605	2.07037	7.38869	10.0613	10.5685	11.2466	10.4757	8.56336	7.06407	6.46792	5.03013	7.05098
SOAP_k35_scaffold8504	5.09814	3.37373	4.33488	5.1811	3.82278	3.19181	2.81653	2.15911	2.07906	3.78459	0.882193	0.657287	0.79049	0.753858	0.672184	0.629714	1.03052	0.891404	0.636984	0.794772	2.23321	1.22816	3.04164	1.40497	1.22551	1.52026	1.45774	2.1018	1.54569	1.99786
SOAP_k35_scaffold8514	7.77084	20.1857	17.6741	9.85103	6.32357	9.564	14.5076	10.7801	12.1627	10.6789	3.13059	4.11089	3.79477	3.77534	8.28784	1.93904	3.50534	2.63359	3.40648	3.66262	12.5271	20.9154	19.9957	24.3335	10.5861	9.6539	10.4809	8.20086	8.97689	8.38752
SOAP_k35_scaffold8517	0.582373	0.268296	0.649356	0.262886	0.0941697	0.264648	0.203818	0.337472	0.107781	0.095891	0.196137	0.204494	0.183863	0.285353	0.21733	0	0	0.293086	0	0.197108	0.221891	0.312493	0	0.647229	0.375384	1.10008	1.0881	0.273592	0.29847	0.074079
SOAP_k35_scaffold8608	0.600796	0	0	0.134978	0	0	0	0	0.164763	0.289932	0	0	0.277936	0.145496	0.328272	0	0.142075	0	0.344769	0	1.00711	0.63091	0.310619	0.28108	0.428007	0.896532	0.824049	1.67067	0.753799	0.113283
SOAP_k35_scaffold8659	0	0	0	0	0	0	0	0	0.473905	0	0	0.429194	0	0.421137	0	0	0	0	0	1.232	1.38923	0	0	0	0	0.354966	0	1.20658	0	0
SOAP_k35_scaffold8669	3.76634	4.6616	4.43202	3.18319	3.02403	2.07395	4.85614	3.28273	2.82596	3.44709	1.85482	1.87403	0.467298	0.843382	2.38115	1.53619	0.731823	2.17504	1.98824	1.619	5.67716	4.75435	4.86791	3.69921	3.06125	1.45329	1.02574	1.9733	0.892389	0.9145
SOAP_k35_scaffold8717	0.467054	1.12395	0	0	0.420479	0	1.35582	1.57113	0.486975	0.409892	0	0	0	0.433035	0	0	0	0	0	0	0.475241	0	1.31303	0	0.413815	0	1.17815	0	1.28917	1.36187
SOAP_k35_scaffold8749	0	0.237604	0.51802	0.49784	0	0	0	0	0.898932	0	0	0	0	0.264827	0	0	0.505836	0	0	0	1.49143	0.561749	0	0.504485	0	0	0.489448	0.252473	0	2.26941
SOAP_k35_scaffold8778	80.8396	149.313	166.264	204.104	150.827	53.0052	177.05	100.015	114.55	101.455	85.9603	61.7177	129.022	53.8241	37.5387	45.1723	43.1125	129.182	53.4959	100.924	85.3292	94.3642	117.761	69.1344	81.7531	53.687	42.4243	60.5129	45.7306	39.1739
SOAP_k35_scaffold8807	1.73688	4.26689	1.56641	1.06596	1.37466	3.7504	2.97797	1.96041	3.70454	2.02924	2.62991	3.18126	1.94635	3.5459	4.98721	1.52092	2.53352	3.38739	2.72914	2.60876	7.43318	6.97271	10.7078	7.57873	3.35105	4.32451	5.3773	2.66016	3.38759	11.656
SOAP_k35_scaffold8855	2.20353	1.84438	2.35474	1.95667	2.30432	2.49148	2.09913	2.14725	2.68244	2.60196	2.54568	2.28411	2.10877	2.36676	1.92133	1.71345	2.46621	1.7493	2.97616	2.31354	4.61622	3.88907	4.1512	3.67602	3.19009	4.60863	3.88573	4.8353	4.57601	3.72806
SOAP_k35_scaffold8874	0.115993	0.26288	0.0927652	0	0.0944681	0.175647	0.100142	0.12952	0	0	0.478636	0.107713	2.64465	0.801183	0	0.200744	0.882298	0.0950143	0.335465	0.290887	0.133766	0.164446	0.104565	0	0.0928037	0.258596	0.0920034	0.35569	0.411012	0.274172
SOAP_k35_scaffold8885	1.51165	0.665941	0.885895	0.169177	2.14385	0.842236	1.15789	0.432091	0.82226	0.896923	0.186752	0	0	0	0	0	0	0	0	0	0.207818	0.195417	0.192067	0.174583	0	0.158618	0	0.346988	0	0.282616
SOAP_k35_scaffold8919	0	0	1.52271	0	0	0	0	0	0	0.485243	0.523003	0	1.86313	0.518917	0	0	0.478286	0	0.587663	1.00465	0	1.07111	0.519903	0	0	0	0	0	0	0
SOAP_k35_scaffold8973	0.194562	0.684016	0	0.348184	0.367413	0	0.992084	0.444579	0.211423	0.184303	0.192017	0.394511	0	0	0.208528	0.474615	0	0	0	0	0	0.200765	0.394625	0	0	0.488901	0.174935	0.178389	0.19198	0.290604
SOAP_k35_scaffold8975	8.14551	3.54594	11.9704	10.9174	8.25742	5.46974	5.43262	4.15201	4.24696	4.47305	5.70676	3.14657	4.14581	5.12008	4.0437	2.54608	3.03565	3.24288	2.72683	1.87194	4.73524	9.53795	6.51223	4.79647	5.34644	2.47282	2.46917	2.63833	2.04123	2.7759
SOAP_k35_scaffold8978	0.652102	0.378266	0	0.194131	0.204008	1.15646	0	0	0.235126	0.204041	0	0	0	0	0	0	0.200384	0	0	0	0.236417	0	0.43666	0.995404	0.404259	0	0	0.198229	0.425231	0.161608
SOAP_k35_scaffold9030	0.943167	1.84289	1.44635	0.83662	1.44356	1.92386	1.86709	1.06403	1.00338	1.99755	0.907836	0.613034	1.0937	0.295484	0	0.242631	0.561998	0.291293	0.34291	0.293181	2.31875	1.87192	1.52598	1.68362	1.14101	0.272978	0.815593	1.68957	0.596197	0.922115
SOAP_k35_scaffold9033	6.44663	9.11928	12.0285	6.72216	6.47893	6.09022	4.71617	6.7524	8.83696	5.88375	4.56318	0.563122	3.90053	2.83854	0.992988	1.50745	1.54938	1.07384	1.46387	0.901295	10.162	7.45209	8.52915	5.85714	7.43936	7.44492	9.98724	5.59447	3.10566	6.81147
SOAP_k35_scaffold9057	11.4936	19.4729	22.9323	19.1373	14.77	8.53314	23.5341	13.6682	14.5952	13.0671	83.3579	72.9752	25.5463	22.8989	308.929	141.26	64.5243	510.532	224.598	165.054	51.6672	29.8478	69.4916	34.3514	29.2237	17.5265	13.624	11.0725	13.454	9.63272
SOAP_k35_scaffold9062	84.0101	11.8471	44.078	23.196	59.2145	41.7165	35.8345	44.7591	50.0392	43.0208	23.3392	18.0159	24.8616	24.6301	3.95171	12.3974	10.2164	12.8918	14.3408	28.5202	38.5986	19.3521	12.2419	10.1538	11.2399	19.3722	13.0532	19.4562	7.66755	48.5988
SOAP_k35_scaffold9064	2.03499	2.43004	0.694685	0.98744	0.877348	2.13806	0.644154	1.57529	1.67786	1.7196	1.25642	0.713175	1.73378	1.05337	2.61352	1.07066	1.25211	0.949795	1.13347	0.839709	2.52821	4.70871	4.06909	2.90302	3.05896	1.33582	2.15075	2.59986	1.56899	2.0006
SOAP_k35_scaffold9065	0	0	0	0	0	0	0	0	0.566036	0	0	0	0	0	0	1.19206	0	0	0	0	0	0	0	0	0	0	0	0	0	0
SOAP_k35_scaffold9087	0	0.937702	0	1.04983	0.60557	0.512784	3.12974	0	0	0	0	0	0.495651	0	0	0	0	0	0	0	0	0.571072	0	0	0	0	0	0	0	0
SOAP_k35_scaffold9100	36.5965	19.0631	19.6732	6.671	24.8435	24.0191	38.6639	26.0976	27.4533	16.1452	19.5955	18.3786	13.9436	19.533	4.42124	12.9761	5.30803	11.7213	16.0415	15.4579	24.1794	27.3463	32.285	18.476	19.3374	27.8294	26.4381	26.0483	18.7851	25.0777
SOAP_k35_scaffold9102	0.329821	0.274413	0.302721	0	0.301893	0	0	0.371467	0.349659	0	0.316579	0.32006	0.570642	0	0	0	0.293367	0	0	0	0	0.325783	0.318333	0.29313	0.59603	0.527974	0.283844	0.294547	0.311325	0
SOAP_k35_scaffold9133	4.82878	4.41387	3.06085	2.26943	3.29457	3.30315	4.67102	3.77538	2.94209	2.945	2.11801	1.96034	4.29566	2.95838	2.78345	1.60112	2.51819	1.68735	1.37712	2.27144	4.47131	5.12697	3.16031	2.82972	3.29046	3.84175	3.76732	3.82569	3.36996	3.81028
SOAP_k35_scaffold9161	0	0	0	0	0	0	0	0	0.277546	0	0	0	0	0	0	0	0	0.243933	0	0	0	0	0	1.40427	0	0	0	0.233787	0	1.19651
SOAP_k35_scaffold9243	0.345022	0	0.316122	0.305442	0.315068	0.300092	0.339105	0.388144	0	0.31031	0	0	0	0	0	0	0	0	0	0	0	0	0.33166	0	0	0	0	1.23026	0	0
SOAP_k35_scaffold9249	51.1358	47.9612	74.257	48.9594	71.3828	55.8515	69.9123	65.0575	49.2904	45.471	74.6418	68.8241	249.24	90.7497	84.1717	47.2029	89.9449	74.669	98.2405	65.9571	71.9612	72.1017	83.5128	64.0631	73.8986	64.9723	53.3855	79.322	52.1807	36.6606
SOAP_k35_scaffold9292	0	0	0	0	0	0	0	0	0	0	1.78415	0	0.710765	0.878272	0	0.349606	0.818247	0	0.500792	0.148573	0.481547	0.456485	0	0	0	0	0	0.419687	0	0.345562
SOAP_k35_scaffold9303	0.273405	0.258398	0.0880537	0.123958	0.0897042	0.167513	0.0971868	0.106465	0.102371	0.276353	0.699232	0.245145	1.36967	0.993623	0.522582	0.160551	1.07978	0.28146	1.03262	0.710676	0.532754	0.849384	0.889995	0.662808	0.403555	0.487302	0.304434	0.65081	0.190834	0.351959
SOAP_k35_scaffold9342	82.4417	121.952	74.5491	112.287	62.4206	72.8445	103.787	100.671	86.5673	66.481	43.2632	43.0279	31.1545	29.1092	52.5366	40.3907	29.5137	58.2848	52.7112	39.0019	80.5367	81.1902	98.5012	52.311	50.4111	45.8956	63.0483	59.5471	47.6746	59.0204
SOAP_k35_scaffold9375	0.22269	0.203785	0.106097	0	0.322831	0.100897	0.116418	0.128761	0.123263	0.109316	0	0	0	0	0	0.094567	0	0	0.129622	0.112337	0.253	0.950428	0.468697	0.211122	0.535741	0.385971	0.103421	0.521227	0	0.169418
SOAP_k35_scaffold9387	0	0	0	0.56691	0	0	0	0	0.66664	0	0	0	0.531904	0.597084	0	0	0.545119	0	0	0	0.643205	0	0	0	0.565617	0	0	0.57205	1.16415	0.47583
SOAP_k35_scaffold9422	0.596364	0	1.07825	0	0	0	0	0	0	1.54055	0	0	0	0	0	0	0	0	0	0	0	0	0	0	0.522586	0.461507	0	0.527109	1.07906	0
SOAP_k35_scaffold9469	0	0	0.612216	0	0	2.31492	0	0	0.699703	0	0	0.625826	0.557042	0	0	0	0	0.592635	0	0	0.673131	0	0.621894	1.16621	0	1.04707	0	3.00782	0.610252	0
SOAP_k35_scaffold9531	7.47495	5.72065	5.0444	5.66595	6.00419	4.38738	4.88769	5.77269	5.75439	7.60159	3.66471	3.43861	4.38595	2.95759	2.15012	3.15488	3.05721	2.26315	2.14221	2.39083	7.06837	5.55812	6.04869	5.87508	4.63655	6.47692	6.05331	5.66324	4.67925	5.01413
SOAP_k35_scaffold9572	0.508292	0.424699	0.217765	0.102328	0.110839	0.207126	0.120056	0.197596	0.189855	0.511267	0.749102	0.241971	0.490381	0.44674	0.902113	0.642747	0.666081	0.520753	0.536686	0.525819	0.32856	1.84685	1.34128	0.763819	0.664396	0.751427	0.536566	0.536227	0.0588633	0.174045
SOAP_k35_scaffold9621	3.46471	5.69686	6.34533	15.7223	3.26513	1.81084	4.62269	6.41078	2.69943	2.54413	3.02474	3.51233	2.38284	2.08459	4.50341	3.12027	3.01638	2.31328	5.49715	2.39959	5.84998	4.95896	6.92797	2.23379	2.38435	2.50938	2.91571	1.7067	1.59915	2.49101
SOAP_k35_scaffold9641	0	0.267435	0.588493	0	0.587406	0.279642	0.316431	0.361029	0	0	0	0.311596	0	0.300511	0	0.739535	0.571241	0.592161	0	0.893839	1.01021	0.317149	0.62035	0.570516	0.87033	1.28507	0.552793	0	0	0.469143
SOAP_k35_scaffold9653	0.837335	0.439444	0.763924	0.0843569	0.732416	0.726638	0.247967	0.229067	0.860547	0.918685	0.333043	0.523827	0.972733	0.968052	0.906525	0.882719	1.08595	0.252661	0.665554	0.4775	3.46402	1.35474	1.10854	1.39793	1.31122	1.59888	1.29637	2.28828	1.04863	1.50234
SOAP_k35_scaffold9675	7.50072	25.7988	17.8964	16.6265	6.61826	13.2015	16.3524	13.5011	8.10177	6.15965	2.26971	4.39746	2.07257	2.41875	2.21853	2.41722	3.10817	2.89902	4.78162	4.06386	3.4218	4.9104	3.31829	2.7654	2.62998	3.8309	3.02851	3.21761	2.08216	3.29601
SOAP_k35_scaffold9708	0	0.439396	0	0	0.994778	0	2.14347	0	0	0	0	0	0	0	0	0.405235	0	0.493257	0	0	0	0	0	0.482589	1.47005	0.43272	0	0.493901	0	0
SOAP_k35_scaffold9710	0	0.409213	0	0.423142	1.10748	0.41929	0.239042	0	0	0.220935	0	0	0	0	0	0	0	0	0	0	1.02467	0.241012	0.709268	0.216003	0	0.195521	0.210001	0.430691	0	0
SOAP_k35_scaffold9727	0.519832	0.235621	0.370051	0.351003	0.74957	0.703781	0.5403	0.59936	0.429692	0.379601	0.390831	0.270179	0.363954	0.758731	0.286623	0.437111	0.247854	0.128997	0	0.260046	0.292944	0.550448	0.406852	1.59177	0.248511	1.00576	0.838502	0.605359	0.525897	0.787592
SOAP_k35_scaffold9771	0	0	0.530492	0	0	0.501687	0	0	0	0	0	0	0	0	0	0	1.49228	1.03339	0	0	0	0	0	0	0	0	0.489046	0	0	0
SOAP_k35_scaffold9790	1.23077	1.03346	2.55089	0.819256	0.566154	0.269217	1.52512	1.04271	0.327782	0.839725	0.296791	0.902234	0	0	0	0	0.275714	0.285709	0	0	0.324926	0.612059	0.898346	0	0	0.496015	0	0.27602	0.584686	0
SOAP_k35_scaffold9797	0.103391	0.0791579	0.642729	0.150322	1.55781	0.382147	0.0222197	0.0242499	1.72852	0.105687	0.638469	1.43882	0.0811295	1.81361	8.90293	0.258642	0.990396	7.77032	0	0.0217523	2.10235	0.0229137	0	1.9216	0.0205238	2.10491	1.41605	1.30793	1.15945	0.755055
SOAP_k35_scaffold9800	0	0	0	0	0	0.318452	1.07845	0	0	0	0.350833	0.353339	0.314664	0.342391	0	0	0.323713	0	0	0.337674	0.381254	0	0.702107	0.32425	0.988464	0.291438	0.313546	0	0	0.535396
SOAP_k35_scaffold9807	0	0	0	0	0	0	0	0	0.254775	0	0	0	0.509496	0.149884	0.172111	0.197738	0.0742031	0	0	0.156074	1.66837	1.31848	0.814232	0.657349	0.667137	0.267829	0.430392	0.215729	0.157398	0.291901
SOAP_k35_scaffold9808	0	1.59679	0.712332	0.68982	1.41781	0.337994	0	0	0	0.347551	0	0	0.332735	0.587189	0.782771	0	0	0	0.418248	0	1.02891	0	0.379815	0	0.379488	0	0	0	0	0
SOAP_k35_scaffold9851	0.919922	0.257553	0.564984	0.816446	0.846394	0.804976	1.52006	0.346361	1.30667	0.279015	0	0.599548	0.534806	0.86603	0.315218	0.474778	0.54965	0.284823	0.335181	0.860095	0.971751	0.305043	0	0.548681	0.557524	0.247211	2.39179	5.50234	5.53661	4.05187
SOAP_k35_scaffold9869	1.31927	0	0	0.387356	0	0.37895	0	2.46544	0.459389	0.387169	0	0	0	0	0	0	0	0	0	0	0	0	0	0	0	0	0	0.389479	0	0
SOAP_k35_scaffold9881	0	0.653017	0	0	0	0.346481	0.780514	0	0.420975	0	0	0.382611	0.340674	0	0	0	0	0	0	0	0.412797	1.16918	0.380359	0	0	0	0.339851	0.355601	0.372224	0.583557
SOAP_k35_scaffold9909	8.77566	2.47523	9.80319	1.45186	0.8583	2.64332	1.82954	3.38786	3.18183	2.95835	0.815444	1.56493	1.10962	0.701823	2.67705	1.23465	2.59418	0.886899	0.848558	4.60574	7.36361	9.16351	17.4879	10.2829	5.01267	5.50467	2.96088	4.51411	2.64162	5.12921
SOAP_k35_scaffold9915	0.364328	0.600006	0	0	0	0.316147	0	0	0	0	0	0	0.312445	0.339853	0.735176	0	0.64261	0	0.784828	0	0	0.357012	0	0	0	0	0.311178	0	0.341158	1.06283
SOAP_k35_scaffold9944	0.642177	0.488543	0.412946	0.0969859	0.262784	0.245486	0.569306	0.074307	0.960088	0.195396	0.218561	0.459123	0.258496	0.158845	0.0611423	0.0570368	0.052661	0.274491	0.0636375	0.166309	0.87286	0.935708	0.520652	0.186611	0.367611	0.332697	0.45815	0.152548	0.167534	0.371319
SOAP_k35_scaffold9953	1.03489	0.765592	1.62251	1.08285	0.655214	0.925675	1.41612	0.988195	0.753082	1.81319	0.684538	1.23426	1.1065	1.99551	0.933239	0.709057	0.970411	0.504598	0.196357	1.1859	2.29142	3.05129	2.47205	2.56303	1.30117	2.47752	1.40713	2.54339	0.857937	2.07122
SOAP_k35_scaffold9958	5.23218	3.46846	2.84114	2.35538	3.48705	3.95896	4.11718	4.89607	2.9699	3.42738	1.54123	1.45853	1.94178	1.89577	1.40788	1.03728	1.4233	1.37843	1.75886	1.39313	3.33074	4.60199	6.12272	5.00944	3.51685	2.61649	1.58085	3.25376	1.86165	2.29967
SOAP_k35_scaffold9978	4.61699	2.96854	2.9211	4.51977	3.51593	3.1804	3.73224	2.21156	2.53712	3.4316	1.75187	1.60992	1.98239	2.49136	2.00999	1.77046	1.76569	1.08978	1.52284	1.8981	4.82264	3.00129	3.40729	2.29883	2.15324	2.99248	5.32932	5.2741	5.73135	3.74265
SOAP_k35_scaffold10000	0.208834	0.364861	0.975577	0	0.196493	0.741867	0	0	0.226337	0.787004	0	0	0.188481	0	0.222484	0	0.19314	0	0	0	0.683862	0.643146	0.631625	0.383561	0.973462	0.869914	0.186775	0.57255	0.205004	0
SOAP_k35_scaffold10005	5994	6178.83	11726.8	9397.81	11733	5400.62	4648.13	5658.4	12932.3	8629.16	14964.3	12486.6	9874.61	11532.5	15125.4	9103.4	10225.9	9595.34	10915.5	13136.6	9191.35	11840.5	11049	11371.6	7863.16	6636.61	5878.87	5178.79	4202.44	5173.03
SOAP_k35_scaffold10029	2.52517	1.78615	1.79377	1.23136	1.08172	1.92878	1.6761	1.15862	1.18199	1.18571	0.783867	0.82996	1.26131	0.962212	0.886921	0.572015	0.992809	0.780804	0.805932	0.727244	2.4853	2.20484	2.01033	1.65308	1.65935	1.79406	2.58412	2.4391	1.69472	2.20358
SOAP_k35_scaffold10082	0.326982	0	0.616388	0	0	0.146529	0.336471	0	0.536544	0.313756	0.162592	0.335583	0.300835	0.31586	0.35526	0.810348	0.769273	0	0	0	0.726872	0.341495	0.504133	0.304652	0.618565	1.24821	0.743646	0.151048	0.979325	0.983704
SOAP_k35_scaffold10086	1.2814	1.40638	0.497052	0.500789	0.865967	1.78024	0.658348	1.07013	1.42831	0.87406	0.857417	1.0277	2.53618	1.59021	2.55735	1.0349	1.00348	0.774825	1.25851	1.18543	4.12651	3.19829	3.20401	3.21428	4.28631	2.256	3.31727	2.64575	1.84051	2.34693
SOAP_k35_scaffold10095	5.72507	4.29707	3.95047	3.73887	4.47368	4.86158	6.24741	5.76972	4.68858	3.97574	2.39953	1.90341	2.06653	2.93653	1.42948	1.62417	2.38355	1.54986	1.98807	1.63669	3.41014	3.8245	4.36462	3.48626	3.05463	3.03625	3.46953	4.63026	3.56499	4.70172
SOAP_k35_scaffold10192	26.3154	18.0312	12.3694	10.4531	29.2981	19.7077	18.5521	17.5188	15.3073	22.8188	18.0935	9.40883	30.0248	19.6858	8.02428	8.16506	15.4722	7.8053	7.09526	8.13311	18.4025	20.0763	16.5246	9.70403	16.9302	19.6181	39.5969	36.4244	33.5979	28.3581
SOAP_k35_scaffold10196	78.2357	119.505	95.1086	99.7754	81.7702	55.8527	139.069	117.701	81.1527	81.113	29.093	25.2937	11.5605	13.2943	28.5181	23.5911	13.4582	37.1445	29.3909	32.8995	68.8708	61.9644	64.4239	42.6005	34.297	34.3975	33.6149	41.7954	31.3244	25.0043
SOAP_k35_scaffold10229	0.320544	0.401783	0	0.145023	0	1.56739	0.170348	0.186791	1.25743	0.322402	0.163411	0.400496	0.619639	1.53072	1.341	0.140498	0.682486	0.218918	0.254091	0.386861	5.47134	2.85906	1.15411	1.90959	0.209612	2.84476	5.58754	1.62278	1.72706	6.62519
SOAP_k35_scaffold10235	0.736189	0.162521	0.518254	0.989209	0.174248	0.821283	0.376518	0	0.400842	0.350144	0	0	0	0	0	0	0	0	0	0	0.202833	0	0	0	0	0	0	0	0	0.137788
SOAP_k35_scaffold10252	64.9044	45.3629	42.4782	32.3352	29.1674	63.8024	67.9085	29.7429	32.0407	37.0734	250.79	131.792	162.405	2288.12	85.4741	101.147	88.1446	58.1534	57.3489	58.7873	159.102	64.795	124.744	82.3819	107.209	115.418	89.0875	124.961	100.562	85.6773
SOAP_k35_scaffold10253	0.226184	0.679612	0.875613	0.649914	0.855328	0.555274	0.402973	0.220461	0.296942	0.420629	0.463659	0.366248	0.14674	0.0748591	0.390548	0.233478	0.373445	0.272605	0.270567	0.275379	0.574971	0.248832	0.246344	0.146624	0.223176	0.168546	0.324888	0.683381	0.475182	0.291707
SOAP_k35_scaffold10266	0.350148	0.532489	0.222179	0.841577	0.225245	0.739503	0.243678	0.809084	0.387088	0	0.234724	0	0.109588	0.113887	1.42426	0.0988394	0.111891	0	0.27119	0	0.793777	1.36673	1.34777	1.10451	0.672685	0.504601	0.108172	0.654748	0.356091	0.44343
SOAP_k35_scaffold10282	0	0	0.148144	0.198489	0	0	0	0.665493	0	0	0	0	0.257404	0	0.158994	0	0	0.0857395	0.116877	0.191549	0	0	1.5561	0.243166	2.26993	0	0.0795575	0	0	0
SOAP_k35_scaffold10291	5.17787	0.526725	0.673662	0.0991164	3.9068	1.76439	1.20843	2.44469	4.02635	2.48016	1.72203	1.42424	4.27067	1.73997	1.09812	1.31719	0.710498	0.85551	1.6468	0.689109	4.95896	1.87503	4.95509	2.56243	9.88146	4.25572	6.51063	5.83898	4.61969	9.59732
SOAP_k35_scaffold10292	0.137535	0.176359	0.38346	0.823557	0.0672474	0.680754	0.0730557	0.437175	0.179024	0.287886	0.069955	0.20962	0.462408	0.103116	0.352002	0	0.196794	0	0.279449	0.141987	0.0797336	0.149342	0.295233	0.190332	0.0907732	0.0821611	0	0.0650846	0.552445	0.105658
SOAP_k35_scaffold10296	3.2097	0.365822	1.84452	0.387239	0.598464	2.49648	0.228892	1.00148	2.25319	1.12185	4.84049	6.68669	7.81705	7.76097	8.91901	4.65767	5.85221	7.05061	4.4831	4.56866	9.75672	4.86159	5.5037	3.67907	4.15375	9.1517	5.88682	6.9685	5.34622	7.45329
SOAP_k35_scaffold10326	34.9396	22.035	16.3241	25.3006	26.0485	58.2066	14.1041	39.522	22.6194	45.5825	16.9343	9.65438	15.5305	20.2882	18.9688	15.0627	13.4174	11.2684	10.0809	8.15463	26.4423	32.8388	54.7008	52.2144	36.7353	55.4861	46.9073	61.0069	37.7151	38.2114
SOAP_k35_scaffold10343	0.424781	0.728927	0.329544	0.154299	0.168063	0.548602	0.273229	0.298538	0.191605	0.259628	0.116368	0.12276	0.0276782	0.112705	0.0982327	0.0755709	0.0281655	0.0587546	0.0679905	0.0593657	0.467102	1.00091	0.371768	0.663052	0.812955	0.432239	0.517283	0.812561	0.567413	0.483156
SOAP_k35_scaffold10380	7.71444	4.56056	7.70928	5.24881	3.90784	4.57014	6.52771	5.75517	3.75565	4.50695	2.43812	2.98894	3.0334	2.85117	3.26326	3.16315	4.76717	2.1817	3.08008	2.98637	9.72523	4.77855	8.46343	4.05276	5.31696	5.03014	6.53118	5.82509	3.24886	6.83636
SOAP_k35_scaffold10437	8.83458	2.17985	2.85604	2.72434	2.78786	3.42427	3.00155	1.48662	3.69125	1.94426	1.66928	1.67365	1.4906	2.86726	1.75182	1.67136	1.14933	0	0.937117	0.800553	3.16047	4.78444	3.77496	3.53674	2.74436	2.07412	2.60644	3.91227	2.44713	3.2192
SOAP_k35_scaffold10452	3.79423	4.15279	5.42537	4.05736	5.05988	3.69311	5.61367	4.33201	3.95376	4.51089	3.43798	2.83004	3.06896	2.93004	3.1262	2.51868	3.45869	3.63648	3.71478	2.68591	6.50226	6.21671	5.60683	5.61025	4.37588	4.42351	4.27826	5.05846	3.86065	4.13624
SOAP_k35_scaffold10469	0	0	1.32923	0	0.877	0	0	0	0.508357	0	0	0	0	0	0	0	0	0	0	0	0	0	0	0	0	0	0	0	0.447822	0
SOAP_k35_scaffold10480	0.146644	0.322854	0.0943911	1.06349	0	0.224457	0.156225	0.0570744	0	0.148005	0.099931	0.157567	0.520562	0.0484138	0.503739	0.0859526	0.0963912	0.150744	0.0582285	0.152237	0.855991	0.80284	2.06533	0.662845	1.00896	0.173999	0.0931771	0.186011	0.102216	0.150906
SOAP_k35_scaffold10481	0.151664	0	0	0	0	0	0	0	0	0	0	0	0.213364	0.287053	0	0	0.44405	0	0.170102	0	0.337	0.431547	0	0	0	0	0	0.140167	0	0
SOAP_k35_scaffold10501	1.64443	1.17258	1.39468	0.590457	0.46955	1.03147	1.18417	0.754631	1.25896	0.788638	0	0.337377	0.453693	0.476453	1.07153	0.407329	1.54692	0.160899	0.375531	0	1.46163	2.23179	2.53427	1.99094	1.71043	1.25499	1.79447	2.12649	2.13343	0.989223
SOAP_k35_scaffold10528	3.34689	0.305414	1.3578	1.31481	9.46734	0.322239	2.18171	0	1.56784	0.332176	0	0.714547	0.636105	0	0.374294	2.24864	0.654555	0.338863	0	0.341451	0.770846	0	0	0	0	0.294756	0	0	0.69502	0
SOAP_k35_scaffold10540	32.6433	20.454	29.6704	24.2314	38.7572	31.6938	38.627	39.3461	34.9938	27.0818	42.608	75.3257	44.8632	52.1603	32.0803	63.3065	83.9672	64.5529	30.9189	37.0853	42.8204	32.4365	35.9929	28.3367	30.7626	29.1346	32.0708	30.1062	81.2602	31.3222
SOAP_k35_scaffold10547	7.86925	13.3463	5.2196	4.44742	5.19725	10.2331	4.66344	5.63508	7.04147	7.55246	1.94086	1.77643	1.5211	3.18831	1.56247	0.654857	1.01885	2.03982	1.32894	1.84578	2.50968	4.88793	5.46535	6.042	2.76101	1.83929	1.69397	1.76732	1.55573	3.82262
SOAP_k35_scaffold10774	1.56395	0.943986	1.22214	0.923972	1.20266	0.866733	1.29168	0.898261	1.56361	1.35935	1.16581	0.884642	1.09084	0.980501	0.412518	0.440906	0.571805	0.620483	0.537882	0.747806	1.81598	1.3843	1.13311	0.9971	1.14808	1.46619	1.32649	2.18242	1.47919	1.01326
SOAP_k35_scaffold10791	0.251827	0.228713	0	0.113398	0	0.113733	0	1.01677	0.416653	0	0.252663	0.393256	0.235484	0.245231	0	0	0.360769	0.500744	0.145776	0.757233	0	0.400608	0	0	0.241105	0	0	0.587183	0	0
SOAP_k35_scaffold10794	9.72724	13.4452	10.0055	10.8625	8.68303	6.43759	13.9896	7.31605	7.04075	9.24055	4.59578	2.89189	5.63868	2.82378	2.5833	2.60899	3.84819	4.77448	2.16272	3.73999	9.70537	6.63131	6.89475	4.2318	4.8886	4.3122	5.93241	5.55556	5.97982	3.54722
SOAP_k35_scaffold10872	0.32142	2.4148	0.590596	0.284886	0.294699	0	0.634928	0	0	0.291038	0.308891	0.937936	0.557701	0.30158	0	0.989133	0	0	0	0.298906	0.337862	0.63643	0.622343	0	0.291078	0.257876	0.277299	0.86212	0	0.941627
SOAP_k35_scaffold10875	0	0.638718	0	0	0	0.675987	0	0.43784	0.822118	0.347551	0	0	0	0	0	0	0	0	0	0	1.61265	0	0.742967	0	0	0	0.66375	0	0.363645	0.853604
SOAP_k35_scaffold10890	0.33939	0	0.107757	0.203992	0	0.307427	0.236444	0.261579	0	0	0	0	0.319174	0	0	0	0	0.226186	0	0	0.385287	0.12062	0.118955	0.321564	1.088	1.07763	0.105002	0.529342	0.230434	0
SOAP_k35_scaffold10911	0	0.631036	0	0.218003	0	0.647749	0.492017	0	0	0	0.238734	0.487236	0.217736	0.232481	0	0	0	0.231991	0.271989	0	0	0	0.72932	0.889247	0.225717	0	0	0	0	0.362054
SOAP_k35_scaffold10916	0.832402	0.52954	0.595753	0.560795	0.549882	0.693705	0.806768	0.69502	0.624875	1.07151	0.752353	0.825813	0.833447	0.945136	0.557509	0.759229	0.910248	0.411381	0.69916	0.893852	1.42502	1.38353	1.23316	1.19833	0.849936	1.50178	1.67717	1.40436	0.919817	1.18187
SOAP_k35_scaffold10918	0.586321	0.515163	0	0.174882	0.738036	0.174023	0.796881	0.223286	0.212357	0.370167	0	0	0	0	0	0	0	0	0.220763	0	0	0	0	0	0	0	0	0.179173	0	0
SOAP_k35_scaffold10928	0.390526	0.135792	0.635427	0.336335	0.201716	0.837545	0.213787	0.284955	0.335038	0.855536	0.166948	0.185242	0.396909	0.0850374	0.164699	0.0506807	0.198338	0.125074	0.512984	0.0895806	0.532289	0.409052	0.170455	0.46333	0.708727	0.292053	0.270723	0.948925	0.373302	0.0220937
SOAP_k35_scaffold10943	3.60504	2.35951	3.01866	2.46634	2.91631	3.31201	4.49711	3.4745	3.44036	2.52022	2.38826	1.32898	2.39796	2.70506	1.44262	1.94357	1.73656	1.01361	1.87073	2.02688	4.31083	4.1095	4.64069	4.6816	4.19499	4.47928	3.35715	4.62637	2.433	4.7806
SOAP_k35_scaffold10948	3.22491	6.8152	5.6881	5.03496	3.29682	3.88608	2.51563	2.68551	4.50991	3.34195	0.164346	0.231232	0.234625	0.557086	0.678518	0.213574	0.265267	0.304359	0.416191	0.419368	1.97973	1.82643	1.45903	0.728462	1.87429	0.335255	0.333337	0.40804	0.365638	0.454899
SOAP_k35_scaffold10959	4.07309	8.42121	7.30703	9.86285	4.53956	1.50605	8.79433	4.73269	3.28403	4.75887	1.7197	2.18461	0.572792	0.70838	0.291241	1.14441	1.12567	2.44276	1.20788	2.44269	1.70617	2.87109	1.92608	1.69483	0.993087	0.75341	0.784496	2.15986	1.47994	1.51047
SOAP_k35_scaffold10961	0	0	0	0	0.444703	0	0	0	0	0	0.465035	0	0	0.458809	1.94791	0	0.851713	0.441668	0	0	0.50135	1.42672	0	0	0.437384	0	0	0	0	0
SOAP_k35_scaffold10980	8.68584	22.8374	5.1929	7.9934	7.88139	4.79961	8.53302	5.75816	7.39502	10.4076	15.0095	9.79484	10.4902	16.9519	35.3995	15.8327	15.7448	15.4775	17.4296	13.8245	33.2207	35.2177	38.2206	16.5212	12.6125	5.1602	21.1092	13.387	9.76716	15.0169
SOAP_k35_scaffold11003	0	0.548948	0	0	0	0	2.04154	2.3783	0	0	0	0	0	0	0	0	0	0.621742	0	0.63155	0	0	0	0.611892	0	0	0	0	0	1.05564
SOAP_k35_scaffold11053	0.966743	1.82072	1.62672	1.20996	0.248642	1.06767	0.673721	1.15969	0.541854	1.63456	1.3298	0.226604	1.29885	5.25552	1.01463	0.956267	3.65984	0.737224	1.05484	2.32155	2.11682	1.89025	1.90193	0.673639	2.73799	2.75059	2.94806	1.22835	2.80328	0.724455
SOAP_k35_scaffold11104	3.25787	4.81226	3.1087	2.85996	2.4591	2.12909	2.45876	2.47333	3.42694	2.95056	1.38388	1.14125	1.03543	2.1497	2.07002	1.37334	1.40302	1.71583	0.891533	2.04385	2.65878	3.50447	2.60326	3.44694	1.53562	2.01276	2.00694	2.08899	1.70308	2.9891
SOAP_k35_scaffold11184	0.113712	0.534337	0.109604	0.051506	0.0557857	0.364874	0.120848	0	0.573339	0	0.754062	0.548005	0.383901	0.449702	0.84315	0.0995268	0.223482	0.232961	0.675266	0.411643	8.26777	0.31023	0.613657	0.329505	0.222923	0.352963	1.62025	0.0539774	0.473993	1.44539
SOAP_k35_scaffold11189	1.79658	1.32649	2.19125	0.938696	1.99766	1.53866	1.50166	1.96763	2.48789	1.54005	1.05059	0.862653	1.68902	1.72658	1.17103	0.685635	0.966228	0.70008	0.841661	0.792529	2.1468	2.44409	2.71815	2.18268	1.6276	2.26571	1.7382	1.89241	1.70734	3.25543
SOAP_k35_scaffold11229	7.99353	7.12291	3.47394	5.39242	2.774	3.65599	3.56191	3.05454	5.00387	3.08545	1.98123	2.04838	2.3892	1.64162	2.13978	0.888179	1.76776	1.20482	1.62107	1.3191	9.4146	12.8566	11.5399	14.4956	12.4235	6.32368	7.84958	6.49135	4.25656	3.95655
SOAP_k35_scaffold11277	5.79207	4.7797	4.34069	6.67712	3.04102	4.39668	3.54232	5.25217	5.50439	3.93926	4.17648	4.38294	2.31206	3.64283	3.53445	2.45567	2.81514	4.25194	2.77773	3.93031	12.5142	9.50651	8.51813	5.19603	4.01208	3.83688	3.11007	3.44223	3.16819	4.3251
SOAP_k35_scaffold11351	6.6405	5.68759	6.98195	5.09517	4.94854	7.63434	6.82848	6.80753	5.35693	4.41602	6.76228	6.03128	4.48521	6.73611	6.18963	6.04266	5.29354	5.77122	7.55769	5.07186	9.9353	12.8271	13.6758	13.6	8.11609	7.06757	5.79584	7.18819	4.40643	6.76294
SOAP_k35_scaffold11376	0	0	0	0	0.145548	0	0	0	0	0	0.15191	0	0.140835	0.294983	0.166336	0	0.143995	0	0	0.150938	0.340223	0	0.78688	0	1.01233	0.259607	0.139183	0.141149	0	0.45943
SOAP_k35_scaffold11387	0.432601	0.261203	0.265269	0.248233	0.225562	0.525732	0.146701	0.320312	0.128537	0.279024	0.210796	0.197859	0.356975	0.181455	0	0.162541	0.0907952	0	0.136948	0.0478552	0.161352	1.56287	0.399595	0.445115	0.609717	0.778692	0.307174	0.610636	0.481335	0.212164
SOAP_k35_scaffold11391	0.87037	1.30801	1.62153	0.735833	1.42284	1.91458	0.369864	1.08247	0.77996	0.816536	0.118361	0.434777	0.167821	0.68824	0.463081	0.35527	0.0569909	0.17822	0.344423	0	0.944537	1.70884	1.50222	1.1765	0.739096	0.205736	0.38564	0.385491	0.423064	0.625628
SOAP_k35_scaffold11392	3.81955	6.05406	5.06752	5.37025	2.91677	4.7923	5.64206	4.84594	4.59953	3.26401	2.3107	3.36986	2.25031	1.68188	5.10937	2.03701	2.38155	1.45209	3.95462	2.03839	6.75573	6.88667	5.61713	6.06179	5.91984	5.37536	6.11378	6.36357	2.68892	4.12583
SOAP_k35_scaffold11405	2.45011	1.92606	1.45626	1.24968	0.874393	1.04311	0.796258	0.785885	1.81318	1.24498	3.10454	2.18749	3.18577	2.12716	1.47498	1.00965	1.76113	2.14966	1.84836	1.33697	5.04982	3.53995	1.99638	1.95049	1.57623	1.08119	0.970324	1.57228	1.54979	1.09633
SOAP_k35_scaffold11407	1.51485	1.1839	0.415378	1.4084	0.537007	2.77778	2.32262	1.27309	0.724761	0	1.30708	0	0	4.37965	0	0	0	1.14391	0.522295	0	1.93028	1.591	1.81237	0.895204	1.3345	0.333829	0	1.14063	0.487717	2.32801
SOAP_k35_scaffold11454	0.40737	0.331462	0	0	0	0	0	0	0.427999	0	0.773035	0	0	0	0	0	0	0.73722	0	0	0	0.792183	0.772932	0.714481	0.363537	0.320857	0.345342	0	0.378305	0
SOAP_k35_scaffold11463	13.6433	11.5556	13.634	13.7383	26.4323	11.3262	21.7251	6.6789	16.0067	16.1017	7.27484	5.7986	7.49137	10.6011	3.79129	5.21499	6.72497	7.15723	3.98678	7.86526	10.712	7.98397	9.05212	8.2073	7.54608	6.90782	20.7123	9.5227	9.95506	22.0099
SOAP_k35_scaffold11467	0	0.302281	0.160051	0.762905	0	0	0	0	0	0	0.771457	1.04417	0.272526	0	1.84223	0.41999	0.319231	0.166003	0.38757	0	0	0	0	0	0	0.14383	0	0	0	0
SOAP_k35_scaffold11468	0	0	0	0	0	0	0.774386	0	0	0	0.377496	0	0	0	0	0	0	0	0.424781	0.362663	0	0.386546	1.13202	0.34878	0	0	0	0.70534	0.369369	0
SOAP_k35_scaffold11492	0.724938	0.671635	0.737372	0.496337	0.482225	0.392922	0.620853	0.679247	0.343274	0.502009	0.782482	0.297974	0.453323	0.63464	0.459738	0.436143	0.455918	0.41222	0.626421	0.320286	1.58456	1.07941	0.869677	0.593935	1.17683	0.356409	0.38154	0.499134	0.322147	0.247329
SOAP_k35_scaffold11507	0.41667	0.675922	0	0	0	0	0	0	0	0.368532	0	0	0	0	0.830594	0	0	0	0	0	0	0.404142	0	0	0.371171	0	0	0	0	0.910045
SOAP_k35_scaffold11520	1.13452	0.4457	7.70176	0.496575	12.6424	0.485742	0	0	0	0.980166	6.87318	0.528625	0.941057	2.09808	0	0	0.965717	0	0	1.01547	0	0	0	0	0	0	0	0	0	0.82872
SOAP_k35_scaffold11555	0.479234	1.24003	0	0	0.223823	0.635717	0	0.545018	0.516622	0.22317	0.234335	0	0	0.228149	0	0	0	0.227856	0.534136	0.229278	0.776378	0.243492	0.477607	0.65479	0.221647	0.197508	0	0	0.232764	0.710491
SOAP_k35_scaffold11574	9.37455	8.75601	6.33721	1.92413	5.5789	11.8508	4.93176	8.83344	7.9964	5.32184	15.8636	11.367	25.0934	11.1929	13.4494	8.9882	14.4123	8.68719	14.2427	7.64961	47.3224	42.5305	68.286	49.421	30.0305	18.4993	20.0243	13.0633	13.2497	19.0876
SOAP_k35_scaffold11587	5.596	7.38312	9.70536	3.29064	5.15262	8.35304	5.03935	7.63075	8.27594	6.85572	4.14475	4.64505	3.1957	3.03466	3.2666	3.66949	2.90506	2.9969	6.59458	3.12763	13.6893	16.4463	15.1755	9.07748	8.07922	8.18075	9.00428	7.80845	6.79673	8.64786
SOAP_k35_scaffold11643	3.34502	0	1.3528	0.677371	0	1.2199	1.35949	0	0	1.53471	0	0	3.02415	0	0	0	0	0.46585	1.74365	2.09116	1.00461	0	0.609473	0.593633	0.374994	1.39458	7.35162	50.5909	0.958786	0.253671
SOAP_k35_scaffold11706	0.473959	0	0.430564	0.416775	0.426328	0.407697	0	0	0	0.41536	1.33811	1.3387	0.794878	0.439136	0	0.349606	0.818247	0.423916	0	0.854935	0	0.456485	1.33042	1.23843	0	0.369874	0	0.419687	0.435762	1.38225
SOAP_k35_scaffold11732	4.6063	4.5609	4.59841	5.14807	4.78125	3.60519	5.49915	5.24193	3.59098	4.2522	3.55384	3.02749	3.55862	3.47822	2.45799	2.58126	2.3742	2.38836	3.35232	2.59938	5.8679	6.74007	7.38589	4.5676	5.52997	5.19373	5.31493	5.61832	3.9078	4.23456
SOAP_k35_scaffold11761	2.97679	2.08298	1.89167	2.63313	1.35323	2.19719	3.31304	2.43728	1.84501	2.38734	2.97905	2.922	3.0024	3.47374	2.82122	2.1238	2.89155	2.24826	2.97666	2.89757	4.98598	4.04549	5.40227	3.97107	3.8042	3.4521	3.47751	3.80428	2.47098	4.14386
SOAP_k35_scaffold11766	0.157737	0	0.148853	0.141661	0.300799	0.141531	0	0	0.172741	0	0.471161	0	0.145461	0	0	0.130679	0.148769	0	0.361089	0	0.175732	0.165123	0.650206	0.29444	0	0.1341	0.143798	0	0	0
SOAP_k35_scaffold11804	0.971364	0.775748	0.440983	0.426859	0.436413	0.417289	0	0.544056	1.51783	0	0	0	0	0.449638	0.477939	0	0	0	0	0	0	0.46733	0	0	0	0.756946	0.407351	0.859487	0	0.354251
SOAP_k35_scaffold11867	0.613223	0	0	0	0.546315	0.524713	0	0.684032	0.63353	0	0	0	0	0	0	0	0	0	0	0	0	0	0.565371	0	0	0	0	0.54279	0	0
SOAP_k35_scaffold11871	2.12942	1.03387	2.3265	0	3.07613	1.10317	2.48335	0.477584	0.446131	0.376085	0.403011	0	0	0.395394	0	0.317652	0	0	0	0	0.436652	0.825406	0.402266	0	1.13707	0.33426	0.359928	0.378599	0	0.620625
SOAP_k35_scaffold11883	8.82785	9.24502	8.76934	6.92282	7.19145	5.51267	9.89468	7.63091	8.59256	7.14473	3.83247	4.00641	2.93338	4.08961	3.76236	2.69685	3.7082	3.7036	3.52805	4.73523	9.75251	9.31795	6.91209	5.45733	4.63028	4.82253	4.25274	5.0193	4.19844	3.60429
SOAP_k35_scaffold11889	10.2538	11.1864	10.521	6.56634	8.60083	13.2273	2.84154	10.053	8.59873	13.2836	10.7467	22.8171	10.1708	5.75982	21.4317	16.3104	9.74402	14.755	29.6013	13.3689	19.3176	20.1393	22.2567	19.6501	15.9733	13.5125	12.2108	14.0272	10.2397	6.2662
SOAP_k35_scaffold11909	0	0.286762	0.63448	0.306595	0	0	0.340331	0.779917	0	0	0	0	0.298276	0	0	0.263892	0.61332	2.22505	0.374661	0	0	0	0.332802	0	0	0	0	0.308729	0	0
SOAP_k35_scaffold11910	0.507964	0.574067	0.399942	0.317043	0.219602	0.526775	0.237994	0.0371676	0.357732	0.161452	0.195524	0.0343568	0.340784	0.0946918	0.256544	0.0845558	0.06306	0.0657685	0.190312	0.166118	0.410818	0.490208	0.52013	0.340288	0.565021	0.51232	0.609557	0.485406	0.367751	0.565825
SOAP_k35_scaffold11924	0.34633	0	0	0	0.111445	0.209039	0.723337	0.266806	0	0	0.232235	0	0	0	0	1.17395	0	0	0	0.697542	0.130925	0.122957	0.242518	0.109294	0	0	0.321144	0.215939	0.352389	0
SOAP_k35_scaffold11927	0.622873	0.191308	0	0.130764	0.298613	0.100254	0.137183	0.282694	0	0.108636	0.222828	0	0.40981	0	0	0	0.419927	0.421818	0.306377	0.11164	1.0325	0.810298	1.04153	0	0.118826	0.131155	0	0.310752	0.384297	0.106271
SOAP_k35_scaffold11931	0.192371	0.338475	0.180272	0	0	0.171368	0.785162	0.439674	0.209144	0.18238	0	0.195183	0.524363	0.184696	0	0	0.715938	0.186066	0	0	0	0	0.195261	0.177555	0	0	0	0.352921	0.189963	0.718684
SOAP_k35_scaffold11963	0	0	0.484422	0.469445	0	0.45862	0	0	0	0	0.499903	0	0	0	0	0	0	0	0	0	1.07816	0.511445	0.49661	0.463015	0	0	0.446789	0.473373	0	0
SOAP_k35_scaffold12002	28.8255	152.376	278.076	124.659	33.9744	37.1532	310.712	119.916	74.0378	70.9589	235.413	224.365	42.5781	61.1987	282.542	293.941	147.798	538.327	278.561	361.466	166.566	41.0841	184.337	102.521	55.7164	69.8669	24.2447	24.842	22.8729	17.2585
SOAP_k35_scaffold12006	0.991501	1.34616	0.291711	0.508276	0.764306	1.07027	0.55207	1.15872	0.629857	1.35227	0.441266	0.278586	0.669539	0.726768	0.593953	0.190125	0.468683	0.266563	0.360242	0.493608	0.85775	1.46682	3.55914	3.0124	2.25017	1.49986	1.40034	1.88934	0.813251	1.29932
SOAP_k35_scaffold12038	9.23564	6.97694	6.4929	8.63649	7.49911	8.4969	7.99517	11.6535	8.46414	9.23208	4.4171	3.37763	3.12352	4.64252	2.38515	2.76715	3.86437	3.48392	3.20856	3.34953	9.67723	10.4158	6.15063	5.37479	3.68948	5.41382	6.77053	6.40008	7.38436	8.77764
SOAP_k35_scaffold12073	0.671985	0.279004	0	0.595291	0.307263	0.29263	0	0	0.35592	1.51437	0	0	0	0	0	0	0.298201	0	0	0	0	0.662838	0.323723	0	0	0	0.288702	0	0.316684	0.491478
SOAP_k35_scaffold12097	0	0.615355	0.342192	0	0.34078	0.324705	0.366455	0	1.18519	0.334585	0	0	0	0.349054	0.377024	0	0	0	0.40237	0	1.94154	0.732936	1.07279	1.98222	0.671644	0	0.319465	1.3328	0.700264	0.273063
SOAP_k35_scaffold12122	1.01914	0.178456	1.52522	0	1.15226	2.17473	0.621827	0.698013	1.32678	0.192419	1.0038	0.617954	1.10614	0.976562	0.435257	0.825038	0.188899	0.78516	0.68879	0	2.89803	3.5638	2.2654	1.49978	1.90391	3.06278	2.00919	1.67856	1.20286	2.12732
SOAP_k35_scaffold12126	1.59503	0.849318	1.73976	1.06317	1.30111	1.9992	1.54395	1.76744	1.14188	1.3424	0.930932	0.733101	0.626665	1.16656	0.350137	0.697873	0.779083	0.738893	0.790334	0.634753	1.27976	0.924178	1.44203	1.0239	1.4791	0.87921	0.633261	1.29183	0.807237	0.895594
SOAP_k35_scaffold12165	0	0	0	0	0.268127	0.254702	0.288849	0.328307	0.310125	0	0	0	0	0.274165	0	0.226237	0	0	0.318835	0	0.616529	0.290231	1.42054	0.521518	1.32496	0.235268	0.75881	0	0	0.85431
SOAP_k35_scaffold12174	0.879511	1.06349	2.00023	1.54942	0.396437	0.757901	1.28064	0	0	0.387169	0	0	0	0.407889	0	0	0.381513	0	0.466574	0	0	0	0	0	0	0	0.370711	0	0.406104	0
SOAP_k35_scaffold12296	0.259883	0.444534	0	0.463295	0	0	0	0	0.279159	0.240129	0	0	0	0.246483	0	0.410259	0.472488	0	0.28788	0	0.278607	1.04933	0.257004	0.706026	0.717164	0.212639	0	0.470269	0	0.959859
SOAP_k35_scaffold12338	7.6549	8.2498	7.59401	11.0144	9.18897	5.2309	12.8491	5.0186	4.52351	5.68393	4.99171	3.46257	14.2903	6.94645	1.69036	1.60684	4.51746	3.23369	3.3286	3.26652	8.79592	10.4587	8.12292	5.82499	4.61424	4.80336	10.5838	9.62507	8.7684	7.14843
SOAP_k35_scaffold12388	3642.34	2115.3	3065.83	3213.21	2886.75	1846.24	1408.4	3415.75	2946.07	2958.85	845.425	705.078	632.968	216.45	144.14	274.886	185.685	730.335	945.098	598.288	2108.56	1649.92	2224.31	674.658	1006.02	1533.82	1065.78	1362.69	930.564	1246.84
SOAP_k35_scaffold12421	1.59491	0	0.481948	0	0.950466	0	0	0	1.10423	0	0	0	0	0	0	0	0	0	0	0	0	0	0.494099	0	0.936299	0	0	0	0	0.776075
SOAP_k35_scaffold12422	0.453712	0.265298	0.506964	0.190057	0.10337	0.385798	0.448079	0.285874	0.432281	0.141788	0.214778	0.490353	0.918204	0.38142	0.563202	0.216503	0.276922	0.144398	0.0417932	0.145877	0.696978	0.422852	0.304497	0.611463	0.585991	0.656174	0.702666	0.499854	0.550558	0.432392
SOAP_k35_scaffold12428	4.98918	2.86691	4.55085	1.98153	4.13685	11.3045	2.61318	4.24112	9.48661	4.23125	9.43749	6.96702	5.61783	17.4106	6.32902	8.43302	7.42941	5.69084	4.78419	7.09059	13.1969	11.1839	13.9558	12.919	5.70186	14.6481	9.63237	10.4077	7.54026	27.2197
SOAP_k35_scaffold12476	0.887536	0	0.403709	0.781765	0.400112	0.382168	0.43059	0.995322	0.463536	0.390512	0	0	0	0	0	0.329499	0.384802	0	0.470657	0	0.906861	0	0	0.387468	0.787431	0	0.748002	1.17898	0	0.969895
SOAP_k35_scaffold12499	2.11254	4.95184	1.51779	2.3049	2.22988	3.05415	1.81993	3.00496	2.24123	2.48462	0.354217	0.288049	0.935858	0.895906	0.492316	0.342681	0.408538	0.358619	0.246517	0.376774	1.5352	2.49493	2.67664	2.48533	2.44334	1.47874	0.995743	1.16492	1.40779	1.76354
SOAP_k35_scaffold12504	0.887536	0	0	0	0.400112	0	0	0.497661	0	0.390512	0	0.42005	0.748553	1.64622	0	0	1.92401	0	0	0	0	0	0	0.387468	0	0	0.748002	0.785984	0.40962	0
SOAP_k35_scaffold12536	1.04269	2.52765	0.645288	1.58894	0.986341	1.53452	0.578883	0.828788	1.45361	1.18245	0.298948	0.584323	0.283585	0.910235	0.52711	0.405001	0.371223	0.258059	0.547981	0.26066	1.46539	1.00773	0.816095	1.13396	0.534246	1.07968	0.598069	0.79504	0.743539	0.773846
SOAP_k35_scaffold12570	0	1.03346	0	0.273085	0	0	0	0	0.655563	0	0	0	0	0	0	0	0	0	0.336278	0	0	0	0.299449	0.275245	0.839048	0	0	0	0.292343	0
SOAP_k35_scaffold12608	0.32385	0.0989385	0.102935	0.0973682	0.104417	0.195764	0.225944	0	0.119582	0.63684	0.543927	0.22643	0.610471	0.949817	0.120249	0.275534	0.2077	0	0.125813	0.327206	0.368431	0.11533	0.227557	0.717155	0.519948	0.187368	3.0119	0.101144	0	0.657457
SOAP_k35_scaffold12635	0.343622	0	0.94513	0.304298	0.627856	0.299041	0	0.386676	0	0	0	0	0	0	0	0	0	0	0	0	0.358907	1.35357	0.330493	0.304661	0.619342	0.27411	0.294841	0.306411	0	0.251166
SOAP_k35_scaffold12641	2.25121	1.0859	1.63684	1.18815	0.405465	0.387385	1.74432	0	0	0.395657	0	0	0	0	1.07495	0.333741	0	0	0	0	0	1.30319	0.845399	0	0	0	0	0.398508	0.829602	0
SOAP_k35_scaffold12703	15.0306	22.0481	19.7502	13.1214	14.0913	8.92115	26.15	16.6953	13.0715	14.7966	8.09172	7.8718	13.7897	4.77907	7.13918	7.31089	5.47377	13.1104	10.565	10.5965	13.7588	12.3696	13.8593	9.74208	9.44175	8.0725	8.98258	8.91115	6.6813	4.99125
SOAP_k35_scaffold12707	15.7195	10.5308	6.9425	7.25071	4.9081	9.89414	5.91245	4.61078	6.02026	7.70483	3.32873	4.29124	22.4208	6.50065	1.28889	2.66894	5.61998	3.20422	5.14364	2.05226	10.2688	8.73563	3.05197	4.48966	7.98705	7.5861	6.25288	12.1086	6.26007	5.30216
SOAP_k35_scaffold12732	0.440486	0.263893	0	0	0	0.132049	0	0.337707	0.322406	0	0.293202	0.454889	0.136051	0.14235	0.160698	0	0	0	0	0	0.164319	0.463152	0	0.687781	0.418873	0.376131	0.134429	0.136202	0.442724	0.110815
SOAP_k35_scaffold12739	0	0	0	0.573772	0.5809	0.558783	0	0	0	0	0	0	0	0	0.631246	0	0	0	0	0	0.650468	0.620088	0.601134	0.562837	1.144	0	1.62912	0.579258	0.588924	0
SOAP_k35_scaffold12792	1.1843	0.585871	0.977989	0.663696	0.528421	1.07632	0.912287	0.532477	1.24888	0.64593	0.894067	0.772856	0.929714	0.983831	1.07709	0.793993	0.492585	0.657753	0.54675	0.477776	3.36164	2.12246	2.0815	1.58378	1.5286	3.41533	2.83778	2.59219	1.44144	1.99397
SOAP_k35_scaffold12807	4.2457	0.947572	2.19391	1.09732	0.544325	0.518842	1.74404	2.79618	2.50513	0.521857	0.56367	0	1.50286	0.559914	0.587668	0	0.513235	0.533262	0	0	1.99273	1.15441	0	1.04603	0.570418	0.938068	0.519508	0.536222	0	2.66579
SOAP_k35_scaffold12810	13.1684	16.8376	14.2556	14.7738	10.2811	9.26898	14.9133	13.6826	11.9126	10.1991	4.28565	5.26554	5.19349	4.5182	3.84766	4.38765	3.72495	5.29328	6.08141	4.09709	14.2304	13.4619	11.8931	9.83409	7.55135	8.78436	9.54456	12.2193	8.88587	9.74215
SOAP_k35_scaffold12876	4.65552	5.12443	5.89973	4.52952	5.06419	6.07497	4.26597	6.27187	5.57491	4.85461	5.54154	5.57573	8.60541	7.1889	7.89702	2.6086	6.4442	3.23568	6.00707	5.30499	8.86053	12.4568	12.497	11.2469	7.21359	6.98465	5.49618	5.63998	3.94595	4.7594
SOAP_k35_scaffold12883	1.2974	1.0001	1.52425	1.30741	1.34744	1.81804	1.46095	1.53736	1.37593	0.94775	1.02478	1.95163	1.23187	1.55247	1.43041	1.82644	2.1074	1.03834	2.03323	1.64225	1.59551	1.91125	2.42315	1.64018	1.57105	2.0084	1.59566	1.27999	0.695103	2.58438
SOAP_k35_scaffold12885	0.473965	1.63685	1.10265	1.05786	0.221497	0.209645	1.19521	0	0.255589	0.441871	0	0	0	0	0	0	0	0	0	0	0	0	0	0	0.219372	0	0	0.215346	0.460782	0
SOAP_k35_scaffold12931	3.26067	1.74024	2.56451	1.11843	2.6452	1.52701	0.379122	2.37675	3.58425	2.30025	4.93035	5.27899	5.055	4.38598	7.74585	2.44706	3.07342	2.57761	3.11229	2.68967	9.96839	10.3205	9.1455	4.35891	9.4023	10.1884	9.96245	6.34257	5.45499	6.27521
SOAP_k35_scaffold12950	0.749422	0	0.342192	0	0	0.324705	0	0	0.790127	0.334585	0	0	0	0	0	0	0	0	0	0	1.16492	0	0	0.330371	0.335822	1.48471	0	0	0	0
SOAP_k35_scaffold12954	2.28958	1.99008	1.46937	1.06706	1.71806	4.39394	1.27927	2.36243	2.2247	2.13505	1.61273	1.13772	2.13355	4.27911	4.19533	0.792515	1.73284	0.782455	1.12388	0.980274	2.91575	3.28529	4.10207	3.17471	1.82145	4.92897	4.23051	5.78554	3.45216	3.93058
SOAP_k35_scaffold12958	0.612122	0.746243	0.294733	0.33259	0.299932	0.672785	0.129935	0.927362	0.959255	0.552964	0.249532	0.523493	0.117855	0.48369	0.487787	0.587897	0.240165	0.187747	0.362912	0.126368	1.27932	0.666778	0.725255	0.295179	1.01849	0.70441	1.50905	0.696569	0.636737	1.31901
SOAP_k35_scaffold12974	0	38.1767	0	0	0	0	0	0	0	0	0	0	0	0	0	0	0	0	0	0	0	0	0	0	0	0	0	0	0	0
SOAP_k35_scaffold12989	0.170797	0.267518	0.164625	0	0.0558595	0.313164	0.302518	0.199176	0.191367	0.28627	0.34849	0.304847	0.329489	0.450299	0.194828	0.249141	0.335663	0.174949	0.202846	0.294416	0.264915	0.310637	0.61446	0.21996	0.446434	0.252447	0	0.270244	0.296635	0.394719
SOAP_k35_scaffold12995	0.360329	0.325795	0.46673	0.345642	0.297707	0.203503	0.860601	0.211306	0.294012	0.40938	0.659408	0.391862	0.726724	0.698405	0.395058	0.8588	0.43957	0.416874	0.626765	0.610876	0.99426	0.621284	1.03338	0.861804	0.516709	0.73957	0.560086	0.537264	0.55079	0.497752
SOAP_k35_scaffold13008	14.4056	4.72226	7.8179	5.37298	9.66669	10.2378	9.84854	9.02328	10.9039	7.95784	5.76638	5.80951	5.61435	7.05685	2.65688	4.65691	7.00741	4.87289	6.00546	4.60278	8.69239	9.44541	8.43512	6.29937	5.78547	16.4337	14.4305	12.7878	9.61032	17.6888
SOAP_k35_scaffold13011	1.70281	4.21729	6.39326	2.64393	4.40191	3.01555	2.14991	1.38351	3.59332	4.08629	0.423305	0.923026	0.805622	0.409975	1.74733	0.464407	0.0546519	0.484536	0.659611	0.575983	2.94571	5.34091	8.98748	6.67369	4.8136	1.7021	0.924485	2.25959	1.07202	2.4073
SOAP_k35_scaffold13057	0.128281	0.202352	0.165358	0.193917	0.126368	0.0786448	0.365112	0.249874	0.33644	0.129828	0.525285	0.322438	0.373633	0.508907	0.392835	0.565879	0.380426	0.132225	0.357378	0.0445181	0.400448	0.516357	0.32522	0.166023	0.589653	0.228919	0.408597	0.203722	0.672332	0.231346
SOAP_k35_scaffold13097	12.4926	9.76068	15.0686	12.3989	6.91866	10.8051	8.68127	7.13975	9.72163	5.36319	0.973486	1.40562	1.88675	8.80111	4.09765	3.05152	4.92241	3.03028	1.608	2.82082	11.9567	7.65682	15.0577	7.66707	9.36222	9.22413	4.85716	6.50778	4.30919	5.24893
SOAP_k35_scaffold13104	7.37437	3.5656	3.59415	4.46917	2.02279	1.94297	3.81008	1.26581	4.69867	2.9405	2.11482	4.229	2.82317	0.524519	1.65611	2.46684	0.482858	1.50293	0.59403	2.03094	7.96765	4.87266	8.40553	6.86263	6.46925	3.51569	8.995	5.02142	4.12012	5.80104
SOAP_k35_scaffold13110	0	0.114356	0.358803	0.371387	0.363528	0.372984	0	0	0.416653	0.245623	0	0	0.117742	0.122615	0.139094	0.106098	0.120256	0.125186	0.145776	0	0.297019	0.267072	0.263252	0.118784	0.120552	0	0.116261	0	0	0
SOAP_k35_scaffold13158	2.4632	2.39487	2.02906	1.49994	1.48005	1.74503	2.85482	2.32095	1.9348	2.04204	1.6046	0.787645	2.1532	2.82326	0.662355	1.23543	1.77436	0.685534	0.977968	0.877508	2.72503	2.87055	3.63955	2.94568	2.78933	1.74029	1.94803	2.1254	1.57934	1.67187
SOAP_k35_scaffold13161	142.824	320.895	172.183	232.175	211.712	183.896	202.815	166.464	152.586	269.109	13.5353	19.483	18.2385	43.8079	11.9498	28.7863	21.2514	14.9621	21.119	13.5735	16.1821	19.3527	19.0504	10.5726	25.2113	5.62308	5.36558	9.91463	2.84125	14.5548
SOAP_k35_scaffold13164	0	0.386163	0.438912	0	0	0.830855	0	0	0	0	0	0	0	0	0	0	0	0	0.509958	0	0.490199	0	2.25706	1.68266	0.854461	0.376736	0.810778	0.427797	0	0
SOAP_k35_scaffold13197	0	0.123283	0	0.245505	0.130933	0.122961	0.141533	0.628605	0	0.13248	0	0.141468	0.254001	0.397714	0.150026	0.114324	0	0	0	0	0.153363	0	0.283946	0.513116	0	0	0.250877	0.380687	0.413049	0.412854
SOAP_k35_scaffold13240	0.19544	0	0	0	0	0	0	0	0	0.185083	0	0	0	0	0.418774	0.317723	0	0	0	0	1.92989	0.40324	0.39629	0.360442	0.183002	0.32732	0.527041	0.179173	0.192799	0.145943
SOAP_k35_scaffold13241	1.03038	2.0763	1.03781	1.49771	0.445965	1.11404	1.22101	0.42827	1.4271	0.908247	3.81716	2.69095	1.60596	4.46732	4.4792	2.23709	3.29956	2.80921	3.28971	2.48201	5.82557	12.2625	14.2287	26.4632	6.13078	0.402686	0.669722	0.731363	0.347558	1.15385
SOAP_k35_scaffold13243	4.07809	6.65029	5.93648	36.088	1.8899	1.77995	20.3048	10.8338	3.67679	3.19404	4.88017	25.2462	1.46781	3.22143	24.9553	4.6427	4.65314	11.2766	30.5329	5.66295	4.61919	4.08735	3.22397	1.23684	1.95729	2.84705	3.38583	2.9873	2.66116	3.1888
SOAP_k35_scaffold13250	0.157958	0.300128	0.0243441	0.108744	0.100026	0.0785185	0.205957	0.0691215	0.11741	1.35796e-06	0	0	0	0.209022	0.0693664	0.0395804	0.0299882	0.15527	1.74307e-08	0	0.175282	0	0.531243	0.758897	0.252608	2.48837e-10	0.175551	0.237976	0.169114	0.488363
SOAP_k35_scaffold13251	0.151093	0.245697	0.147412	0	0.0753291	0.350598	0	0.0888817	0.0857391	0.141179	0.0889216	0.20158	0.278962	0	0.583445	0	0	0.0793726	0.163636	0.0260168	0.714374	0.95884	0.410977	1.33994	0.0581419	0.289545	0.162907	0.0727945	0.0806256	0
SOAP_k35_scaffold13266	8.61764	12.0834	9.22026	11.0967	10.2583	6.57789	12.0064	10.4478	9.69624	9.33722	4.2718	3.94069	4.86664	5.43897	4.97806	4.82392	4.04865	3.72998	4.27223	3.43652	9.72919	9.60966	8.74527	7.56334	7.5692	8.19595	8.24654	10.1492	6.42075	8.57097
SOAP_k35_scaffold13276	0.20047	0.175775	0	0	0	0	1.02042	0.228929	0	0.189498	0	0.405712	0.363162	1.34549	1.07169	0.97543	0.372027	0	1.13042	0	3.0738	0.825742	3.24532	1.84588	2.62443	1.00547	0.359725	1.65213	0.394864	0.747726
SOAP_k35_scaffold13281	5.94192	5.27959	4.74429	6.56063	6.58805	3.57256	5.36177	5.56201	3.63074	3.74973	1.82314	1.14787	2.69928	1.62568	0.984092	1.63455	1.62187	1.35025	1.27005	1.63457	5.82088	2.57653	2.62123	1.29663	1.72139	2.57796	2.6608	2.55393	2.12586	3.40322
SOAP_k35_scaffold13307	16.3689	18.6242	14.9176	26.4643	17.2272	2.88884	19.9677	9.87764	8.64257	12.6227	2.31407	2.11403	0.483373	0.409975	0.571853	0.562177	0.546519	5.52941	0.890475	3.68629	8.74003	8.5576	8.65684	4.66354	3.29066	0.567367	0.554691	1.91803	1.15894	0.72432
SOAP_k35_scaffold13335	0	0.38952	0	0.428875	0	0	0.471166	0.546873	0	0.853701	0	0.458953	0	1.35569	0	0	0.420251	0	0.514964	0	0.494647	0.469409	0.911214	0	0	0.760222	0	0.431842	0.447822	0.712173
SOAP_k35_scaffold13377	2.36008	1.16024	1.14367	1.07798	1.06463	2.23386	1.19918	1.75856	1.2949	1.77248	0.439829	0.39734	0.717287	0.976281	0.824521	1.2334	1.63593	0.456639	0.326709	1.51665	1.62997	1.35387	5.98843	3.78684	2.73405	1.94744	2.34675	1.61851	1.98848	3.49787
SOAP_k35_scaffold13415	0	0	0.174928	0.166994	0	0	0.19061	0	0	0.177202	0	0	0	0.179284	0	0	0	0	0	0	0	0	0	0.172419	0	0.470043	0.336305	1.09778	1.10731	0
SOAP_k35_scaffold13443	37.9006	14.6352	28.8856	11.9672	41.6746	26.5251	27.5649	36.9128	31.6539	31.153	28.648	35.7522	23.9213	19.0349	20.4275	16.3139	20.5433	27.5518	34.4947	22.4829	46.5147	27.4457	43.1045	33.422	37.2483	43.5605	39.049	56.7119	41.3276	33.0964
SOAP_k35_scaffold13462	2.63181	1.27075	1.85047	0.664245	1.7528	3.08387	1.65144	1.60666	3.53024	2.63	1.72212	1.18941	2.14702	2.98729	1.66217	1.69081	1.9511	0.823998	1.17652	1.67806	4.58292	2.69552	3.51603	2.28688	3.13991	4.64512	4.47908	4.66664	2.78269	5.90724
SOAP_k35_scaffold13503	0	8.84067	0	0	0	0	0	0	0	0	0	0	0	0	0	0	0	0	0	0	0	0	0	0	0	0	0	0	0	0
SOAP_k35_scaffold13505	3.24813	3.1239	3.0156	3.10107	2.52668	2.40764	3.12551	1.88623	2.12908	2.34784	1.11242	1.02317	1.62845	1.02214	1.41278	0.790486	1.04949	1.06585	1.43335	0.960519	4.2204	3.7418	3.37211	3.98209	3.95811	2.29372	3.12346	3.16022	2.2841	1.67953
SOAP_k35_scaffold13507	3.16144	6.26814	2.73573	1.00845	0.211614	2.00062	1.14191	2.31405	1.4642	2.32519	0.885847	0.226419	0.607591	0.431091	0.478195	0.542943	0.415372	0.647361	0	0.434294	1.71493	2.99676	2.26219	2.47713	5.24092	5.23578	2.00869	5.34614	5.28836	4.69725
SOAP_k35_scaffold13524	0	0.387168	0	0	0	0	0	0	0.240974	0	0.437438	0.671077	0.600343	0	0.236252	0.178867	0.615621	0.426404	0	0.429157	0.484112	0	0	0	0.207073	0.184767	0.3969	1.21874	0.870864	0.165657
SOAP_k35_scaffold13532	3.02856	3.53828	1.51127	3.0705	2.85468	3.05271	3.69823	1.38311	2.19113	1.52591	0.596867	0.408347	0.548304	0.774118	0.862946	0.654389	0.374479	0.972865	0.910343	0.783776	1.54683	1.87015	1.83739	1.30062	1.50955	1.18076	1.26734	1.29372	1.391	1.20454
SOAP_k35_scaffold13540	0.848581	0.603449	0.159742	0	0.1613	0.455728	0	0.583655	0	0.487154	0.168518	0	0.622894	0.491172	0.183882	0	0	0	0	0	0.188108	0.353612	0.173958	0.157767	0.160184	0.287125	0.15401	0.62609	0.338041	0.254934
SOAP_k35_scaffold13543	0.25972	0.0710369	0.983918	0.779791	0.636148	0.0341617	0.158859	0.0864149	0.459325	0.17469	0.0759794	0.417505	0.0722031	0.331597	0.476626	0	0	0.177497	0.310752	0.468156	0.0435425	0.163219	0.161612	0.0723751	0	0.289531	0.183936	0.141623	0.045708	0.078214
SOAP_k35_scaffold13550	0	5.44925	0	0	0	0	0	0	0	0	0	0	0	0	0.785711	0	0	0	0	0	0	0	0	0	0	0	0	0	0	0
SOAP_k35_scaffold13597	11.5163	11.183	17.7485	16.7492	18.4836	10.8026	1.91762	19.65	23.9166	19.6283	27.1633	37.7544	17.7761	17.8554	37.5265	27.033	22.4987	18.9201	40.0914	47.3885	11.39	44.9054	3.0363	1.13461	2.52387	14.606	13.9824	12.9562	16.2573	7.15358
SOAP_k35_scaffold13620	0.620686	1.00526	0.706891	0.23193	0.648538	1.07587	0.741821	0.256274	0.410962	0.666996	0.037433	0.315464	0.0710997	0.362611	0.630784	0	0.0361873	0.0377379	0	0.0762459	2.76431	2.25047	2.50661	0.63931	0.360401	0.228655	0.03498	0.209077	0.230227	0.310866
SOAP_k35_scaffold13651	0.510675	0.218728	0.236926	0	0	0.225125	0.256233	0	0	0	0	0.253493	0.453116	0.727061	0.267386	0	0.23245	0.482622	0	0.242847	0.2741	0.774205	1.01171	0.463036	0.470191	0.209172	0.224833	0.693415	0.246744	0.188704
SOAP_k35_scaffold13658	0.109627	0.242853	0.176874	0.198968	0.144243	0.538398	0.234459	0.042749	0.0822628	0.148347	0.337185	0.276265	0.32022	0.725843	0.336703	0.517655	0.434617	0.226619	0.306123	0.267087	0.815017	0.925086	0.876068	0.497665	0.577133	0.392313	0.420117	0.488264	0.652865	0.622263
SOAP_k35_scaffold13698	2.14731	1.7825	1.5672	3.53714	1.42414	1.36985	1.91706	1.38261	1.4281	1.68453	2.06308	1.69869	1.3608	2.25951	2.46463	1.19781	1.7753	1.80594	2.19665	2.14326	3.79436	3.94304	1.99878	3.01899	2.41631	2.11047	2.76249	2.62993	2.06618	2.20103
SOAP_k35_scaffold13730	0.398487	0.975833	2.18206	0	0	0.689992	0	0	0	0.708701	0.378898	0.381079	1.01799	0.37071	0	0	0	0	0	0	0.411118	1.55252	0	0	0.712647	0.314621	0.338489	0.354165	0.370772	0
SOAP_k35_scaffold13756	2.18284	1.6903	2.004	1.61261	1.58543	2.60092	2.30657	2.41854	1.99119	2.15453	1.1815	1.0116	1.63793	0.966922	1.11202	0.75877	0.942133	0.869003	1.64685	0.979146	2.50785	2.25931	2.44993	1.95326	1.92752	2.5025	2.96956	3.36638	2.128	2.03841
SOAP_k35_scaffold13759	0.54138	0.734175	0.256637	0	0.259852	0	0.280923	0	0	0.525934	0	0.280797	0.378139	0.131543	0.297802	0.113477	0.257589	0.670252	0.156174	0.270199	0.913248	1.00112	1.40908	0.381901	1.03348	0.232245	0.373473	0.37775	0.819853	0.102414
SOAP_k35_scaffold13762	0	0.7281	0	0	0	0	0	0	0.225805	0	0	0.210138	0	0	0.221987	0.336542	0	0	0	0.201654	0.909764	1.92508	5.0417	0.574022	2.33095	0.173591	0.186352	0.190405	0	0.930963
SOAP_k35_scaffold13763	3.74135	4.22636	4.84422	1.87778	8.59454	4.12758	12.3444	14.353	13.3218	0.92838	0.499903	1.00095	5.78884	13.8412	1.56948	0	0	3.79182	0	3.8381	8.08618	9.20602	10.9254	16.6685	1.41138	2.90878	0.893578	3.31361	7.81019	1.95043
SOAP_k35_scaffold13788	7.56829	4.2722	4.97445	3.92551	5.23871	5.85267	4.41157	5.65458	6.35494	7.17559	10.191	17.1338	8.20184	16.1501	12.1572	6.98088	8.38156	9.6153	12.4262	8.86627	13.7793	16.4937	11.355	12.8634	7.21067	12.2265	7.2917	9.8099	10.878	5.31227
SOAP_k35_scaffold13796	0.361804	0	0	0.162095	0	0.161556	0.370463	0.207066	0	0	0.358371	0	0.165183	0.17413	0	0.148121	0.169097	0.175791	0	0.177066	0	0.18767	0.553667	0.167571	0	0.457066	0.163482	1.16492	0	0.406626
SOAP_k35_scaffold13798	852.066	1089.72	1064.89	1411.85	570.034	567.901	4371	1423.84	394.858	538.695	1627.36	3079.11	143.314	576.92	3618.58	4322.46	2494.29	3278.05	5101.48	3202.55	15.5158	0.860472	0.384964	0.269622	0.124354	238.953	284.753	23.7111	75.2103	201.676
SOAP_k35_scaffold13826	1.36967	0.232921	1.52288	0	0.416199	0	0.54709	1.2409	1.46753	0.251741	0	0.270387	0.482831	0.259162	0	0.214917	0	0	0	0	0	0.27516	0.538976	0	0.502009	0	0	0.24717	0	0.818351
SOAP_k35_scaffold13868	10.8572	12.2506	7.60168	7.55276	4.71353	12.1052	8.85528	4.66086	8.5846	9.95493	0	0.331568	0.804775	0	0.948666	1.42876	0	0	0.336278	0.287615	1.07377	0.612059	5.13246	5.83624	3.10682	0.992029	1.59968	0.569943	1.75406	0.903309
SOAP_k35_scaffold13883	0.267695	0.242192	0.380816	0.240926	0.128541	0.241414	0	0.154247	0.147404	0.390339	0	0	0	0.130143	0.294707	0.224624	0.254894	0	0	0	0.15062	0	0.278887	0.503822	0	0	0.369565	0.124571	0.135211	0.202631
SOAP_k35_scaffold13911	0.189086	0.714224	0.0456568	0.085717	0.0465071	0.303998	0.403076	0.220834	1.22083	0.620682	0.193355	0.254133	0.0915984	0.140508	0.379182	0.748778	0.9328	0.145883	0.11269	0.294668	0.0552261	0.621541	0.820033	0.503937	0.790314	0.33677	0.541017	0.13497	0.148373	1.5694
SOAP_k35_scaffold13925	0	0	0.411204	0	0.814677	0	0	0	0	0.397456	0.426657	0	0	0	0	0	0	0	0	0	0.461199	0.436311	0	0	1.20218	0.353372	0.380722	0.400382	0	0.658549
SOAP_k35_scaffold13941	0	0	0	0	0	0	0	0	0	0	0.443915	0.444145	0	0	0.465123	0	1.22201	0	0	0	0.479312	0.908774	0.441479	0	0	0	1.1884	1.25338	0	0.687878
SOAP_k35_scaffold13942	0.561911	0	0	0	0	0	0.382813	0	0	0	0	0	0	0.447012	0	0	0.295111	0	0.134329	0	0.745761	0.387635	0.190508	0.206011	0	0	0	0	0.115812	0.0474465
SOAP_k35_scaffold13960	1.06328	0.841622	0.481948	0.467394	0.475233	0	0	0	1.10423	0.461926	0.497378	0.497895	0.443079	0	0.520577	0.387964	0.455149	0.943414	0	0.477314	1.60948	1.0176	0.494099	0.921298	0.468149	0	0.88903	0.941479	0.971624	0.776075
SOAP_k35_scaffold13970	0.47288	0.371352	0.377689	0.227354	0.192624	0.590258	0.328074	0.553946	0.596054	0.595189	1.91482	1.35684	1.79478	2.35277	1.28685	2.52456	2.32444	1.15451	1.56974	1.34151	2.9502	3.10375	3.59173	2.03565	1.81767	2.14831	1.60489	2.71406	1.49636	2.28691
SOAP_k35_scaffold13976	0.576866	1.21981	1.02478	0.465504	0.569985	0.827126	1.06385	0.187588	0.649966	0.488873	0.526291	1.24839	0.437767	0.955813	0.739812	1.53614	0.827431	0.132764	1.65198	0.469464	1.77168	1.37832	1.99491	1.53001	1.29903	0.746921	0.861343	0.704318	0.641135	0.744963
SOAP_k35_scaffold13985	1.71811	0.569593	0.94513	0.912895	0.627856	0	1.01366	0.386676	0	0	0	0	0	0	0	0	0.3045	0	0	0	0	0	0.330493	0	0.309671	0	0.589682	0	0	0.251166
SOAP_k35_scaffold13998	5.19187	8.24541	5.66881	6.49272	4.89496	7.62493	2.68188	3.37564	4.20052	3.71239	6.42445	9.54915	5.44925	13.1205	7.51596	5.51653	4.30071	4.00624	5.81086	10.2056	14.0985	15.4696	16.7216	11.5137	12.3827	12.3798	14.1448	10.5586	6.9404	10.1213
SOAP_k35_scaffold14006	0.391075	0.354451	0	0	0.375897	0.235296	0	0	0	0.380703	0	0	0.12167	0.126834	0	0.547952	0.124288	0	0	0.2608	0.146898	0.138013	0	0	0.249243	0.112076	0	0.121432	0.263716	0.592459
SOAP_k35_scaffold14029	6.69395	4.96362	5.92657	4.54643	4.13761	5.17582	5.09316	4.68126	3.65837	4.26544	3.21667	3.18932	4.43239	4.54055	2.72929	2.83442	3.75989	2.1565	3.02737	3.05777	6.8425	4.65257	3.27158	3.5959	4.10444	8.34332	6.21202	6.90929	5.4458	5.9866
SOAP_k35_scaffold14061	61.0193	57.6006	50.7351	62.6231	55.59	49.9898	65.0582	51.7702	36.5551	37.5224	37.1352	28.3439	97.5161	37.4281	16.4326	14.1208	29.8116	21.2432	23.1257	19.3241	56.9085	59.5981	53.4165	34.6132	35.4919	32.89	41.2748	67.3141	44.544	26.4051
SOAP_k35_scaffold14076	3.83095	3.33994	4.38541	4.14574	2.10669	2.79154	3.99684	2.7635	2.32514	2.19095	2.46036	2.79955	2.81954	2.53123	2.19837	2.43568	2.56946	2.23101	3.61945	2.02762	4.45877	5.50438	4.92618	4.06153	2.73633	3.06809	3.3329	4.02541	2.61876	2.99206
SOAP_k35_scaffold14120	2.75935	0	0.998741	0.968168	0	0.473088	1.06054	0	0.572178	0	0	0	0	0	0	0	0	0	0	0	0	0	0.51198	0	0	0.4283	0	0	0	0
SOAP_k35_scaffold14185	3.99657	6.95435	8.25174	6.97408	4.09294	4.6609	6.08386	5.27392	6.65778	5.4359	4.98881	4.58061	3.49025	3.67925	4.06968	3.69654	2.90777	3.86807	4.42964	3.8082	8.84545	7.29741	6.63886	4.34744	4.39946	6.39667	5.89433	6.08125	4.40016	5.57917
SOAP_k35_scaffold14206	0	1.2807	0.122931	1.82111	0.100573	0.307181	2.41408	0.259513	0.280001	0.379578	0.48285	0	0	0	0	0	0.507246	0.47348	0.142743	0.326138	1.38445	0.761611	0.491207	0.547866	0.620728	0.525431	0.313852	0.273072	0.315763	0.489993
SOAP_k35_scaffold14209	172.087	89.6685	124.139	90.4526	145.338	65.7426	132.479	27.8239	35.9763	100.48	2.87691	13.4939	6.8813	5.50782	1.83169	4.1686	3.1814	11.6274	5.52686	8.72379	14.5286	17.949	16.6565	22.7821	22.5249	11.1145	4.62842	16.016	13.7826	5.79488
SOAP_k35_scaffold14247	3.77267	2.6327	1.15708	3.34648	3.46454	2.1987	1.86709	1.06403	3.34459	1.99755	3.02612	3.37168	1.0937	1.47742	2.25555	1.69841	1.96699	1.45646	1.37164	2.05226	3.975	6.97552	2.13638	2.24483	2.56727	4.80453	2.99051	1.12638	2.08669	1.38317
SOAP_k35_scaffold14275	0.402107	0	0	0.709537	0.728638	0.34798	0.391927	0.45104	0	0	0.38197	0	0	0	0	0	0	0	0	0	0	0	0.763812	0	0	0.317053	0.341259	0.357121	0	0
SOAP_k35_scaffold14282	0.142577	0.152327	0.0945401	0.142493	0.00709391	3.45522	0.355636	0.123722	1.14831	0.0147532	0.0368076	1.00964	0.230092	0.23218	0.17487	0.648405	0.26473	0.0626499	0.0431337	0.823482	2.05607	1.85296	0.0474587	0.271403	0.049764	0.711441	0.116278	5.51506	0.209432	0.754597
SOAP_k35_scaffold14294	0	0	0	0	0	0	0	0	0.442432	4.47631	0	0.401172	0	0	0	0	0	0	0	0	0	0	0	0.369223	0	0	0.713765	0	0	0.307519
SOAP_k35_scaffold14302	0.85177	0.344622	0	0	0	0	0.413892	0	1.33839	0	0	0	0	0	0	0	0	0	0	0	0	0	0	0.372405	0.379024	0.33426	0	0	0	0
SOAP_k35_scaffold14323	0.161257	0.404761	0.20738	0.0974148	0.15836	0.0493127	0.114359	0.188144	0.241076	0.0541331	0.439038	0.0576397	0.103847	0.106362	1.28955	0.188517	0.158669	0	0.191744	0.167029	0.313088	0.763564	0.871512	0.259879	0.580194	0.143203	0.204506	0.306433	0.224349	0.33151
SOAP_k35_scaffold14338	0.0510933	0.144468	0.0986158	0.138925	0	0	0	0.178909	0.0573215	0.0515163	0.469785	0.38394	0.395319	0.354058	0.23377	0.269189	0.201318	0.577173	0.304065	0.264937	0.357539	0.782494	0.884731	0.692304	0.802902	0.0908495	0.0486515	0.242895	0.106743	0.0788262
SOAP_k35_scaffold14353	0.737503	0.606489	0.673839	0.652111	0	0.319683	0.360827	0	0	0.329736	0	0	0.315785	0	0.371567	0	0	0	0	0	1.14798	0	0.352371	0.97615	0.330775	0.585091	0.314743	0	0.689992	0
SOAP_k35_scaffold14367	2.58632	2.2306	2.91694	3.17572	1.4486	3.06548	3.31046	3.01035	3.10062	1.93824	1.84952	2.12584	1.58863	1.94844	2.13175	1.76484	1.97079	1.56253	2.23506	1.30899	4.85683	4.48665	3.79529	3.2649	3.11671	3.54067	2.80033	3.1227	2.13132	4.89403
SOAP_k35_scaffold14380	0.573706	0	1.03873	0	1.02161	0	0	0	0	0	0	0.533991	0	0	0	0	0	0	0	0	0.574885	0	0.530743	0.495446	0.503187	0.444034	0.478578	1.015	0	0
SOAP_k35_scaffold14396	0	0	0.183879	0.347356	0.186674	0.524586	0.10101	0	0.320469	0.0950566	0	0.304064	0.0911324	0.0942717	0.107721	0.164722	0.0929774	0.19369	0.11258	0	1.0998	1.23906	1.63079	0.916489	0.279063	0.335536	0.89884	0.361556	0.493108	0.587367
SOAP_k35_scaffold14424	0	0.337777	0.179879	0	0.181339	0.34199	0	0	0	0	0.379125	0	0.348849	0	0.823729	0	0.535828	0	0	0.186984	0	0	0.194856	0	0.179909	0.643692	0.172734	0.176097	0.379128	0.430275
SOAP_k35_scaffold14436	18.0944	25.3153	24.3158	28.8591	23.4014	10.6557	27.9964	20.2224	15.4187	17.2167	8.4833	8.82647	7.51688	3.92854	5.45001	4.05176	3.48118	11.1332	8.1042	7.8217	22.7445	20.0341	18.5488	12.5782	10.5624	11.5142	11.6986	13.6296	10.0722	6.55523
SOAP_k35_scaffold14480	0.917442	0	0	0	1.23843	0	0	1.02773	0.478081	0	0	0	0.385792	0	0.452994	0	0	0.410849	0	0.414323	1.86811	0.883865	3.44008	0	2.03103	1.43264	3.47111	1.62429	1.26638	1.00209
SOAP_k35_scaffold14485	0.192704	0.138924	0.152364	0.164288	0.0957452	0.256453	0	0.155577	0.204475	0.123599	0.285708	0.236556	0.367698	0.108243	0.0842111	0.0756982	0.229183	0.188783	0.0581898	0.254429	3.50202	1.59405	1.95203	0.472694	1.01916	0.642543	0.664584	0.717254	0.524325	1.02199
SOAP_k35_scaffold14507	0.913638	0	0.414998	0	0.411011	0	1.76815	0.511596	0.476008	1.60377	0	0	0	0	0	0	0	0	0	0	0	0	0	0	0	0	0	0	0	0
SOAP_k35_scaffold14513	0.549591	0	0.762836	0	0	0.483331	0.823093	0.311164	0	1.26234	0	0	0	0	0	0	0	0	0	0	0	0	0	0	0	0	0	0	0	0
SOAP_k35_scaffold14592	0.289427	0	0	0	0	0	0	0	0.618255	0	0	0	0.253705	0.819927	0.299392	0.451141	0.521247	0.270334	0.635698	0	0.307358	0.289344	0	0	0	0	0.252163	0.260482	0	0
SOAP_k35_scaffold14621	3.42011	3.71546	3.63114	3.69856	2.90603	3.7301	3.52772	3.04564	2.87483	3.91401	4.67893	4.58252	5.58206	5.70265	3.83235	4.317	3.2946	2.54127	3.25566	2.45751	4.58888	4.65124	4.82169	3.34926	4.40907	3.7022	4.03154	5.13087	3.73458	3.89997
SOAP_k35_scaffold14683	2.53273	0.341953	0.384377	0.372428	0	0	0	0	0.884864	0.746052	0	0	0	0.391859	0	0.315102	0.367506	0	0	0	0.432998	0.409218	0	0.738445	0	0.662965	0.356883	0.374404	0.782185	0
SOAP_k35_scaffold14698	0	0.298938	0.663686	0	0	0	0	0	0.383019	0	0	0	0	0	0	0	0	0	0	0	1.5081	0.355707	0.694529	0	0	0.576445	0.620201	0.322915	0.339875	0.529341
SOAP_k35_scaffold14707	2.12424	1.64178	1.35634	0.928008	0.931254	0.893262	2.36478	1.03961	1.03128	1.80899	0.276328	0.174949	0.15779	0.107049	0.933372	0.38301	0.374638	0.614064	0.161482	0.310236	1.33141	1.54531	0.647607	0.944842	0.825559	0.483145	0.413866	0.720373	0.680957	0.542358
SOAP_k35_scaffold14716	0.21039	0.367278	0	0	0.197874	0	0.213537	0	0.227947	0	0	0	0.18976	0	0	0	0	0	0	0.203478	0	0.431696	1.05973	0.386185	0	0	0.56416	0.192198	0	0.939785
SOAP_k35_scaffold14737	0.32689	0.532068	0.169053	0.225742	0.283392	0.45215	0.318106	0.242439	0.478408	0.252085	1.90268	0.839194	1.27055	1.35523	0.699024	1.28902	0.688513	1.02439	1.04836	1.21114	2.37761	2.30278	1.57869	0.982166	1.14482	0.749058	1.27228	0.727171	0.911181	1.43272
SOAP_k35_scaffold14793	3.65005	2.10378	5.55975	1.58301	3.16584	5.05909	1.51535	2.21321	4.02938	4.53656	4.65311	5.16326	5.08535	6.24217	8.01429	5.81781	7.44961	4.0152	4.61896	8.44263	8.70358	14.5006	18.1254	12.2124	12.9677	6.9683	7.04086	10.4741	6.25295	6.8637
SOAP_k35_scaffold14796	0.330793	0.206393	0.372475	0.253728	0.324534	0.390349	0.572422	0.0758804	0.380862	0.271248	0.359302	0.156076	0.563156	0.300914	0.196712	0.315981	0.18192	0.0659648	0.0850526	0.168365	0.530461	0.128506	0.943122	0.266937	0.710953	0.418703	0.41811	0.230203	0.412988	0.118629
SOAP_k35_scaffold14803	3.88368	3.09782	3.44611	2.94744	3.288	4.83482	1.20623	3.50313	4.35341	4.14359	1.26076	1.10888	1.47528	1.14469	2.18911	1.27478	1.34844	0.928843	1.65803	1.09946	3.8881	3.72955	6.24158	5.08996	4.70895	3.56004	3.04952	2.49445	2.88642	2.89484
SOAP_k35_scaffold14857	0.271026	0.189313	0.112935	0.622212	0	0.305559	0.34508	0	0	0	0	0	0	0	0	0	0.311042	0	0	0	0.53734	0	0	0.201186	0	0	0.16436	0.00522258	0.149026	0.513371
SOAP_k35_scaffold14861	4.88306	4.37586	4.76148	4.32073	3.84413	3.22746	4.52581	4.17158	3.4991	3.71179	4.46046	3.58777	7.77755	2.80691	2.26706	2.73343	2.28769	5.58374	2.42777	3.28885	5.41657	11.5874	8.45741	5.48454	4.22997	3.12215	3.452	4.68983	3.31361	3.23688
SOAP_k35_scaffold14864	2.61736	2.45979	2.31851	1.52746	2.03576	2.7373	1.7725	2.56023	2.33747	1.93066	1.44576	1.80828	2.1838	1.6079	1.57569	1.06226	1.22101	0.798081	1.40592	1.08122	4.27076	3.5851	2.81477	2.63242	3.18074	2.58671	3.23552	2.78302	2.08603	3.03726
SOAP_k35_scaffold14868	0	0	0	0	0.370262	0.353818	0	0	0	0	0	0	0	1.14091	0	0	1.07193	0	0	0	0	0	0.388024	0	0	0	0.346795	0	0	0.298119
SOAP_k35_scaffold14869	0	0	0	0	0	0	0	0.647457	0	0	0	0	0.960559	0	1.12638	0.419601	0	0	0	0	1.16192	0	0.536368	0	1.52629	0	0.483753	0	0	0.423946
SOAP_k35_scaffold14917	25.9263	3.09679	5.46985	3.33335	6.93386	7.38575	7.06782	18.4885	11.2658	8.39825	12.8827	9.68241	8.93243	11.2072	7.38336	10.9649	13.4568	7.49237	13.4117	11.0905	17.384	17.0386	13.5322	13.5984	8.9639	9.69295	6.22323	9.8025	6.65297	8.97629
SOAP_k35_scaffold14926	15.5841	22.3352	16.1446	27.7004	20.9139	5.79866	28.626	14.9585	9.5146	12.1869	6.21351	4.01267	4.74328	3.93731	3.33887	3.12492	3.96952	5.57695	3.61593	3.87505	14.6422	17.122	10.9937	5.71207	6.31324	5.45156	7.00711	5.55955	5.12475	5.36864
SOAP_k35_scaffold14939	0.914262	2.02316	0.257336	1.0444	0.583233	0.707189	0.884955	0.587167	0.731472	0.72065	0.696643	0.862546	1.09476	1.46681	1.46553	0.786499	1.37795	0.764469	0.990876	1.01957	1.73644	1.43257	2.19276	2.61718	1.63424	1.11157	1.27528	1.04337	1.1191	1.16614
SOAP_k35_scaffold14951	0.395273	0.945102	0.25589	1.03754	0.326398	0.507145	0.235875	0.592196	0.545572	0.628159	0.858578	0.882891	0.516636	0.787684	0.509373	0.509728	0.3066	0.228453	0.766318	0.207778	1.73838	2.45636	2.45787	1.4171	2.1786	0.67221	1.58766	0.883603	0.859128	2.40482
SOAP_k35_scaffold14953	0	0	0.379354	0	0.752973	0	1.21558	0.46697	0	0.368532	0	0.396399	0	0.386853	0	0	0	0	0	0	0	0.404142	1.18255	0	1.11351	0.327452	0.352447	0.738937	0.386274	0
SOAP_k35_scaffold14967	0.136215	0	0	0	0	0	0	0.328319	0.207377	0	0	0.129803	0.254336	0.13183	0	0	0	0	0	0	0.440807	0	0.152579	0	0.138725	0.136953	0	0	0	0.221785
SOAP_k35_scaffold14978	0.414758	0	0.377812	0	0.374929	0.358258	0	0	0	0	0	0	0.351827	0	0.8273	0	0	0	0	0.754942	0	0	0.392576	0	0.739176	0	1.75526	0.735755	0	0
SOAP_k35_scaffold15004	0	0	0	1.99724	0	0	0	0	0	0	0	0	0	0	0	0	0	0	0	0	1.14385	4.89564	0.52803	0	0.500421	0	0	0	0	0
SOAP_k35_scaffold15006	0	0.0722371	0.14905	0	0.0757535	0.42526	0.164028	0.0902725	0.0866087	0	0.472985	0.0824583	0	1.52857	0.263186	0	0	0.551791	0	0.0795551	0.268561	0.252042	0.498039	0.0744728	0.151164	1.22874	0	0.806645	0	0.297683
SOAP_k35_scaffold15016	0.420157	2.72452	0	0	0.379641	0	0	13.6633	0.881348	0.371441	0	0.399528	0.712117	2.34105	0	0.313873	0.366002	0	2.68504	0.382089	0.862561	0.40758	0.397441	0.367708	0	5.9417	7.10688	0.372807	1.16857	0
SOAP_k35_scaffold15034	0.368805	0.681238	0.352838	0	0.268724	0.419428	0	0.213874	0.204989	0.0912835	0	0.097319	0.78767	0	0.310366	0.0791267	0	0	0.108081	0.0938261	0.211224	0.297439	0.39155	0.527863	0.446465	0.322195	0.0863067	0	0.284085	0.140896
SOAP_k35_scaffold15047	0.964273	1.4029	1.00005	0.467511	0.526407	2.54198	1.4008	1.26367	3.07127	1.15238	1.1426	1.54059	1.13742	1.66755	1.98135	1.02216	1.60679	0.687304	0.89158	1.40626	3.76972	3.19403	4.59813	4.78691	4.36168	1.9874	3.27711	4.1944	1.5332	2.52487
SOAP_k35_scaffold15064	0.575864	1.51999	1.25915	1.37439	0.906697	0	0	0	0.417379	0.363999	2.84343	1.16864	15.8726	12.3478	1.02966	0.625071	2.85775	1.85678	0.868219	1.49587	1.05427	0.79305	0.389712	0.177178	0.539728	0	0	0.704389	0.758257	0.28685
SOAP_k35_scaffold15183	100.072	34.1442	89.0496	19.4463	76.2681	90.0829	74.4143	51.0558	68.5709	79.0191	6.86321	21.6462	4.48586	9.90014	1.78059	13.0578	4.48947	3.25445	20.4238	12.3429	4.74071	4.04679	10.4114	9.93967	19.9595	4.51388	8.35359	12.7046	9.87505	6.3276
SOAP_k35_scaffold15232	0.500319	0.429428	0	0	0.232971	0.2207	1.00554	0	0	1.15958	0.244029	0	0	0.475389	0	0	0.228141	0	0	0	0.537986	0	0	0	0	0	0	0.22669	0	0
SOAP_k35_scaffold15267	0.206907	0.509499	0.120054	0.412908	0.24468	0.0380657	0.0883715	0.0483735	0.139582	0.0838128	0.211881	0.17841	0.160806	0.205269	0.0951036	0	0.204651	0.0426797	0.049433	0.172441	0.0484714	0.227271	0.134973	1.56728	0.285454	0.221668	0.039565	0	0.130205	0.0959818
SOAP_k35_scaffold15297	0	0	0.607485	0.293294	0.302977	0.865525	0	0.745563	0.350901	0	0	0	0.286266	0.620064	0.337181	0.253661	0	0	0	0.307037	2.42905	0.653815	1.59708	1.47082	1.19615	1.32448	0.85439	1.47792	1.24935	1.45341
SOAP_k35_scaffold15300	0.218423	0	0	0	0	0	0	0	0.236259	0.204978	0	0	0	0	0	0.175603	0.603991	0	0	0	0.237528	1.34095	0.21935	0.600106	0.406198	0	0.389437	0.199197	0.213621	0.162402
SOAP_k35_scaffold15305	0	1.03387	0.387749	0	0	0.735444	0	0.477584	0.446131	0	0	0	0.360505	0.395394	0	0	0	0	0	0	0	0	0.402266	0	0.379024	0.33426	0.719856	0	0.394386	0
SOAP_k35_scaffold15386	4.33319	0	0	0	0	0	0	0	1.22262	4.43194	0	0	0	0	0	2.9781	0.435772	0.904138	0	0	2.05301	0.487021	0	0	0.463733	0	0.424902	0.449613	0	0
SOAP_k35_scaffold15478	0.534301	0.0979915	0.509597	0.192788	0.620364	0.0969168	0.111868	0.12366	0.592018	0.946068	0.430861	1.23334	0.503836	1.9854	1.31004	0.454858	1.64556	0.535517	0.49837	0.864168	3.52721	0.79952	1.46492	2.13054	1.64764	0.185562	0.39771	0.100151	0.327293	0.488237
SOAP_k35_scaffold15480	1.06882	1.00499	0.93192	1.05122	0.727367	1.40905	0.896837	1.6324	0.935051	0.731073	1.4023	0.939436	1.22334	1.53749	1.09229	0.773665	1.02749	0.783633	1.33667	0.811763	2.44749	2.43997	1.75662	1.84706	1.64623	1.57168	1.04079	1.51457	1.01542	1.69546
SOAP_k35_scaffold15525	6.66486	3.59012	4.52362	2.5524	5.07228	5.69305	4.5346	4.75149	4.63946	4.19042	4.16696	3.01396	5.35126	3.17104	3.18208	2.319	3.31347	3.12541	3.96465	2.15585	5.5633	6.07948	7.00383	4.91784	6.33798	5.38407	5.76519	8.11927	6.75161	3.70741
SOAP_k35_scaffold15544	0.454509	0.36512	0	0	0.409229	0	0	0	0	0	0	0	0.382583	0	0	0.336505	0	0	0	0	3.70462	0.876396	0	0.792865	0	0.354966	0	1.20658	0	0.330889
SOAP_k35_scaffold15548	0.0848141	0.314464	0	0	0.082568	0.772877	0.178756	0	0	0	0	0	0.484657	0	0.0954931	0	0.0823766	0	0	0.0866006	0.194927	0.640377	0.813181	0.405671	0.564529	0.445963	0.318538	0.639524	0.698974	0.71406
SOAP_k35_scaffold15603	24.3191	30.1325	33.1558	44.1338	27.2369	30.0951	34.6917	43.1349	35.9115	21.3459	37.7758	41.0374	21.7498	20.4468	35.6849	18.8351	28.2289	26.8431	46.948	31.5409	39.0915	89.3194	31.284	31.9134	16.0277	29.5932	25.397	27.0778	29.2286	18.9309
SOAP_k35_scaffold15614	0.260716	0.354451	0.37116	0.352072	0.125299	0.235296	0.135475	0.450876	0	0.126901	0.130666	0	0	0	0	0.10959	0	0	0	0	0.587592	0.138013	0	0	0	0.224153	0.360406	0.121432	0	0
SOAP_k35_scaffold15665	3.12963	1.02206	1.61265	1.00399	1.81599	3.69209	1.2353	2.17664	3.24544	1.99162	1.96102	1.56715	0.984323	3.59562	1.4042	2.02807	2.71167	1.3088	1.1629	1.7369	4.28732	2.518	3.60885	2.10278	2.3875	2.32941	3.10966	3.09672	1.953	3.53761
SOAP_k35_scaffold15681	0	0	0	0	0	0	0.310839	0	0	0.145207	0	0.775881	0	0	1.15085	0.500652	0	0	0	0	1.84943	0.315981	0.155567	0.281554	0.42873	0	0.137571	0	0	0
SOAP_k35_scaffold15713	0.460882	0	0.837213	0.81034	0.414711	0.396513	0	0.516212	0	0.404408	0	0	0	0	0	0	0	0	0	0	0.469054	0	0	0	0.408082	0.359762	0.387414	0.408103	0	0
SOAP_k35_scaffold15714	1.65965	2.68448	2.55604	2.28237	3.02725	1.21875	1.60188	1.27541	2.1007	2.59165	0.704214	0.581232	0.267432	0.675739	0.157985	0.321056	0.380103	0.840892	0.487523	0.64265	2.65317	1.71445	1.12182	1.24597	1.03832	1.42235	0.981818	1.10375	1.62601	2.02087
SOAP_k35_scaffold15720	0.530732	0.974729	0.308341	0.128446	0.593761	0.391076	0.189246	0.165596	0.27885	0.287424	0.145143	0	0.585969	0.281191	0.20387	0.376162	0.245597	0.0365895	0.211809	0	0.747991	0.662374	0.655828	0.826385	0.384334	0.981788	0.915697	0.776913	0.409227	0.739639
SOAP_k35_scaffold15728	12.9303	12.6656	7.50668	7.06054	5.61783	21.2209	4.78373	7.05752	11.6853	12.4871	5.54682	7.43745	6.98104	8.81971	18.8972	3.57795	2.48201	4.27126	3.07107	5.45962	23.63	43.6535	31.4937	25.4468	24.2765	22.8534	16.5544	16.5665	14.7376	15.7573
SOAP_k35_scaffold15730	0.379556	0	0	1.67638	0	0	0	0	0	0	0	0	0	0	0	0	0	0	0	0	0.785513	0.741173	0.723309	0.668209	0	0	0	0	0	0
SOAP_k35_scaffold15736	76.1545	86.4495	64.3283	75.2597	55.2708	50.0424	32.999	31.7737	55.1955	59.4855	20.3696	15.9994	7.44686	10.6051	7.84616	8.70876	11.5156	20.3781	11.0772	24.9879	56.5268	59.7668	44.5414	21.3738	14.0264	12.2125	14.794	17.0564	14.8781	14.8924
SOAP_k35_scaffold15741	65.9178	81.7973	56.4892	70.5198	77.8861	38.4717	67.0217	65.6024	63.2602	72.4621	73.138	62.8573	40.4009	42.7171	83.802	63.1901	34.6127	94.3699	86.0531	65.0326	92.0397	78.8573	104.263	72.6062	86.7348	47.6958	52.6214	55.2312	52.0868	38.3765
SOAP_k35_scaffold15795	0.872788	0.2476	0.513116	0.214734	1.11962	0.33364	1.23904	0.309683	1.21387	0.59603	0.325284	0.354709	0.227523	0.774744	0.251121	0.287608	1.39732	0.861293	0.276236	0.683411	1.66746	1.78482	1.18805	1.23071	1.42363	1.03013	1.5084	1.44774	1.09761	1.79947
SOAP_k35_scaffold15822	0.833653	0.423712	0.786088	0.25966	0.327609	0.889385	0.562534	0.223354	0.322642	0.367278	0.391933	0.206895	0.271129	0.260949	0.192517	0.0637259	0.712055	0.693243	0.114567	0.100076	0.119594	0.642725	0.333948	0.488748	0.656826	0.597266	0.1606	0.395688	0.427817	0.277369
SOAP_k35_scaffold15868	0	0	0.426311	1.02172	0.642769	0.20264	0.693729	0.520904	0.494291	0.213947	0	0	0.205006	0	0	0.183145	0.210247	0.218414	0	0.219799	1.23998	0.233361	0.228953	0.418026	0.212265	0.378544	0.203327	1.24934	0.223045	0.339829
SOAP_k35_scaffold15933	0	0.565329	0.447365	0.567687	0.301336	0.42536	0.162931	0.362886	0.173052	0.304055	0.47211	0	0.437141	0	0.172087	0.392706	0.298058	1.70514	0.542587	0	0.352076	0.496234	0.325689	0.14748	0	0.134334	0.14409	0.292384	0.316195	1.07137
SOAP_k35_scaffold15939	0.459285	1.25058	0.196996	1.43383	0.551685	0.374754	0.814951	0.595652	0	1.18348	0.260681	0.328703	0.394854	1.26298	0.700485	0.851435	0.603241	0.576493	0.728893	1.16435	0.0595196	0.167479	0.497076	0.148175	0	0.0453712	0.0485941	0.0970424	0.213233	0.433028
SOAP_k35_scaffold15953	0	1.20641	0	0	0	0	0	0	0	0	0	0	0	0	0	0	0	0	0	0.1026	0	1.0608	0	0.133117	0	0	0	0.205022	0	0.154385
SOAP_k35_scaffold15981	0.943333	1.13364	0	1.24451	0.848807	0	0	0	0	0	0	0	0	0	0.465123	0	0	0	0	0	0	0	0	0.410943	0	0.368105	0.396133	0	0	0
SOAP_k35_scaffold15984	8.45685	7.50473	7.15886	5.36305	6.51609	9.68681	5.43325	6.91792	6.46868	7.35401	3.49258	3.63837	5.32915	4.31477	3.68913	2.63142	4.3144	2.98603	5.07124	3.85158	8.93805	8.57836	8.10856	6.53135	6.3776	8.14374	8.10243	8.76094	7.02104	4.50862
SOAP_k35_scaffold15995	0.503191	0	0	0	0	0	0.505496	0.285621	0.270622	0.466261	0	0	0.447078	0	0	0	0	0	0	0	0.270433	0.254624	0.7487	0.68512	0.927597	0.412819	0.443658	0.227933	0.730264	0.186085
SOAP_k35_scaffold16003	0.619913	0.900879	0.397334	0.187002	0.269419	0.755799	0.437612	0.240526	0.692713	1.24021	0.490468	0.293602	0.991146	0.203757	0.625044	0.299409	0.673452	0.210553	0.162882	0.495928	1.19559	1.57057	1.47849	1.65635	1.88268	1.15468	1.17183	0.586697	0.928493	0.317481
SOAP_k35_scaffold16077	0.640656	0.744498	0.398705	0	0.200655	1.8949	0	1.70362	0.462382	0.401559	0.209835	0.214937	0.192371	1.16864	0.227065	0.516156	0.19716	0.409755	0.239776	2.26905	2.68174	0	0.859421	1.56649	0	0.177523	0.381328	0.779735	0	1.74778
SOAP_k35_scaffold16122	14.3036	18.3303	15.2065	15.0463	14.9271	13.3922	27.8358	19.6984	13.8485	13.5235	6.26239	9.60133	8.37794	3.58409	4.47126	5.06716	2.48408	7.67993	8.57468	6.61466	13.0621	14.1556	12.4118	9.54353	8.60135	10.5257	8.39519	11.7326	8.09337	7.11177
SOAP_k35_scaffold16196	22.3933	7.39797	12.8199	5.19816	13.0771	40.0566	6.84621	16.728	17.2571	12.4745	13.5664	10.5638	14.2146	15.9688	11.2118	6.92473	12.9296	7.28554	11.5967	8.76465	32.3773	27.2788	25.8536	21.504	18.3102	25.2615	28.8013	34.6331	23.4341	28.2384
SOAP_k35_scaffold16202	10.2894	79.6752	8.81803	8.25032	3.76393	29.5041	5.36087	16.3243	4.32804	8.4266	7.51042	6.25563	11.871	16.3363	3.30994	1.62618	4.0507	3.68433	11.6835	0.88359	22.9119	16.1077	7.92033	3.34471	3.90554	37.8615	65.2633	27.4031	56.0478	7.98061
SOAP_k35_scaffold16213	0	1.32393	1.52271	0.491463	0	0	0	0.626609	0	0.485243	2.61502	0	0	0.518917	0	0	0	0	0	0	1.69024	0.535557	2.59952	0	0.985125	0	0	1.4898	0.50963	0
SOAP_k35_scaffold16230	0.242335	0	0	0	0	0.214215	0.244115	0.275496	0	0.225405	0.236822	0.241716	0.432106	0.461169	0	0.192831	0.664984	0	0	0	0	0.246022	0.482466	0	0	0.399072	1.07175	0.439936	0	0
SOAP_k35_scaffold16249	3.48921	2.98011	3.08773	3.058	2.90109	1.94857	4.03453	3.66368	2.19073	3.1814	1.2982	1.40843	1.18789	0.876638	0.764469	1.12119	0.879475	0.972936	1.2906	1.2964	3.40292	2.81235	2.85814	1.8476	2.43276	2.38216	2.75513	2.96671	1.86482	3.04661
SOAP_k35_scaffold16269	0.943333	0	0.428595	0.829672	0.424403	0.811687	0	1.58586	0.491553	0.413605	0	0	0	0.437052	0	0	0	0	0	0	0	0	0	0	0	0.368105	0	0	0.433671	0.343939
SOAP_k35_scaffold16298	1.00938	0	0	0	0	1.73621	2.43644	0.565489	0	0.441047	0.473729	0.948723	0	0	0	0	0	0.450013	0	0.909035	0.510867	0	0.471039	0.438869	0	0.78614	0.422894	0.447286	0	0.737303
SOAP_k35_scaffold16299	0	0	0	0	0	0	0	0	0	0.49513	0	0	0	0	0	0	0	0	0	1.5387	1.14977	0	0.530743	0.495446	1.50956	0	0	0	0.520357	0.419183
SOAP_k35_scaffold16318	2.05086	2.29661	1.48868	1.52677	1.68217	1.73249	1.16784	1.81419	1.51287	1.50793	0.444202	0.518304	0.950075	1.00851	1.38359	0.586169	0.579773	0.418768	0.699318	0.344879	1.77914	2.32776	2.8472	2.69493	2.37963	1.5569	1.06334	1.56906	1.07176	1.45677
SOAP_k35_scaffold16334	1.99859	6.06083	4.66126	2.6506	1.45643	5.89821	3.33012	3.33941	5.44664	3.82365	2.05583	3.94237	2.40841	1.9909	1.25162	2.56213	2.1984	1.55272	3.53699	1.47251	5.10047	5.44223	6.55091	15.1336	4.12366	2.93564	3.45314	3.93844	2.20949	3.29998
SOAP_k35_scaffold16356	0.506349	1.09537	0.0808709	0.381358	0.164333	0.0769096	0.266831	0.489985	0.375904	0.335358	0	0	0.080389	0	0	0	0.0819805	0	0	0	0.290987	0.0910426	0.449604	0	0.0819468	0.0739701	0.396257	0.318203	0	0.581377
SOAP_k35_scaffold16377	0.518558	0.364067	0.187119	0.117361	0.253829	0.243	0.412327	0.226493	0.579982	0.584613	2.90409	2.26627	5.73136	4.51009	4.19896	2.77002	1.71406	1.12482	1.91893	1.7029	1.72827	3.09473	5.7154	2.55992	4.11864	1.14581	2.00351	1.96516	3.23164	1.44542
SOAP_k35_scaffold16388	0.524376	0.192528	0.400272	0.378478	0.913763	0.475785	0.109855	0.606999	0.232511	0	0	0	0.494917	0.61559	0.233979	0.268137	0.10102	0.210408	0.611835	0.31833	0.119471	0.897496	0.110694	0.69746	0.809061	0.8202	0.39064	0.491705	0.107157	0.479387
SOAP_k35_scaffold16399	0.272228	0	0	0.484214	0.252288	0	0.27192	0.308368	0	0.250324	0	0.537643	0.240033	0	0	0	0	0	0	0.257387	0	0.273598	0.803851	0.491173	0.49905	0.22176	0.238424	0	0.523176	0.200714
SOAP_k35_scaffold16423	0	0.183228	0.196041	0.187594	0.394823	0.186346	0	0.239307	0.227408	0.592864	0	0	0	0.200864	0	0	0	0	0	0	0	0.215357	0.21149	0.770586	0.195592	0.524266	0.562875	0.191747	0	0.312521
SOAP_k35_scaffold16428	72.7361	800.352	331.516	337.868	99.3018	46.382	502.329	372.793	149.451	1548.05	1101.14	1728.49	168.526	491.407	1262.39	3132.14	1472.28	1533.7	2807.71	1442.03	12.6491	4.08871	6.98884	3.0684	3.74306	15.4571	4.7505	7.10078	5.20883	4.04779
SOAP_k35_scaffold16434	7.79024	12.9788	13.9188	10.1273	7.98658	7.03734	16.3391	11.05	8.03163	9.67259	4.29561	6.04678	5.68704	3.54306	3.93638	4.28689	4.37522	5.20983	6.21656	5.73635	10.2618	6.54584	7.9504	5.33736	5.61664	5.72426	4.60107	7.61281	4.82109	3.5334
SOAP_k35_scaffold16473	0	0	0	0	0	0	0.498665	0	0	0	0	0	0.441198	0.471424	0.781194	0	0.452648	0	0.275637	0.472975	0.266889	0.753736	0.985177	0.225313	0.228766	0	0.656648	0	0	0.367042
SOAP_k35_scaffold16478	0	0	0	0	0	0	0	0.511596	0	0	0	0	0	0	0	0.337922	0.789803	0.409002	0	1.23727	0	0	0.428137	0	0	1.06983	0	2.02051	0.420249	0
SOAP_k35_scaffold16549	0	0	0	0	0	0	0	0	0	0	0	0	0	0	0	0	0	0	0	0	2.25748	1.70764	0.415683	0	1.17616	0	1.4894	0	1.22356	0
SOAP_k35_scaffold16553	0.993104	0.578675	0.760496	0.487127	0.761413	0	0.54709	0	0.293506	0	0	0	0	0	0	0	0	0	0	0	2.04573	0.27516	0.330015	0.24704	0.251005	0.223045	0.239811	0.74151	0	0.403839
SOAP_k35_scaffold16575	0.403942	0	0	0	0.365786	1.04837	0	0	0	0	0	0	0	0.37533	0.403843	0.303005	0.353158	0	0	0	0.416029	0	0.383465	0.708986	0	0	0.342608	0	1.12583	0
SOAP_k35_scaffold16604	0.40917	0	0	0	0	0	0.398467	0	0.429782	0	0	0	0.347594	0.380303	0	0	0	0	0	0	0.841865	0	0.388024	0	0.729988	0.966307	0.346795	0	0	0.596239
SOAP_k35_scaffold16669	40.6498	11.4215	21.713	9.80847	21.5157	18.0823	16.1039	18.3207	17.1481	20.9083	4.58108	4.12314	3.00697	4.01667	4.01053	4.40509	3.25185	3.01059	5.76744	4.32862	24.4547	20.985	41.9516	37.722	24.886	21.6971	13.5456	15.2791	9.35972	14.0264
SOAP_k35_scaffold16688	0.379197	0	0.03083	0.086297	0.169163	0	0	0.0371777	0	0.0326078	0	0	0.0312967	0	0.259271	0.114285	0.0636235	0.110448	0	0	0.849564	0.344961	0.420504	0.062275	0.138088	0.0250809	0.120834	0.11993	2.13668	0
SOAP_k35_scaffold16737	6.71998	5.56644	6.58368	6.13688	7.40508	7.80439	7.10039	7.725	6.39712	7.23819	4.99319	3.71654	3.93926	3.47755	4.01834	2.72717	2.75835	4.44424	4.42364	3.43205	9.61952	9.91373	9.86308	8.47531	8.15058	10.0035	10.4716	8.42266	6.06284	6.71562
SOAP_k35_scaffold16768	6.42056	7.89952	4.80018	5.86219	6.53552	9.44683	3.01518	4.25213	10.6325	7.97069	13.2329	10.8354	20.1131	16.0042	10.1255	7.36368	12.8204	7.58842	9.86322	8.51139	15.9837	19.0772	24.0901	14.1244	15.3884	9.47136	11.6975	12.1948	15.0752	13.3323
SOAP_k35_scaffold16775	0.0564769	0.354398	0.0544411	0.358149	0.0648895	0.207126	0.360167	0.215764	0.12657	0.141567	0	0.0604928	0	0	0.257747	0.0494421	0.0555068	0	0	0.116849	0.591409	0.246568	0.181734	0.242222	0.332198	0.200381	0.107313	0.107245	0.17659	0.217557
SOAP_k35_scaffold16820	259.353	229.592	274.381	201.21	531.629	202.345	366.255	226.222	381.143	391.605	503.899	595.399	413.081	449.509	245.045	446.715	253.388	605.175	314.487	529.787	308.139	430.527	239.093	310.814	336.492	336.393	348.93	315.562	348.032	284.795
SOAP_k35_scaffold16821	0	0	0.386134	0	0	1.09848	0.412113	0	0	0	0	0	1.43585	1.18092	0.844044	0	0.369059	0	0.902233	0	0.434861	0.410953	0	0.370788	0	0	0.358435	0.375977	0	0.61785
SOAP_k35_scaffold16887	1.04212	1.552	0.956421	0.839907	1.15673	2.28853	1.22667	1.44017	0.796589	1.29221	0.215006	0.503423	0.966497	0.758371	0.917488	0.574345	0.462053	0.217708	0.791045	0.755585	2.84349	2.76422	1.65701	1.79293	2.62891	1.27811	1.4119	1.11547	1.34412	1.34843
SOAP_k35_scaffold16899	0	0	0.462795	0	0	0.438305	0	0	0	0	0	0	0	0	0	0.373967	0.448964	0	0	0	0	0	0.960707	0.443124	0	0.396923	1.28105	1.35548	0	0.372349
SOAP_k35_scaffold16913	1.49877	0.796536	0.453765	0.439929	0.897758	0.429753	0.482503	0.559951	0.520908	0	0	0	0	0	0	0	0	0	0	0	0.506062	0	0	0.434743	0	0	0	0	0	0
SOAP_k35_scaffold16945	4.24826	4.01983	3.53655	4.17087	2.34729	3.14896	2.6025	3.42796	6.05807	3.04546	6.77529	6.90688	1.28514	3.59314	8.10276	5.32533	5.03194	6.59466	7.12894	5.41879	6.66231	5.32955	8.53342	4.01927	4.71922	3.10405	3.09836	1.99417	1.57583	3.01
SOAP_k35_scaffold16961	1.4903	1.18824	1.286	0.471859	0.564985	1.19244	1.18899	0.903869	0.88981	1.08029	0.793533	0.692944	0.641729	0.76837	0.642485	0.269896	0.552309	0.593672	0.888337	0.476482	1.86412	1.87722	1.34469	1.19739	1.3647	0.891503	0.905952	1.12449	0.833998	0.638042
SOAP_k35_scaffold16965	7.03102	6.2563	5.69793	7.0276	6.1124	3.28015	6.86867	4.07555	4.00977	4.93587	4.71535	3.55506	2.51598	2.28332	1.34239	2.71727	3.06192	3.01061	2.96821	2.61889	10.9118	6.82853	4.52814	2.65813	3.24655	4.41813	8.41818	7.30923	40.2352	4.71345
SOAP_k35_scaffold16974	0.252358	0.238926	0.122004	0.457801	0.290083	1.00578	0.67351	0.983223	0.378261	0.170321	0.387573	0.362566	0.204238	0.250322	0.43484	0.853799	0.748604	0.910689	0.401843	1.13887	0.492509	0.230929	5.80565	4.36941	2.03045	0.187696	0.482423	0.20042	0.529205	0.552723
SOAP_k35_scaffold16985	0	0.0516302	0.179136	0	0.180022	0	0.625294	0	0.230084	0	0	0.191854	0	0	0.0640742	0.502488	0	0.0380324	0	0.205336	0.463129	0.0573233	0	0	0	0	0.245128	0.514513	0	0.268399
SOAP_k35_scaffold17080	0	0.723933	0	0	0	0.387385	0.43608	0	0.939322	0	0.424632	0	0.379201	0	0.445276	0	0	0	0	0	0	0	0	0	0	0	0	0.398508	0.414801	0.327709
SOAP_k35_scaffold17090	0.279271	0	0.516453	0	0.516773	0.245339	0	0	0	0.768427	0	0	0.491216	0.792008	2.02904	0	0.252195	0	0.307451	0	0.594815	0	0.274182	1.25741	0.511049	0.453891	0.243999	0.755084	0.267735	0.617003
SOAP_k35_scaffold17105	1.2791	1.71323	1.4493	0.794212	0.908517	1.5363	1.28258	1.24991	0.890889	1.74284	1.64534	1.66834	1.12882	1.80576	1.50868	1.10429	1.14838	0.93175	1.48824	1.59175	2.36839	2.90485	4.49286	3.48178	2.70778	2.24627	2.98066	2.28785	1.60089	1.55663
SOAP_k35_scaffold17154	4.03056	3.16454	3.50881	1.99504	2.52416	10.0065	3.78201	2.85473	7.54101	3.48246	5.22664	3.92612	6.4238	13.2829	4.41302	4.8366	6.51239	2.77927	4.82255	4.50453	5.13242	5.3976	10.9805	11.8003	9.05193	8.47278	6.76974	6.11613	5.13006	5.46947
SOAP_k35_scaffold17166	0	0	0.329331	0	0	0	0	0	0.380067	0	0.344187	1.73475	0	1.00805	0.72739	0.546231	1.27111	0	0.776482	0.663302	2.24562	0.70646	0.344784	0.636522	0.646719	0.286109	0.615691	0.320444	0	0.787862
SOAP_k35_scaffold17208	0	0	0	0.14962	0	0.447938	0.171384	0	0.364478	0.159714	0.16565	0	0.612657	0.160927	0.180866	0.137483	0.156682	0.162962	0.190198	0.328317	0.185027	0	0	0	0	0.423704	0.151463	0.153882	0	0.37588
SOAP_k35_scaffold17231	0.387457	0	0.706671	1.71047	0.703356	0.335247	0.378068	0	0	0	0	0	0	0	0	0	0	0	0	0	0	0	0.737135	0.681581	0	0.306113	0	0.344063	0	0
SOAP_k35_scaffold17242	8.94641	15.5749	42.3456	52.8057	40.4766	12.5429	0.0519468	28.7638	24.4452	37.077	9.24427	30.4853	1.65653	3.27791	8.6399	16.6862	5.21269	1.23507	14.7179	20.5217	1.53155	3.74917	0.899328	0.326437	0.392851	41.7828	28.1216	14.1425	21.1935	20.6516
SOAP_k35_scaffold17255	2.88273	2.2633	1.61703	2.61785	1.56547	3.05042	1.45433	2.0856	2.10346	2.27445	1.16136	0.85762	0.883952	0.871727	1.2745	0.578235	0.730854	0.439788	0.848198	0.473987	2.99686	4.43276	4.79251	3.80499	2.93762	2.56293	1.95635	2.27065	1.37102	2.06029
SOAP_k35_scaffold17259	0.541767	0.0992983	0.670215	0.488693	0.419222	0.0982492	0.453566	0.125372	0.480121	0.426113	0.109192	0	0	0.105931	0.263238	0	0	0	0.252553	0.218934	0.493039	0.238188	0.456775	0.107365	0.860583	0.0940274	0.302295	0.710654	0.110566	0.164979
SOAP_k35_scaffold17320	0.829515	0.336606	0.377812	0	0.749858	0.358258	0	0.464886	0.870358	0	0.392977	0	0	0.385135	0.41365	0.620307	1.08492	0	0.442136	0.377471	1.704	1.61018	0.785152	0.726113	0.739176	0.652262	0	1.47151	0	0
SOAP_k35_scaffold17331	2.20335	1.94739	2.13525	2.40041	2.1152	0.986572	2.0901	1.3635	1.34784	1.5689	1.38937	1.32861	0.767984	0.93888	1.1629	1.09	0.562753	1.66296	1.4719	1.35069	4.9253	3.68027	4.57298	1.96312	2.1476	0.592667	0.81596	1.26339	0.795597	0.682986
SOAP_k35_scaffold17334	9.9714	7.51636	9.34652	8.29665	7.79766	7.60629	8.0035	9.42942	6.28245	9.19484	4.52787	3.74371	4.43832	4.29334	3.60785	3.1474	4.01763	4.07493	4.18026	3.65014	11.8489	11.6311	10.6673	6.84868	7.80412	8.0291	9.05266	9.2452	8.57852	5.53033
SOAP_k35_scaffold17393	71.0766	67.6433	60.6974	45.7361	50.1975	74.6942	29.0128	56.1371	34.7999	52.5166	26.8872	37.7684	20.3328	28.0253	29.8938	24.9251	32.1642	22.1289	36.7475	38.0862	27.9009	32.4247	31.4361	25.3561	32.1343	24.4151	23.3521	23.28	14.4336	19.5839
SOAP_k35_scaffold17426	3.29596	2.09045	2.44941	1.57676	1.85023	1.91535	1.98315	2.01559	1.95115	2.07424	1.0954	1.28477	3.60325	1.46837	1.40032	0.919865	1.29393	0.713238	1.48259	0.935487	2.75414	2.2167	2.36879	2.13143	2.95892	2.1829	1.8258	3.1792	2.32679	1.68659
SOAP_k35_scaffold17442	7.96127	11.2844	6.71943	5.70042	7.16408	8.86251	8.15621	9.29923	7.32537	5.45828	4.42666	5.69065	2.71249	4.29338	3.01218	2.82476	6.57024	4.52198	4.36266	6.07423	7.70905	5.56265	3.38916	4.27671	2.90551	4.86684	4.5745	4.97682	3.29192	3.74564
SOAP_k35_scaffold17448	0	0.468851	0.542031	1.04983	0.534585	0.512784	0.574718	0.669204	1.23816	0.516282	0	0	0	0	0	0	0	0	0	0	0	0	0	0	0.525612	0	0	0	0.542147	0.877904
SOAP_k35_scaffold17483	0.485682	0	0	0	0	1.25187	0.469042	0.544056	0	0	1.36876	0	0	2.24819	0.477939	2.14312	0.418274	0	0	0	0.492388	0.46733	0	0.845506	0.42931	0	0	0	0.445976	0.708502
SOAP_k35_scaffold17487	0.249309	0.534004	0.392632	0.594156	0.307996	0.373496	0.100139	0.145948	0.0351197	0.0317047	0.191954	0.0337329	0.0912557	0.0619744	0.539773	0.0553518	0.12383	0	0.149481	0.163106	0.843399	0.996995	2.82588	1.91345	2.61959	0.391238	0.80796	0.923311	0.393898	0.313973
SOAP_k35_scaffold17494	1.02092	1.04324	0.837173	0.59466	1.2826	1.26045	0.907839	0.410341	0.75059	0.340524	1.25713	1.12524	1.36018	1.19434	1.52593	0.652477	0.727456	0.49667	1.26707	0.915969	0.968536	1.39629	1.73049	1.66255	1.40122	1.18388	1.33686	1.27413	1.15209	1.40931
SOAP_k35_scaffold17522	2.04115	0	0	0	0	0.438305	0	0.571265	0.530554	0.445316	0	0	0	0.472117	0	0	0.437741	0	0	0	0	0	0.475472	0.443124	1.35159	0.396923	0	2.71095	0.467269	0
SOAP_k35_scaffold17523	0	1.35055	0	0	0.510804	0.490884	0	0	0.593401	0.49513	0	0	0.475278	0	0	0	0	0	0	0	1.72465	0	0.530743	0	0.503187	0	0	0.507498	0	0
SOAP_k35_scaffold17530	2.40256	2.78965	2.65011	2.7509	2.1589	1.95082	2.52208	2.66374	1.96009	2.42276	2.20902	2.29328	2.88524	2.08616	1.63729	1.65454	1.87649	1.70883	2.53961	1.72731	4.74705	4.78527	4.72949	3.92556	3.20554	3.74004	3.13427	3.92613	2.59071	2.66232
SOAP_k35_scaffold17531	0.178237	0.157824	0	0	0	0.159265	0	0.204097	0	0	0.353312	0	0.325939	0.171679	0	0	0.333596	0	0	0	0	0.370204	0.182051	0.991491	0.671147	0.90164	0.483729	0.164076	0.353926	0.133638
SOAP_k35_scaffold17542	0.743088	1.73487	0.983691	1.20217	0.56853	2.0041	2.00135	0.683523	0.653885	0.430655	0.148339	0.153382	0.137614	0.720069	0	0.123747	0.422006	0.146372	0	0.147489	1.49575	0.312333	0.615135	0.417486	1.13004	0.507241	1.4958	1.24031	0.597123	0.897042
SOAP_k35_scaffold17550	7.35597	5.07159	5.70018	1.0932	2.08008	21.7677	8.12398	3.02344	0.206975	4.97609	4.33174	3.04561	15.9028	1.18725	0.835478	0.159739	9.0127	15.7721	0	4.64104	7.56964	5.20467	12.9447	20.8727	24.6106	45.0483	19.6038	19.5294	37.2827	2.27616
SOAP_k35_scaffold17552	0	0.594349	0	0.194983	0.104546	0.490021	0.678668	5.00227	0.239462	0.212538	4.79251	0	0.101869	0.211333	0.24079	0.275865	0	0.108276	0	0.327603	0.24592	0.115471	0.113917	0	0.104117	0.0937983	0.301557	0.70889	0.220591	0.164569
SOAP_k35_scaffold17565	6.67024	6.45633	6.92335	3.28118	8.33358	11.0397	4.03275	2.99359	7.12839	6.90671	1.17099	1.41778	2.11234	1.56918	2.33622	0.942034	0.89827	1.20331	0.770731	0.781909	3.39484	2.61208	2.2088	2.39722	3.78138	2.93751	1.97801	3.17007	1.90392	1.24055
SOAP_k35_scaffold17592	0.691334	0.153405	0.650283	0.465013	0.492365	0.154583	0.532074	0.792127	1.13184	0.825733	0	0	0.15837	0	0	0	0	0	0	0	0.57394	0.179828	0	0	0	0.146013	0	0	0.171914	0
SOAP_k35_scaffold17623	0.497185	0	0	0	0	1.7102	0	0	0	0	0	0	0	0	0	0	0	0	0.524793	0	0.503643	0.955654	0	0.432711	0.43952	0	0.833719	0	0.456595	0.726278
SOAP_k35_scaffold17655	2.826	3.29053	2.0233	3.46366	2.34675	1.82169	2.35869	1.78828	2.20601	2.58686	1.56973	1.25421	1.18699	2.07612	2.29489	0.798186	0.965448	1.1234	1.7023	1.07663	7.41336	5.69488	5.23066	4.67982	4.98549	3.08417	3.53543	3.7439	2.61807	3.52577
SOAP_k35_scaffold17668	0.208846	0.0650125	0.133839	0.125992	0.0680604	0.127292	0.147397	0.243069	0.155556	0.069614	0.141606	1.40908	0.13352	0.0686338	0.315753	0.302484	1.15675	3.82923	0	0.0715796	0	0	0	1.80751	0.06794	0	0.263109	0.329364	0	0.0534699
SOAP_k35_scaffold17712	1.21676	0	0	0.715687	0.36734	0	0	0.454837	0.426188	1.08003	0	0	0	0	0	0	0	0	0	0	0.417664	0	0.384921	0	0.362092	0	0.687939	0.720256	0.376842	0
SOAP_k35_scaffold17729	34.2434	37.7244	37.393	42.8661	31.9924	25.1836	55.963	41.9401	28.5399	34.4738	11.6088	11.209	11.1875	9.27267	8.84043	11.0562	7.46198	12.8254	9.01633	8.33374	26.8629	24.6923	26.3119	17.1898	16.4888	19.2487	16.2784	24.7223	15.3982	14.8459
SOAP_k35_scaffold17746	28.4226	18.4111	22.4464	10.3206	19.9206	28.3483	11.9353	31.1539	22.0025	23.0947	19.5831	19.081	29.8379	16.0242	17.2963	9.01005	14.6266	12.5267	25.4309	12.0193	30.9632	38.8873	46.0492	34.0416	40.6736	41.7123	38.0545	39.8614	33.8473	19.9433
SOAP_k35_scaffold17749	0.518012	0	0	0	0	0	0	0	0	0	0.485047	0	0.864662	0.479134	0	0	0	0.460734	0	0.931543	1.57056	1.48945	0.482113	0.44932	0	0.402787	0	0.458747	0	0
SOAP_k35_scaffold17769	0.0721661	1.07696	0.554674	0.326451	0.493527	0.131884	0.381699	0.419794	0.402909	0.720831	0	0	0.138252	0	0	0	0	0	0	0.148231	0.0833891	0.156501	0	0.138674	0.211104	0.381503	0.204346	0.341207	0.149459	0.110793
SOAP_k35_scaffold17777	1.46344	3.8952	2.33215	2.57325	2.78352	0.419386	0.942332	13.0008	2.03343	2.5611	3.82257	1.37686	2.04197	5.87464	1.92101	2.15317	10.7879	2.61349	0.514964	1.31882	2.96788	3.28586	1.82243	1.2742	0.862377	2.28067	2.45475	1.72737	1.34347	4.27304
SOAP_k35_scaffold17790	0.260316	0.235961	0	0	0.250227	0.352416	0.135275	0	0.143445	0	0	0.135286	0.121494	0	0.287037	0	0.248215	0	0.300944	0.260422	0.29337	0.413437	0.135814	0.367872	1.24438	0	0.239921	0.242503	0.263331	0.0985958
SOAP_k35_scaffold17793	0	0	0	0	0	0	0	0.499801	0.465495	0	0	0	0	0	0.441584	0	0.386389	0.800588	0	0	0.910671	0.861242	0	0	0.395475	0.348712	0.37563	0	1.23408	0
SOAP_k35_scaffold17798	0	0.33919	0.76213	0	1.13405	0.361259	0	0.938146	0	0.369943	0	0	0	0	0	0	0	0	0	0	0	0	0.791532	0.366094	0	0	0.707921	0.371149	0	0
SOAP_k35_scaffold17808	13.2734	13.7252	11.5185	14.0409	12.2041	10.3025	17.988	10.626	11.6196	11.3071	5.134	4.64502	11.4511	5.86285	4.31351	3.97565	3.52682	4.22213	4.44244	3.39323	15.6205	12.8397	12.2773	9.20679	8.79258	11.0737	16.5417	16.7879	12.0316	15.0964
SOAP_k35_scaffold17886	0.974872	0.541839	1.19363	0.86389	0.595512	0.850607	0.641341	1.09857	0	0.293945	0	0	0	0	0.994945	0	0	0	0.706549	0	1.36514	0.642848	0.314137	0	0.294082	0.781323	1.12028	1.16177	0.307125	0.713845
SOAP_k35_scaffold17894	0.20832	0	0.194656	0.372469	0	0.18503	0.211564	0.237618	0	0.196309	0	0.420275	0	0.997235	0.887947	0	0	0	0.234308	0	0.682323	0.213898	0.420141	0	0.388491	0.347181	0	0.190405	0.20454	1.08612
SOAP_k35_scaffold17915	0.158921	1.56214	1.04953	0	0.302957	1.42558	0.98244	0.18244	0	0.611239	0.158188	0.163364	3.07602	0.153638	0	0	1.34833	0.155827	0	0.313993	0.707851	1.16398	1.47301	6.22719	5.56914	2.83586	1.5929	3.67455	5.56261	0.478551
SOAP_k35_scaffold17923	0.277469	0.471155	0.256622	0	0	0	0	0.62815	0	0	0.268997	0	0.244202	0	0.288209	0	0	0	0	0	0	0.556793	0.817852	0.249975	0	0.225615	0.242587	0.250202	0.532422	0.613188
SOAP_k35_scaffold17928	0.553015	1.83227	0.443806	0.364545	0.549254	1.52252	0.669933	0.422	1.25133	0.609591	0.570127	0.361788	0.462544	0.441611	0.885351	0.260416	0.332059	0.245403	0.317069	0.160498	1.42636	2.24328	1.38594	1.59969	1.44427	0.799464	0.829169	1.03533	1.01215	1.81816
SOAP_k35_scaffold17931	2.13868	1.22978	1.52702	0.505865	1.32679	2.22145	1.63569	1.95501	1.61865	1.36227	1.75941	1.50017	0.766038	1.10574	1.439	0.941429	1.42249	1.48314	1.49669	0.966399	4.34682	5.45259	4.23582	3.15491	2.33252	2.07084	2.04041	1.9031	1.70306	2.72863
SOAP_k35_scaffold17947	1.24156	0	1.12178	0.543512	1.10448	1.59253	4.75521	2.07549	0	1.06679	1.15249	0.575729	0	0	3.00205	0.894383	1.57353	0	0	0	0.618479	1.17993	4.57382	4.27632	1.63023	4.31548	2.57978	3.84508	0.559951	1.82166
SOAP_k35_scaffold17986	0	0	0.192839	0.184452	0	0.183341	0	0	0.447405	0	0.609198	0.208295	0.559215	0.395176	0.220041	0	0.38203	0.396959	0.696572	0.199862	0.225412	0.211982	0	0	0	0.516116	0.184682	0	0	0.307435
SOAP_k35_scaffold17994	0.601864	0.404972	0.142206	0.27043	0	0	0.466259	0.691759	0	1.30686	0.150118	0.465529	0	0.145747	0.493223	0.250326	0	0.296155	0	0	0.33626	0.315981	1.4001	0.281554	0.28582	0.128289	0.412712	0.418382	1.05708	0.226955
SOAP_k35_scaffold18022	8.33483	11.4511	11.0595	9.82148	8.185	6.38847	7.70017	8.51356	11.7132	10.8264	3.24704	4.11191	2.86267	4.45608	2.56138	5.33898	2.98887	3.97399	4.28585	5.90356	18.6284	16.6376	13.9245	7.04107	8.78211	9.77994	9.20918	9.64352	8.71548	11.8485
SOAP_k35_scaffold18028	3.03485	3.78148	3.36527	3.9428	2.8993	1.85891	5.18504	3.97521	2.94585	3.14326	1.55296	1.2156	1.42584	1.6523	1.18957	1.21576	1.63633	1.78467	1.36841	1.43116	2.88615	2.78772	2.70117	1.71325	2.14519	2.04806	2.73201	2.48158	2.10948	2.33
SOAP_k35_scaffold18035	10.4119	5.25496	7.77686	5.68427	6.74927	8.90521	8.84266	8.14238	7.95582	6.79941	6.91638	6.52171	8.12098	7.17235	7.29435	5.33876	10.008	4.45518	8.76259	5.57555	17.0116	10.308	11.1889	8.53093	11.4049	10.9714	10.7384	13.5625	8.71816	12.1784
SOAP_k35_scaffold18037	0	0	0	0	0	0	0	0	0	0	0	0	0	0.493898	0	0	0	0	0	0	1.77855	0	0	0	0.372768	0	0	0	0	0
SOAP_k35_scaffold18041	0.80482	0.431565	0.771548	0.235725	0.32624	0.0881485	0.304971	0.390888	0.497823	0.434307	0.0879364	0.0867879	0	0.127513	0	0	0.052118	0.124573	0.257068	0.3775	0.342327	0.265336	0.262649	0.234568	0.28116	0.307513	0.205759	0.153475	0.126676	0.0991713
SOAP_k35_scaffold18047	4.21801	2.89962	2.97605	2.69034	2.97067	3.10279	3.40674	3.60116	2.99368	4.05812	3.45258	2.09735	4.29288	2.81776	2.23371	1.40192	1.98276	2.85697	1.6213	1.96396	5.45368	7.7067	6.40439	5.27457	5.4691	3.31566	4.73532	2.9309	4.32907	2.69859
SOAP_k35_scaffold18048	1.10954	0	1.50548	0.973345	0.49494	0.951005	0	0.619736	1.14975	0	0.518026	0.517914	0	0.513336	0.541286	0	0	0.981579	0	0	0.557943	0.530107	0	0	0	0	0.463161	0.491182	0	0
SOAP_k35_scaffold18089	19.1936	10.4806	18.893	7.95667	22.0348	29.7009	2.86148	23.537	29.5111	24.2992	12.4467	21.471	7.97316	9.43959	13.0594	12.8669	8.52724	5.48488	16.7694	14.0788	21.8128	32.4439	23.1332	9.90906	18.3309	35.6915	36.4336	27.6621	20.8234	21.4444
SOAP_k35_scaffold18091	6.05023	6.69944	5.43167	4.21575	4.46194	5.4603	5.62548	5.16023	4.61067	4.35789	4.18936	4.45224	4.96301	3.93845	4.36196	3.56744	3.48526	2.8482	4.65806	3.83443	9.64734	9.94169	11.0564	9.48658	10.0919	6.77777	6.3292	9.02267	5.06696	5.49482
SOAP_k35_scaffold18142	0.0911101	0.42096	0.0871857	0.0822967	0.265625	0.33165	0.0958309	0.105689	0.303918	0.180493	0	0	0	0.178803	0.102283	0	0	0.183883	0.106845	0.185524	0.522058	0	0.580667	0.260906	0.264807	0	0	0.171471	0.280849	0.139264
SOAP_k35_scaffold18166	0.999624	1.72285	1.0923	0.647439	0.734447	0.861738	0.530855	0.69128	0.309857	0.294885	0.225883	0.19411	0.768091	0.314389	0.255116	0.245668	0.424842	0.386062	0.0330589	0.41912	0.811975	0.928372	1.23703	2.13505	2.82024	2.26429	0.940527	2.31393	1.78716	0.905764
SOAP_k35_scaffold18225	0.654675	0.272669	0	0.580085	0.29981	0.285452	0	0.368828	0.347308	1.18339	0	0	0.283478	0	0	0.25124	0	0	0.355685	0	0	0	0	0.582286	0	0	0	0.877395	0.309226	0.239649
SOAP_k35_scaffold18241	1.96342	1.14217	0.564169	0.635586	0.708903	2.66981	0.416307	1.36184	1.27865	1.44827	0.306614	0.275589	0.497396	0.697668	0.813568	0.173337	0.252942	0.0931408	0.466619	0.21966	1.30467	1.85062	2.81693	1.82249	2.30774	1.78663	0.992359	1.51333	0.836069	1.73577
SOAP_k35_scaffold18251	1.14286	1.20347	0.55606	0.917446	0.386597	1.45863	0.523951	1.10455	0.55042	0.636297	0.150473	0.22552	0.586676	0.442473	0.589063	0.120074	0.206992	0.177858	0.293693	0.218302	1.28415	2.89264	2.39161	1.50303	2.21489	0.604626	0.727385	1.05195	1.05853	1.19673
SOAP_k35_scaffold18296	4.03696	2.39613	1.83015	2.15077	2.21191	3.53582	2.20655	3.11422	2.12737	1.55057	2.78436	1.71484	1.94478	2.9918	2.0969	1.76419	1.45691	1.39714	1.26797	1.71729	2.75947	3.43005	3.45601	2.97923	2.26754	2.20893	2.36604	2.25298	1.73044	2.83385
SOAP_k35_scaffold18343	5.28206	49.7775	12.6911	24.7129	19.2566	22.1434	12.431	11.4553	9.26108	10.3775	2.54955	5.65085	6.32148	7.74309	9.67548	2.99288	6.66432	4.18581	1.66617	2.44396	2.25163	4.34664	13.4426	10.8548	3.39013	3.72124	2.76117	4.84385	1.90762	8.03937
SOAP_k35_scaffold18398	93.4686	82.1766	77.425	75.1284	100.424	90.3231	107.743	73.8505	62.0544	70.1199	89.1745	74.33	244.221	89.9606	36.3148	37.7454	71.5193	44.9574	56.9368	45.1801	90.1494	113.619	96.1631	71.9654	78.6363	63.7436	73.1129	129.21	83.5348	47.7134
SOAP_k35_scaffold18401	8.33346	5.36981	8.00021	3.84046	6.01112	10.9324	5.77342	4.28496	5.75644	7.27007	2.86641	3.69424	2.13158	6.85064	2.38445	2.03003	2.2078	1.95361	3.73389	2.26529	7.7774	7.9027	11.9308	8.88876	5.03887	9.59227	6.02116	10.3736	6.01923	4.91051
SOAP_k35_scaffold18403	0.206932	0.190071	0.0987523	0	0	0.469533	0	0.344837	0.803102	0.101931	0	0.10871	0.488575	0	0	0	0.09972	1.14238	0	0	0	2.76859	3.14366	2.03215	1.94241	0.133011	0.192807	0.0970544	0	0.228346
SOAP_k35_scaffold18409	5.46791	4.07035	3.88788	4.76283	2.55954	5.7669	3.7408	4.27145	5.43956	4.46362	6.79403	6.63124	6.99445	7.8975	6.3778	4.70738	5.41725	4.09751	6.59377	3.90561	15.8085	11.8688	16.3534	13.4003	11.1952	16.5129	13.8321	13.7967	11.0199	11.729
SOAP_k35_scaffold18433	0.561771	1.00346	0.974802	0.101788	0.496171	0.77265	0.836005	0.655188	0.881345	0.226054	0.114643	0.0601793	0.162615	0.0555499	0.0641037	0.0983759	0.110438	0	0.133474	0.116245	0.457604	0.24529	0.485218	0.217098	0	0.0996714	0.106757	0.266711	0.117116	0.476118
SOAP_k35_scaffold18446	0	0.318718	0	0	0	0.643579	0	0	0	0	0	0.550876	0	0.34687	0.194321	0.14755	0	0	0	0	0.596526	0	0	0.500703	0.677864	0.455264	0.325672	0	0.178712	0.135002
SOAP_k35_scaffold18448	3.50571	3.24902	2.40845	1.97567	2.98897	3.11783	2.47844	3.17855	3.58035	3.65389	1.42048	1.33265	1.80303	1.88521	1.36283	1.61864	1.17209	0.983386	0.830253	1.36967	2.80723	3.16919	3.86827	3.04855	3.60039	3.28167	2.63538	4.61219	2.53953	3.89207
SOAP_k35_scaffold18548	0	0	0	0	0	0	0	0	0	0	0.436033	0	0	0	1.37038	0	0.400138	0	0	0.418048	0.94229	0.892104	0.433896	0.807064	0.409975	0.722829	0	1.23021	0	1.0118
SOAP_k35_scaffold18555	0	0	0	8.51445	0.728638	0	0	0.902081	0.422698	0	0	0	0	0	0	0	0	0	0	0	0	0	0	0	0	0	0	0	0	0
SOAP_k35_scaffold18575	0.493037	0	0.458134	0.219868	0	0	0.495965	0.28003	0.265392	0.228925	0.481355	0.24555	0.219445	0.937636	0	0	0.225151	0.935186	0	0	0	0.499838	0.245009	0.448206	0.455073	0	0.870904	0.894336	0	0
SOAP_k35_scaffold18591	0	0.286762	0	0	0	0.301182	0	0	0.3663	0	0	0	0.298276	2.58976	0	0	1.83996	0	0.374661	0	0.722805	0	0.665604	0	0.311922	0.27602	0.296906	0	0.325552	0
SOAP_k35_scaffold18613	0.50721	0.64294	0.229268	0.460387	0.434121	0.68543	0.325701	0.435313	0.342753	0.721559	0.138763	0.109684	0.428545	0.60485	0.233976	0.269859	0.268421	0.0699845	0.162033	0.0353515	0.556376	0.670699	0.811707	0.592645	0.768409	0.4846	0.875693	0.645899	0.675962	0.890444
SOAP_k35_scaffold18646	0.236982	0.409213	0.882119	0	1.10748	0	0	0.539174	0	0.220935	0.2319	0	0	0.225742	0	0	0	0	0.264347	0	0.256169	0.723037	0.236423	0.216003	0.219372	0.391042	0	0	0	0.527255
SOAP_k35_scaffold18666	19.5903	25.3385	35.8222	31.3233	15.1484	16.3812	9.58996	20.9774	13.4563	15.3359	44.0674	14.7844	6.98407	10.4534	193.686	7.15047	17.0913	12.4015	33.9493	19.4746	37.512	98.2797	155.923	42.2979	35.0945	11.2382	8.29902	10.3017	8.99687	5.53105
SOAP_k35_scaffold18682	3.53312	2.48712	2.04095	1.05511	2.29177	2.93186	1.10359	1.35955	2.66344	2.4852	0.882087	0.510485	0.460079	0.940049	0.197886	0.570092	1.14983	0.44405	0.925872	1.30068	3.02584	2.1282	4.86797	2.04908	2.29147	2.65228	3.12861	2.05259	2.7998	3.19672
SOAP_k35_scaffold18731	8.43351	8.10136	6.88907	5.46249	6.79602	6.48295	7.10137	8.30291	7.10114	6.62863	2.24473	2.2866	3.50419	2.96158	2.17549	1.11487	2.01445	1.94679	1.95265	2.76091	8.25728	7.80044	7.99553	4.76622	6.4636	6.20264	6.92242	6.94167	5.14712	6.79256
SOAP_k35_scaffold18740	1.38355	1.928	2.32328	3.86703	0.734065	0.55226	1.42785	0.353237	0.842505	0.888967	0	0.158351	0	0.297571	0	0.127642	0.145221	0.151095	0.352421	0.304431	1.37244	0.644811	1.58706	0.143672	0.875187	0.261815	0.280738	0.14238	0.308203	0.231728
SOAP_k35_scaffold18772	0.867802	0.700613	0.394438	0.382385	0.391248	0.374041	0.42108	0	0	0	0.409889	0.411296	1.83237	0	0	0	0	0	0	0	0	0.419684	0	0	0.38558	0	0	0	0.80213	0
SOAP_k35_scaffold18775	0.0985094	7.23072	3.48906	0.156765	2.07199	1.37929	0.583693	0.0722974	0.223704	0	0.736565	1.15827	0.109128	3.69152	0.157824	0.696431	1.49445	0.0385974	0.749618	0.16906	1.38816	1.08729	0.909504	3.68893	1.47426	0.937984	2.61641	3.83094	3.53674	3.05798
SOAP_k35_scaffold18780	12.5828	13.7525	14.3341	14.0119	13.8581	7.37079	20.6923	15.4928	10.5475	12.079	6.61566	6.16924	4.36925	3.9984	4.24426	4.60678	2.71399	6.54069	6.23938	5.59833	14.1639	16.7326	13.7459	8.85524	8.79889	6.18863	5.90262	9.62202	6.8218	3.99153
SOAP_k35_scaffold18814	0.541997	0	0.104543	0	0	0.596618	0.230589	0.0632319	0.121529	0.109145	0	0.0581085	0.418756	0.589798	0.185715	0.142528	0.426558	0.333505	0	0.28064	0.568135	0.473706	0.351431	0.419201	0.47858	0.577468	0.515423	0.205964	0.226173	1.16982
SOAP_k35_scaffold18828	0	0	0	0	0	0	0	0	0	0	0	0	0.184356	0	0	0	0	0	0	0	0	0	3.08919	0	2.47509	0	0	0	0	0
SOAP_k35_scaffold18851	0.233139	0.201605	0.651161	0	0.436173	0	0.235356	0.530613	0.503301	0.217656	0	0	0.208574	0.222237	0.246214	0.186264	0	0	0	0	0.252331	0.47482	0	0.212721	0	0.385173	0.20688	0.211989	0.453885	0.519029
SOAP_k35_scaffold18855	1.42975	1.61564	1.50567	1.50076	1.38496	1.55831	1.00707	1.27823	1.30852	1.67307	1.12217	1.05642	0.936523	0.831919	0.930012	0.533362	0.799492	0.674368	1.29276	0.860927	2.92253	3.49474	2.99545	2.96749	2.3174	2.65683	2.13751	2.66142	1.22638	1.74702
SOAP_k35_scaffold18880	0.679564	0.570437	0.395498	0.296246	0.672384	0.677214	0.34981	0.541376	0.521232	0.664905	0.223459	1.03154	0.505053	0.135263	1.66672	0.120977	0.351631	0.394981	0.457034	0.3991	1.18556	1.7422	1.33892	1.27341	1.34594	1.46506	0.888953	1.06626	0.946418	0.442808
SOAP_k35_scaffold18884	0	0.269166	0	0	0.295671	0	0	0.363592	0.342496	0	0.309984	0	0	0.302656	0.329546	0	0	0	0	0	0.338995	0.638512	0.312143	0	0	0.258716	0.278179	0	0.610164	0
SOAP_k35_scaffold18955	0.360122	0.296832	0	0	0	0.937416	0	0	0.760134	0	0	0	0	0	0	0	0	0	0	0.331651	0.37427	0	0	0.954782	0.32336	0	0.307846	0	0.337406	0.525242
SOAP_k35_scaffold18964	0.342175	1.06387	0.160987	0	0.325084	0.61231	0.175657	0.980416	1.86807	0.163601	0	0	0.470666	0	0.555764	0.140769	0	1.83631	0	0.168147	0.189519	1.60323	10.6907	2.38453	3.87374	0.289282	0.15517	0	0	0
SOAP_k35_scaffold18989	35.7681	14.6741	14.9039	33.4258	5.20102	14.039	17.4088	9.45672	8.649	10.0902	0.631843	1.98327	0.63065	0.957779	1.4778	1.25505	0.751163	1.02454	1.86096	1.40053	1.19266	1.82879	2.49923	2.40892	2.4341	2.19076	1.84546	2.23578	1.60259	2.36569
SOAP_k35_scaffold19000	0.917442	0.736358	0.416922	0.403219	0.82562	0	0.443908	1.02773	0	0.805498	0.432399	1.73102	0.385792	0.849938	1.35898	0.33942	1.58663	0	0.485244	0.828646	0.934057	0.883865	0.86002	1.19985	1.21862	0.716322	0.771358	0.812144	1.26638	0
SOAP_k35_scaffold19007	0	0	0.724312	0.70087	0	0.687185	0	0	0	0	0	0	0	0	0	0	0	0	0	0	0	0	0.377341	0	0.35483	1.25361	0	0.35267	0	0
SOAP_k35_scaffold19034	11.6245	5.92724	4.70936	2.73807	5.98203	8.5096	3.79914	7.03721	7.29691	6.92054	14.6105	8.59046	21.8594	16.4202	7.01455	8.47883	12.4188	7.63068	9.72915	9.6255	16.2012	15.2944	12.488	11.6018	9.30847	9.55346	14.9297	13.7447	13.3405	12.6651
SOAP_k35_scaffold19035	0.371877	0.305414	0.678898	0	1.6906	0	0.727238	0	0	1.3287	0	0.714547	0	0	0	0	0	0	0	0	0	0	0.354999	0.327841	0	0	0	0	0	0.270908
SOAP_k35_scaffold19036	0	27.1048	0	6.93714	0.941732	2.25947	7.60141	18.8437	6.01429	21.9784	0	1.47875	24.5605	0.486632	0.515488	3.4584	4.50572	8.41277	9.40576	12.2885	0	1.0078	0.489252	0	20.3983	12.2713	0.440038	23.7655	23.1039	4.99105
SOAP_k35_scaffold19056	5.45896	4.79068	3.18999	3.07383	4.30793	6.62571	3.02719	5.3364	3.65853	4.45608	4.26902	5.32442	4.90743	4.33017	4.22394	3.68904	4.54672	2.81961	5.86437	3.45411	8.53674	9.27125	10.6975	11.2159	9.71889	7.65791	6.0632	9.57441	7.52925	8.70677
SOAP_k35_scaffold19059	0	0.132159	0	0	0	0	0	0	0	0	0	0	0	0	0.356214	0	0	0	0	0	0.96342	0.154636	1.37059	0.923156	0	0	0	0	0	0.486762
SOAP_k35_scaffold19084	0	0	0.463272	0	0	0.220104	0	0.849641	0	0	0.243352	0	0	0	0	0.197773	1.13766	0.23628	0.277124	0	0.268279	0.252586	0.247593	0.453027	0.460018	0.204762	0	0	0.24147	0.553637
SOAP_k35_scaffold19127	511.754	372.184	396.218	331.222	483.316	415.144	490.873	452.42	395.561	322.381	109.424	92.5902	189.073	135.506	86.1655	85.3945	111.66	118.449	89.1881	98.1379	416.382	393.236	433.358	273.086	284.895	384.709	316.825	402.563	320.615	339.989
SOAP_k35_scaffold19175	0.633417	1.32447	0.582563	0.842547	0.58134	0.276745	0.313216	0	0.673402	0.28724	0	0	0	0	0.324229	0.244178	0	0.586366	0	0.295015	1.00031	0	0.921487	0.282475	0	0.254517	0	0.566989	0.300078	0
SOAP_k35_scaffold19191	0.871728	0	1.98125	0	0.392909	0	0.422981	0.488504	0.455457	0.384001	1.64709	1.23913	0	0	0	0.32415	0	0	0	0.395083	0	0	0	0	0	0	0	0	0	0
SOAP_k35_scaffold19194	0.680582	0.943492	0.657599	0.576002	0.401961	0.834008	0.677432	0.636068	0.458716	0.412788	1.2997	1.26939	1.01194	0.539677	0.624468	0.839374	1.03044	0.980971	0.865907	1.13231	1.32629	1.69163	1.52634	0.968017	1.16091	1.57707	1.60238	1.51213	0.95016	1.36682
SOAP_k35_scaffold19210	13.3932	11.7402	9.58791	7.82313	9.03606	8.33304	8.76325	10.2523	5.73454	8.53515	4.60249	5.54188	18.9792	5.94443	3.98124	2.90292	5.65086	5.19329	6.95081	3.9813	11.1687	12.1194	12.349	10.8491	7.98398	7.01369	10.3101	14.5877	10.6355	4.66049
SOAP_k35_scaffold19227	2.04013	2.51769	2.08761	2.63102	1.52162	2.12781	2.21494	2.95792	2.00663	2.15148	1.39939	1.50176	1.78487	1.20217	1.52655	1.31219	1.24702	1.71164	1.74224	1.08395	2.5401	2.98834	3.87561	2.35941	2.24165	1.79731	1.37456	2.1647	1.53093	1.66971
SOAP_k35_scaffold19234	17.2131	60.1635	11.9635	23.3085	15.1953	23.2488	22.296	21.7634	24.2023	26.183	11.9744	21.1517	19.7526	25.0047	44.3467	11.3508	11.381	13.7124	22.9103	11.3507	29.5103	39.5243	47.0869	42.9045	30.604	24.4592	26.9005	22.282	19.4654	41.235
SOAP_k35_scaffold19236	0	0.388968	0	0	0	0.198566	0.226732	0.255193	0	0.209858	0.219817	0	0	0.213914	0	0	0.2062	0.214228	0	0.215607	0.486442	0.457743	0.673787	0.204907	0.208091	0	0.398821	0.816394	0.43754	0.665966
SOAP_k35_scaffold19249	0.529087	0.928043	0.508973	0.538788	1.16499	2.11787	0.911151	1.30925	0.591584	1.39098	0.269283	0.21167	0.508193	0.978803	0.450692	0.806191	0.776846	0.539762	0.313109	0.272445	0.919484	0.934607	2.77179	2.29233	2.58485	0.584208	2.00257	0.689004	1.09849	2.28773
SOAP_k35_scaffold19284	7.59077	10.2753	6.25562	10.8174	8.60359	10.8489	16.4427	11.1427	7.61214	7.94906	5.76091	4.88676	17.0775	6.18902	5.02608	3.71671	3.43727	7.55257	4.06784	6.28658	13.352	14.771	14.0206	12.4306	10.003	9.97912	17.1919	22.3054	14.5029	15.816
SOAP_k35_scaffold19286	0.343622	1.42398	0.315043	0	0	1.19616	0.675776	0	0	1.85546	0.329242	0.664526	0.592339	0.963995	0.348753	0.524276	0.913501	0.315673	1.48795	0	2.87126	2.70714	3.96592	2.74195	2.78704	0.27411	0.884523	2.45129	1.29328	1.00466
SOAP_k35_scaffold19293	0.292417	0.247277	0.157399	0.235958	0.224694	0.419235	0.104361	0.152132	0.109813	0.231246	0.133376	0.10545	0.348639	0	0.0749871	0	0.129031	0	0.194712	0.0339892	0.152834	0.035823	0.212846	0.221557	0.256931	0.349427	0.228235	0.425553	0.205222	0
SOAP_k35_scaffold19333	0.261488	0.22348	0	0	0.242903	0.23038	0	0	0	0.241408	0.254489	0	0.925967	0.247899	0	0	0	0	0	0	0.280152	0.263768	0	0.236653	0.240412	0	0.229826	0	0.75653	0.193093
SOAP_k35_scaffold19371	0	0.324056	0.192093	0	0	0.343593	0	0	0	0	0.377496	0	0	0	0	0	0	0	0	0	0	0	0.377341	0.973725	0	0	0	0	0	0.289313
SOAP_k35_scaffold19379	0	0.785958	0.447416	0	0	0.423426	0	0	0	0	0	0	0	0	0	0	0	0	0	0	0	0	0	0	0	0.383668	0	0.872386	0.452165	1.07868
SOAP_k35_scaffold19418	0	0	0.440983	0	0	0	0	0	0	0	0.456252	0	0	0	0.477939	0	1.6731	0	0	0	0.492388	0.46733	0	0.845506	0.42931	0	0	0	0	0.708502
SOAP_k35_scaffold19482	0.864437	0.988955	1.2948	1.48212	0.754753	0.176096	0.918851	0.78519	1.18935	1.54587	0	0	0	0	0	0.0765939	0	0	0	0.0907959	0.111683	0.191864	0	0.370434	0.0941295	0.0849219	0.083508	0.251655	0.183247	0.146724
SOAP_k35_scaffold19486	0	0.16481	0.525899	0.334714	0	0.500084	0.382015	0.213728	0	0	1.10903	0	0.170194	0.538938	0	0	0.174247	0	0	0	0	0.193421	0.950612	0.172776	0	0.785002	0	0.515008	0	0.559255
SOAP_k35_scaffold19512	22.7037	6.91053	8.90978	12.8357	12.1476	40.0872	4.42134	10.1476	33.4309	14.291	66.7278	78.065	106.169	120.074	73.0157	64.7786	81.3586	28.358	73.1686	48.2048	61.2768	25.448	60.1973	73.114	68.1474	101.979	106.195	106.416	96.1783	88.2168
SOAP_k35_scaffold19528	0.595888	0.348557	0.185933	0	0	0.176763	0.20228	0.453688	0	0.375737	0.195881	0	0.180022	0.190486	0.212504	0	0	0.191658	0	0	0	0.614013	0.201095	0.182969	0.557441	0.166132	0.178306	0.363902	0.195722	0.444701
SOAP_k35_scaffold19540	0	1.15329	0.436862	0.422666	0.43217	0.413541	1.85847	2.6931	1.00186	0.421153	0	0	0	0	0	0.353992	0.414462	0	0.507595	0	0.487981	0	1.34816	0.41864	0	0	0.403568	0	0.441931	0
SOAP_k35_scaffold19550	0.317842	0.142012	0	0	0.151479	0.712789	0	0.729759	0.173992	0.305619	0	0.163364	0.585909	0.614552	0.51896	0	0	0	0.181822	0.156997	0.530888	0.332566	0.491005	0.593066	0.451552	0.135041	0.144809	0.146982	0.317863	0.358913
SOAP_k35_scaffold19596	0	0	0	0	0	0.492116	0	0	0	0.770686	0	0	0	0	0	0	0	0	0	0	0	0.280874	0.824953	1.00897	0.512544	0	0.244724	0	0	0
SOAP_k35_scaffold19609	10.7531	4.23562	5.35433	2.81646	6.87821	8.10483	4.42211	6.57695	5.54795	6.34655	5.3568	2.19687	7.43925	5.19194	2.81326	3.14935	4.54365	2.64465	2.58226	2.44627	14.2827	11.4292	7.02818	7.27411	6.89316	12.8897	13.8404	13.3887	12.4639	9.33756
SOAP_k35_scaffold19663	12.1303	9.23583	11.4849	8.90614	8.89629	6.91923	13.0574	9.69825	9.10419	8.74761	7.93686	6.76857	5.96024	7.84551	5.51629	5.90878	8.66054	7.74956	5.84642	8.00797	14.9783	19.8643	14.7378	7.27355	10.1355	7.69866	7.40895	10.7582	6.99256	10.6935
SOAP_k35_scaffold19671	0.379556	0.311153	0	0.335276	0.34478	0	0	0.425791	0	1.01511	0	0	0	0.353274	0	0	0.333343	0	0	0	0.785513	0	0.723309	0.334104	0.339763	0	0.646253	0.337229	0	0
SOAP_k35_scaffold19704	0.128217	1.98207	0.578463	0.348875	0.168406	0.275119	0.912326	0.749247	0.144117	0.519056	0	0.184159	0.165977	0.0847755	0.39264	0.0754133	0.0844972	0	0.102057	0.0889922	0.300187	0.422264	0.835867	0.290397	0.841942	0.190671	0.122518	0.0814482	0.0447999	0.231231
SOAP_k35_scaffold19733	0.695499	0.575539	0.955099	0	0.317405	0	0.341531	0.781908	0.73518	0.62506	0	0	0	0	0	0	0	0	0.375995	0	1.08788	0	0.667971	0.615883	0.313075	0.276958	0	0.619804	0	0.507866
SOAP_k35_scaffold19734	1.57258	7.46805	1.73022	2.69217	1.5522	5.89217	1.72027	1.83991	3.13841	2.39488	2.30895	3.01183	2.47166	3.26619	5.51811	2.37434	2.79939	1.66294	1.79697	3.39721	8.56173	11.6875	12.4289	15.3019	5.89326	2.14309	4.45289	7.64238	2.17927	8.0794
SOAP_k35_scaffold19760	1.9431	2.86922	1.13229	1.65526	1.04417	1.17459	1.5816	1.1241	1.3154	2.44122	1.74057	1.69822	1.62792	2.63838	2.52523	1.46951	1.8693	1.18959	1.13232	0.87255	1.96497	1.49929	3.29958	2.25391	2.39176	2.3421	3.91547	2.12403	2.09306	2.38328
SOAP_k35_scaffold19819	3.50265	6.06	5.71349	4.89012	3.88869	5.62316	4.43988	4.17312	4.41796	5.21684	1.52904	1.37706	2.86538	1.50593	2.30561	0.936281	1.7258	0.233905	2.18779	1.47284	4.648	3.80356	5.24547	4.62048	4.56161	3.25867	3.80579	3.18313	3.00366	1.38698
SOAP_k35_scaffold19842	0.354313	0	0	0.627147	0	0.307859	0	0	0	0.318091	0	0.683754	0.609311	0.331106	0	0	0	0	0	0	0	0.696351	0	0.313635	0.637687	0	0.303344	0.947125	0.332508	0.258668
SOAP_k35_scaffold19844	0	0.284796	0.630087	0	0	0	0	0	0	0.618487	0	0	0.29617	0	0	0	0	0	0	0	0	0.338393	0.991479	1.21865	1.54835	0.27411	0	0	0	0
SOAP_k35_scaffold19879	0	0	0	0	0	0.270614	0.305556	0.353387	0.330392	0	0	0	0.267047	0.283067	0.317668	0	0.543736	0	0	0	0.329094	0.305348	0	0.56113	0.290254	0.247171	0.526454	0.825072	0.875271	0.224406
SOAP_k35_scaffold19894	0.452365	0	0	0	0.407338	0	0.876243	0.50681	0.471773	0.397456	0.426657	0.854613	1.14265	0.838455	0.894201	0.335066	0.782948	0	0	0	0.461199	0	0	0.394598	0	0	0	0.400382	0.833343	0
SOAP_k35_scaffold19901	0.943333	0	0.428595	0	0.424403	0.405843	0	0.528619	0.491553	0.413605	0	0.444145	0	0	0	0	0.407335	0	0.498567	0	0.958624	0	0	0.410943	0	0	0.396133	0.835588	0.433671	0.343939
SOAP_k35_scaffold19922	0	0	0	0	0.107885	0	0	0.129095	0	0.10959	0.22483	0.350726	0.315176	0	0	0	0.107247	0.223348	0.259899	2.36499	0	0	0.352402	0	0	0.193471	0.103681	0	0.113767	0.169854
SOAP_k35_scaffold19948	0.543855	0.498304	0.3111	0	0.631183	0.098619	0	0.251693	0.120482	0.106919	0	0	0.102491	0.212658	0.38858	0.185021	0	0	0.126744	0.109868	0	0.348538	0.802282	0.412844	0.314285	0.188727	0.101136	0.126705	0	0
SOAP_k35_scaffold19985	0.127685	0.119584	0.122891	0.115601	0.138851	0	0.0677051	0.0743705	0.0714203	0.0640054	0.130045	0.136349	0.429699	0.441159	0.412105	0.445277	0.0625523	0	0	0.197457	0.444248	0.436277	0.972524	0.89326	0.249717	0.225801	0.55026	0.343238	0.199013	0.32974
SOAP_k35_scaffold20002	9.02163	11.163	6.19876	4.32388	5.51402	11.3761	2.74389	7.78814	4.29517	6.3827	3.90734	6.80881	7.40676	2.67606	7.35695	2.42098	2.63016	2.39628	6.24119	2.41641	13.4765	22.6349	19.2031	19.1444	14.2725	12.5535	7.94602	12.7138	8.02154	6.16441
SOAP_k35_scaffold20040	2.05259	0.877353	1.57497	0.790104	1.34934	1.95098	1.46304	2.05351	2.90145	1.34919	2.36396	2.72674	2.63294	2.90699	2.10189	3.06374	2.49185	1.4987	2.02088	3.15609	4.08771	2.82767	4.09712	2.37708	3.1797	4.06736	4.17563	4.29883	1.89197	5.35283
SOAP_k35_scaffold20055	2.14976	2.10222	2.11143	0.951826	2.18042	2.52931	1.9598	2.01494	1.87938	2.35569	2.70631	2.44774	2.44421	3.79786	1.61683	1.77032	0.829035	1.33894	1.3556	1.71932	2.97796	1.72253	1.26498	0.550811	1.25087	3.83859	2.32654	1.82551	2.80719	0.938104
SOAP_k35_scaffold20151	0	0	0	0	0	0	0	0	0	0	0	0	0	0	0	0	0	0	0	0	0	0	0	0	0	0	0	0	0	0
SOAP_k35_scaffold20160	14.6442	19.7836	18.2015	13.2466	11.899	12.349	19.4106	25.8053	16.5938	19.0307	9.77859	6.27815	5.75884	5.63643	6.07701	4.28585	4.49599	5.48777	5.99085	6.35121	18.1057	22.9195	26.6722	36.4543	11.9276	12.0108	12.9599	10.5137	9.49916	10.9174
SOAP_k35_scaffold20191	0	0.205119	0	0	0.222079	0.210206	0.479335	0.270318	0.256271	0.221495	0	0	0.424495	0	0.501129	0.189491	0	0	0	0	0	0.241627	0.237019	0	0.219942	0.392038	0	0.431831	0.23098	0
SOAP_k35_scaffold20201	4.30382	4.11819	3.73804	4.01769	3.27329	4.22209	3.82777	3.64973	3.50081	3.96932	2.75975	1.91427	2.78953	2.70084	2.51322	1.72948	2.17461	1.51756	2.46661	1.42756	5.97273	4.03025	5.42147	4.52978	4.59604	4.77181	4.37101	5.04335	3.80187	3.77419
SOAP_k35_scaffold20212	0	0.400009	0	0	0	0.863873	0	0	0	0	0	0	0	0	0	0	0	0	0	0	0.508401	0	0.468784	0.436841	0	0.391152	0.420905	0.889968	1.38263	0.366682
SOAP_k35_scaffold20233	0.433722	0.246829	0.260332	0.12822	0.129326	0.381785	0.16518	0.153023	0.279748	0.145345	0.0923999	0.141823	0.0697506	0.141033	0.371465	0.155368	0.141797	0.147986	0.130879	0.037407	0.592477	0.727766	0.489704	0.401554	0.359932	0.352102	0.205587	0.380728	0.299014	0.260765
SOAP_k35_scaffold20294	2.19258	0.78728	2.01783	0.555736	0.287786	3.28656	1.55095	1.41381	2	0.853306	1.2064	0.611017	0.272563	0.883374	0.642422	0.241864	0.840228	0.580684	0.341803	0.292257	0.990504	0.93298	3.65086	1.11876	0.852882	2.01634	0.27097	1.1225	0.594237	0.689183
SOAP_k35_scaffold20337	0.134272	0.242911	0	0	0.386802	0.121079	0	0	0	0.130502	0	0	0.375356	0	0.443377	0	0.127829	0	0.154996	0	0.15107	0.567778	0.839152	0.379011	0.384621	0	0.123558	0.374858	0	0.203254
SOAP_k35_scaffold20392	0.887536	1.42979	0	0	0.400112	1.1465	0	0.995322	0	1.17153	0	0	0	0	0	0	0	0	0	0	0	0	1.25196	0.774936	0.393716	0	0	0.392992	0	0
SOAP_k35_scaffold20410	0.605658	0.155848	0.655806	0.317446	0.646069	0.580843	0.625277	0.57345	0.736352	0.499456	0.167719	0.151791	0.410776	0.556879	0.215997	0.187027	0.325053	0.217976	0.252153	0.146847	2.0355	1.16029	0.842995	0.660208	0.600593	0.775541	0.650845	0.936989	0.763141	0.57877
SOAP_k35_scaffold20458	0.437801	0.353077	0	0	0	0	0	0	0	0	0.413675	0	0	0	0	0	0	0	0	0	0.895265	0.423266	0.412159	0.764598	0	1.02834	0.369237	0.775336	0.808902	0.637759
SOAP_k35_scaffold20485	0	0	0.179099	0	0.541691	0.170254	0	0.218391	0.207787	0.181245	0	1.9396	0	1.10098	0	0.62253	0.177864	0	1.51299	0.558631	0	0	0	0	0	0	0	0	0	0.142805
SOAP_k35_scaffold20525	0	0	0.0634751	0	0	0.120742	0	0	0	0	0	0	0.485263	0	0.14989	0.0574555	0.12918	0	0.0814199	0.135914	2.09706	0.286918	0.794252	0.381182	2.16149	0	0.499505	0.249971	0	0.588537
SOAP_k35_scaffold20547	0	0	0	0	0	0	0	0	0	0	0.268541	0.139137	0.249864	0	1.18058	0.112477	0	0	0.309525	0	0.150845	0.70866	0.977555	0.378438	0.512052	0.115081	0.123373	0	0.135414	0
SOAP_k35_scaffold20567	0	0.147896	0	0.298082	0	0	0.170745	0	0	0.159148	0	0.248885	0.457821	0.961913	0	0	0	0	0.378994	0.268706	0	0.284714	0	0	0	0.935667	0	0.842002	0	0.49928
SOAP_k35_scaffold20568	0	0.40354	0.460645	0	0	0.436191	0	0	0	0.443194	0.951914	0	0.424066	0.469745	0	0	0	0.452069	0	0	0	0	0.946442	0.882017	0	0.790013	0	0.449613	0	0
SOAP_k35_scaffold20578	9.14746	7.7917	6.58351	5.1906	6.95564	5.91399	7.80405	6.00534	4.74288	6.21551	1.41139	2.56576	2.43426	1.45022	2.1115	1.84357	2.51648	2.79969	3.24279	2.47986	8.31592	5.82582	4.90367	7.21712	4.56829	5.44118	6.34874	8.59809	5.25614	3.5197
SOAP_k35_scaffold20621	0.366502	0	0	0.164166	0	0	0.374976	0.20968	0	0	0	0	0	0.352604	0	0	0	0	0	0.179182	0.404044	0.189929	0.186739	0	0.344448	0.616682	0.165451	0.336959	0.181585	0.411648
SOAP_k35_scaffold20625	4.94174	6.14565	3.98977	5.02104	4.36096	3.08265	7.14705	5.45286	4.71059	5.54128	3.58375	2.33481	2.98578	1.89106	2.22603	2.29115	1.93481	3.77631	2.30934	3.31182	8.01082	6.35354	6.84491	4.26265	4.59415	4.05692	5.28888	5.43512	5.09539	4.58427
SOAP_k35_scaffold20648	0.233754	0.106636	0.556196	0.210682	0	0	0.122002	0.13503	0.387608	0.114459	0.117519	0	0.329195	0.798283	0.259295	0.494836	0.672231	0.349955	0	0.23525	0.662348	0.248823	0.613423	0.331793	0.224526	1.31368	0.108314	0.546354	0.356559	0.444026
SOAP_k35_scaffold20684	1.773	2.59999	2.10237	2.80407	2.95509	1.75413	3.05105	2.0178	2.30476	1.68777	0.273918	0.559704	0.208975	0.795712	0.226654	0.142806	0.283421	0.5544	0.235062	0.280154	0.944478	0.806533	0.838283	0.850714	0.898401	0.527745	0.856113	0.918261	0.375615	0.799478
SOAP_k35_scaffold20706	0	0	0	0	0	0	0	0	0	0	0	0.294137	0	0.283067	0	0	0	0	0	0	0.635799	0.299318	0.58588	0.269087	0.27347	1.21281	3.91181	1.61861	1.14393	2.20663
SOAP_k35_scaffold20709	0.275131	0.462307	0.163222	0.191968	0.146001	0.232911	0.0902807	0.172435	0.0949095	0.107349	0.367513	0.387228	0.844722	0.4815	0.438736	0.206437	0.333963	0.354129	0.562861	0.26513	3.05023	0.512032	0.77535	0.326252	0.70594	0.54928	0.486542	0.382469	0.559779	0.440607
SOAP_k35_scaffold20727	2.23443	0.828889	1.98704	1.4441	1.36405	1.33377	1.21007	1.77167	0.885928	1.42052	1.07644	0.829462	1.11739	0.509763	0.568544	0.570535	0.749954	0.592802	0.822213	1.23438	1.54852	1.69091	1.46363	1.07977	1.05037	1.63122	1.44981	2.01588	1.16855	1.27171
SOAP_k35_scaffold20781	0	0	0	0.114408	0	0	0	0	0	0	0.89204	0.132205	0.356226	1.23688	0	0.748912	0	0.378756	0	0.636384	0	0	0	0	0.121591	0	0.234483	0.473838	0.772	0.192596
SOAP_k35_scaffold20807	22.6642	24.6669	22.5379	17.6139	20.6358	19.7259	22.5408	22.7012	23.2862	18.768	16.3597	9.88192	15.8303	27.1659	8.04952	15.5608	20.3319	10.5092	7.49796	13.028	28.4451	18.1139	22.8227	13.6859	16.9093	18.1282	24.6657	18.2179	13.9758	34.1121
SOAP_k35_scaffold20845	8.45964	13.9156	9.25746	12.1094	8.96739	6.73567	13.6484	10.632	8.71324	8.42236	6.62961	7.35506	6.49708	6.07773	4.3357	3.60869	4.37265	5.33933	5.88342	4.73736	11.006	12.509	11.3086	8.96803	10.0214	6.93105	9.07658	7.52786	8.03305	5.75736
SOAP_k35_scaffold20856	0	0.24618	0.261145	0.471712	0.24739	0	1.03692	0.302776	0	0.25462	0	0.363752	0	0.318027	0	0	0	0.269475	0.776288	0	0.65994	0	0	0.572346	0	0.672723	0	0	0	0
SOAP_k35_scaffold20905	0.85177	0	0	0	0	0	0	0	0.892263	1.50434	0.403011	0.404421	0	0	0	0	0	0	0	0	0.436652	0	0	0.744811	0	0	0	0.377603	0	0.620625
SOAP_k35_scaffold20909	7.88185	5.64677	6.65192	6.3711	6.72001	4.89825	9.2255	10.0412	5.34137	5.4046	3.01076	3.45062	3.41376	3.47371	2.43784	2.58815	2.80167	2.52921	3.92248	2.09402	7.05863	5.16748	5.92719	4.3917	4.54065	5.301	5.05118	5.37413	3.96475	5.25515
SOAP_k35_scaffold20910	0.583378	0.728134	0.810848	0.293403	0.571116	1.0085	0.206163	0.377488	0.362489	0.974354	2.17807	2.49084	2.92798	1.79126	1.54698	1.4685	1.52361	1.91881	1.45838	1.00195	3.68198	7.2616	8.9216	6.99294	5.25919	2.34891	3.43664	2.45644	2.96234	1.49526
SOAP_k35_scaffold20954	0.524875	0.310297	0.493538	0.470597	0.664166	0.782141	0.358886	0.200422	0	0	0	0	0	0	0	0	0	0.170438	0	0	0.193511	0.363803	0.17893	0.162355	0	0.443037	0	0.644637	0.173898	0.2625
SOAP_k35_scaffold21000	9.01211	8.77346	8.24409	8.25569	5.68018	8.70879	13.6081	7.79554	8.50782	6.80107	6.31556	10.8877	10.553	11.8079	10.2889	5.81988	8.20962	9.39358	7.66742	6.85037	15.0407	16.4693	11.0365	10.5554	11.5176	6.91765	9.48843	11.2876	8.04896	7.39119
SOAP_k35_scaffold21019	0.971341	0.540107	0	0	0	0	0	0	0	0	0	0.314701	0.280689	0.607297	0.991731	0.497632	0.576925	0	0	0	0	0	1.25261	0.576369	0.293064	0.259589	0.279121	0.289412	0	0.237095
SOAP_k35_scaffold21024	0.350994	0.110941	0.415069	0.247684	0.307667	0.107679	0.291708	0.273635	0.17549	0.158146	0.599401	0.546999	1.36545	0.6968	0.358922	0.517208	0.695034	0.765043	0.792695	0.772803	0.548755	0.857616	0.636737	0.379049	0.423097	0.313684	0.410574	0.409168	0.286607	0.422367
SOAP_k35_scaffold21040	0.53793	0	1.12837	0	0	0.577933	0.555163	0.583596	0.635858	0	1.14267	0	0.443227	0	0.635704	0	0.462598	0.47195	0	0.934047	1.5326	0	0.697378	0	0.547565	1.16613	0	1.34186	0	2.47857
SOAP_k35_scaffold21064	9.15399	16.4948	20.4086	12.4253	5.2941	6.47939	19.477	13.1674	9.25523	10.4636	5.94725	9.54076	4.78083	2.58549	19.707	6.04742	5.70939	16.5842	17.0557	11.6576	10.5549	14.8701	19.0117	9.59143	6.21637	4.96926	3.43998	5.38965	3.7733	1.71599
SOAP_k35_scaffold21078	2.08408	2.85966	2.208	3.31673	1.59981	1.75669	2.85046	2.75412	2.21038	2.27846	1.11598	0.999725	0.721715	0.900171	1.04865	0.740031	0.814543	1.82614	0.722033	1.1487	1.49076	2.8142	3.82533	4.87512	1.20886	1.01671	0.74358	1.16156	0.959462	0.903641
SOAP_k35_scaffold21087	0	0.336606	0	0	0	0	0	0.464886	0	1.10129	0	0	0	0.385135	0.8273	0.93046	0	0	0	0	0.426	0	0.785152	0	0	0.652262	0	1.10363	0.384707	0
SOAP_k35_scaffold21115	0.17975	0.477149	0.168884	0	0.170397	0	0.184114	0	0.195927	1.19908	0.890463	0.549789	0.328459	0.865405	0	0.147266	0.840568	0.349511	0.20416	0	0	0	0	0.166568	0	0	0	0	0	0
SOAP_k35_scaffold21118	6.74254	4.11344	4.77685	1.09633	6.1594	7.81078	3.3236	7.4629	7.75737	4.82109	1.40854	2.8902	2.9562	1.76187	1.09053	0.330728	0.946591	0.786896	2.30111	1.38671	1.78735	3.1515	8.04953	9.58259	7.63205	3.5808	1.46447	4.86029	2.00923	1.37071
SOAP_k35_scaffold21179	0.256371	0.645937	0	0	0.463473	0.43898	0	0	0.267609	0.461384	0	0	0	0.236369	0	0.399632	0.226927	0	0	0.237111	0.27162	0	0.246942	0.693321	0.229386	0.208224	0.705442	0.225437	0.481654	0
SOAP_k35_scaffold21198	0.542584	1.49994	0.443467	0.462003	0.272961	0.822091	0.477979	0.397479	0.430708	0.497963	0.196212	0.184222	0.457043	0.126672	0.761962	0.132453	0.0634035	0.220471	0.306002	0.200522	3.63074	6.90028	2.9767	4.36587	2.75404	0.549497	0.315122	1.04157	0.268896	0.641818
SOAP_k35_scaffold21202	0.285667	0.483529	0.52795	0	0.263989	0.501383	0.568899	0.323082	0	0.261508	0.27653	0	0	0	0	0.222988	0	0	0	0	0	0.285935	0.279902	0.256824	0	0	0	0.257249	0	0
SOAP_k35_scaffold21238	0.362021	0.213903	0.249518	0.0937427	0.203269	0.711999	0.275242	0	0.503979	0.117447	0.158484	0.166512	0.25002	0.102381	0.118278	0.136191	0.203723	0	0.184624	0.214476	0.659256	0.339361	0.734285	0.109001	0.527878	0.300944	0.0984656	0.442479	0.162027	0.119666
SOAP_k35_scaffold21268	6.49611	7.65917	6.72537	5.98259	6.64047	7.65692	5.78829	10.0454	7.99591	5.79991	7.49679	5.32559	5.71632	10.1913	4.76856	5.4207	9.14966	7.20808	5.46539	7.60719	24.0044	38.9697	49.7441	32.2857	27.7866	7.17873	11.6086	6.57522	7.1668	16.1267
SOAP_k35_scaffold21347	2.36698	1.26639	1.93667	1.92234	0.202055	1.52697	0.872457	0.735512	0.698544	1.61722	1.90218	0.86567	1.93685	2.67378	2.0577	0.692879	0.992686	0.618846	1.4488	1.03853	3.27948	5.06851	4.11046	3.35238	2.80304	4.60121	1.34398	0.785285	1.68507	1.28035
SOAP_k35_scaffold21363	0.730468	0.44171	0.751715	0.427089	0.643207	0.763472	0.832396	0.882526	1.11063	1.11455	0.312246	0.432985	0.606794	0.531638	0.182549	0.618967	0.418332	0.41467	0.643213	0.650806	1.69793	1.19626	1.1284	0.768353	0.821156	3.02161	2.06222	2.76762	1.24183	0.772045
SOAP_k35_scaffold21433	0.324127	0.307807	0.0697346	0.130733	0.248812	0.298504	0.308142	0.168537	0.162166	0.109678	0.406209	0.389044	1.0873	0.465031	0.248939	0.287057	0.357024	0.335093	0.431081	0.300903	0.803422	0.0792969	0.353298	0.49056	0.568892	1.41801	1.13887	0.893788	0.302855	0.473946
SOAP_k35_scaffold21440	0.146069	0.131312	0.138191	0	0	0	0	0	0	0.141246	0.437606	0.150891	0.270785	0.424953	0.159937	0.243558	0.553541	1.00812	0.335791	0	0.327044	0	0.605225	0.547517	0	0.374303	0.93642	0.677616	0.440566	0.330781
SOAP_k35_scaffold21446	14.5325	12.1504	13.202	13.4358	12.0841	16.1566	12.8733	12.852	14.7472	14.6468	7.94157	5.69988	12.3858	10.4093	5.97504	4.72365	7.9979	6.6452	5.66716	6.15144	13.2213	12.3158	12.3808	9.91664	9.62259	12.2787	18.3384	18.341	14.1743	13.0221
SOAP_k35_scaffold21460	4.86091	4.91215	4.77131	3.6758	5.18686	5.02946	4.6454	3.37706	3.59671	5.19864	2.40341	2.29378	3.08257	3.03734	2.83687	2.47016	2.83228	1.40637	2.28364	2.26793	6.53265	4.96185	6.95185	4.25961	5.58688	4.08861	5.24115	4.88326	3.30794	4.98296
SOAP_k35_scaffold21500	0.227144	0.281985	0	0.20544	0.0738973	0.345657	0.0800079	0.176078	0.168954	0.0755087	0.23068	0.0804582	0	0.298188	0.107017	0.0655741	0.147635	0	0.26789	0.0776329	0	0.163954	0.162004	0.363286	0	0.0666097	0.142719	0.286126	0	0.0725004
SOAP_k35_scaffold21518	3.02068	5.53502	2.72912	3.05807	2.82095	4.1584	2.55498	3.01209	3.07099	2.48067	0.6232	0.696718	0.909566	1.08151	1.23573	0.685982	0.719413	0.512336	0.647261	0.734661	3.77547	6.74645	6.37382	4.95577	4.68769	2.57752	2.07511	2.73769	1.6465	2.73355
SOAP_k35_scaffold21530	25.2427	30.1618	26.4797	34.6699	29.7567	24.9111	30.539	35.5546	29.1172	27.7507	19.5944	20.0059	10.3981	14.7389	18.6019	14.6422	13.764	26.2822	20.7194	20.4866	29.5075	32.4818	31.2205	18.753	15.9733	22.7656	15.6162	21.2886	21.8997	16.6138
SOAP_k35_scaffold21531	0	0.252081	0	0	0.27593	0.524437	0	0.676267	0	0	0	0	0	0	0.617155	0	0	0	0	0	0.316903	1.49187	0.876087	0.804667	0	0	0.519929	0	0.28511	0.659785
SOAP_k35_scaffold21539	0	0	0.181356	0.0944385	0	0	0	0.28079	0	0	0	0	0	0	0.430555	0	0	0	0.695199	0	0	0.341957	0	0.467242	0	0	0.315044	0.394317	0.126971	0
SOAP_k35_scaffold21563	0.32385	0.197877	0.20587	0.0973682	0	0.293647	0.790802	0	0.119582	0.10614	0	0	0.508725	0.105535	0.120249	0	0.2077	0	0.125813	0.218137	0.368431	0.461321	0.682672	0.307352	0.415958	0.187368	0.501983	0.101144	0.440645	0
SOAP_k35_scaffold21639	0	0	0	0	0	0.343593	0	0	0	0	0	0	0	0	0	0	0	0	0.424781	0	0.409493	0.773091	0.754682	0	1.06449	0.313403	0.337172	0.35267	0.369369	0.578625
SOAP_k35_scaffold21644	1.50203	0.113721	0.356737	0.45094	0.361454	0.113079	0	0.144411	0.414259	0.366375	0.125607	0.521398	0.468337	0.24382	0	0.105513	0.239163	0.248971	0	0.376504	1.69637	0.132787	0.392676	0.82678	0.479478	0.970632	1.50291	1.40117	0.634304	1.8034
SOAP_k35_scaffold21671	4.50483	34.7652	1.51251	3.52777	0.139103	12.158	7.21596	1.17008	18.6747	9.98006	1.59658	1.35143	1.21266	2.25512	10.8234	0.363602	3.02972	2.43671	1.16954	5.34376	4.88196	2.44621	6.17371	2.9966	3.45641	10.9264	11.4488	4.04554	5.115	43.6651
SOAP_k35_scaffold21718	0.883458	0.355893	0.803574	0.778382	1.59306	0.380474	0.428793	0.495541	2.76843	0	0	0	0	0	0.437954	0.32812	0	0	0	0	0	0	0	0	0	0	0	0.782454	0	0
SOAP_k35_scaffold21724	0.256835	0.219902	0	0.457884	0.238806	0.452843	0	0	0.276008	0	0	0.254884	0	0.243722	0	0.202955	0.233701	0.242627	0	0	0.275595	0.518966	0.762815	0.232763	0	0.42063	0.452132	0.232455	0.496148	0
SOAP_k35_scaffold21755	0.396824	0.648113	0	0.70087	0.35999	0	1.16158	0	0	0	0	0	0.337963	0	0.397455	0.298402	0	0	0	0	0	0	0.377341	0	0.35483	0.313403	0.337172	0	0	0.289313
SOAP_k35_scaffold21794	0.368824	2.72968	1.01138	0.652234	0.335715	0.319789	4.6933	0	0.389048	0.659661	1.05664	0.35477	0.315892	0.687753	0.743244	0.558219	0	0	0	0.339026	0	0	0.352387	1.95236	2.64676	0.292683	0.944316	0	0.690232	1.07536
SOAP_k35_scaffold21821	3.63888	6.33618	2.74427	4.25982	5.11246	5.341	2.97229	5.45368	4.20127	4.786	0.47713	0.547838	1.51498	1.91794	0.836329	1.08683	0.564407	0.643268	0.496662	0.361034	2.55698	2.47356	3.36843	3.40249	3.54877	2.95688	2.64992	1.77462	1.9073	2.41666
SOAP_k35_scaffold21826	0	0	0.335686	0	0	0	0	0	0.387535	0	0	0	0	0	0	0	0	0	0	0	0.381254	0	1.05316	0	0.658976	0	0.627092	1.30678	0	0.535396
SOAP_k35_scaffold21830	0.638126	0	0.29329	0.282853	0.292685	0	0.315373	0	0	0.289112	0.920276	0	0.277008	0	0	0	0.284667	0.295128	0	0	0.335651	0.632181	0	0	0	0.768555	0	0	0	0
SOAP_k35_scaffold21839	2.69747	2.28611	3.01362	1.89076	2.17021	3.68753	3.65427	4.46619	2.73319	3.2975	2.61744	2.996	4.25388	3.01594	2.66186	2.04706	2.39742	1.8811	2.86252	2.81526	7.71911	6.14412	9.03014	9.15996	6.19144	4.21186	3.39589	4.36748	3.36289	3.65502
SOAP_k35_scaffold21850	0	1.74311	0.272466	1.31092	0.817274	0.517584	1.17367	0	0.315019	0	0.28531	0	0	0	0	0	0	0	0	0	0	0	0	0.264844	0	0	0	0	0	0.217084
SOAP_k35_scaffold21880	0	0	0	0	0	0	0	0	0	0.682023	0	0	0	0	0	0	0	0	0	0	0	0	0	1.68384	3.76611	0	0	0	0.356795	0
SOAP_k35_scaffold21882	0.794205	0.550825	0.759637	0.530711	0.508533	1.12293	0.330839	0.463546	0.356953	0.369268	0.159977	0.312597	0.684094	0.408585	0.332928	0.263066	0.476572	0.129976	0.0865452	0.231833	1.51568	1.29764	0.915862	0.997242	1.77511	2.06356	0.849622	1.02881	0.715085	0.591055
SOAP_k35_scaffold21901	0.255337	1.31237	2.36926	1.13807	1.18731	0	0.512466	1.15898	0.274459	0.236235	0	0	0	0	0.267386	0	0	0.241311	0.566298	0	0	0	0.505855	0	0	0	0.224833	0	0	0
SOAP_k35_scaffold21903	2.07352	0	0.546735	0.263051	0.546613	0.259647	0.294331	0.334792	0.63211	0.270382	0	0	0	0.558952	0	0	0.266269	0	0	0	0.314012	0	0	0.265661	0	0	0.515208	0.799063	0	0.871196
SOAP_k35_scaffold21908	0	0.686494	1.54454	0.374004	0	0.366159	0	0.475403	1.33289	0.374549	0	0.402831	0	0	0	0	0.369059	0	0	0	2.60917	0.410953	0	0	0	0.66563	0	0	0.392712	0
SOAP_k35_scaffold21917	0	0.244604	0.802015	0.514188	0.267305	1.01562	0	0.654523	0	0	0	0	0.50741	0	0.299392	0	0	0.540669	0	0.272071	0.307358	0	0	0.259973	0.528329	0	0	0	0.553055	0
SOAP_k35_scaffold21919	0.144839	0.027607	0.0561749	0.0526089	0.20053	1.30922	0.217339	2.10352	0.293951	0.354	0.0297539	0.0941545	0	0	0.100453	0.283338	0.115212	0	0	0.0303539	0.102357	0.191919	0.0950425	0.0282539	0.0286689	0.20801	4.34331	0.0554028	1.49646	0.179692
SOAP_k35_scaffold21938	4.03871	3.4999	3.57813	2.62996	2.56735	3.61865	4.23944	3.08267	3.18319	3.16591	1.82872	1.45524	2.16207	1.56718	1.30784	1.12251	1.8006	0.980104	2.12295	1.35842	5.18682	4.52463	4.39397	4.3368	3.31413	4.15093	3.39511	4.50549	3.10905	2.41997
SOAP_k35_scaffold21951	0.387457	0	0	0	0	0.335247	0.378068	0	0	0	0	0	0.330215	0.720913	0.388401	0	0.339818	0	0.414871	0.708899	1.60005	0	0.737135	0	0.346438	0.306113	0.329454	0	0	0.846574
SOAP_k35_scaffold21959	0.326385	0.582123	0.615241	0.293014	0.31073	0	0.167927	0.18724	0.357032	0.313225	0	0	0	0	0	0	0	0	0	0	0	0.17044	0.335488	1.21639	0.463078	0	0	0.301539	0.48878	0.490939
SOAP_k35_scaffold21970	3.1005	1.38525	2.43419	1.91819	2.09629	2.84937	2.39709	1.96275	2.28322	1.52622	1.03437	0.981206	0.79477	0.840308	0.618006	1.31471	1.18924	0.867389	1.10004	0.937652	3.70793	4.16719	3.27948	2.30748	2.07725	2.23085	2.18744	2.40275	1.46893	2.47681
SOAP_k35_scaffold21998	0	0	0	0	0	0.350874	0	0	0.426188	0.720019	0	0.773854	0.344771	0	0	0	0.354483	0	0.433259	0	1.25299	1.18356	0.384921	0.355861	0.362092	0	0.343969	0	0.376842	0
SOAP_k35_scaffold22028	27.5594	15.7252	12.6678	16.9649	11.9185	21.4547	9.77243	12.3856	12.3612	16.8389	9.10234	11.7096	14.1215	20.6348	27.4027	10.1017	15.151	13.7798	8.74539	12.3155	18.8279	27.2272	33.789	29.5435	30.8079	12.6158	22.5021	19.1372	11.7592	18.2406
SOAP_k35_scaffold22057	10.7359	7.47305	9.55208	6.87119	6.60485	7.65504	10.5572	7.21223	7.09844	7.03165	4.87581	4.33098	5.00351	6.71124	2.57738	5.06131	5.45956	3.22298	3.14995	4.55694	14.2073	9.58476	10.9023	6.94142	8.17462	9.51438	9.2362	11.2574	7.5996	11.2205
SOAP_k35_scaffold22072	3.73032	3.06277	3.75161	2.95293	3.09069	3.8381	2.77531	2.73956	3.81268	3.84751	5.26895	4.79055	3.90335	5.38619	3.97867	4.47546	4.67135	4.1093	4.93288	5.56675	6.96415	8.21947	7.0547	4.54534	4.82585	5.40048	5.17582	5.10414	3.80271	5.059
SOAP_k35_scaffold22092	0.84156	0.183639	0.982538	0.752206	0.593622	0.933944	0	0.479765	0.227947	0	0.206903	0.424028	0.18976	0	0	0	0	0	0	0.406956	0	0.215848	0.635838	0	0	0.875765	0.376107	0.384397	0.619227	0.469893
SOAP_k35_scaffold22108	0.49232	1.43229	1.81884	1.34261	0.635196	0.652664	0.918177	0.808842	0.760782	0.554654	0.253617	0.571965	0.435475	0.327431	0.858767	0.514422	0.114834	0.119805	0.930084	0.570833	1.12741	1.22061	0.0722228	0.321542	0.277311	0.385081	0.26957	0.708521	0.382644	0.191436
SOAP_k35_scaffold22159	8.79997	15.7215	17.0434	15.9538	11.0772	7.62775	15.0376	13.1518	8.02938	8.79834	3.01446	4.6766	2.0941	5.06189	3.26379	4.25379	3.51656	7.11589	4.46477	6.95165	6.52915	8.47842	12.2691	6.20537	3.51963	2.85496	1.59638	2.48088	1.53959	2.61303
SOAP_k35_scaffold22201	0.36579	0.903227	0.66879	0.970452	0	1.26931	0	0.41112	0.771958	0	0	0	0	0.341048	0.36888	0	0	0	0	0	0	0.716727	1.39898	0.64599	1.64105	0	1.56179	0	0.342451	0.266672
SOAP_k35_scaffold22223	1.30216	1.18069	1.50244	0.478525	1.10315	0.914695	0.398521	0.544515	1.08317	1.16715	0.986715	1.2418	0.181589	0.678249	2.00498	1.29422	0.708423	0.931607	1.15261	1.42808	0.255389	1.43662	1.45662	1.66201	0.950536	1.02876	0.595462	1.27421	0.718493	1.53785
SOAP_k35_scaffold22226	1.62877	2.60591	32.4234	1.54838	39.3927	2.36268	0	2.78834	1.16814	7.02329	33.173	5.74547	6.50357	14.0531	0.43888	0.317342	14.2909	0	0.266271	0.655239	0.51966	0.581284	0.120327	0.216883	0.220147	0.0991013	0.332699	0.486324	0.690092	2.97716
SOAP_k35_scaffold22260	0	0	0	0	0	2.1578e-05	0	0	0	0	0.300747	0.304568	0	0.52292	0	0	0	0	0	0	0	0	0	0.557625	0	0	0	0.279692	0.296145	0
SOAP_k35_scaffold22293	3.70456	3.42047	1.34673	5.15233	5.23277	2.01206	3.34637	3.75784	8.0346	6.98863	7.09088	7.48183	2.41789	6.11099	6.58662	6.82413	2.47764	6.73327	3.47501	5.58372	7.19712	8.67184	8.72539	5.86433	5.5709	6.35124	7.37075	8.28119	5.25855	5.98108
SOAP_k35_scaffold22295	0.685187	0.730292	0.543751	0	0.771963	0.620517	1.5509	1.32002	1.51594	0.447909	0.689531	0.358358	0.966099	0.89202	1.01475	0.387357	0.21918	0	0.398374	0.345202	1.81415	0.608464	2.28037	3.0285	0.329364	1.38386	0.847576	1.28206	1.51131	1.38916
SOAP_k35_scaffold22307	0.683709	0.52909	0.294546	0.0995842	0.254299	0.474187	0.125295	0.328316	0.496656	0.262119	0.292618	0.0760398	0.548746	0.488204	0.544936	0.111103	0.327009	0.194126	0.280706	0.0980844	0.744101	1.00047	0.495531	0.626501	0.509165	0.710156	0.638655	0.278846	0.665939	0.555078
SOAP_k35_scaffold22347	0.844242	0.341953	0.384377	1.48971	0.381278	1.09361	0.41035	0	1.3273	0.746052	0	0.802344	0	0.391859	0	0.315102	0	0.380504	0	0	0.865995	2.45531	2.79306	0.369223	0.751624	1.32593	0.356883	1.87202	0.782185	0.922558
SOAP_k35_scaffold22383	0	0	0	0	0	0.369882	0	0.117951	0	0.200817	0.411146	0.321241	1.15509	0.299109	0.455085	0	0.0982264	0.102301	0.118967	0.103189	0	0.436339	0.215298	0.0968615	0.294942	0.708925	0.379837	0.57346	0.625155	0.155292
SOAP_k35_scaffold22393	1.45166	2.09257	2.65475	0.96296	0.660968	0.944642	1.77757	2.85515	1.53208	1.29998	1.73404	0	0.311348	2.70852	1.0987	3.02586	0	0.994472	0.781999	1.00214	3.39322	1.77853	1.73632	2.2445	3.91018	1.72934	0.930301	3.55206	1.01963	3.17604
SOAP_k35_scaffold22419	0	11.5346	0	0	0	0	0	0	0	0	0	0	0	0	0	0	0	0	0	0	0	0	0	0	0	0	0	0	0	0
SOAP_k35_scaffold22434	3.5089	6.11952	6.95346	4.51554	7.85927	9.36077	4.69834	10.8584	17.6403	12.544	4.81068	23.9825	8.89124	27.6022	22.8017	57.4852	14.5112	25.4483	47.7559	37.9016	12.0585	7.38325	14.2125	11.8917	10.0715	13.9744	23.8052	10.9165	8.80701	13.0891
SOAP_k35_scaffold22466	0	0	0	0	0	0.310101	0	0	0	0.320327	0.341607	0	0	0.333577	0	0	3.15457	0.326949	0	0.329256	0	0.701298	0.342442	0.315947	0.642138	0.568053	0.611125	0.318042	0	1.30315
SOAP_k35_scaffold22490	2.93515	21.6107	10.6041	3.297	1.09673	3.32944	5.74456	9.12476	1.57366	4.2074	2.89581	10.9962	3.88077	3.90971	6.37119	13.8202	16.9515	9.79664	11.3636	14.3633	3.16323	2.57752	6.14476	3.89603	4.43262	2.33764	2.69592	2.7897	2.67863	1.89068
SOAP_k35_scaffold22518	44.13	28.9395	37.5761	25.534	26.7666	60.7868	21.4886	47.1769	44.921	33.1242	40.894	32.4546	28.4855	43.176	40.7056	27.9602	43.1516	22.731	37.7958	36.4714	64.4437	86.6194	71.2326	66.3455	46.2168	60.5409	63.6204	54.3471	51.4459	56.269
SOAP_k35_scaffold22533	8.89088	8.46478	8.78706	9.06811	8.5063	5.99915	9.27316	7.17405	6.70525	8.72013	5.3066	3.23501	5.3961	4.479	5.48811	4.11329	4.0128	4.12578	3.5875	4.74457	11.4536	10.3167	10.3852	6.32135	9.04671	6.79669	10.5213	9.13308	8.10284	9.95287
SOAP_k35_scaffold22557	0.39629	0.176475	0.358826	0.551899	0.261459	0.390109	0.623459	0.588149	0.53649	0.430974	1.03182	0.974248	0.801182	1.23599	0.672666	1.22337	0.762631	0.466312	0.507806	0.415751	0.934591	0.934532	1.12823	0.541618	0.706589	0.759681	1.09305	0.707875	0.724959	1.02489
SOAP_k35_scaffold22587	0	0	0	0.374004	0.382851	0	0	0	0	0.374549	0	0	0.358962	0	0	0	0	0	0.451117	0	0.434861	0.821907	0	0.370788	0	0.332815	0.71687	0	0.785425	0
SOAP_k35_scaffold22631	1.29612	0.704314	0.985668	0.71611	1.36236	0.613039	0.485622	0.42975	0.650954	0.452742	1.3107	0.375167	0.955954	0.391774	2.93995	0.77275	1.07612	0.412888	0.375866	0.112246	3.99636	3.11897	2.4265	3.80129	2.94195	1.59086	1.33794	2.79681	1.7902	1.92378
SOAP_k35_scaffold22644	5.6562	8.67553	3.83062	11.3896	9.73483	2.743	9.50188	8.482	5.55441	6.71067	2.27864	1.2944	1.81458	1.01553	1.02203	1.3346	1.01183	2.15589	0.797095	1.48254	10.8878	5.86261	7.54254	4.32035	3.94569	2.81925	3.44456	3.69033	2.75234	2.13331
SOAP_k35_scaffold22668	0	0	0	0	0.213714	0	0	0	0	0	0	0	0.204506	0.217759	0	0.182708	0	0	0.510314	0.219264	0	0	0	0	0.211734	0.566423	0.811387	0.830858	0	1.01687
SOAP_k35_scaffold22687	3.31167	0.535912	0.926621	2.80585	2.87528	2.16345	1.16241	0.712878	1.95876	1.19026	5.88698	2.20541	5.66676	6.04919	0.550219	3.76572	2.90666	3.14285	1.66432	1.3151	1.73368	0.621644	0.283958	0.21142	0.214539	14.6135	9.32363	8.17773	9.31463	8.88948
SOAP_k35_scaffold22762	1.07317	0.747897	1.20179	0.383511	0.201613	0	0.652788	0.489138	0	0.605059	1.8976	0.647743	0.386477	0	1.14054	0	0.594228	0.617414	1.4454	0.414455	0.934827	1.53901	0.863372	0.393468	0.998725	1.9618	1.5324	2.7419	0.630432	0.47897
SOAP_k35_scaffold22791	0.305791	0.137023	0	0	0	0.274683	0	0	0.670478	0.442234	0.609694	0.472636	0.282619	1.18405	0.333791	0.762115	0.144483	0.300659	0.350652	0.302893	1.36549	0.481199	0.473716	0.714738	0.290229	0.781457	0.418966	0.141639	0.153317	0.345774
SOAP_k35_scaffold22801	2.75048	0.671552	0.766025	0.916587	0.616534	0.885884	0.360598	0.737451	0.881111	0.527819	0.166977	0.557168	0	0	0.204006	0.569475	0.649728	0	0.406374	0.319159	0	0.22091	0	0	0	0	0	0	0	0
SOAP_k35_scaffold22802	1.49074	1.16128	0.932324	1.35196	0.949914	0.88683	1.35666	0.666043	1.13321	1.28622	2.10901	1.84118	0.850934	1.26076	2.31491	1.77829	1.29966	1.44549	1.77915	0.866864	2.56506	3.65639	2.57117	1.70171	2.28803	1.4468	2.42888	2.21361	1.92941	1.72784
SOAP_k35_scaffold22803	0	0	0.636733	0	0	0	0	0	0	0	0	0	0	0	0	0.264752	0.307767	0	0	0	1.13804	0.361036	0	0.699376	0.313075	0	0	0.309902	0	0.598753
SOAP_k35_scaffold22849	3.30364	2.74834	2.73557	1.73701	2.59048	2.02416	2.16153	2.45468	2.02595	2.88488	1.48686	1.58615	2.01129	1.45156	1.11996	1.29439	1.61224	1.28046	1.59615	1.54807	3.22223	3.5274	3.54976	1.99206	2.54739	2.46588	3.16329	3.42713	2.97213	2.18842
SOAP_k35_scaffold22855	0.59447	0.533805	0.281055	0.667874	0	0.400819	0	0.170881	0.163102	0.287103	0.593354	0.306765	0.275228	0.144014	0	0	0.281337	0	0.512001	0.294978	0.830973	0.156167	0	0.69581	0.84753	1.2681	0.271963	2.20499	0.895684	0.22426
SOAP_k35_scaffold22872	3.42542	3.40125	3.39287	2.75433	2.22124	3.83479	3.06142	3.41734	5.55404	3.50848	2.46923	5.25915	4.01299	3.41228	4.34326	4.21293	3.36406	2.46126	5.62902	3.98914	6.14509	6.36642	6.42143	4.00692	4.4809	6.82952	6.09931	5.45812	5.06489	5.96234
SOAP_k35_scaffold22939	0	0	0	0	0	0.136152	0	0	0	0	0	0.312441	0.140129	0.293452	0.827521	0.251974	0.286538	0	0	0.150183	0	0	0.156589	0.283467	0.863288	0	0.138496	0.14042	0.456083	0.571309
SOAP_k35_scaffold22942	2.97168	2.13613	6.27317	1.61118	5.20308	13.4812	0.597712	5.16767	9.92078	7.86821	1.6268	4.13236	1.83844	2.34737	2.00745	1.49219	1.2123	1.21908	2.04244	5.29055	2.22169	11.7868	8.78721	5.73254	2.4418	5.83429	1.78875	6.75149	4.70561	2.91369
SOAP_k35_scaffold22944	13.7029	13.8163	12.1492	8.25592	11.3583	13.9159	22.1942	13.77	9.19449	9.41961	9.17424	11.3875	9.36217	6.82208	8.42346	6.14618	5.51947	7.90476	11.7299	6.86115	16.9526	20.7586	22.4126	20.2254	19.3138	12.9537	13.2316	18.8522	10.7297	11.1797
SOAP_k35_scaffold22954	29.1875	107.538	15.8975	17.0226	19.5702	51.0811	10.8928	23.8511	14.8799	15.4507	20.7937	26.8319	34.4578	38.6579	40.6067	7.07041	15.4023	17.8237	18.0336	11.0394	33.8801	51.8532	63.8567	47.5818	31.042	32.7253	31.7712	20.6969	28.1669	25.3613
SOAP_k35_scaffold22973	0	0.799774	0.29329	0	0.58537	0.557302	0	0	0	0	0.306759	0	0.554017	0	0.326329	0	0	0	0	0	0.671302	0.31609	0.309154	0	0	0	0.2755	0.285392	0	0
SOAP_k35_scaffold23099	3.42175	3.50722	2.92536	3.31927	2.51085	2.19569	4.37851	3.90598	2.90938	3.30479	2.93432	2.18754	2.78377	3.70998	3.02033	2.07357	2.87519	3.36573	2.42718	3.07067	7.45849	6.12519	6.27423	3.47779	4.03879	2.45355	3.38864	3.45443	3.33904	3.5418
SOAP_k35_scaffold23107	1.58586	1.81545	2.08205	2.88175	1.50488	0.536429	2.68678	1.75456	1.31153	1.57423	0.965135	0.752282	0.415942	0.356054	0.699316	0.717722	0.222719	0.92932	0.698723	0.727818	1.08184	1.484	1.66637	0.829785	0.664698	0.361918	0.25834	0.406538	0.11807	0.555082
SOAP_k35_scaffold23137	6.71161	8.62818	7.49165	5.84121	4.86714	4.31181	7.6322	6.11023	4.80148	5.44982	3.19254	2.7599	2.16951	1.60414	1.78722	1.72876	1.72346	2.77105	2.88909	2.15793	4.496	4.67881	6.07062	4.61517	3.80763	3.17103	3.50208	4.79575	3.25672	3.62162
SOAP_k35_scaffold23148	0.0651689	0.365965	0	0.176985	0	0.178915	0.207252	0.0759002	0.218648	0.0652967	0.862577	0.347764	1.00197	0.900385	1.18481	0	0.510532	0.465583	0.0771605	0.268582	2.49267	0.992185	1.19109	1.19255	0.509579	0.575904	1.04873	0.555627	0.203036	0.751597
SOAP_k35_scaffold23168	0.26713	0.227785	1.48514	0	0.24787	1.64644	1.60376	0.302836	0	0	0	0	0	0	0	0.210197	0	0	0	0	0.285667	0.269014	0.263467	0	0	0.217993	0	0.241346	0	0
SOAP_k35_scaffold23174	1.90634	1.92318	1.80343	0.413512	0.98014	2.55411	0.884996	1.35643	1.53763	3.27341	1.14582	0.848672	1.61038	0.904498	2.00005	0.219537	1.02473	0.641118	0.544549	0.518067	2.81539	3.36846	2.20774	3.70252	2.94035	1.51691	2.65468	2.25161	2.12974	2.11467
SOAP_k35_scaffold23193	8.10533	8.22189	9.43475	11.4592	7.99335	6.00834	12.4595	8.92626	7.52757	6.33386	2.2489	1.69917	2.69511	1.93605	1.56297	1.73167	1.3981	2.88853	1.78472	1.70019	4.07682	4.35927	4.08145	2.79522	2.6222	2.64559	3.14467	3.25708	2.87925	2.34742
SOAP_k35_scaffold23216	0.388787	0.254379	0	0	0	0	0	0	0.644701	0	0	0	0	0.370197	0	0	0	0	0	0	1.2677	0	0.294779	0	0.550386	0.2441	0.262422	0.543074	0	0
SOAP_k35_scaffold23231	1.02807	0.871932	6.10128	0.139764	0.303079	0.84927	0.218878	0.839938	0.0576654	0.310931	0.787669	0.606919	1.39182	0	0.0587886	0	0.354398	1.90013	0.061175	0.0533013	0.419603	3.37346	1.77994	14.2768	4.39181	1.41653	0.293642	2.00367	3.70449	0.0396495
SOAP_k35_scaffold23267	0.930897	0.36981	0.331125	0.044414	0.626324	0.134983	0	0.114411	0.0549929	0.0988934	0.500798	0.315849	0.853755	0.242623	0.22439	0.086146	0.193219	0.251808	0.116722	0.356023	2.63098	2.14576	0.265384	0.474537	1.15572	0.174393	0	0.139827	1.12692	0.0378127
SOAP_k35_scaffold23278	2.69894	2.27031	1.91606	1.48158	1.86087	3.58749	2.85705	2.86593	2.40483	2.36244	0.869827	0.815216	0.857629	1.15454	0.724689	0.808151	1.24691	1.00786	1.09128	0.919729	2.10467	1.59243	2.46837	1.16218	1.5827	1.80094	2.25993	2.45936	1.38822	1.72676
SOAP_k35_scaffold23303	0.674456	0.279957	0	0	0	0.293723	0.331933	0	0.714342	0.303927	0	0	0.291118	0	0.342868	0	0	0	0	0.312336	0	0	0.324811	0	0	0.269368	0	0	0.317766	1.47978
SOAP_k35_scaffold23310	0	0	0	0	0	0	0	0.425791	0	0.676741	0	0.728039	0	1.05982	0.762431	0	0	0	0	0.347809	1.17827	0.370587	0	0.668209	0	2.10165	1.61563	1.01169	0.354141	0.276433
SOAP_k35_scaffold23323	0.283838	8.89456	0.262299	0.504201	0.787124	0.498205	0.848165	0.321064	0	0	0.549645	0.279275	1.24604	1.0726	0.294099	1.10848	1.27965	0.5312	0.93636	0.801826	0.603698	0.568437	0.556486	1.27652	0.518826	0.460681	1.48585	0.255637	0.543356	2.08896
SOAP_k35_scaffold23325	1.69681	0.33919	1.52426	2.46717	0.756037	3.19089	0	0	1.75519	0.369943	0.396331	0	0	1.1654	0	0.937776	0.729022	0	0	0.380473	0	0.405874	0.395766	0.732189	0	0.657569	0	0	0.387892	0
SOAP_k35_scaffold23333	1.05894	1.45847	0.96946	0.312303	0	0.306689	1.03916	0.794135	0.74592	0.316937	0	0	0.303584	0	0	0.26841	0	0.646898	0.38131	0	0	0	0.338771	0.312492	0	0	0	0	0	0
SOAP_k35_scaffold23387	0.671139	0.5369	0.547253	0.416756	0.104608	1.20382	0.302293	0.578625	0.477238	0.430428	4.16595	3.51154	3.57887	4.59688	3.09374	2.78531	4.16829	2.15523	3.34107	1.69755	1.36906	2.06165	1.92574	1.51254	1.04646	0.474278	0.507884	0.843075	0.408554	1.39478
SOAP_k35_scaffold23420	1.12427	0	0.259824	0	0	0	0.280127	0.636108	0.300551	0.257653	0	0	0.741165	0	0	0	0.253645	0	0	0	0.299168	0	0	0.759021	0	1.14146	0.736285	1.01303	0.538607	0.413911
SOAP_k35_scaffold23424	3.92746	5.89166	2.91341	2.09496	2.97757	5.15564	2.19591	1.8269	3.15988	1.84885	5.22234	3.79903	6.80228	3.00993	1.82007	1.82644	2.42672	4.17443	2.25394	1.96677	7.91061	4.87409	6.49062	5.65602	3.22415	2.91002	4.35857	5.29439	5.49383	2.28467
SOAP_k35_scaffold23455	0	0	0.298782	0.284367	0	0.142043	0	0	0.233445	0.152277	0.157619	0.162792	0.145967	0	0.292812	0	0.29858	0.155283	0	0.156451	0	0	0	0.147741	0	0	0	0.146454	0	0.119206
SOAP_k35_scaffold23491	0	0	0	0	0	0	0	0	0	0	0.171806	0.353955	0.158669	1.00168	0.374705	0.427016	0.324702	0	0	0.680217	0	0.18017	0	0.321614	0.163273	0.14629	0.470831	0.159583	1.03345	0.38988
SOAP_k35_scaffold23530	0.127416	0.578241	0.484008	0	0.857997	0.460259	0.39772	0.4409	0.140509	0.124208	0	0.397747	0	0	0	0.107287	0.121629	0	0.147449	0	0.143763	0.6753	0.133118	0.480608	0.365824	0.219384	0.470304	0.356377	0	0.0965795
SOAP_k35_scaffold23540	6.7903	10.9218	5.28058	8.08749	6.6664	10.648	7.16276	5.87701	6.1999	6.66992	4.08035	3.0522	5.97459	7.74574	5.94024	2.54325	2.74679	4.37934	3.90532	2.83469	3.95333	5.6223	7.57276	6.14011	6.71442	4.52059	5.05014	4.21331	3.94093	7.25941
SOAP_k35_scaffold23598	0	0.164486	0.168772	0.211536	0.171783	0.214034	0.124039	0.340351	0.261579	0	0.416796	0	0.337669	0.115409	0.199661	0.0510575	0.0573359	0.0597658	0.138605	0.0603446	0.950246	0.700407	0.881585	0.281821	0.343195	0.0517451	0.33255	0.277034	0.304018	0.269767
SOAP_k35_scaffold23600	109.766	353.795	188.079	317.677	124.709	120.312	260.174	213.958	302.818	161.534	188.278	254.781	169.063	141.296	377.781	215.997	163.792	232.227	223.459	254.141	390.048	356.62	490.646	552.88	260.536	166.21	173.169	146.077	104.679	153.541
SOAP_k35_scaffold23654	0.908392	0.803045	0.170628	0.16278	1.0328	0.973337	0.371968	1.03965	0.791779	1.38394	0.359807	0.185089	1.32669	0.174848	0.587564	0	0	0	0.206188	0.355531	0.601258	1.1305	4.2611	4.20618	7.17502	0.611843	2.62613	1.33679	0.360274	1.36086
SOAP_k35_scaffold23680	0.283472	0.13512	0.329873	0.102969	0.280384	0.7322	0.243112	0.199224	0.735217	0.622714	0.291209	0.215043	0.803463	0.282044	0.622757	0.403443	0.507482	0.441097	0.510436	0.237698	1.03532	0.831761	0.589215	0.676497	0.67346	0.96714	0.953836	0.661562	1.06684	1.49488
SOAP_k35_scaffold23715	1.17808	0.172444	0.367728	0.702715	0.370638	1.04878	0.400182	0.224291	0.213278	0.557612	0.193715	0	0.356221	1.31859	0.210274	0.159523	0.371855	0	0	0.381906	0.432779	0.404965	0.994923	0	0.369029	0.494658	0.353757	0	0.19432	0.732953
SOAP_k35_scaffold23734	0	1.615	0	0.431712	0	0.281589	0	0.550143	0	0	0	0	0.279752	0	0	0	0	0	0	0.299903	0.402935	0.319256	0.93643	2.94133	0.292082	0	0.556358	0.288389	0.305082	0
SOAP_k35_scaffold23770	0	0	0.211518	0	0	0.201085	0.459055	0	0	0	0	0	0	0	0	0.363681	0	0.216817	0.507894	0	0.246184	0.694944	1.81833	1.03727	1.0534	0	0	0.206662	0	0
SOAP_k35_scaffold23776	10.51	17.0881	14.9808	16.6356	10.067	6.9709	10.7735	12.6275	10.4505	12.7183	6.73122	11.3709	6.30375	3.11523	7.31194	4.7679	5.13451	9.283	11.9025	8.94041	13.3378	12.8295	17.3865	11.0992	7.30232	9.82966	6.28411	8.62003	7.28866	3.43121
SOAP_k35_scaffold23790	0	0.228394	0.358284	0.339695	0.121002	0	0	0	0	0.245279	0	0	0	0	0.1389	0	0	0.12501	0	0	0.28392	0.666739	0.525767	0.47446	0.361143	0	0.116097	0.234536	0	0.0953262
SOAP_k35_scaffold23795	0	0.215279	0.232942	0.223696	0.233615	0.885287	0.252052	0	0.539725	0.465021	0	0	0	0.95345	0	0	0.68626	0	0	0	0	0.761823	0.497811	0.911	0.925063	0.82343	1.10617	0.454642	0.485535	0.927816
SOAP_k35_scaffold23817	8.64944	35.1887	5.00152	3.95151	5.79152	16.873	6.13389	9.40032	9.81823	12.7188	3.77363	2.74119	4.57267	4.39508	7.61816	2.11317	2.39499	1.62058	1.45158	1.13109	19.9603	30.7168	37.2252	30.3976	20.8869	6.04796	6.48315	7.24976	5.8438	11.9766
SOAP_k35_scaffold23819	0.142851	0.0449575	0.551846	0.259023	0.18737	0.218712	0.20299	11.0662	0.32078	0	0.0486881	0.204763	0.369013	0	0	2.22042	0.281844	0	0.0567493	0.197849	0.166864	0.26083	2.52929	0.830552	0.468233	0.339181	0.363262	0.0453148	0	0.735229
SOAP_k35_scaffold23825	2.60549	2.00045	2.20473	1.90478	1.51956	1.60261	2.61367	1.98997	2.21441	2.15884	2.62277	4.1319	2.21256	3.82034	1.81264	2.48345	1.97694	2.2315	1.86663	2.01505	2.84592	2.98289	3.02019	2.32778	1.74236	1.7851	2.10195	1.87984	1.65044	2.2059
SOAP_k35_scaffold23889	1.33166	0.867422	0.703656	0.44926	0.486793	1.71554	0.383107	0.708301	1.19952	0.856148	0.520722	0.583105	0.886752	0.634722	0.794749	0.538078	0.741459	0.285204	0.699497	0.345811	2.18742	2.061	2.86299	1.83597	2.09659	3.20909	3.64632	3.73291	2.43534	1.84836
SOAP_k35_scaffold23906	4.9293	6.9199	4.95864	6.65622	6.44417	2.53106	6.98396	4.31021	4.04319	6.12568	0.768656	0.371467	0.578582	0.527361	0.396264	0.387883	0.309913	0.420196	0.673401	0.326567	2.75321	1.75525	2.24953	1.125	1.54262	2.01428	2.42652	2.26608	1.57731	1.69248
SOAP_k35_scaffold23916	6.78569	3.77138	5.64613	2.72738	3.5827	6.97911	4.35649	4.88795	4.75195	3.48043	6.12067	4.17985	7.48622	5.94594	2.9969	4.73473	3.70266	4.00208	4.5131	3.48117	12.6409	12.1237	16.8448	13.8815	11.9019	13.8536	13.8549	15.1924	7.22412	17.3664
SOAP_k35_scaffold23930	4.04908	5.11514	3.36002	5.70868	2.24782	7.72411	4.17572	4.39872	4.92421	4.11011	2.07585	1.48396	2.35884	4.38077	1.54092	1.63278	1.32599	1.71917	3.46172	1.24591	4.66897	4.41763	7.36847	5.80353	5.03238	4.33481	3.91452	3.7613	3.11601	4.47766
SOAP_k35_scaffold23943	0.504098	0.298971	0.63285	0.15079	0.159774	0.300911	0.172676	0	0	0	0.166912	0.172127	0	0.162158	0.364389	0	0	0	0	0	1.11835	0	0.172362	0.31261	0.158683	0.14225	0.152585	0	0.334909	0.2525
SOAP_k35_scaffold23945	3.55681	5.66872	2.32107	4.17755	2.65931	3.08164	2.56075	2.74862	2.69833	3.08253	1.33099	1.5602	0.920977	0.744049	1.71986	1.32042	0.839251	2.16168	2.08768	1.19547	4.15012	5.20831	4.17662	2.42509	2.55937	1.60406	1.71798	2.90622	1.77994	1.27554
SOAP_k35_scaffold23990	12.7551	10.1309	8.78566	4.55802	8.66806	27.5493	10.5247	11.563	13.389	9.15656	8.49286	4.38026	8.19756	12.8813	3.48164	5.28379	9.98617	5.26442	5.41823	7.12347	11.6286	11.2086	21.1528	17.4422	24.6962	13.108	13.1459	17.8085	10.4519	12.4721
SOAP_k35_scaffold24030	0	0.264318	0.139108	0	0	0	0	0	0	0	0.146847	0	0.136272	0	0	0	0.417869	0.144956	0.168983	0.146053	0.822936	0	0	1.10227	0	0.376745	0.269297	0.272859	0.147816	0.555004
SOAP_k35_scaffold24031	929.144	1323.7	894.716	1163.5	1355.3	745.189	1180.52	931.245	998.234	1072.9	1276.87	854.186	1092.12	1112.27	925.204	836.744	594.351	971.195	943.584	851.955	1174.1	1101.66	1217.57	863.039	1222.75	900.382	1069.24	1025.16	907.919	1064.46
SOAP_k35_scaffold24060	0.191817	0.0626791	0.0615368	0.0578874	0	0.549081	0	0.148963	0.447471	0.128199	0.455833	0.285487	0.450078	0.504932	0.290779	0.0557406	0.130931	0.0652917	0.0757387	0.329577	0.1483	0.834822	0.502286	0.123215	0.375129	0.339198	0.363341	0.314519	0.465046	0.865993
SOAP_k35_scaffold24116	2.23159	1.77681	1.32843	2.35861	0.764695	0.180396	2.47635	1.38954	2.86151	0.957876	0.399727	0.820301	1.83549	2.13859	0.866713	0.492898	1.31646	1.75885	0.457151	1.77121	1.55362	2.08711	1.23028	1.1198	0.947694	0.847029	0.909236	0.928292	0.598776	2.57135
SOAP_k35_scaffold24124	1.63898	1.09872	1.35343	1.3781	0.591145	2.02308	1.02486	0.701095	1.48369	1.5393	0.696151	1.12091	1.08809	1.42815	0.275798	0.777119	0.672565	0.412549	0.668895	0.625086	3.04547	2.28464	1.95709	1.70896	1.18237	2.6783	2.67701	3.20191	1.92975	2.65884
SOAP_k35_scaffold24138	0.50464	0.216416	0.702718	0	0	0	0.253447	0	0	0.467462	0	0	0.448272	0.479372	0	0.199817	0	0	0	0.720831	1.89811	1.02114	0.500463	0	0.697609	0.206964	0.222428	0	0.732236	0
SOAP_k35_scaffold24145	5.13215	5.07661	5.46251	3.43439	4.88696	7.19087	2.91149	4.89759	6.75799	6.41358	5.24163	3.45186	3.69272	4.31266	3.12926	3.29338	3.83006	2.99959	3.60589	4.32644	9.57541	11.436	9.47165	7.15107	5.0165	7.34451	7.67451	8.64371	7.15886	9.40792
SOAP_k35_scaffold24158	0.487583	0.857444	0.117391	0.0551936	0.0597317	0.390786	0.194076	0.426182	0.136453	0.183547	0.372706	0.52129	0.704159	1.20407	1.31844	0.372556	0.298943	0.373916	0.289104	0.314595	0.212323	1.06236	0.590901	0.823008	0.596579	0.64749	0.346777	0.404605	0.570651	3.61184
SOAP_k35_scaffold24159	0.334732	1.66834	0.614073	0.88986	0.306149	1.45816	0.329644	0.376785	0	0.603655	0	0	0.289111	0	0	0.256104	0	0	0	0	0	1.32118	0	0	0	0	0	0	0	0
SOAP_k35_scaffold24168	0.150877	0.459846	0.35101	0.273982	0.23865	0.306079	0.452631	0.282684	0.170068	0.122852	0	0.130707	0.176805	0.240089	0.13944	0.134067	0.209919	0	0.108596	0.126405	0.852536	0.566149	0.527722	0.735482	0.656736	0.406065	0.231901	0.230777	0.0953911	0.280695
SOAP_k35_scaffold24173	0.340798	1.21136	0.160362	0.764418	0.323838	0.152499	0.524957	0	0.372167	0	0	0	0	0	0	0	0	0	0	0	0.566433	0	0	0	0	0.1441	0	0.157125	0.169655	0
SOAP_k35_scaffold24199	2.68804	2.32354	2.90583	2.06339	1.39269	2.3277	2.41581	1.57482	2.93568	1.67368	2.66354	1.38684	1.72765	1.67735	0.708984	1.81792	2.10319	4.85188	0.531343	3.07366	1.95945	4.47551	3.30279	4.50452	1.84459	2.59698	1.3498	1.59922	2.03105	2.46959
SOAP_k35_scaffold24233	0.261622	1.18286	0.605794	0.428184	0.309472	0.432157	0.50116	0.244247	0.17606	0.527286	1.71009	0.72984	0.809231	0.983902	0.657975	1.01011	3.50305	0.912991	0.560247	1.19313	0.365955	0.228838	0.565952	0.860543	0.616426	0.278968	0.497981	0.198935	0.546294	0.605268
SOAP_k35_scaffold24251	0	0	0	0.26844	0	0.529685	0	0	0	0	0	0	0.264062	0	0.311388	0	0	0	0	0.28309	0.639696	0.602384	0.884337	1.35417	0.550386	0	0.787265	1.08615	0	0
SOAP_k35_scaffold24389	0.219924	0.535017	0.379553	0.544295	0.573522	0.380513	0.412725	0.231589	0.23426	0.218167	1.19918	1.23045	0.227837	1.47144	0	0.164299	1.12515	0	0.271044	0.196801	1.16038	0.656771	0.447795	0.186633	0.568616	0.373469	0.617422	1.11395	0.399184	0.638646
SOAP_k35_scaffold24420	7.61671	25.5229	4.33703	8.32108	4.9935	13.766	8.06244	15.7915	5.53528	10.94	3.04442	3.93473	2.45806	3.19167	5.92624	2.48983	2.59962	2.20841	2.67548	2.12892	18.7536	20.9037	39.4086	26.1527	15.7411	4.82301	5.67739	6.59587	5.30921	7.98887
SOAP_k35_scaffold24453	0.740652	0	0.676461	0.327407	0.673541	0.320956	0.362217	1.24768	0.780816	0	0	0	0	0	0	0	0	0	0	0	1.15188	0.724739	0.707395	0	0.664011	0.587323	0.31595	0.329299	0	0.539658
SOAP_k35_scaffold24478	0.832285	0.81994	0.303703	0.743295	0.511665	0.741191	0.747878	0.536782	0.611678	0.570116	0.516222	0.765039	0.812025	0.76233	0.490913	0.588449	0.560294	0.354906	0.312804	0.181608	0.716499	0.849882	1.22666	1.58004	1.07103	0.786844	0.798867	0.661135	0.375941	1.28181
SOAP_k35_scaffold24490	23.0523	15.9626	20.7938	12.5496	30.931	15.5254	27.7363	23.7908	24.2786	25.7723	16.8552	13.3938	18.8895	16.652	6.36821	14.9172	10.92	12.5765	10.487	18.8604	15.4192	16.5921	19.7831	12.7897	16.4851	27.053	19.1241	31.5519	23.0623	10.7601
SOAP_k35_scaffold24527	1.06811	1.7308	2.14532	1.28338	1.48776	0.4295	1.98105	2.19318	0.524568	1.04519	0.238559	0.24783	0.334002	0.231506	1.0523	0.301183	0.227364	0.473434	0.551106	0.238683	2.41934	1.51483	3.11183	0.785637	1.25317	0.717732	0.439613	0.443617	0.602988	0.811233
SOAP_k35_scaffold24528	1.89812	2.70144	1.70131	1.33993	1.64511	2.91329	1.05024	1.4701	1.79116	1.9234	5.61724	4.49219	3.96272	4.24487	3.38266	2.67068	2.63205	3.95558	3.84147	2.54221	5.34301	5.80502	9.07469	7.75758	8.34712	2.5258	2.89999	4.1351	2.30274	2.62141
SOAP_k35_scaffold24537	533.476	791.399	712.043	688.323	925.095	399.792	682.321	504.58	541.504	727.747	1031.63	673.947	743.561	809.038	743.995	553.042	428.665	731.571	749.589	614.797	709.313	684.366	801.248	571.103	767.626	527.384	552.056	540.371	521.987	469.22
SOAP_k35_scaffold24548	1.84132	0.229153	0	0.024237	2.35027	0.0246263	7.2701	0.218862	0	0.136021	0.0548504	0	0	0	0	0.0712796	0	0.138517	0	0	0	0	0	0.182343	0.264314	0.0239767	0	0	0.028161	0.165625
SOAP_k35_scaffold24557	1.03732	1.57283	0.722383	0.323699	0.384314	1.76275	0.416494	0.569193	0.839979	1.38433	1.53032	1.96394	1.8025	1.45006	1.94526	1.98497	1.35176	1.94686	2.17582	1.86518	3.31661	4.71793	4.1765	2.55791	2.91596	1.74318	2.02219	1.36273	1.4333	1.60737
SOAP_k35_scaffold24564	10.6957	7.38637	9.11219	6.82731	13.377	13.9691	7.2724	13.8341	11.4948	9.57292	2.92477	2.8041	2.2349	4.07701	2.47084	2.6028	4.40393	2.01193	4.96231	4.53248	11.7762	13.8478	15.5491	9.72297	9.47201	11.6564	15.3542	8.26154	14.43	16.7759
SOAP_k35_scaffold24573	0.207321	0	0.193743	0	0	0.3684	0.421182	0.473028	0.224749	0.390862	0.204012	0.418382	0.187237	0	0.663061	0.33507	0.575509	0	0.233245	0.200754	0.679265	0.425871	0.836541	0.380934	0.386755	0	0.55654	0.37904	0.814475	0.617743
SOAP_k35_scaffold24643	1.69414	1.86757	2.17264	0.929354	1.28197	1.48655	1.26282	2.34956	1.28521	1.95676	0.766938	1.06251	0.957756	0.977596	0.996949	0.766162	0.897037	0.406703	1.03619	1.10923	1.66282	2.12231	1.75789	1.64636	1.39866	1.37297	1.43262	2.4423	1.4061	1.43232
SOAP_k35_scaffold24645	8.00949	6.02516	6.51165	4.19665	7.56054	11.8286	5.00472	8.48013	9.8576	7.91577	7.3649	5.13344	8.24931	10.0686	8.32348	5.06863	6.80809	3.60883	6.54369	5.1611	9.23801	11.0828	7.91451	7.73386	7.84645	7.62017	10.5808	8.12902	7.86319	8.68407
SOAP_k35_scaffold24650	0	0.608558	0.33823	0.327407	0.336771	0	1.08665	0	0	0	0	0	0	0	0.372888	0	0	0	0	0	0.767918	0	0.353698	0	0.996017	0.587323	0	1.3172	0	0.539658
SOAP_k35_scaffold24669	0.929111	0.551497	0.682306	0.364959	0.59665	0.62589	0.862289	0.617995	0.623425	0.794134	0.361436	0.190753	0.294957	0.400042	0.348958	0.179024	0.200075	0.286958	0.241449	0.210884	1.36288	0.833203	0.880434	0.637663	0.32351	0.722474	1.01533	0.673053	1.06068	0.565173
SOAP_k35_scaffold24682	1.68466	3.00036	1.49854	1.14358	1.06519	2.33827	2.07532	1.65647	2.60552	1.78142	0.822263	0.62383	1.06064	2.07883	1.11137	0.779586	0.594239	0.743718	1.2004	0.569035	1.22075	2.88259	2.6907	2.29227	2.62837	1.12787	0.890902	1.02877	0.530119	2.47656
SOAP_k35_scaffold24694	15.5058	12.2763	10.1624	12.6251	11.4596	9.62535	19.5669	11.4435	10.1272	9.60514	3.16673	1.86383	5.01585	3.47539	1.68661	2.21086	2.22983	3.10248	3.11617	3.34198	17.6802	13.9718	12.1216	7.82589	8.06013	8.32618	9.25316	9.19039	8.18523	9.16491
SOAP_k35_scaffold24696	2.81642	3.08233	2.93357	1.49627	1.71807	1.24334	1.50889	1.5789	1.5874	2.53139	0.276908	0.324484	0.380404	0.119201	0.276936	0.159761	0.178674	0.0621182	0.215673	0.627618	1.5168	1.71965	1.83414	1.3146	0.414996	0.537639	0.633272	0.80205	0.442048	0.278723
SOAP_k35_scaffold24700	0.237358	0	0.225823	0.427794	0	0.107375	0	0.411221	0.131142	0.116132	0.596397	0	0.334002	0	0	0	0	0	0	0.238683	0.403223	0.63118	0.248947	0.224468	0.341774	0	0.439613	0.443617	0.482391	0
SOAP_k35_scaffold24734	11.4329	8.9792	7.30853	5.22226	5.71441	13.9408	5.16699	6.3566	9.66645	7.53445	8.14906	3.88008	10.3757	7.14077	5.0563	7.52392	10.8006	4.95059	5.20782	4.58396	12.8378	14.4987	21.528	12.5065	9.06484	15.2842	20.2305	23.0232	14.6409	24.7025
SOAP_k35_scaffold24742	1.17808	0	0.551592	0.175679	0.185319	0.873987	0.200091	0.224291	0	0	0	0	0.178111	0	0.420548	0.47857	1.09459	0.189616	0.221716	0.763812	3.66089	1.61986	6.16852	1.99083	2.02176	0.986152	0.35283	0.539889	0.968126	2.19886
SOAP_k35_scaffold24755	1.74684	1.75754	2.05103	1.30484	1.52732	1.83925	2.95807	2.69906	1.95522	2.28418	1.31835	0.866207	1.24036	0.86254	1.4877	0.743152	0.622184	0.57698	1.105	0.838257	3.58365	1.95768	1.86407	1.55835	2.37175	1.84119	1.48681	2.14011	1.9973	1.26408
SOAP_k35_scaffold24770	2.67844	2.6299	2.30989	1.78835	1.92078	3.30675	2.60631	2.37586	2.45633	2.16954	0.921009	0.814152	1.15792	1.29805	0.961744	0.862891	0.894453	0.460728	0.819263	0.847833	4.17274	3.73433	4.43748	3.99301	3.07228	1.96271	1.87142	3.06181	1.89659	1.83031
SOAP_k35_scaffold24794	0.509665	0.346944	0.484008	0.229497	0.367713	0.345195	0.662866	0.146967	0.843052	0.496832	1.40587	0	0.238158	0.496201	0.703356	0.643723	0.608144	0.379833	0.442348	0.382914	0.718817	0.13506	1.06495	0.240304	0.85359	0.109692	0.58788	0.118792	0.387102	0.579477
SOAP_k35_scaffold24808	0.355801	0	0	0	0	0	0.348849	0	0	0	0.68056	0.34314	0.305736	0.332337	0	0.270278	0	0	0	0	0	0	0	0.629573	0	0.283011	0.608868	0.950804	0.667405	0.519316
SOAP_k35_scaffold24841	32.6789	40.265	35.3233	41.1663	27.6718	27.2445	55.3736	26.4435	36.5336	29.2823	17.2498	15.1387	12.3199	25.9556	14.9302	20.665	16.9897	16.2044	9.67214	19.9517	37.4177	34.4662	43.7971	22.7837	26.9827	28.8965	34.7434	27.5201	21.9595	32.8454
SOAP_k35_scaffold24852	5.12725	3.72088	4.323	3.0082	4.17157	3.57777	4.14689	3.87207	3.71991	5.68017	5.3479	9.7907	7.75079	4.77972	9.09954	5.19747	5.66482	5.24881	7.88456	5.96211	10.9736	10.2308	11.3119	7.81878	8.73378	6.50676	7.24605	8.57059	6.31085	7.62785
SOAP_k35_scaffold24891	1.64931	1.46796	1.69672	0.98751	1.23143	2.11629	1.6061	1.47939	1.64437	1.96476	2.43717	2.00518	3.35168	2.65019	1.59976	1.52667	1.99532	1.43486	1.65939	1.65433	2.29524	2.04375	2.7074	1.97488	2.17721	3.0606	3.16456	3.23673	2.77278	2.50317
SOAP_k35_scaffold24896	0	0	0	0	0	0	0	0	0	0	0	0.322216	0	0.622089	0	0.254453	0.885844	0	0	0	2.08922	0.32804	0.320474	0.590289	0	0.79719	0	0	0	0.243102
SOAP_k35_scaffold24913	0	0	0	0.279886	0	0	0.312148	0	0	0	0	0	0.274318	1.48259	0.323206	0.243402	0.563856	0.584499	0	0	0	0.313018	0	0.28155	0	0	0.272764	0.28257	0.59817	0.231312
SOAP_k35_scaffold24940	4.43783	6.95655	3.87746	7.24642	3.78629	3.54589	8.72169	3.19335	3.69018	4.17843	1.14653	1.11874	0.773251	0.398803	0.490693	1.42624	0.393335	0.777411	0.971421	0.956616	2.80589	1.47866	2.54213	1.32369	0.77495	1.74959	2.23209	1.24454	1.03196	2.3221
SOAP_k35_scaffold24956	0.774281	0.966549	0.310459	0.175241	0.0631725	1.65357	0.205239	0.225468	0.505198	0.388011	0	0.0688822	0.248084	0.254741	0.366697	0.112464	0.316007	0.131744	0	0.0665002	0.448852	0.421124	0.485737	0.870211	0.504644	0.228143	0.244383	0.611351	0.536211	0.893117
SOAP_k35_scaffold24971	2.33867	1.82965	1.29143	1.21884	0.961855	5.4857	1.23035	1.56541	4.50183	1.87198	5.28014	6.17688	4.35886	7.76904	9.90126	3.63261	4.18454	2.54283	3.69348	3.20699	13.201	12.2955	23.2298	17.3507	10.4614	8.80947	10.1132	5.08009	7.58229	13.4088
SOAP_k35_scaffold24978	0	0	0	0.271219	0	0	0	0	0	0.278127	0.294794	0	0.26658	0	0	0.236655	0	0	0.334159	0	0.322914	0.608188	1.1902	0.273442	0	0.24642	0	0.27422	0.290522	0.673087
SOAP_k35_scaffold24994	14.0887	53.1963	68.0288	133.535	15.2408	9.98835	10.7786	11.7888	7.75528	26.0443	3.83913	4.86347	2.13728	8.65589	9.64522	2.36899	2.47851	7.12428	1.44095	7.39426	4.92463	6.82618	39.3296	22.5847	6.54957	2.0571	1.62933	2.5085	1.78776	2.97853
SOAP_k35_scaffold25012	1.35905	1.69131	0	0.601776	0.310466	0	0	0	0	0.306056	0	0	0	0	0	0	0	0	0	0	0.35523	0.334903	0	0	0.306463	0	0	0	0.319952	0
SOAP_k35_scaffold25014	0	0	0	0	0	0	0	0	0	0	0	0	0.245608	0.264003	0.289863	0	0.252195	0	0	0	0	1.12017	0	0.502964	0.511049	0	0.487999	0	0	0
SOAP_k35_scaffold25016	13.3779	15.2763	15.1074	15.7433	12.6813	6.62796	26.5861	17.152	12.6069	10.6575	5.96605	6.79683	3.57213	3.47404	5.31115	5.45509	4.6698	7.02698	6.40294	6.74772	12.8401	10.0755	14.0116	6.90625	7.47281	7.3769	7.64152	8.15451	6.18942	8.20097
SOAP_k35_scaffold25028	103.988	64.8789	70.4372	64.8825	125.137	78.8736	93.9724	71.4938	70.5142	66.0327	79.0036	62.7701	296.287	81.9321	19.6931	35.5466	67.8989	41.8419	29.9469	36.2438	77.7745	86.3021	71.401	54.9523	68.4591	43.1989	58.8349	123.598	74.6386	43.0543
SOAP_k35_scaffold25040	1.13156	0	0	0	0.261562	0	0.281852	0	0	0	0	0	0	0.53461	0	0.442113	0.255163	0	0	0	0	0.566736	0.277421	0.254525	0	0	0	6.0003	0	0
SOAP_k35_scaffold25127	0.852683	0.36055	0.371953	0.350495	0.907414	0.636742	0.163735	0.360437	0.0864529	0.308976	0	0	0	0	0	0.201202	0	0	0.182722	0	0.357448	0	0.24858	0.0743401	0.150895	0.408856	0.219009	0.219599	0.240281	0.118859
SOAP_k35_scaffold25150	1.7824	0.922527	1.128	1.86812	0.806987	1.69025	0.72933	0.839565	0.918522	1.30242	1.14371	1.12007	1.55536	1.27293	0.90344	0.62935	1.41984	0.545425	1.33053	0.337748	2.32592	1.21237	1.18409	1.18623	1.04989	2.04062	1.49062	2.23736	1.10021	0.992868
SOAP_k35_scaffold25159	0.24964	0.860691	0.145717	0.527477	0.982245	0.138552	0.477606	0.873416	0.338188	0	0	0	0.284991	0	0	0	0	0	0.176817	0	0.344279	0	0.318488	0.144168	0	0.131354	0	0.428637	0.309257	0.116271
SOAP_k35_scaffold25186	67.004	93.4938	60.7996	100.811	64.6065	45.6517	70.6422	74.6363	67.1969	77.5501	30.2601	28.204	19.8702	27.3924	34.6862	21.2389	20.1755	31.2113	32.4645	20.2223	86.7894	74.6784	89.7342	53.1172	59.4006	46.1604	51.9029	47.7076	47.2798	49.5301
SOAP_k35_scaffold25237	0.2932	0.247511	0.270735	0	0	0	0	0	0	0	2.55143	3.16565	2.31108	1.66094	0.606095	0.228237	0.26385	0.273605	0.643597	0.826126	0.622223	2.05027	0.573361	0	0	0.712264	0.510523	0	0.559795	1.29401
SOAP_k35_scaffold25257	0.457037	0.682832	0.575762	0	0.291096	0.273726	1.10102	0.875334	0.167037	0.146916	0	0	0	0	0	0.126599	0.143995	0.149823	0	0	0.850557	0	0.157376	0.997217	0	0	0.139183	0.423447	0.305598	0.114857
SOAP_k35_scaffold25288	0.0865476	0	1.98958	0.0782059	0.757934	0	0	0	0	0.0858998	0	0	0	0	0	0	0	0	0	0	0	0	0	0.413716	0	0	0	0	0	1.25808
SOAP_k35_scaffold25334	0	0.613052	0	0.329976	0	0	0.365068	0	0	0	0	0	0.957596	0	0	0	0	0	0	0	0.38686	0	0.356274	0.329068	0	0	0	0.995633	0	0
SOAP_k35_scaffold25360	0.210289	0.0838367	0	0.0816024	0.0889974	0	0.101712	0.205658	0	0	0.261703	0	0.236117	0.159818	0	0	0.498644	0	0	0	0.370787	0.10907	0.120365	0.4271	0.137896	0.333839	0.0961764	0.458772	0.361377	0.176698
SOAP_k35_scaffold25370	29.1328	38.0396	28.2909	43.9235	29.6409	14.9938	56.997	27.3812	28.9561	20.3599	12.5464	12.0466	18.3442	11.1637	10.0727	8.79995	8.25172	12.4273	9.76918	9.97049	21.6991	20.1673	18.2546	14.2232	17.1284	12.7694	14.0433	13.0292	11.0804	9.91919
SOAP_k35_scaffold25409	1.33741	0.720112	1.13858	1.48507	1.46196	1.34506	0.69717	1.13245	1.73171	1.04218	0.344779	0.603171	0.79756	1.06565	0.359516	0.753824	0.673635	0.376123	0.667698	0.515954	1.23577	1.1867	0.963755	0.681159	0.652722	1.59249	1.03291	1.40784	0.614241	1.28117
SOAP_k35_scaffold25414	2.4053	1.10376	2.2658	1.4121	1.64596	2.01821	2.23463	2.06964	2.07777	1.45429	1.52387	2.06803	1.13099	1.83319	1.14706	1.51322	1.35977	0.997622	1.40646	1.87463	3.32791	3.43477	3.2558	2.89945	1.38132	2.61724	2.84502	2.68152	2.47125	3.32846
SOAP_k35_scaffold25434	4.18793	4.19482	3.74578	3.51272	3.89552	3.38129	4.76977	3.60344	4.13297	4.4849	3.8858	3.96342	2.34335	3.05856	5.31652	3.00319	2.6203	4.03743	4.95907	3.62519	6.34536	8.252	8.59865	6.7956	6.77885	4.09495	4.04507	5.61402	4.64463	4.61448
SOAP_k35_scaffold25446	2.84914	4.09661	1.28996	2.42383	2.0461	3.54926	1.98101	3.33638	2.03821	3.25983	1.26681	1.5231	1.63	0.715243	1.47134	0.582732	0.829866	1.00191	1.21343	0.827958	2.4309	3.37937	4.49001	3.76712	4.39607	2.244	2.61767	2.18978	1.94523	1.34786
SOAP_k35_scaffold25460	34.2231	87.4758	56.7339	115.764	81.5931	20.4639	97.633	54.2244	51.8215	59.9871	28.8466	79.5911	31.2705	23.4685	46.2285	28.4179	22.4266	35.0863	66.7701	44.0045	72.5616	63.3066	89.1058	60.4047	54.9819	49.1098	47.0862	38.1674	30.915	23.7438
SOAP_k35_scaffold25545	1.52758	1.00904	0.997046	0.792499	0.585406	1.20712	1.03514	1.56952	0.878312	0.919771	2.04825	2.22718	1.82578	1.95291	0.935945	0.802891	1.20778	1.58267	1.75705	1.86008	1.39395	2.23546	2.00949	1.6407	1.07905	1.31392	1.37702	2.05586	1.28063	1.11139
SOAP_k35_scaffold25586	0	0	0	0	0	1.32007	0	0	0	0	0	0	0	0	0	0	0.196252	0	0	0	0.231565	0.217835	0.213877	0.194896	1.38514	2.29721	0.189786	0.388014	1.45774	0
SOAP_k35_scaffold25601	0.221525	1.11527	0.422219	1.59826	7.28038	0	0	0	0	1.95789	2.11956	0.116032	1.98122	3.13865	0.123235	0	0	0	0	0	0	0	0.116604	0	0	0.0960114	0	0	0.225828	0.337109
SOAP_k35_scaffold25603	6.95805	7.72443	6.56703	7.82932	7.79294	5.2322	6.37721	7.05498	8.32492	5.55115	2.80108	2.61147	1.67605	1.61725	2.84705	2.01116	1.97486	1.42637	2.647	1.38821	5.09995	4.33	3.13954	1.85275	2.58482	4.12973	4.4378	3.58049	2.89911	6.35612
SOAP_k35_scaffold25614	111.78	396.481	139.749	14.439	4.52068	108.746	34.5956	17.8313	5.21797	35.1874	37.3845	7.77845	269.276	6.91404	15.9412	0.517467	16.285	16.4624	4.64519	3.77233	12.0967	161.035	73.4498	1552.02	1550.78	605.098	136.257	300.197	758.819	5.50219
SOAP_k35_scaffold25615	0.388271	0	0	0	0	0.172875	0.395976	0.221794	0	0.36783	0	0	0	0	0.416182	0	0.1805	0	0	0	1.27846	0.40068	0.984493	1.07447	0.909115	0	0	0.356	0.57472	0.144998
SOAP_k35_scaffold25625	0.182069	0.321849	0	0.163124	0.517457	0.325117	0.186362	0.208365	0	0.173336	0	0	0.166165	0.525628	0	0	0	0	0	0	0.401635	0.188793	0.742526	0.842935	0.684717	0.459796	0.164461	1.1721	0.360994	0.272734
SOAP_k35_scaffold25647	0	1.58936	0.291281	0.280849	0.29067	0	0	0.714437	0	0.28724	0	0.925567	0.275191	0	0.324229	0	0.282835	0.293183	0	0	0	0	0.307162	0	0	0	0	0.283495	0.300078	0.232101
SOAP_k35_scaffold25684	31.3845	19.6215	22.1583	18.7759	21.0665	39.3406	14.3893	24.3779	24.2871	23.0392	13.4298	15.3619	14.1435	11.0077	11.8987	8.12986	10.3939	7.95041	17.2726	11.1232	42.6847	47.0291	42.3634	37.3503	28.1403	33.8752	40.7032	53.4743	41.2565	32.9487
SOAP_k35_scaffold25688	8.33564	8.61744	7.60964	7.1004	8.53956	10.7419	7.75366	8.08942	14.3685	12.0548	8.92824	9.76044	10.2028	10.5903	9.48113	10.5436	7.02649	9.13108	9.50612	8.4398	14.5298	18.2989	16.6364	10.1119	9.62001	13.0409	15.1151	13.8488	12.436	18.0931
SOAP_k35_scaffold25689	0.985915	1.60283	0.73102	0.816274	1.03235	1.15008	0.963479	1.29057	1.37317	1.32885	2.59123	2.13633	2.9466	2.82703	2.51387	2.32057	2.33541	1.92463	2.61009	2.46115	5.22552	3.52208	3.52014	2.602	2.58283	3.35756	3.95754	2.57886	2.44568	4.0472
SOAP_k35_scaffold25709	0	0.230325	0.50095	0	0	0	0	0	0	0	0.262782	0	0.716074	0	0.281694	0	0	0	0	0	0.288905	0.544159	0.26643	0.488298	0	0.22049	0	0.244236	0.520165	0.199502
SOAP_k35_scaffold25725	0.781762	0.686884	0.549148	0.174882	0	0.348047	0.597661	0	0.212357	0.185083	0	0	0	0	0	0	0	0	0.441527	0	0.214433	0	0.198145	0	0.183002	0.32732	0.17568	0	0.385598	0
SOAP_k35_scaffold25736	4.71131	5.21962	4.76214	5.46656	4.35395	4.04295	5.85455	4.91113	5.24057	4.8273	2.41158	2.27962	2.98663	2.96907	2.07345	2.16643	2.37125	1.64929	2.01901	1.51987	6.24238	3.70041	5.35643	3.75133	4.60753	4.50556	5.09345	5.0418	3.86043	6.44941
SOAP_k35_scaffold25743	3.16031	3.97365	2.46365	2.7789	1.48402	2.46363	1.94341	2.7853	2.63063	4.30964	0.170801	0.175989	0.157774	0	0	0.141549	0.484287	0.167882	0.391966	0.169095	1.33414	1.63057	2.99614	1.75871	0.843356	1.89099	2.20832	2.06248	2.39767	0.646055
SOAP_k35_scaffold25745	0.525327	0.993877	0.25388	0.317617	0.344894	0.684225	0.373678	0.613862	0.393556	0.442849	0.358429	0.282827	0.722195	0.390668	0.100495	0.1544	0.346049	0.225514	0.156744	0.18222	1.12691	1.05682	1.28363	0.976988	0.862089	0.819907	0.961709	0.542129	0.59629	0.744201
SOAP_k35_scaffold25751	0.410469	0.354134	0.0361171	0	0.184076	0.206135	0.0797871	0.0436479	0.335952	0.56787	0.114751	0.120865	0.217917	0.33348	0.472585	0.0330232	0.36972	0.347	0.312507	0.350533	0.481666	0.739051	0.772323	0.762079	0.957421	0.634088	0.536078	0.534097	0.313627	0.346532
SOAP_k35_scaffold25752	0	0.24248	0	0	0	0	0	0	0.306174	0	0.554755	0	0.502847	0.270692	0	0	0	0.267973	0	0	0	0	0	0	0.523534	0.697281	0	0.258062	0.822119	0.210874
SOAP_k35_scaffold25757	3.47269	2.31214	1.28251	1.26713	2.29686	9.29821	5.05458	8.67048	3.94974	3.56195	3.63443	5.41486	7.42731	4.26739	2.92864	6.88114	11.4647	12.4743	8.14272	6.8805	6.47402	2.75922	90.4645	52.3225	25.804	3.01173	4.22014	3.31497	3.80126	4.79479
SOAP_k35_scaffold25758	1.2917	0.652276	1.10017	0.724442	0.684821	0.807417	0.846946	0.859727	0.609336	0.862136	0.544174	0.49358	0.72129	0.494596	0.539716	0.319179	0.496177	0.33764	0.624382	0.489192	1.12485	0.814542	0.843151	0.750216	0.857664	0.827797	0.708977	1.1584	0.74332	0.569997
SOAP_k35_scaffold25778	0.598673	1.48744	0.995916	0.269014	0.143096	0.135655	0.309265	0	0.658764	1.87833	0.2987	0.316017	0.415569	0.579995	0.163595	0.124552	0.141603	0.147342	0	0.445344	1.00728	0.157204	0.773988	0.562863	0.285406	0.640245	0.412789	0.279177	0.901551	0.226407
SOAP_k35_scaffold25813	0	0	0	0	0.146558	0	0	0	0.168206	0	0	0.158082	0.141773	0	0.167459	0.127429	0	0	0.175909	0	0.317517	0.160929	0.79219	0.388879	0	0.494887	0	0.142132	0	0
SOAP_k35_scaffold25814	0.188957	0.166485	0.708716	0	0.357308	0.673789	0	0	0.205565	0	0	0.191956	0	0.544654	0	0	0	0.183005	0	0.184303	1.24691	0	0.5762	0.349166	0.177272	0.158618	0	0.173494	0	0
SOAP_k35_scaffold25817	0	0	0.213565	0	0.1083	0	0	0	0.248117	0.110004	0.564246	0.352055	0.738184	0.547434	0.249229	0.475773	0.75357	0	0.391333	0	0.127297	0.239107	0.707458	0.424932	0.862644	0.0971013	0.104074	0.314747	0.342593	0
SOAP_k35_scaffold25830	5.47507	9.33657	9.81838	11.4013	8.9687	5.18612	6.11407	3.14982	4.11576	4.74105	2.30322	3.72387	1.87133	1.53761	3.78964	1.44299	0.683124	2.27505	1.82302	2.00586	8.23304	16.8363	6.42338	3.78298	3.56555	2.46341	1.32059	3.87864	2.31953	0.761736
SOAP_k35_scaffold25859	4.58687	1.64428	0	0	0	0	0	0	0.167619	3.8327	0	1.41791	1.83702	0.148007	0	0	0	0	0	0	0	0	0.31581	2.57306	0	0	0.139655	0.849835	0	0
SOAP_k35_scaffold25861	0	0	0.324422	0	0	0.307859	0	0	0.374375	0.318091	0	0	0.304656	0	0	0	0	0	0	0	0.738127	1.04453	0.339963	0.313635	1.27537	0.282002	0.606687	0.315708	0.332508	1.29334
SOAP_k35_scaffold25864	0.705029	0	0	0	0	0	0	0	0.507184	0.219272	0	0.469978	0	0.223953	0.24806	0.187633	0.215541	0.223865	0.262322	0.450608	0.254235	0.239209	0.234651	0	0.217723	0.194043	0.625286	0.427308	0	0.174361
SOAP_k35_scaffold25870	0.250461	0.0586782	0.542518	0.0566954	0	0.114666	0.132856	0.0729547	0.0700666	0.0628094	0	0	0.0602393	0.0618279	0.213702	0.163882	0.430069	0.0639772	0	0.710494	0.290629	0.749826	3.57215	1.14683	0.367529	0.553941	0.178008	0.237425	0.260785	0.481716
SOAP_k35_scaffold25908	11.6026	9.39385	9.46618	6.67763	8.41927	9.97455	5.60127	10.8816	18.4194	13.6333	16.3469	13.1577	8.42063	14.6887	18.1116	14.4822	10.1441	12.1619	14.9473	12.9307	22.0039	24.6673	23.6017	16.2449	14.4247	12.6193	12.4116	11.4232	10.3535	15.3147
SOAP_k35_scaffold25920	0.0892032	0.213249	0.129923	0.182358	0.198862	0.473787	0.215563	0.0784388	0.201457	0.0911171	0.160603	0.121146	0.459007	0.155529	0.129301	0.0398112	0.133422	0.115983	0.187823	0.304737	0.158071	0.271642	0.758483	0.654067	0.420316	0.281051	0.386903	0.27772	0.188616	0.588848
SOAP_k35_scaffold25933	6.86607	4.39442	4.64204	4.87464	6.07554	4.3531	4.18322	3.85859	5.74213	5.18047	3.59163	3.27069	1.02716	1.82395	3.88042	3.6768	1.82116	2.81376	3.33878	2.73605	7.07032	6.47931	5.59986	3.04469	3.08948	3.56185	2.80359	4.25252	3.07536	2.76413
SOAP_k35_scaffold25934	5.60241	4.26388	2.82453	1.75392	3.96794	9.98457	6.06989	4.3827	4.97045	4.43876	1.17221	2.55353	1.57287	4.6598	7.39661	1.74366	1.32788	1.14033	2.21672	1.85125	11.6095	17.2186	28.1219	10.9653	10.8935	3.91306	7.0597	4.3646	3.14738	6.77481
SOAP_k35_scaffold25950	0.344262	0.305665	0.161933	0	0	0.153977	0.176674	0	0	0	1.19561	1.05593	0.946644	0.995802	1.67668	1.55704	4.03572	2.01458	0.587949	0.845477	0.190592	0.895739	0.352487	0.159883	0	0.290922	0.312104	0.475958	0.685049	0.258422
SOAP_k35_scaffold25956	0.401794	0.346787	0.424316	0.397765	0.396498	0.269084	0.390598	0.341845	0.370024	0.148284	0.561735	0.946793	0.284519	0.471596	0.25242	0.323398	0.651649	0.604062	0.568273	0.266974	2.14387	3.21632	6.44831	6.07603	2.52388	0.29411	0.174974	0.244028	0.230325	0.310999
SOAP_k35_scaffold25970	0.448437	0	0	0.524366	0	0	0	0.667409	0	0	0.28531	0.289581	0	0	0	0	0	0	0	0	0.313039	0.29466	0	0	0	0	0.513603	0.265488	0	0.482653
SOAP_k35_scaffold26011	1.97608	1.55703	2.46913	1.36873	1.1984	2.69093	1.88219	2.37386	1.78414	1.66343	2.08261	2.65418	2.39411	3.4927	3.89103	1.60729	1.27947	1.38595	2.40511	1.97105	3.14811	3.27895	4.27697	3.08843	2.81547	2.1324	2.11676	2.69582	1.82618	1.7255
SOAP_k35_scaffold26021	0.293432	0.408774	0.471329	0.443257	0	0.160903	0.279026	0	0	0.175245	0.0894565	0.0934043	0.0840124	0.173498	0.19863	0.303943	0.0965542	0.267799	0	0	0.506871	0.285481	0	0.0844173	0.0856786	0	0.278788	0.249602	0	0.540546
SOAP_k35_scaffold26027	0	0.716972	0.260644	0	0	0	0.842961	0	0	0	0.273164	0	0.24776	0.532984	0.292366	0	0.254402	0.26405	0.620471	0	0.600113	0.565045	1.10642	0.253776	0.257833	0.457941	0.246161	0.254045	0.270081	0
SOAP_k35_scaffold26041	3.47588	1.81586	2.34103	2.11706	1.8162	3.78336	4.49503	3.007	2.89699	2.50012	1.82392	1.42871	1.4692	1.76358	1.49042	1.12081	1.3789	1.62179	1.58171	1.28509	3.64965	3.55131	2.38788	1.98583	1.12138	2.38358	2.56179	3.56445	2.42459	3.57197
SOAP_k35_scaffold26049	1.66351	0.767908	1.12241	1.56496	0.963185	2.00628	1.28936	1.15597	1.94697	0.848409	0.676174	1.52066	1.06294	2.85277	1.56614	0.471852	0.273065	0.145303	0.999227	0.569765	1.95365	2.87872	3.55934	2.64792	2.84103	1.22829	5.61975	0.819986	1.27547	1.39511
SOAP_k35_scaffold26053	3.41739	2.73131	1.50835	1.49599	2.56373	4.10758	2.32088	2.60816	4.1269	3.29144	1.84839	2.18044	2.35356	2.822	2.29085	1.00298	2.5468	1.70759	1.68353	2.23645	4.27373	5.92592	4.6017	4.16421	3.19924	2.92852	4.45469	3.87918	3.27906	3.85506
SOAP_k35_scaffold26079	1.28455	1.11929	0.199834	0	1.00567	1.89948	0.651241	0.48794	0.926993	0.603726	1.05169	2.15435	0.192813	4.50392	0.910341	1.89684	1.38332	1.43731	1.20168	2.27426	0.699502	0.438698	1.07674	1.57017	1.19565	1.24553	0.573318	2.53995	1.25794	2.22981
SOAP_k35_scaffold26141	1.59531	1.33296	1.75974	0.848558	0.58537	0.557302	0.946119	0.719524	0.678154	0.289112	0.613517	0	0	0	0	0.245721	0	0.295128	0	0	2.01391	0	0.309154	0	0.289119	0.256185	0	0	0	0
SOAP_k35_scaffold26158	3.85868	5.51664	4.53856	4.24636	3.88788	6.615	1.75027	3.97165	5.68971	4.62209	2.9339	3.33179	4.0147	5.46867	3.25782	3.80969	3.54969	2.69913	3.63795	4.08021	5.82696	6.91038	6.44703	7.04397	5.19024	6.62156	6.98636	6.96319	4.98788	8.17597
SOAP_k35_scaffold26161	10.5538	2.3336	6.8524	4.99335	4.11247	4.62396	4.58873	2.7488	4.21872	4.76168	4.39617	3.26184	1.1482	0.851492	0.849016	2.63535	0.973529	1.92944	1.586	1.77012	6.40096	2.13522	3.61478	1.71836	2.32476	3.84503	2.58783	3.43832	1.987	2.59797
SOAP_k35_scaffold26186	1.63952	1.57437	1.17724	0.84187	0.951906	1.72932	0.907053	1.6286	1.04841	1.55171	1.18456	1.05769	2.12329	1.70813	1.32145	0.565544	1.38822	0.585204	1.30231	0.872454	2.40932	3.021	2.82467	3.61355	3.81974	1.83571	1.62649	2.43498	1.66507	1.31937
SOAP_k35_scaffold26234	0	0.158756	0.246228	0.232261	0.333533	0.23437	0	0	0.286125	0.340255	0	0.544013	0.163123	0	0.0964207	0.221367	0	0	0.201338	0.174885	2.65714	1.38563	0.182462	1.96634	0.166308	0.450311	0.241234	0.242194	0	0.196675
SOAP_k35_scaffold26254	4.39039	3.38075	4.5355	4.41138	2.71344	6.53067	4.6396	4.72847	3.33804	6.01079	7.35802	5.65609	6.72717	8.92147	7.8087	6.79635	6.807	3.06089	6.78293	8.64763	13.3508	21.6387	22.6322	20.6791	14.4557	6.60489	10.2401	8.57122	5.77446	13.772
SOAP_k35_scaffold26268	2.36829	2.44427	3.0805	3.18817	1.65375	1.72226	3.10685	2.34997	1.72824	2.35623	2.29009	1.23824	1.2257	1.13672	1.67562	1.46265	1.02552	1.41657	1.23776	1.28527	2.26549	3.66284	2.95732	1.9574	1.68271	1.80151	1.31279	1.94559	1.55757	1.72879
SOAP_k35_scaffold26276	2.97354	3.63556	3.44476	1.20692	1.15744	2.16049	2.63376	2.74514	1.98059	2.06243	1.40308	0.63316	0.684892	0.660198	0.540092	0.76097	0.929659	1.33298	1.16944	0.652848	3.07362	1.63465	1.74594	1.90129	1.15758	0.839151	0.561654	1.04485	1.15008	1.1501
SOAP_k35_scaffold26283	0.796945	2.1253	0.362252	0.42504	0.184504	1.16293	0.249861	0.438027	0.842295	0.473567	0.23971	0.403302	0.408844	0.557415	0.429833	0.16505	0.231302	0.192929	0.279426	0.19485	0.328662	0.308241	0.762539	0.454383	0.553311	1.00209	0.178871	0.580074	0.343386	0.325781
SOAP_k35_scaffold26284	3.94921	5.24005	4.69088	3.77782	3.54369	5.70676	5.8616	5.41927	4.87813	5.14703	3.4647	3.02755	4.75662	4.41973	3.15039	2.2797	2.82491	2.51199	3.26907	2.58725	5.43156	4.93712	6.59829	4.83592	5.85135	6.31291	5.03595	4.18271	4.17359	3.51726
SOAP_k35_scaffold26304	12.1952	10.4384	10.1155	9.94564	9.6884	14.7404	10.6863	13.3357	13.0661	15.0978	6.11477	4.50875	36.5391	8.91233	4.84378	3.00661	8.30444	6.32389	5.68813	5.75364	14.2282	15.2215	12.3264	10.5138	9.26677	11.8545	17.61	22.1915	18.2198	8.67198
SOAP_k35_scaffold26313	0.919114	2.51282	0.676175	0.366984	0.616718	0.947877	0.58967	1.37623	0.331034	0.932711	0.640742	0.714648	0.393718	0.255576	0.846784	0.358006	0.109304	0.189979	0.483934	0.0767663	2.54597	3.56064	3.76555	3.6476	2.61268	0.855096	1.02136	0.912235	1.23628	0.512192
SOAP_k35_scaffold26315	5.32962	3.58969	3.82509	2.97484	3.58797	4.06109	3.66986	4.23441	3.02503	3.34438	2.41623	2.44017	4.00093	2.51254	1.86218	1.9367	2.97345	2.22504	3.27549	2.00464	6.03249	5.15962	5.77879	5.26377	7.44234	6.58981	5.25924	5.86649	5.21444	2.5011
SOAP_k35_scaffold26396	0.679525	0.563769	0.311511	0	0	0.887446	0	0.382455	0	0	0	0	0	0	0	0	0	0	0	0	0.35523	0	0	0.301391	0.306463	0.542534	0.291768	1.21235	0.639903	0
SOAP_k35_scaffold26398	15.0536	7.19927	13.7678	8.13838	7.91734	23.447	13.4777	17.2137	13.613	10.4724	12.7943	14.1147	16.756	15.1916	16.1217	8.8531	15.3052	6.99254	16.7843	8.73712	29.8707	26.3771	27.3624	15.8952	19.6229	28.2469	21.3898	31.6839	17.4049	23.2981
SOAP_k35_scaffold26409	2.46411	2.33111	1.74809	2.30046	1.3714	1.57062	2.38241	2.42266	1.61891	1.75619	1.40653	1.12419	1.17803	1.36192	1.21963	1.02876	1.14829	1.37161	1.40526	1.17569	2.05076	2.10685	1.84995	1.54941	1.72103	1.2771	2.01077	2.10843	1.42918	1.6961
SOAP_k35_scaffold26447	0.609116	0.255969	0	0	0.280287	0.266612	0	2.06382	0.648989	0	0	0	0	0	0	0	0	0	0	0	0	0	0	0	0	0	0.264077	0	0.868861	0.894503
SOAP_k35_scaffold26455	0	0	0	0.138605	0.147747	0	0	0	0	0	0	0.159885	0.143734	0.449177	0.169601	0.385003	0	0.15161	0.533719	0.307888	0.518267	0	0	0	0	0.131839	0	0.285994	0.154893	0
SOAP_k35_scaffold26486	13.4696	25.7888	18.6685	25.8979	25.2569	5.35936	41.9116	20.3167	13.8936	19.2307	5.84312	2.59161	2.56174	2.3352	0.336605	1.39436	1.39198	6.77109	0.911384	4.88325	15.1736	11.0141	9.23598	4.67555	4.8027	3.507	5.04594	5.71748	7.31935	3.00215
SOAP_k35_scaffold26500	8.17502	3.35854	4.62537	2.88357	4.47926	7.81727	3.31856	5.62429	6.18721	5.71014	7.7742	7.51481	6.28417	6.57161	5.97671	5.53878	4.28459	2.61656	6.34531	4.75636	9.59617	7.69811	11.2712	9.11554	7.82873	9.84349	9.78138	10.5163	7.40491	11.0985
SOAP_k35_scaffold26522	0.236832	0.748391	0.267309	0.214865	0.54487	1.29334	1.20579	0.415396	0.577193	0.360064	0.161759	0.212892	0.268662	0.470113	0.699053	0.244223	0.312585	0.162979	0.141558	0.288103	1.38822	2.52829	1.46043	2.67674	1.24622	0.317421	0.453236	0.508646	0.131792	1.40444
SOAP_k35_scaffold26527	3.2335	1.49459	1.08028	1.65425	1.95521	3.89153	1.83939	2.12027	2.41613	3.48673	0.591777	0.282892	0.830843	0.642166	0.68445	0.330251	0.540704	0.376092	0.473814	0.345678	1.39525	1.11263	1.71336	0.94256	1.36257	1.82481	2.96435	1.88911	1.90363	2.13853
SOAP_k35_scaffold26568	1.08911	1.13487	1.46955	1.11758	1.14455	0.779095	1.78949	1.64435	1.14715	1.28675	1.47731	0.873221	0.992659	0.702112	1.74664	1.71216	1.19213	0.981058	1.64061	1.32147	2.26966	2.71851	2.14806	1.50835	2.22055	1.35238	1.22716	2.85461	1.99825	0.899566
SOAP_k35_scaffold26583	0.805706	0.64912	0.659689	0.800479	0.872427	1.09241	0.270181	0.885203	0.369367	0.590755	0.051771	0.0819676	0.345026	0.150415	0.0583135	0.112185	0.325982	0.130781	0.0605223	0.105721	1.27736	1.47589	0.993106	1.69675	1.62184	1.62987	0.79987	1.47019	0.691264	0.683919
SOAP_k35_scaffold26588	373.016	696.849	426.163	489.299	610.411	307.425	496.613	400.239	429.592	567.907	590.492	418.588	493.622	536.526	479.696	483.494	352.251	467.314	446.061	423.626	491.159	448.646	535.909	337.239	484.448	356.69	439.116	408.406	412.395	438.633
SOAP_k35_scaffold26608	1.28579	0.643409	0.676251	0.899365	0.410585	0.128593	0.73967	0.328824	0.785027	0.276706	0	0	0	0.277281	0	0	0.135539	0	0	0	0	0	0	0.134022	0	0	0	0	0	0
SOAP_k35_scaffold26610	17.4142	18.4617	14.9479	15.6341	15.8114	12.258	16.097	17.5347	13.5127	17.6252	9.84085	10.8977	26.9781	12.9461	7.99449	6.00697	7.76924	11.6875	7.18961	10.5185	24.1474	21.3075	25.0654	17.8791	17.8075	12.1931	18.025	19.9463	15.5478	14.2795
SOAP_k35_scaffold26614	1.12513	1.1645	0.830132	0.742052	0.982804	1.48793	0.439552	0.885627	1.44127	0.938802	0.790572	0.67447	1.10789	1.18518	1.32534	0.577165	0.990487	0.47797	1.13485	1.21435	2.83163	4.04233	4.37518	3.1538	3.13836	1.68794	1.61562	1.88813	1.54892	2.48312
SOAP_k35_scaffold26664	0	0	0	0	0.423228	0	0.228383	0	0.244033	0.422762	0	0	0	0.215545	0	0	0	0	0	0	0	0.23052	0	0	0.209637	0.186992	1.20521	0	0	0.671035
SOAP_k35_scaffold26667	1.37703	0.6702	1.2754	0.861283	0.514216	1.04395	1.14737	0.931607	1.10367	0.591658	1.06823	1.42465	0.597536	0.943367	0.742228	0.924277	0.790544	1.01479	0.62395	0.865088	2.77324	2.80258	3.0431	2.0284	1.05937	1.18024	1.11685	1.57952	1.12838	1.16221
SOAP_k35_scaffold26681	0	0.419613	0	0.21741	0	0	0	0	0.262545	0	0.47617	0.242981	0	2.5503	0.256363	0.581421	2.00538	0	0.271271	0.698515	0.525504	0	0.242479	0	0	0	0.215471	0.22116	0.236417	0.722131
SOAP_k35_scaffold26685	0	0.506379	0	0.200042	0	0	0.284049	0	0.368371	0.108907	0	0	0	0	0	0	0	0	0	0	0	0	0.350247	0	0.785321	0	0.206065	0	0.67833	1.42835
SOAP_k35_scaffold26724	1.2899	0.547959	0.947872	0.806067	1.53933	0.920394	0.728773	0.824859	1.87217	1.27313	0.6012	0.313294	0.375547	0.777512	0.554865	0.508946	0.670588	0.598662	0.116012	0.503246	1.96693	0.982404	2.73003	0.966467	1.15038	1.64211	1.38917	1.2387	1.73068	1.36243
SOAP_k35_scaffold26753	0.498846	0	0.231636	0	0	0	0	0	0	0	0	0.496299	3.32648	0.23703	0	0	0.910129	0.23628	0.554248	0.237737	0	0	0	0	0.230009	0.819049	0.220052	0.452123	0.724411	0
SOAP_k35_scaffold26788	0.0749774	0.349175	0.0719923	0	0.0731927	0.479283	0.0792464	0	0.418342	0.299191	0	0	0	0.147666	0.424028	0.0649622	0.146242	0.152389	0	0.0769029	0.519185	0.243611	0.0802406	0.791647	0.219118	0.263927	0.282744	0.0708484	0.310204	0.747717
SOAP_k35_scaffold26845	0.0870816	0.0806281	0.500409	0.0786848	0.0847218	0.15863	0.183409	0.101079	0.193827	0.259228	0.0881957	0	0.414253	0	0.195886	0.0749446	0.168999	0.17606	0.102272	0.0888237	0.29991	0	0.278015	0.416192	0.675853	0.304964	0.0816868	0.328119	0.358498	0
SOAP_k35_scaffold26863	0.580146	0.260315	0.332387	0.249791	0.632634	0.544194	0.195828	0.214534	0.309421	0.510413	0.0469654	0.049394	0	0.045504	0.0526462	0.202173	0.0453258	0.0472588	0.0547536	0.0477303	0.361252	0.553692	0.199245	0.222803	0.135523	0.0409106	0.0876285	0.163443	0	0.212761
SOAP_k35_scaffold26864	0.0334666	0	0	0	0	0.0957386	0.035821	0.313355	0	0.30611	0	0	0	0	0	0.0296821	0.966109	0	1.87208	0.034994	0.0393389	0.0737673	0	0.0651808	0	0.0299808	0	5.02376	0.0704331	1.44493
SOAP_k35_scaffold26877	0.650433	0.188697	1.0113	0.968218	0.407033	0.384542	0	0.246994	0.234553	0.610697	0	0.217941	0	0.207162	0	0	0	0	0.243156	0.209155	0	0.221919	0.217824	0.397214	0.604944	1.98015	0.386696	0.790994	0	3.54671
SOAP_k35_scaffold26927	9.98566	11.3477	12.4391	12.4219	11.3453	8.78923	18.7183	15.8361	10.1498	9.75444	7.33276	10.8939	12.3281	8.64285	7.31313	8.1102	16.3674	8.95421	8.20275	7.39174	16.1557	10.247	8.61251	7.83695	7.90177	7.40707	7.58113	10.8173	14.3251	7.32611
SOAP_k35_scaffold26946	0	0	0	0	0	0	0	0	0	0	0	0	0.646494	0.229982	1.01757	0.384693	0	0.459193	0.8075	0.462089	0.26077	0.245385	0.721845	0.879958	0.446759	0	2.13794	0.219377	0.234576	0
SOAP_k35_scaffold26976	0.132603	0	0.125779	0	0	0	0	0	0.292121	0.128961	0.132845	0	0.279028	0.515821	0.146053	0	0.505256	0	0	0	0.156644	0.280524	0	0.624125	0.126672	0	0	0	0	0.100392
SOAP_k35_scaffold26983	2.19685	3.94918	3.1179	2.56748	1.7952	2.75222	1.41477	1.84105	3.36774	2.1716	0.668056	1.08712	0.538957	0.869597	1.22571	0.771486	0.757881	0.489811	0.596342	0.805792	3.58291	5.41439	4.0877	3.05088	2.00594	2.04196	2.03586	2.99926	1.08313	1.53184
SOAP_k35_scaffold27004	3.85326	4.9551	4.53159	4.03713	3.71302	5.35723	2.42887	2.56768	4.32746	4.73135	3.19333	3.05127	3.61125	4.08442	4.65296	2.1164	3.49302	2.19631	2.89527	3.24652	10.5438	12.4289	9.23502	7.48361	5.31884	7.02721	6.42379	8.6484	5.5901	5.25148
SOAP_k35_scaffold27023	0.378758	0.333649	0.17756	0.169549	0	0	1.16033	0.432987	0	0.359507	0	0	0	0.363845	0.203401	0	0.705569	0	0	0.184681	0.832985	0.195822	0.38492	0	0.177644	0.158945	0	0.173846	0	0.283193
SOAP_k35_scaffold27024	0.910459	0.197295	0.212061	0	0	0.806404	0	0.518246	0	0.212905	0	0	0	0	0	0	0	0	0	0	0	0.232216	1.5949	0.207971	0	0	0	0.207187	0	0
SOAP_k35_scaffold27051	0	0	0.992656	0	0	0	0	0	0	0	0	0	0	0	0	0.108708	0.378881	0	0	0.471176	0	0	4.81406	0	0	0.000108821	0	0	0	0
SOAP_k35_scaffold27058	3.26879	2.91524	1.73222	2.668	2.18494	3.41842	1.55954	2.88583	1.68828	2.89754	4.37846	2.95064	4.55834	5.70702	4.3542	2.4842	2.92894	2.82907	2.86812	2.47711	7.67985	13.3354	13.7248	11.3145	8.10805	6.82518	6.97609	8.9524	6.27815	5.22105
SOAP_k35_scaffold27068	0.315529	0	0.870774	0	0.289673	0	0.312148	0.894088	0.335559	0	0	0	0	0.296517	0	0.243402	0	0	0	0.294139	1.32936	0.939055	0.306161	0.28155	1.0782	0.315977	0.272764	0.364922	0	0
SOAP_k35_scaffold27117	23.3864	14.5807	20.427	22.7436	17.055	12.9827	14.6879	20.7085	13.196	12.2273	7.9718	13.91	6.5876	6.58763	7.36608	8.32025	6.79608	8.97188	13.5251	9.12918	16.499	18.5961	20.1674	15.9477	11.55	10.1972	10.3866	13.9598	11.0362	9.83911
SOAP_k35_scaffold27124	1.23424	1.60228	0.693513	0.858349	0.246784	0.426638	0.739075	1.05629	1.21385	0.491841	0.318569	0.504888	0.193116	0.566523	0.654619	0.439035	0.349932	0.267426	0.582922	0.312187	1.27957	1.56641	1.46281	0.727892	0.66623	0.495159	0.296314	0.642231	0.274762	0.444507
SOAP_k35_scaffold27158	1.75609	0.381792	0.614299	0.196107	0.205978	0.583955	0.222351	0	0.237426	0.205923	0.215491	0	0.19731	0.209703	0.232926	0.176395	0.606857	0	0	0.423144	0.23865	0	0.220379	0	0.204078	1.275	0.782494	0.400348	1.07318	1.14243
SOAP_k35_scaffold27167	0.48186	0.671453	0.0770259	0.36304	0.0782816	0.879053	0.423731	0.0933162	0.895125	0.559501	0.16294	0.255542	0.383213	0.157983	0.271835	0.0693765	0.156296	0.244272	0.0945555	0.246513	1.2021	0.260359	0.600141	0.307779	0.702827	0.634631	0.528823	0.606264	0.331539	1.23063
SOAP_k35_scaffold27174	0.196832	0.0906192	0	0	0.095447	0.0894201	0	0	0.109252	0	0.198808	0	0.838411	0.482077	0.660668	0.168343	0.285152	0	0.115103	0.299601	0.33728	1.16114	0.625115	0.655951	0.856	0.514518	0.459443	0.369748	0	0.300354
SOAP_k35_scaffold27179	1.05529	0.350971	0.361853	0.136355	0.147151	0.55063	0.63728	0.0876518	0.420538	0.300736	0.382787	0.320445	0.504679	1.18753	0.34097	0.261178	0.440996	0.0765881	0.444552	0	2.43538	1.06111	1.85504	0.723423	1.10129	0.928519	0.923672	0.997071	0.467713	0.925096
SOAP_k35_scaffold27193	0	0.136641	0.0703975	0.331505	0.214739	0.133906	0.0775027	0	0	0.219508	0.0744748	0.233879	0.280668	0.288794	0.0829627	0.0635601	0.0715262	0.0745351	0	0.150462	0.507878	0.238297	0.156994	0.563117	0.357184	0.580891	0.553152	0.484991	0.0758586	0.168734
SOAP_k35_scaffold27278	1.06938	0.610755	0.0788639	0.371794	0.560972	0.150003	0.173506	3.43992	0.183293	0.490795	0.417046	0.435898	0	0	0.0927278	0	0.0799809	0.0833306	0	0.168182	0.283902	0	0	0.0787604	0.399676	0.721672	0.154636	0.310337	0.169659	0.188991
SOAP_k35_scaffold27286	3.19429	2.90774	1.79038	1.81577	2.5501	4.94783	3.28959	3.69069	2.9638	3.27806	1.8774	1.9935	2.50835	3.09463	2.50096	1.08915	2.09618	0.755132	2.25515	0.86334	5.40448	5.17433	6.46427	6.33418	7.02013	4.89865	5.84425	4.81165	5.90976	4.4319
SOAP_k35_scaffold27298	29.5764	40.7127	43.76	40.7507	32.0011	22.3914	39.394	44.8212	23.9979	35.5338	8.84812	18.4621	7.51567	5.63615	9.47967	10.1435	8.82244	16.6087	19.2342	13.2406	32.5009	32.0371	32.3147	29.0486	16.6049	19.7325	16.0752	25.3857	17.6752	6.9242
SOAP_k35_scaffold27300	0.702477	0.126704	0	0.126375	0.269385	0.253046	0.436747	0.161743	0	0.136197	0.281004	0	0	0.54564	0	0	0.266862	0	0.161831	0.139933	0.15767	0.148119	0.729499	0.395748	0.937185	1.08255	0.902715	0.13055	0.283129	0.106198
SOAP_k35_scaffold27301	9.74851	5.71563	6.26309	3.65805	7.55646	6.50169	7.10378	5.27201	8.42648	8.75011	14.4098	17.004	7.40407	6.75463	10.8611	11.5727	10.0909	14.3205	19.9076	11.1068	19.8506	17.7996	16.421	11.6204	11.067	10.5292	15.2436	13.1465	13.2122	10.0549
SOAP_k35_scaffold27308	0.471327	0.407179	0.658076	0.420833	0.220341	0.208533	0.951202	0.536325	0.254237	0	0.230679	0	0	0.224546	0	0	0	0	0	0	0	0	0	0.214891	0	0	0.208957	0	0	0.174822
SOAP_k35_scaffold27318	6.78158	3.77951	5.56968	3.88758	5.50659	6.97746	6.09912	5.60182	4.75761	4.0533	2.91879	2.85957	2.32852	4.3987	2.17869	2.69978	3.781	1.6279	2.27967	2.82655	5.35088	3.567	6.05259	4.58433	4.19527	5.15386	3.62807	4.60983	2.56858	3.51485
SOAP_k35_scaffold27335	0.743887	0.21306	0.230344	0.221129	0.231082	0	0	0	0.266865	0	0.242007	0	0.220599	0	0	0	0	0	0	0	1.06756	0.251245	0	0.225313	0	0.407358	0	0.449632	0	0.550564
SOAP_k35_scaffold27359	1.10636	0.234902	0	0	0	0	0	0.31312	0.59226	0.50782	0	0	0	0	0	0	0.250001	0	0	0.26107	0.884414	0.555161	0.271828	0.996915	0.506463	0.899823	0.967597	0.74831	1.59258	1.01883
SOAP_k35_scaffold27366	1.01137	0.614218	0.458489	0.646583	0.52496	2.07139	0.631748	0.970892	0.932659	0.896397	3.51801	1.84565	2.00608	3.0568	2.64344	3.63955	1.81028	2.31305	2.54117	2.4583	2.69601	6.22569	4.68159	3.78914	2.03917	2.63508	2.99185	3.38649	2.601	4.30541
SOAP_k35_scaffold27369	4.07669	5.02492	6.29595	3.31003	3.74686	3.44755	3.45671	3.3157	2.35193	3.52037	2.45899	3.91646	3.66059	2.40134	3.00482	3.00167	3.14488	2.36387	4.2518	3.34634	6.91756	7.47391	6.99943	6.27427	4.46578	5.0771	3.19338	6.34171	5.34045	2.10425
SOAP_k35_scaffold27371	1.89828	5.06352	2.64403	2.4955	1.12049	2.09265	0.556373	0.991365	3.78327	1.48577	1.98958	1.12249	0.689624	3.62038	3.04509	1.58679	1.73231	1.7085	1.1878	1.97199	3.04909	4.39404	5.76224	3.77112	2.80011	2.1129	2.76074	1.67108	1.73768	2.56475
SOAP_k35_scaffold27379	4.1009	6.4145	7.39404	6.48113	4.0133	4.46108	4.50033	4.01238	5.29377	4.20012	23.1311	20.9338	15.0849	21.107	18.9851	18.7614	16.0208	19.1571	19.428	19.3162	22.2967	25.3442	27.4836	13.6929	15.9891	14.1451	18.3328	14.3779	10.2223	16.9702
SOAP_k35_scaffold27391	1.0305	0.68806	0.697169	0.58385	0.726595	1.24358	0.434065	0.666144	0.55745	0.688784	0.369424	0.50457	0.719722	0.924048	0.990641	0.307906	0.582617	0.46758	0.792848	0.472596	1.52234	1.84148	2.40074	1.78593	2.21308	1.07899	1.06856	1.34743	0.981985	1.49804
SOAP_k35_scaffold27422	0.249722	0.175532	0.240417	0.169587	0.305797	0.571663	0	0.509192	0.139726	0.125259	0	0.0667055	0.0600667	0.123296	0.568242	0.0544717	0	0	0.147987	0.0644054	0.796937	0.475792	1.0753	0.481483	0.488625	0.0552351	0.177497	0.295921	0	0.336221
SOAP_k35_scaffold27446	0.454155	0.433638	0.171385	0.320858	0.174847	0.791894	0.487332	0.946178	0.540964	0.283117	0.155635	0.109516	0.123478	0.0753635	0.0876504	0.0224832	0.201018	0.13105	0.151618	0.158908	0.654883	0.362757	1.4098	0.788523	0.925109	0.294889	0.558635	0.265666	0.399629	0.469946
SOAP_k35_scaffold27473	0.410183	0.570377	0.360349	0.261023	0.37583	0.409593	0.717636	0.69412	0.435115	0.215222	0.221787	0.312889	0.335668	0.196784	0.58323	0.411983	0.50787	0.396119	0.554301	0.313947	0.713303	0.629036	0.492257	0.428808	0.395222	1.03665	0.940517	0.95996	0.812361	0.537539
SOAP_k35_scaffold27482	0	0.401221	0.0688719	0	0	0.131005	0	0	0.16009	0.0716106	0	0	0.274693	0	0.0811983	0	0	0.0729463	0	0	0.331369	0.23321	0	0.482153	0.908743	0.0631664	0.0676677	0.135576	0	0.165082
SOAP_k35_scaffold27488	0	0.361639	0.19329	0.369789	0	0	0.420216	0	0.224225	0.38999	0	0	0	0	0	0.167169	0.191444	0	0	0	0	0.212458	0.834682	0.190033	0	0.344848	0.185097	0.189081	0	0.616303
SOAP_k35_scaffold27503	0	0.110361	0	0	0	0.21922	0.126379	0	0.133869	0	0	0.126446	0.227191	0.118172	0.26841	0	0.116002	0.120768	0	0.121764	0	0	0.126998	0	0.116271	0.31387	0.560734	0	0	1.38028
SOAP_k35_scaffold27506	0.471455	0	0	0.141142	0	0.282075	0	0.360914	0.172122	0.302476	0	0	0	0.303972	0.342427	0	0.296503	0	0.179912	0	1.40098	0.32913	0.971944	0	0.297857	0.534537	0.286596	0.872464	0.629089	0.946821
SOAP_k35_scaffold27539	14.9153	10.2639	10.1756	6.4387	7.97879	17.6008	7.33314	8.25836	13.1474	9.40698	11.9427	9.41566	16.1124	21.1914	11.1191	12.6445	19.0881	7.3468	8.1793	11.2337	47.247	37.0712	38.4354	29.0916	39.2909	33.4728	39.4511	37.4913	27.3845	23.9501
SOAP_k35_scaffold27543	6.51907	4.56556	5.09137	3.63649	4.31056	2.68228	4.7139	3.92916	3.77944	3.4868	7.29934	6.72351	3.5811	2.16964	3.21184	4.79306	2.64427	7.06046	6.0482	5.99243	7.30688	9.61047	9.64512	5.50679	5.46822	3.29089	4.14392	6.25398	4.71567	3.35039
SOAP_k35_scaffold27548	13.3674	17.7869	16.749	10.9106	10.1563	14.3551	10.6571	14.1055	10.9678	14.0058	6.7901	8.51668	6.94876	8.2313	6.34899	7.6431	9.4963	8.05614	6.8417	13.5763	13.0195	20.3403	16.5321	14.0472	9.40153	12.0064	8.70565	11.3667	9.32647	6.92508
SOAP_k35_scaffold27558	0	0.262203	0.13796	0	0	0.262335	0.150828	0	0	0.141018	0	0.150646	0.270349	0.28283	0	0	0.138161	0	0.167622	0	0.326515	0.306767	0.453188	0.136655	0	0.124566	0.934902	0	0.146617	0.440307
SOAP_k35_scaffold27597	0.519767	0.444534	0.241025	0	0.241514	0	1.30291	0	0	0	0	0	0.460488	0	0	0	0.236244	0	0	0	0	0	0.257004	0	0.478109	0	0.228551	0.470269	0.250802	0.383944
SOAP_k35_scaffold27599	0	0.23969	0.261469	0	0.523124	0.248341	0	0	0	0	0.547981	0	0.248494	0.267305	0.29323	0.663169	0	0.529672	0	0	0.601901	0.283368	1.38711	0.50905	0.517241	0	0.493798	0	0	1.04119
SOAP_k35_scaffold27620	0	1.22221	0.116072	0	0	0.110379	0.127257	0	0	0.596455	0	0	0.22874	0.238003	0	0	0	0	0.141573	0.122594	0	0.648473	0.127863	0.115336	0.117075	0	0.22583	0.797941	0.371713	1.0193
SOAP_k35_scaffold27624	1.50349	1.75843	0.67733	0.804174	0.936483	2.6808	0.84033	1.6505	0.551658	2.13448	0.594104	0.786227	1.66349	1.35816	1.13405	0.519451	0.872487	0.422594	0.141393	0.23947	2.26225	2.86559	3.56817	3.44091	4.29018	2.93413	2.84141	1.80545	2.35509	2.18947
SOAP_k35_scaffold27685	2.84562	1.95502	3.46044	2.54864	4.1606	2.31681	2.55677	2.21181	4.29017	2.41192	3.82011	3.27981	2.21696	2.1816	3.50675	1.81579	2.46438	3.15059	3.4256	3.32975	3.53391	4.90704	3.23153	1.69255	1.63688	3.58783	4.26441	3.63789	3.57142	3.32476
SOAP_k35_scaffold27740	0.150007	0.154939	0.156291	0.0233126	0.199688	0.218654	0.138078	0.21072	0.430533	0.165299	0.219174	0.139829	0.180119	0.239824	0.219047	0.2531	0.188129	0.0937336	0.156502	0.108279	0.517078	0.746151	0.57729	1.58166	0.613862	0.227697	0.148864	0.674199	0.160093	0.209526
SOAP_k35_scaffold27745	4.70276	3.41403	3.41389	2.87771	3.68142	2.59378	3.40388	3.18455	2.96639	3.32111	2.00396	0.969143	2.2383	0.947613	0.508641	0.607952	1.1458	1.71449	0.618293	1.43082	3.26918	2.59509	3.13636	1.7876	2.26344	1.85115	1.74873	2.14105	1.17699	1.25465
SOAP_k35_scaffold27751	10.2189	9.46508	10.7545	7.38881	8.55582	10.5357	9.92831	9.94955	7.14237	8.24537	6.53315	6.61972	10.1754	5.74505	3.59087	5.25467	5.16401	6.60112	6.20145	6.21667	12.4451	10.9916	11.919	8.71344	7.75818	11.2661	13.0908	16.886	13.3662	8.7983
SOAP_k35_scaffold27770	5.96005	5.35453	5.13431	6.33955	5.4439	7.61167	6.11686	7.25942	7.51847	4.91888	7.50631	5.74718	6.32024	5.72344	5.19448	5.73237	6.84229	4.57378	8.55941	6.35878	11.8469	7.33238	5.94046	5.47436	7.64205	6.73143	6.01739	6.49254	6.51662	7.58121
SOAP_k35_scaffold27837	0.954429	1.21555	0.688797	0.244542	0.339257	0.745628	0.630394	0.172097	1.07721	0.374595	0.578778	0.425032	0.886587	1.16977	0.652027	0.327254	0.56074	0.356033	0.264787	0.82233	0.577652	0.243671	0.64373	0.741122	1.01883	0.770325	0.612719	0.281163	0.620388	0.683855
SOAP_k35_scaffold27851	1.77585	0.75971	0.953745	1.04416	2.38149	1.83392	0.314279	1.39652	1.58115	1.47345	0.322525	0.249836	0.368829	0.166574	0.242433	0.149308	0.208451	0.32618	0.427561	0.219754	0.419847	0.277788	0.665184	0.694804	0.352493	0.451651	0.48358	0.400426	0.265213	0.50315
SOAP_k35_scaffold27860	0.143107	0.128871	0.270944	0	0	0	0.296347	0	0	0.415717	0.143025	0.296011	0	0.138867	0	0.119498	0.407264	0.282575	0.658668	0.142369	0.481221	0.301426	0.593746	0.134237	0.136254	0.122387	0.262436	0.26575	0.246117	0.108108
SOAP_k35_scaffold27894	1.11454	0.569036	0.750954	1.42975	0.607003	0.714084	1.64033	0.548323	0.697229	0.153077	0.633896	0.163652	0.4402	0.153917	0	0.131803	0.150063	0	0.182145	0	0.709093	0	0.163954	0	0.150785	0.135278	0.145064	0.588989	0.159212	0.239709
SOAP_k35_scaffold27916	0.596721	0.687568	0.760903	0.541745	0.558672	0.636959	0.269096	0.257389	0.353912	0.830652	0.999425	0.78182	0.490432	0.468403	0.543914	0.641414	0.405541	1.13874	0.602527	0.591687	0.66512	0.796796	0.789083	1.16304	0.279505	0.168962	0.180926	0.120057	0.0992313	0.340739
SOAP_k35_scaffold27933	0.348477	0	0	0	0	0.155808	0.357485	0	0	0	0.345645	0.35599	0	0.167939	0	0.715685	0.326568	0.169804	0.396503	0	0.771092	0.72482	0.356501	0.161726	0.328447	0.882775	0	0	0.173232	0
SOAP_k35_scaffold27949	6.42815	7.34618	6.8143	11.3003	5.04591	7.4297	8.88915	6.81685	5.25009	4.66379	4.43815	6.30555	6.85174	7.94333	6.07508	3.88805	3.79349	3.43742	5.53414	5.45085	16.0348	13.9706	13.5734	9.19996	12.7211	16.1683	13.8145	14.4987	9.25991	10.0502
SOAP_k35_scaffold27980	2.19135	3.10143	3.79234	2.45814	1.27181	2.64661	1.9917	1.68713	1.46486	1.41507	1.55485	1.59779	2.0859	1.6617	1.83868	1.26327	1.55193	1.23295	2.19816	1.02098	1.68712	3.17809	4.20019	4.38063	3.62371	2.50664	2.53227	3.44235	2.62655	1.73828
SOAP_k35_scaffold28019	76.3358	8.51028	34.361	14.1678	66.7967	30.4103	26.223	41.4368	53.0142	40.8923	41.7691	26.2076	36.4957	58.0652	4.67267	27.4562	27.0849	20.3291	39.9097	26.1995	53.3601	22.0696	43.2235	10.5051	33.4163	63.2362	43.4703	56.3474	38.6572	75.1906
SOAP_k35_scaffold28040	1.5641	0.668616	0.24173	0.232299	0.242206	0.689121	0.783896	0.887118	0	0	0.253777	0	0	0	0	0	0	0	0.288689	0	0.279377	0	0.257709	0.235984	0	0.213185	0.229187	0.235814	0.754425	0.192531
SOAP_k35_scaffold28042	1.74081	2.2821	1.85758	1.23027	1.49092	2.38265	1.29293	1.56244	2.74281	2.50352	2.36631	1.82191	1.83328	2.20584	2.31861	1.68891	2.65824	1.74431	2.69007	2.16953	4.03832	3.9043	3.63261	2.73221	2.64431	2.20629	2.23794	2.96528	2.38656	3.1885
SOAP_k35_scaffold28050	16.9683	28.5776	17.8833	27.3781	25.3322	10.9062	36.275	25.2375	16.5053	16.099	5.53305	4.74824	3.4444	1.95006	1.96633	1.99277	2.84397	8.13606	3.07233	4.96673	13.1078	15.254	12.5582	8.32984	6.0985	3.71336	4.73798	5.96753	5.26202	2.65886
SOAP_k35_scaffold28078	1.94779	1.21155	2.90829	1.33548	0.879511	1.40083	4.02894	2.3587	1.49398	1.09786	1.81238	1.57723	0.434335	0.988485	0.518279	1.22946	1.36967	2.07951	1.56611	1.3377	1.35663	1.50819	1.21709	1.00975	0.607949	0.73396	0.440422	0.658015	0.478788	0.668889
SOAP_k35_scaffold28082	0.108911	0.0997822	0.207661	0.0982367	0.105328	0.0987429	0	0.252011	0	0.107039	0	0.114189	0.718315	0.638776	0.363832	0.277867	0.209486	0.109073	0.634502	0.330007	0.61932	0.58161	0.114752	0.516694	0.73424	0	0.10126	0.408119	0.333328	0.24871
SOAP_k35_scaffold28091	0.174702	0.566069	0.0836548	0.213414	0.0849776	0.159112	0.091981	0	0.388831	0	0	0.184765	0	0	0.0982337	0	0.423757	0	0.102579	0	0	0.376479	0.185893	0	0	0.305873	0.245791	0.0822779	0	0.400902
SOAP_k35_scaffold28100	13.9024	2.40874	6.90434	2.66795	13.9148	6.92749	4.1784	5.06997	11.3281	7.17631	4.70218	7.0237	3.23178	3.04544	1.93042	1.82655	5.82723	1.73095	3.97579	5.57025	6.8807	3.88275	1.22532	1.00794	0.281755	7.99143	6.45462	8.51685	8.07031	8.39549
SOAP_k35_scaffold28108	0	0.258964	0.089451	0.0844606	0.0908272	0.170132	0.0982996	0	0.415741	0.27762	0.094575	0.394652	0.177445	0.0917224	0.104876	0.0802041	0.271529	0.0942794	0.109579	0.475578	0.642399	0	0.297696	0.267599	0.271603	0.163319	0.524988	0.0879535	0.480014	0.714376
SOAP_k35_scaffold28122	109.084	96.2602	74.679	37.5366	88.8828	95.4705	110.147	79.6426	68.0622	64.3566	49.8638	32.4803	63.2483	33.9931	11.992	21.9019	29.9283	52.0497	16.7776	37.9437	76.5465	93.467	117.376	98.2308	104.901	85.7349	77.6484	89.2716	94.8344	56.5279
SOAP_k35_scaffold28137	5.64785	3.56901	4.49276	2.50162	2.70708	4.49807	3.45307	2.57545	3.98542	4.80587	2.62757	1.5093	3.19104	2.24347	3.28437	1.28628	1.50527	1.82001	1.89249	2.02759	9.90703	8.29141	7.60356	5.92033	6.66902	6.14023	6.16967	6.86914	5.42756	5.29113
SOAP_k35_scaffold28162	0.784465	0.67044	0.242439	0.232931	0.728709	0	0.52404	0.889758	0.280762	0.241408	0.763466	0.51825	0	0	0	0.206234	0.237537	0.493226	1.44751	0.744547	0.560303	1.58261	2.06734	0.70996	1.68289	0.213777	0.459652	0.709492	1.00871	0
SOAP_k35_scaffold28163	14.4814	13.0934	18.461	7.20257	16.9884	20.2853	10.9389	24.6719	12.4436	14.375	5.9827	9.44592	8.15421	5.55107	7.13928	3.77823	5.61602	4.7952	13.172	4.8436	11.4702	13.5129	15.6569	13.1854	9.16312	14.4728	14.7519	13.8044	11.7807	6.45727
SOAP_k35_scaffold28238	1.49654	0.428306	1.15829	0.444811	0.929407	1.54073	1.00279	1.13298	4.02534	1.3879	0.730055	3.22595	0.665297	1.89624	2.35594	2.96689	0.455064	1.41785	1.66274	0.237737	1.60967	2.27327	1.73315	2.49165	5.0602	2.45715	1.98053	2.48706	0.482941	4.4291
SOAP_k35_scaffold28243	0.906447	0.160295	0.510829	0	0.343568	0.485666	0	0	0.197538	0.345302	0.179553	0	0.165509	0	0	0.148408	0.169433	0	0	0	0.200023	0.188043	0.184919	0.167909	0	0.152657	0.163807	0.166758	0.179779	0.40742
SOAP_k35_scaffold28299	0	0.0526729	0	0	0	0	0	0	0	0.0376752	0.113556	0	0.108201	0.271261	0.132367	0.0848518	0	0	0.0993587	0.0331015	0.591809	0.148105	0.276719	0.211278	0.26192	0.332698	0.0997028	0.696568	0.172017	0.0339308
SOAP_k35_scaffold28313	1.17503	0.236642	0.371716	0.352609	0	0	0.271351	0	0.431622	0.254171	0	0.135681	0.121847	0	0	0	0.24894	0	0.150914	0.130589	0	0	0.272415	0	0.24961	1.01016	0.240621	0	0.396151	0.890017
SOAP_k35_scaffold28329	0.756361	0.949631	0.714722	2.03895	0.867394	0.271833	2.34322	0.34769	0.829418	0.583955	0.452681	0.155958	0.559581	0.292945	0.495686	0.37734	0.143028	1.04174	0.173549	0.899593	1.35179	0	0.781641	0.282987	0	0.257868	0.276526	0.700896	0.455317	0.228301
SOAP_k35_scaffold28349	1.35839	0	0.210978	0	0	0.401144	0.457907	0	0	0	0	0.453945	0.203021	0	0.719024	0.18141	0	0	0.253321	0.217672	0	0.231083	0	0	0.210157	0.187447	1.0068	0.824561	2.16947	0
SOAP_k35_scaffold28370	0.497381	0.213594	0.230988	0	0.231716	1.09745	0.500026	0.847233	0.535217	0.461384	0	0	0	0	0	0	0	0	0	0	0.267569	0	0	0.225923	0	0	0	0	0	0.184032
SOAP_k35_scaffold28390	1.23045	1.05576	0.559441	0.310509	0.297885	0.932492	1.96094	1.21763	0.186285	0.492562	0	0.177485	0.154653	0.657292	0	0	0	0	0	0.182418	0.384704	0.182758	0.892085	0	0	0.444886	0.7254	0.830052	0.454147	0.462186
SOAP_k35_scaffold28438	6.87024	3.86606	6.71026	4.3567	3.39684	6.06322	8.22018	7.87843	7.06964	6.98362	5.10305	4.02773	5.89233	4.04787	2.10002	2.08358	4.56318	3.45014	3.86671	4.5836	4.43179	4.15342	9.553	5.17881	6.14468	7.70512	6.08575	8.36838	6.43017	7.09724
SOAP_k35_scaffold28462	1.38028	1.45547	0.932801	0.690796	1.26932	3.16132	2.30049	0.821167	2.01143	1.35	1.37966	1.19652	2.11976	1.89433	2.80991	0.733044	1.17802	1.18726	0.963576	1.0525	5.20437	6.25282	7.49227	6.87001	6.73235	2.70384	2.81776	4.69775	2.05343	3.10876
SOAP_k35_scaffold28490	0	0	0	1.6567	0	0.205286	0	0	0	0.433154	0	0	0	0	0	0	0	0	0	0	0	0.236225	0.231778	0.423285	0	0.191628	0.205867	0	0	0.172109
SOAP_k35_scaffold28504	0.203452	0.280549	0.291381	0	0.197133	0.46181	0.106657	0.117811	0.112843	0.300879	0.102666	0.106957	0.28844	0.199172	0.227282	0.347378	0.0981134	0	0	0	0.116041	0	0.215052	0.870743	0.0982	0.0885137	0.0948499	0.0954648	0.104073	0.387774
SOAP_k35_scaffold28525	27.2916	9.19561	19.0782	3.83156	19.2283	17.1667	11.4306	11.9082	9.86239	16.6646	5.89812	2.39694	13.1137	6.58201	1.42565	0.913802	4.71921	3.73598	4.40871	4.0442	6.37462	4.07968	5.71301	4.93993	12.5906	7.72088	14.0896	11.8832	6.65889	4.35304
SOAP_k35_scaffold28532	0.799251	0.367785	0.366484	0.201719	0.359965	0.914259	0.156164	0.182211	0.573596	0.430897	1.49091	0.603055	0.960822	2.07577	0.689056	1.49179	1.34438	0.328633	0.484668	0.86891	2.30814	1.45607	2.07916	1.25496	1.20271	1.54984	1.66947	1.34679	1.06567	2.3211
SOAP_k35_scaffold28547	26.1144	24.8374	31.7382	19.8748	20.5028	14.8123	20.8158	23.0296	21.6738	21.0806	47.3856	57.1892	41.019	24.0262	62.7106	43.1509	35.6122	66.235	75.1491	54.925	51.2084	39.48	62.9115	46.9627	41.486	24.7823	20.5432	30.2538	21.7525	15.8779
SOAP_k35_scaffold28591	0.335207	0.206853	0.107624	0.38933	0.338782	0.419134	0.0586221	0.577145	0.184864	0.281615	0.16833	0.237405	0.318439	0.0543744	0.189737	0	0.16362	0	0.0660447	0.0570943	0.737047	1.19664	1.42528	0.87692	1.18625	0.879971	0.836183	0.684606	0.660416	0.561728
SOAP_k35_scaffold28596	0.444212	0.10164	0.317476	0	0.214673	0	0.348369	0	0	0.109043	0.111841	0.232646	0.627209	0.86805	0.247083	0.0943339	0.853677	0	0.258591	0.112057	0.252368	0	0.233788	0.421179	0.106878	0.385006	0.103162	0.623879	0.33959	0.506956
SOAP_k35_scaffold28620	1.29942	0.222267	0.48205	0.694943	0	0	0.260581	0.294831	0.279159	0.240129	0.253044	0.257687	0.230244	0.246483	0	0	0.708732	0	0.28788	0.740462	0.278607	0.262333	0.257004	0	0.239055	0.212639	0	0	0.250802	0
SOAP_k35_scaffold28623	0.166624	0.231842	0.479129	0.075303	0.567979	0.151887	0.0878348	0.0967598	0.185593	0.191817	0	0.176513	0.0793997	0	0	0	0.0809684	0.0843576	0.0979815	0.0851256	0.479001	0.539511	0	0.238147	0.241589	0.219173	0.156546	0.116462	0.0858775	0
SOAP_k35_scaffold28624	0.172158	0.0273489	0.0834679	0.0521111	0.0567553	0.0794008	0.0615128	0.134429	0.0323533	0.0876714	0.788851	1.17627	0.872223	1.28061	1.12781	1.19933	1.60071	0.684492	0.548399	0.823921	1.13921	0.982288	0.878763	0.699714	0.908789	0.515152	1.02049	0.548812	0.48406	0.823245
SOAP_k35_scaffold28650	6.42416	3.56175	3.11539	3.7729	4.34707	4.16608	3.20717	4.60553	4.63746	6.03143	0.823257	0.536019	1.25278	2.49551	1.70853	1.39267	2.36015	1.02419	0.952839	0.929767	4.53603	3.16711	3.77204	3.39409	4.33085	1.86307	2.47179	3.25342	1.87763	2.87628
SOAP_k35_scaffold28654	0	0.161559	0	0	0	0	0	0	0	0	0	0	0	0	0	0	0	0	0	0	0	0.758196	0.931842	1.1849	1.20312	0	0	0	0	0
SOAP_k35_scaffold28657	12.5076	7.00413	9.14566	6.24741	9.58238	9.73478	9.97638	11.4928	7.81844	8.57433	9.8988	9.14871	7.27968	8.21715	7.69809	6.51387	7.35629	6.45611	11.4492	7.51295	11.4793	16.0288	12.5019	14.702	7.90058	11.9307	9.41559	11.1671	9.06383	8.16436
SOAP_k35_scaffold28665	0.870859	0.949286	1.03358	1.6506	0.644865	0.423359	0.826258	0.71036	0.851486	0.136159	7.60679	6.61199	3.55688	9.91365	4.74117	6.48379	12.6245	3.63563	6.80343	5.10713	0.157467	0.114782	0	0	0.0146803	0.0666546	0.0999069	0.0425029	0.140892	0.1378
SOAP_k35_scaffold28698	0.23937	0.109039	0.455379	0.323538	0.230762	0.108262	0.249657	0.138214	0.132224	0	0.360785	0	0.224456	0.233417	0	0	0.687592	0.238622	0	0	0.270978	0.763524	0.250942	0.113147	0.229704	0.103359	0.22158	0.44722	0.121571	0.272641
SOAP_k35_scaffold28718	11.1593	9.88479	4.66158	7.713	4.8432	8.81981	6.30541	7.55035	4.97734	4.81254	3.89634	4.21621	5.41188	4.00743	4.92711	2.54104	3.40239	2.91845	6.23389	3.17596	6.85103	10.5633	10.4158	10.1298	7.97448	4.97507	5.12283	7.3688	5.81823	5.39741
SOAP_k35_scaffold28748	0.997568	1.21595	1.39995	1.64869	1.04494	0.722502	0.406917	0.679385	0.644069	0.998152	0.601224	0.593539	0.832691	0.727831	0.683675	0.526507	0.702244	0.46983	0.789172	0.384855	1.75121	1.68319	1.41244	1.63744	1.23397	0.686623	0.841383	1.32032	0.779716	1.16524
SOAP_k35_scaffold28784	0.819153	0.464522	0.505446	0.242796	1.01217	0.720566	0.81819	0.618588	0.585225	0.753128	0.530123	0.808805	0.722167	1.03349	0.852339	0	0.988511	0.256515	0.602348	0.516252	0	0.274363	0.268717	0.492622	0.250263	0.222401	0	0.246424	1.04939	0
SOAP_k35_scaffold28806	0.478809	1.16803	0.539105	0.432697	0.553809	0.878198	0.28374	0.816918	0.497305	0.568803	0.470205	0.192246	0.499014	0.319503	0.508946	0.220802	0.247853	0.200367	0.422948	0.276141	0.713193	0.913708	0.944832	1.39911	1.018	0.909964	0.59428	0.743713	0.486995	0.251547
SOAP_k35_scaffold28821	0.33796	0.370651	0.434384	0.495253	0.248395	0.154936	0.598708	0.459841	0.44183	0.453281	0	0	0.271728	0.167087	0	0.0986294	0	0	0.066911	0	0.39325	0.184446	0.0677561	0.0544162	0.0552219	0.19986	0.160552	0.320893	0.176131	0.173588
SOAP_k35_scaffold28840	8.031	1.60764	7.96339	1.25138	2.62094	2.31085	2.04716	2.13207	1.28414	2.85122	0.263282	0.34031	0.446711	1.14714	5.41785	1.11974	6.06235	0.785077	0.342489	9.79164	4.25634	6.82696	17.5659	13.0629	7.22687	3.53782	1.33117	3.97743	1.42998	3.89726
SOAP_k35_scaffold28902	9.09088	18.9545	14.6426	12.5495	15.2763	6.84535	9.70741	10.2135	14.8561	10.2101	22.7169	21.4065	3.90444	10.2456	0.512996	15.4524	11.1152	17.4431	21.8383	16.8121	24.7433	23.9863	33.6298	25.031	18.9731	10.4298	9.27966	10.1408	9.84557	9.1228
SOAP_k35_scaffold28926	7.50044	6.49716	8.18512	7.41981	5.29381	3.61974	8.91983	4.70365	3.75835	5.25463	3.67019	3.20117	2.46649	1.41496	1.89544	2.17251	2.2947	2.42772	2.78015	2.25139	6.8844	5.23543	5.42875	3.49493	4.34927	5.03019	4.01311	7.12276	4.5416	3.36736
SOAP_k35_scaffold28938	0.648772	0.188264	1.2106	0.772634	0	0.383604	0.657475	0	0.701945	0.609277	0.424756	0	0	0.619972	0	0.348014	0.199466	0	0.242582	0	1.41204	0.442801	0.434639	0.792542	0.402338	0.359188	0	1.9727	1.48134	2.25151
SOAP_k35_scaffold28950	2.30043	1.40846	2.57897	2.82861	1.53075	2.06059	3.67557	2.71742	2.16984	1.43792	2.17942	1.98158	1.01532	1.25645	1.80346	2.28806	1.47676	2.31301	2.18483	1.48163	2.90195	3.07266	3.27708	1.71196	0.595638	1.29095	1.36471	1.58658	0.947751	1.39146
SOAP_k35_scaffold28968	0.635047	0.899803	0.340855	0.313468	0.55586	0.846237	0.494656	0.244223	0.334296	0.235563	0.335208	0.300939	1.06094	0.282897	0.551257	0.200417	0.317344	0.197362	0.225245	0.212463	1.18064	1.4028	1.03884	1.40407	1.20607	1.04738	0.811254	1.44993	0.852394	1.06989
SOAP_k35_scaffold29107	3.22634	2.07864	2.33235	2.12449	1.92115	2.49428	2.47439	2.05807	2.74998	3.1178	0.511379	0.973056	0.34146	0.165054	0.769563	0.63714	0.149635	1.08703	1.37658	0.662674	3.78212	3.25086	2.97157	1.9612	2.45038	3.18523	2.23808	2.1588	2.50745	2.05867
SOAP_k35_scaffold29142	0.840126	0.899302	0.839909	0.901862	0.504035	0.845996	0.710223	0.656341	1.12036	0.701119	1.98905	1.1878	1.24578	1.29267	1.0317	1.0661	0.988706	0.819756	1.22378	1.0421	2.55279	2.42119	2.31482	1.41711	1.69017	2.40304	2.03393	2.72919	1.93533	1.77809
SOAP_k35_scaffold29143	0.336246	1.64015	0.640695	0.808561	0.541501	0.710844	0.937304	0.647993	0.496233	0.88003	0.564246	0.469407	0.738184	0.547434	3.3646	0.380618	0.322958	1.00886	0.391333	0.226086	1.90945	2.27152	4.48057	1.2748	3.34274	0.679709	0.728516	0.314747	0.342593	0.852553
SOAP_k35_scaffold29151	0	0.092565	0.192221	0.0908292	0.292625	0.182791	0.316651	0.582854	0.111663	0.397071	0.406377	1.0586	0.285495	0.788355	0.224964	1.11757	0.582646	0.809104	0.235211	0.510094	0.918835	0.431369	0.532145	0.766001	0.194371	0.438036	0.844897	0.755761	0.309015	1.22791
SOAP_k35_scaffold29158	0	0	0	0	0	0	0	0	0	0	0	0	0	0	0	0	0	0	0	0	0	0	0	0	0	0	0	0.108163	0	0
SOAP_k35_scaffold29163	2.3823	1.48318	1.88176	1.41772	1.59146	1.81691	0.901574	0.813534	0.865631	1.65769	0.491131	0.283295	0.610737	0.317022	0.470565	0.245972	0.505586	0.210997	0.418164	0.365593	2.25944	1.78064	1.76496	1.14652	1.78084	1.55198	1.20081	2.61947	1.60809	0.864989
SOAP_k35_scaffold29220	4.12149	6.08619	5.55223	6.37392	5.11473	2.67299	6.06626	4.75011	4.31325	5.65045	1.21464	0.72928	0.680553	1.0379	0.348907	0.661038	0.600074	0.866713	0.584849	1.11912	3.49991	2.20423	1.29506	1.49358	1.30882	1.43767	1.96322	1.88495	1.73742	2.22932
SOAP_k35_scaffold29222	7.60673	7.50844	6.46569	7.67026	7.51785	7.41518	15.8277	9.89162	7.58862	6.91414	3.77647	2.66587	3.59069	3.09985	3.05982	2.76859	2.78719	2.87464	2.65426	2.38221	6.16272	5.91536	6.77776	4.77018	4.50117	5.95457	6.28642	6.37615	4.85984	5.5811
SOAP_k35_scaffold29255	0	0.839226	0.453155	0	0.454834	0.861471	0	0.276944	0.262545	0.679722	0	0	0	0.231845	0	0	0	0	0	0	0.262752	0.741923	0.242479	0.221721	0	0.802223	0	0	0.709252	0.180533
SOAP_k35_scaffold29258	0	0.990855	0	0.167721	0.177155	0.668129	0.191407	0.428376	0.815286	0.355847	0.18521	0.190382	0.852702	0.72011	0.402716	0.458555	0.174604	0.181529	0	0.548414	0.412286	1.1629	0.381016	0.173134	0.1758	0.786606	0.506524	0.344062	0.370616	0.28022
SOAP_k35_scaffold29269	0	0	0.081751	0	0.0830552	0.233239	0	0.297206	5.69987	0.338935	0.0864549	0	0.243737	0.2515	0.192095	0	0.0828569	0.172644	0.100276	0	0.196061	1.10419	0.363512	0.734493	0.165657	0	0	0.0804131	0.175763	0.0652992
SOAP_k35_scaffold29293	0.497192	0.295258	0.156135	0.297507	0.315372	0.296933	0.340854	0.570292	0	0.158859	0.164732	0	0	0.320033	0	0	0.467469	0	0	0	0.552104	0	0.170176	0.308564	0.156628	0.140461	0.602529	0.153016	0.495932	0.24917
SOAP_k35_scaffold29324	13.7883	17.9959	11.5406	12.3833	15.1845	15.421	25.197	20.2988	12.1063	12.5652	5.42203	4.9398	5.57528	4.90823	3.19672	4.29169	4.99158	4.18642	4.29967	4.58926	6.9958	7.51851	9.64093	6.03504	5.60932	5.59223	5.76807	6.76421	4.38081	6.56881
SOAP_k35_scaffold29332	0.697929	1.16917	0.790342	0.334767	0.616613	1.23453	0.402227	0.673896	0.590914	0.50122	0.248617	0.265427	0.973862	0.701308	0.449293	0.332722	0.293405	0.50411	0.375416	0.319715	1.01668	1.52018	1.81346	2.17762	1.8273	0.917277	0.943051	1.23111	1.18178	1.27203
SOAP_k35_scaffold29335	0.362065	0	0.139135	0	0.14148	0.860131	0.0765952	0.505457	0.565971	0	0	0.077054	0	0	0.0820032	0.18849	0.0706958	0.147342	0.256522	0	1.00398	0.471062	3.87945	2.36531	0.917837	0.382767	0.136682	0.479293	0.899731	0.778156
SOAP_k35_scaffold29362	0	0.200618	0	0.207088	0	0.205286	0	0	0	0.866307	0	0	0	0	0	0	0	0	0	0	0	0	0	9.73555	0.214959	0	0	0	0	0
SOAP_k35_scaffold29410	967.406	591.132	875.812	686.905	831.594	1056.27	457.017	943.927	749.808	999.656	859.68	767.451	778.596	843.467	536.99	726.256	1008.1	620.503	712.075	706.851	680.047	525.091	271.021	198.189	378.525	959.082	1159.63	1181.42	961.151	730.636
SOAP_k35_scaffold29435	3.89711	2.42465	3.15661	2.32548	2.01018	3.00288	2.59989	2.56814	2.26502	2.35465	0.925073	0.601101	0.72299	0.436444	0.507881	0.452632	0.850498	0.263759	0.637955	0.50884	2.50539	1.76136	1.6439	1.23961	1.41787	2.0959	1.84418	2.42944	1.58416	1.36081
SOAP_k35_scaffold29437	12.1414	6.22701	11.3266	3.48559	8.82712	7.11404	10.1055	11.1147	9.61665	14.046	4.5488	3.70499	5.26543	5.38622	7.36719	2.09284	6.39725	6.64725	5.83574	4.6014	17.0944	22.1919	17.2709	11.122	19.6523	10.4408	6.38048	9.09643	6.15138	2.41821
SOAP_k35_scaffold29441	10.6202	3.85134	8.36022	4.77481	4.86156	12.1253	8.57782	5.12748	10.383	7.46055	3.71204	1.86861	1.90394	5.04126	2.21778	2.02061	2.89469	2.21524	4.96233	1.92868	5.68157	1.67596	4.96663	3.47091	3.77836	4.41339	4.29931	2.83139	2.437	3.52046
SOAP_k35_scaffold29454	0	0.150033	0.158821	0.302765	0.481144	0.302068	0.17333	0.580256	0.184318	0.161485	0	0.172751	0	0.813905	0	0.13898	0.158429	0.164773	0.192334	0.497927	0.561247	0	0	0.313754	0	0	0.459455	0.155627	0	0.126734
SOAP_k35_scaffold29468	0.142385	0	0.539236	0	0.13642	0.38452	0.737288	0.327743	0.156494	0.275832	0.142328	0	0.132192	0	0	0.118942	0.135123	0	0	0	0.957881	0.299993	0.295472	0.400777	0	0.97445	0.391783	1.58675	0.286722	0.21516
SOAP_k35_scaffold29491	0.160731	0.287011	0	0.144313	0	0	0.331031	0	0.175902	0	0.319841	0.330214	0.592113	0.155327	0.174814	0.398842	0	0.314964	0.183773	0.317316	0.178842	0	0.330762	0.299728	0.15214	0.136477	1.02446	0.148588	0	0.241877
SOAP_k35_scaffold29504	0.93513	0.808329	0.435251	0	0	0	1.65174	0.798044	0.756933	0	0	0.467612	0	0.222821	0	0.373436	0.214478	0.445489	0	0.224181	0	0.71402	0.466968	0	0.216609	0	0	0.212541	0.227514	0
SOAP_k35_scaffold29515	0.151452	0.475962	0.0487263	0.0457585	0.0496227	0.0463472	0.107512	0	0.283229	0.050916	0.154751	0.108417	0.146518	0.0999667	0.231049	0.133036	0.497422	0	0.240406	0	0.0588953	0.11048	0.163956	0.830808	0.495935	0.314265	0.0480837	0.240037	0.31649	0.350539
SOAP_k35_scaffold29524	0	0.40222	0	0.415291	0.435049	0	0	0	0	0	0	0.232658	0.62417	0.221678	0	0	0.213404	0	0	0	0.503405	0.236816	0.232352	0.21218	0.215507	0.576317	0.206362	0.42288	0.226374	0.517674
SOAP_k35_scaffold29532	6.51347	8.27248	8.3579	5.62884	6.15988	6.80212	6.36267	6.89074	6.66318	5.85027	5.76955	5.45513	7.11825	5.10163	5.34119	3.41456	4.27742	3.90409	4.7512	4.45742	13.7338	15.3031	11.2835	10.2478	8.27014	8.46895	8.88006	10.2068	9.01895	6.11637
SOAP_k35_scaffold29585	0.706991	0	0	0	0.440681	0	0	1.34081	0.254237	0	0	0	0	0	0.248681	0.188094	0	0.22443	0	0.225847	0.764629	0.239815	0.470477	0.644673	0.873052	0.778132	0.626871	0.85686	0	0.349644
SOAP_k35_scaffold29594	0.193405	0.0912676	0.0933776	0.1315	0	0.222048	0.0515183	0.11292	0.217114	0.195246	0	0.103928	0.187288	0.0957885	0.110755	0.170091	0.0476834	0.0497144	0	0	0.508143	0.370677	0.628749	0.562093	0.61793	0.473414	0.184374	0.276028	0.151694	0.335896
SOAP_k35_scaffold29603	0.155921	0.201461	0.156231	0.0811068	0.160888	0.289462	0.24933	0.183444	0.176958	0.18388	0.0537967	0.0947678	0.188123	0.245333	0.469949	0.0779158	0.156967	0.0181483	0.172573	0.165067	0.634162	0.97118	0.728816	1.01597	0.507316	0.104935	0.112305	0.274072	0.110661	0.233398
SOAP_k35_scaffold29609	1.79148	2.27645	1.0128	1.48343	1.64003	2.36681	1.63163	1.91418	1.99717	1.76013	1.60965	2.70974	1.66667	2.98205	2.68175	1.90228	1.24347	2.31123	2.64622	2.00193	2.83921	4.09248	3.23381	2.23888	3.19388	2.00022	1.77015	2.06353	1.96562	2.16599
SOAP_k35_scaffold29614	2.24105	2.01797	2.14225	1.27427	1.40081	1.97966	1.51898	1.23458	1.2935	1.62801	2.15516	2.45057	4.2517	2.09339	1.96343	1.00903	2.29851	1.0122	2.68664	1.67577	4.43183	2.95064	3.62242	2.72597	4.6934	3.89681	3.24086	4.50624	2.77215	3.46066
SOAP_k35_scaffold29615	0	0	0.260023	0	0	0	0.178742	0	0	0.166404	0	0.35599	0.478725	0	0	0.321393	0	0	0.322351	0	0	0	0	0	0	0.240042	0	0	0.173232	0
SOAP_k35_scaffold29644	0.712698	0.498991	0.603846	0.342008	0.529234	0.679983	0.503921	0.426531	0.75965	0.427249	0.294702	0.303963	0.320315	0.272195	0.280344	0.386509	0.1954	0.353442	0.25125	0.316013	0.864586	1.05621	0.803335	0.894554	0.705936	0.682013	0.805582	0.648385	0.699125	0.6465
SOAP_k35_scaffold29677	0.212337	0.594551	0.272085	0.576385	0.138351	0.323469	0.299615	0.32945	0.158115	0.636669	0.143933	0	0.0678401	0	0	0	0	0	0	0.0727371	0.245508	0.614328	0.455376	0.0680366	0.276193	0.0623984	0.0668444	0	0	0.108698
SOAP_k35_scaffold29680	0.167368	0.148942	0	0	0	0.74941	0	0.383857	0.914573	0.320599	0	0.171492	0	0	0.181528	0.137978	0	0	0	0.16476	0.557121	0.174524	0.171732	0	0.474272	0.283509	0.304043	0.463392	0.166836	0
SOAP_k35_scaffold29722	1.95299	3.16938	2.49475	3.52443	3.25188	3.019	8.87516	8.48395	7.36268	7.33255	1.20971	2.27146	2.82358	4.55553	0.392181	3.40733	4.91486	3.1898	1.72704	3.56245	4.19891	7.36796	6.62212	5.58894	2.22684	4.55017	4.91345	5.47662	7.89681	13.6421
SOAP_k35_scaffold29781	7.55334	2.20126	2.68284	2.23864	6.77519	5.04057	7.66551	8.69284	15.9117	6.86632	13.9521	10.355	7.58118	16.0348	11.6122	7.97207	12.5796	6.32169	8.22684	4.08945	26.6248	18.4821	42.9113	52.9386	42.7983	18.2368	23.1655	30.3491	24.8744	24.068
SOAP_k35_scaffold29795	3.97092	2.32887	2.43584	2.70326	2.93628	2.86339	1.7358	3.02382	2.10752	2.64698	0.848172	0.729468	0.376091	0.649415	0.489478	0.513933	0.686204	0.620524	0.461555	0.716244	1.21607	1.38894	1.85389	1.67584	1.75029	1.10432	0.850538	1.43336	1.27771	0.629561
SOAP_k35_scaffold29801	9.66416	13.4083	9.13264	11.2623	18.4728	5.97001	8.10935	9.0242	13.7446	13.695	7.07981	3.89241	4.46919	6.28746	6.43321	4.52065	4.14088	6.68575	2.94536	3.4427	10.9649	9.82822	10.4566	9.46401	12.1885	7.33695	10.9045	7.69664	6.51527	10.2481
SOAP_k35_scaffold29812	13.9853	2.78023	14.8839	0.229156	25.8396	8.68493	28.31	41.1401	38.5778	31.689	27.8475	74.802	16.2958	30.6153	11.0132	22.2409	12.0828	18.6462	24.265	31.1775	79.9027	33.9872	75.4287	35.5987	55.5821	60.956	49.1819	70.8462	42.6319	91.9422
SOAP_k35_scaffold29836	2.7059	1.88771	2.58439	2.08984	1.97617	2.12702	2.7681	2.29192	1.97149	1.96525	1.09669	1.06519	1.16813	1.44318	0.719669	0.831726	1.14318	0.800225	0.86618	0.808859	3.19563	2.61012	2.49886	2.54508	1.73382	2.37892	1.96097	2.68141	1.78364	1.80783
SOAP_k35_scaffold29897	0.419388	0.95202	0.351464	0.434365	0.497838	1.59633	0.514672	0.533566	0.685702	0.717446	0.120166	0.521269	0.596701	1.27977	0.841852	0.188323	0.17504	0.0852296	0.351832	0.209223	4.30064	2.91578	3.76411	2.89231	3.21296	1.03251	0.406063	1.56674	0.272179	1.55096
SOAP_k35_scaffold29901	0.347794	0.315018	0.120118	0.168644	0.20433	0.314125	0.132899	0.203168	0.186278	0.160993	0.322436	0.285736	0.713158	0.185623	0.490974	0.125137	0.12589	0.159577	0.347432	0.149469	0.380655	0.435458	0.225751	0.329552	0.412351	0.42709	0.392247	0.220845	0.208536	0.282419
SOAP_k35_scaffold29922	41.817	40.7974	46.203	34.2971	56.0842	36.5263	53.4698	52.599	41.0897	42.0627	48.1134	41.2157	39.2525	25.1744	36.9297	27.0686	24.6388	43.3649	46.7161	40.8012	48.6561	59.8454	55.222	41.5459	25.9624	43.668	42.4717	47.4871	39.3976	32.143
SOAP_k35_scaffold29942	0.104746	0.096151	0.0999469	0	0	0.095042	0	0	0	0	0	0.109997	0.0988668	0.409897	0	0.0892747	0.1009	0.10508	0.244443	0	0	0.112054	1.99015	1.39326	0.50506	0	0.0975445	0.0982226	0.10703	0
SOAP_k35_scaffold29976	0.506759	0.332672	0.264014	0.106102	0.115323	0.394644	0.333229	0.136755	0.438525	0.316149	0.758895	0.294404	0.341208	1.04472	0.313915	0.792695	0.733315	0.724449	0.186432	0.44721	1.23414	0.814366	1.14561	0.49254	0.461351	0.243866	0.671544	0.334621	0.409253	1.05544
SOAP_k35_scaffold30005	0	0.172082	0	0	0	0.17441	0	0.223787	0.212806	0	0.386576	0	0.177733	0.375906	0	0.636767	0.364084	0.189213	0	0.381097	0	0.404101	0.397128	0.180611	0	0.820042	0	0	0.579634	0.585065
SOAP_k35_scaffold30071	6.26991	4.59127	6.21289	5.7624	5.35689	5.91049	7.06256	4.86357	4.76458	5.2954	4.3055	4.91098	4.77344	3.83898	3.17823	2.91524	3.7068	2.74151	4.0518	3.39463	5.79424	5.81718	6.51203	5.79915	5.65908	5.75044	5.65208	5.42927	3.6533	4.27906
SOAP_k35_scaffold30084	170.566	295.265	292.947	222.021	329.059	90.397	37.2204	152.382	236.677	210.695	18.9628	78.9836	45.5329	15.2698	23.755	35.3347	44.8598	59.8424	45.2972	104.433	40.522	97.8882	46.3699	46.322	27.621	104.887	65.1558	62.0675	92.1744	31.4644
SOAP_k35_scaffold30108	2.75288	1.79506	2.07918	2.31558	2.0633	1.22948	1.70824	2.37575	1.96034	1.91815	2.76805	2.0407	1.52893	2.13325	2.3112	1.95827	2.33384	2.9451	2.67788	2.15585	3.75437	4.51162	4.75373	2.23281	3.55615	1.89873	2.08884	1.85663	2.13852	1.73012
SOAP_k35_scaffold30123	0.0957819	0.729172	0.0618751	0.434769	0.157738	0.235437	0	0.336391	0.17987	0.194823	0.0327701	0.310937	0.155765	0.158706	0.884478	0.198392	0.0317059	0.231473	0.535852	0.100226	1.84021	2.74639	2.30132	0.995463	1.23106	0.171726	0.367774	0.518636	0.201711	0.321609
SOAP_k35_scaffold30131	137.626	125.781	138.341	87.3112	145.499	112.066	157.277	140.492	151.009	157.796	146.123	136.196	112.265	117.487	79.7111	120.393	111.357	131.522	124.463	122.878	133.002	118.281	128.4	131.468	104.457	136.674	144.29	137.134	131.269	99.3449
SOAP_k35_scaffold30139	0	0	0	0	0	0	0	0	0	0.198069	0	0	0.18976	0	0	0.169763	0.388923	0	0	0	0	0.215848	0	0.193092	0	0	0.188053	0.192198	4.12818	0.783154
SOAP_k35_scaffold30147	2.92687	4.92352	2.3486	1.95899	5.2065	4.73711	2.57487	2.2591	3.169	3.61062	7.17582	5.5901	9.54166	10.6045	6.66486	2.68742	4.12126	3.08314	3.82433	1.48588	8.2724	5.76981	13.1254	11.803	9.00801	5.25385	2.9334	3.96445	4.80715	4.71944
SOAP_k35_scaffold30174	5.21674	4.27925	5.08948	3.61723	5.26866	4.66113	6.8543	5.31987	5.4364	4.76678	3.80782	2.32187	4.16862	3.99065	3.6057	2.40226	3.00585	1.69029	3.33421	3.04251	10.1514	9.4292	10.1236	8.3736	10.0761	6.90241	8.20664	8.14467	5.31264	8.72546
SOAP_k35_scaffold30182	0	0	0	0	0	0.352732	0	0	0	0.374931	0.781777	0	0.232966	0.190059	0.424099	0	0.275275	0	0	0	0	0	0.401331	0.350301	1.11244	0.409752	0.177921	0	0	0.195647
SOAP_k35_scaffold30233	2.22145	1.36329	2.16691	0.73404	1.47087	3.04844	1.70775	2.15206	2.11903	1.91184	1.75835	1.228	1.67152	2.58983	1.16118	1.15442	1.43455	0.728826	1.28754	1.41912	3.37472	3.40733	3.92001	2.49702	2.78581	3.52871	2.83326	3.50008	2.34504	2.4761
SOAP_k35_scaffold30235	4.88659	3.38509	5.62448	2.34428	4.25902	3.86178	1.95851	2.18965	2.28089	2.81085	2.70167	2.96415	1.96442	1.12004	3.17035	1.78701	1.45622	3.36854	2.12601	2.42413	5.26516	3.76044	5.66667	3.36675	3.57266	3.81205	1.82135	3.01084	2.31628	0.463423
SOAP_k35_scaffold30244	3.21726	2.34692	3.48633	3.98682	2.27873	3.01518	1.38879	1.94436	1.65879	2.40839	1.16166	1.06582	0.65461	0.47429	0.679727	0.560183	0.611399	0.935589	0.901291	0.831031	3.12336	3.03274	2.75191	1.99685	1.41823	1.48427	1.32642	2.55465	1.03714	0.908513
SOAP_k35_scaffold30251	0.411002	0	0	0	0	0.152265	0	0	0.160129	0	0	0	0.135174	0	0	0	0	0	0	0	0	0	0	0	0.277419	0.498262	0.579812	0.541194	0.146617	0.770537
SOAP_k35_scaffold30295	0.679598	0.617635	0.628736	0.336554	0.244259	0.655055	0.562531	0.651046	0.522215	0.408604	0.412286	0.802595	0.572965	0.952252	0.428094	0.329255	0.890013	0.672185	0.481611	0.485096	3.01729	2.41983	3.2403	2.61951	3.39125	0.609493	1.69096	2.18489	1.43181	3.5434
SOAP_k35_scaffold30296	4.80022	3.39854	5.3777	3.3047	3.40816	7.64525	2.57476	3.44597	5.81522	4.31347	6.6436	7.07509	9.40878	9.5639	9.92188	7.34987	8.26465	4.45714	7.36439	4.83251	13.769	10.2132	13.6793	8.92103	10.6425	16.7886	14.5207	13.0593	10.2118	12.2286
SOAP_k35_scaffold30398	0.0366731	0	0.0178197	0.0333316	0.0181885	0.0339046	0	0	0	0.0187637	0.0755324	0.199553	0	0	0.29825	0	0	0.019107	0	0	8.11598	3.23394	5.684	0.0179516	7.94152	10.4005	0.0354069	0.0175838	0.0194183	0.0142536
SOAP_k35_scaffold30405	3.75616	1.08567	1.89342	1.46567	2.26738	5.13787	3.74516	4.11016	4.07824	2.6722	10.5505	12.4344	7.29898	10.0534	10.2131	16.126	5.78985	7.9879	14.8195	4.06255	1.88154	2.08024	4.42638	3.29213	3.28427	8.04289	7.73686	7.78843	4.21374	5.29636
SOAP_k35_scaffold30426	54.7035	61.6114	64.6725	55.1035	67.8291	46.4683	68.0465	50.1399	71.9227	55.8709	70.1052	80.5674	73.9487	64.4999	91.4211	75.7403	48.4396	107.33	83.3869	74.5539	98.5386	91.6173	134.188	89.7848	89.853	68.5909	67.25	64.9425	55.8094	67.7664
SOAP_k35_scaffold30447	6.22167	3.95826	3.90165	2.01743	2.15641	4.72213	8.16385	3.877	4.11892	2.55037	0.499564	0.388866	0.349303	0.727279	0.687762	0.734543	0.951315	0.123793	0.43242	0.374414	1.82751	1.7166	2.86366	2.23148	1.43033	5.2551	9.19704	5.34059	6.68608	7.26678
SOAP_k35_scaffold30456	0.682644	0.35079	0.840589	0.643873	0.67561	0.872335	0.591459	0.276876	1.30334	1.07083	0.809578	1.28154	1.4898	1.2545	1.73215	0.701477	0.967046	0.627027	1.57715	0.771315	2.84852	2.81543	1.81136	1.23038	1.76862	1.84037	2.09691	1.95979	1.57959	1.8538
SOAP_k35_scaffold30462	0.158327	0.283043	0.448173	0.142184	0	0	0	0.181774	0	0	0.157619	0	0.145967	0.306167	0.344771	0.131126	0	0.155283	0	0.625803	0.529035	0.165701	0.652464	0.147741	0.599936	0.403706	0.288603	0.439363	0.475124	0.119206
SOAP_k35_scaffold30481	11.8859	8.00517	9.30212	6.40444	10.3631	12.946	8.43263	18.3559	8.51475	8.4018	9.9554	7.82926	6.74198	9.22448	5.65242	5.35839	8.55219	8.95122	8.13791	7.17851	15.7245	15.2389	16.1853	11.062	7.39395	11.3711	11.1882	10.1293	7.33819	11.2452
SOAP_k35_scaffold30500	0.892562	1.2219	1.03015	1.15652	0.75875	1.25782	0.598155	0.84449	0.621091	0.98947	0.174052	0.41211	0.949203	0.379404	0.53696	0.341099	0.210098	0.219073	0.609017	0.398298	1.04496	1.36006	0.877532	2.26928	1.92609	1.02404	0.610233	1.05305	0.891139	0.363328
SOAP_k35_scaffold30501	0	0	0.181062	0	0.36503	0.344237	0	0	0	0	0	0.196007	0	0	0.207222	0	0.179739	0	0.218417	0	0.424363	0.199496	0.980383	0.713254	0.181045	0.323877	0.869138	0	0.190765	0.144364
SOAP_k35_scaffold30507	10.8365	8.41	10.9845	6.98613	9.2712	12.3118	3.09082	8.8561	23.9801	19.485	4.67191	8.17014	2.9946	4.48503	7.2225	5.8407	5.40908	5.66321	9.94198	7.3909	17.1903	18.2159	16.1381	15.1985	11.2648	22.3187	16.4216	17.9452	13.9337	12.1758
SOAP_k35_scaffold30527	4.87746	1.97479	3.17007	2.13402	2.99196	4.30697	0.830554	1.28005	2.01745	2.35056	4.71036	2.67187	5.48466	3.40582	5.24084	1.56448	5.74525	1.27708	3.98521	3.86652	32.7226	37.3461	23.6171	18.8538	30.2328	11.1977	12.8111	10.4715	10.8057	3.31633
SOAP_k35_scaffold30558	3.8952	2.22513	3.95099	1.61895	3.24291	4.72292	3.62207	3.01944	5.05986	3.55174	3.36733	2.67575	3.99099	5.58687	3.2728	2.66407	3.58594	2.25251	3.24811	2.77625	7.65075	7.18979	9.02288	7.71952	7.85473	8.70293	7.02239	7.16272	5.41655	8.83572
SOAP_k35_scaffold30578	0.361804	0.319963	0	0	0	0.161556	0.185231	0.621197	0.197133	0	0	0	0.165183	0	0.39017	0.296242	0.169097	0	0	0	0.399255	0.938352	0	0.167571	0.850736	0	0	0	0.358844	0
SOAP_k35_scaffold30588	1.6503	2.01701	1.29554	0.727542	1.05945	2.01672	0.937792	0.599296	1.34224	1.26316	0.648866	0.474228	1.81402	0.970528	1.04263	0.455377	0.531948	0.353107	0.583569	0.662654	1.63277	2.2287	3.83065	3.53282	2.79073	1.50773	1.16972	1.11536	1.33537	1.50803
SOAP_k35_scaffold30706	23.2282	19.2427	37.7242	15.8528	24.273	30.7566	32.4444	23.7173	23.2877	14.1988	4.36582	6.03339	0.838703	2.26403	6.51937	2.55248	2.71634	2.98471	6.5523	3.84719	8.44356	10.2446	9.95285	6.22278	5.16581	7.28627	7.15383	9.81831	7.30403	11.1
SOAP_k35_scaffold30722	2.3239	2.86361	4.88455	1.70384	1.36951	2.78811	3.2439	1.72463	3.93425	2.05898	3.56951	1.48689	2.40344	8.16917	1.72724	2.63403	1.06477	2.65987	1.19388	3.21026	2.66552	3.04771	3.69757	2.74805	2.90754	2.45067	2.76871	3.39604	1.71717	2.64765
SOAP_k35_scaffold30743	1.89809	1.28386	0.810371	0.880054	0.960862	1.63795	0.855134	1.26619	0.933779	0.918834	0.348183	0.196417	0.444424	0.543853	0.140191	0.333981	0.186341	0.280915	0.224618	0.327717	1.4564	1.47768	1.15559	1.40339	1.38985	0.918711	0.933814	1.05373	0.83966	1.33718
SOAP_k35_scaffold30752	1.02905	0.900123	0.769558	0.736047	0.775226	0.731656	0.418297	0.46973	0.66955	0.776515	0.810386	0.207828	0.743966	0.788515	0.878215	0.499327	0.190588	0.198037	0	0.997093	1.12455	1.48056	0.830989	0.567516	0.1921	1.20159	3.13257	0.752835	1.82027	1.53361
SOAP_k35_scaffold30759	0	0.180819	0	0	0.5841	0.183769	0	0.235954	0	0	0	0.626163	0	0.198049	0	0.167169	0.191444	0	0	0	0.451831	0.212458	0	0.380067	0	0.344848	1.11058	0.378162	0.203161	0.462227
SOAP_k35_scaffold30769	0.530247	0.156617	0	0.158462	0.670761	0.631938	1.0872	0.607374	0.963916	0.168652	0	0	0	0	0	0	0	0	0	0	0	0.183666	0.180651	0.16395	0	0	0	0.162766	0.175588	0.265132
SOAP_k35_scaffold30775	72.3761	367.26	282.865	350.477	172.838	77.6444	200.829	303.222	271.204	196.249	54.892	85.2736	39.5972	44.0106	61.5633	60.6585	36.5964	66.0417	65.3073	67.674	228.091	201.856	295.987	160.584	101.243	41.3059	47.0185	41.777	56.7438	65.5294
SOAP_k35_scaffold30792	0.919033	0.274506	0.578787	0.963401	0.877826	0.275163	0.316206	1.58395	0.167912	0.14766	0	0	0	0.148265	0.167177	0	0	0	0	0	0.170975	0	0.316342	0	0.145364	0	0	0	0	0
SOAP_k35_scaffold30811	1.34368	2.53332	2.15855	1.54619	0.544018	0.170995	1.37109	0.658059	1.66952	0.363999	0.379125	0.389547	0.174424	0.184295	0.411865	0.781339	0.178609	0.742712	0.43411	0.186984	0.210853	0.396525	0.584568	0.177178	0.179909	0.160923	0.518203	0.528292	0	0.28685
SOAP_k35_scaffold30829	4.49667	3.46632	3.55797	4.8881	3.26561	3.38457	3.80136	4.51309	4.27517	3.54868	3.48621	3.08011	2.53862	3.49833	2.82653	3.1523	2.2796	2.72628	4.07258	2.46622	5.94054	5.83945	6.61889	4.80082	4.02418	5.04852	4.40705	5.05851	4.57636	5.33476
SOAP_k35_scaffold30842	0	0	0.295048	0.140371	0.149102	0	0.644588	0	0	0.300914	0.622695	0	2.16316	1.05821	0.681329	0.388757	0.884893	0.306818	0.536917	0.309138	0.871085	0.163712	0.48347	0.145933	0.296294	0.930593	0.570217	0.433912	0	0.588602
SOAP_k35_scaffold30904	3.92149	5.94316	5.26288	6.24519	2.70875	2.32447	5.45648	4.08563	3.55192	3.87864	2.96221	1.83952	2.51267	2.38659	1.43028	1.83458	2.72532	2.59124	2.29922	2.13544	4.08584	4.28536	3.79438	2.29402	2.61563	2.85223	2.47115	2.78128	2.40373	2.48039
SOAP_k35_scaffold30925	0.719835	1.17014	0.41381	0.411641	0.290211	0.7873	0.371743	0.468549	0.872189	0.407682	0.164397	0.318043	0.65194	0.663405	0.863837	0.64092	0.5307	0.719617	0.288222	0.699164	1.06876	1.47339	1.63462	1.61353	1.34674	0.574902	0.897725	0.535719	0.787773	0.992818
SOAP_k35_scaffold30931	0.436419	0.701867	0.295286	0.316639	0.300861	0.481503	0.325971	0.611977	0.588527	0.750561	0.267999	0.187979	0.38118	0.562571	0.250478	0.115451	0.258749	0.044966	0	0.0908342	0.255339	0.526804	0.616174	0.508181	0.386758	0.467097	0.500238	0.374173	0.365834	0.573304
SOAP_k35_scaffold30947	0	0	0	0.168823	0.178277	0	0	0	0.410253	0	0.372747	0	1.02952	0.543545	0	0.307545	0.702661	0.547887	0.213469	0	0.207392	0	0.383349	0	0.88451	0.316583	0.339771	0.173126	0.186436	0.423019
SOAP_k35_scaffold30953	0	0	0	0	0	0	0	0	5.55389	0	0	0	0.33233	0	0	0	0	0	0	0	0	0.755172	0.185632	1.18011	0	0	0	0	0	0.136367
SOAP_k35_scaffold30956	20.8237	24.2053	25.0793	32.0571	19.8376	8.80616	26.4816	21.0487	16.4105	17.173	7.8351	5.71142	2.05935	2.25761	3.11258	3.64013	2.9118	7.6922	5.20417	5.52092	19.909	15.9526	10.9689	8.07988	6.03317	4.76601	4.8037	9.50002	6.83383	4.09525
SOAP_k35_scaffold30961	0.143498	0.10636	0	0	0	0	0.121677	0.134665	0	0.145246	0.468819	0.308972	0.656672	0.567539	0.49441	0.380021	0.22349	0.116347	0.270832	0.297671	2.01619	1.44479	0.77843	0.992747	0.79351	0.50394	1.29636	0.271903	1.18541	1.39065
SOAP_k35_scaffold30964	7.74592	16.2429	10.8122	23.2114	9.94474	11.4623	10.931	11.3477	16.0582	13.2925	37.8193	11.3954	12.6073	11.8242	169.95	7.9793	11.8671	13.1329	33.0826	18.9981	50.7336	69.0263	140.438	28.6679	31.3703	15.9344	14.4803	18.0214	17.2774	17.476
SOAP_k35_scaffold30996	0.966454	1.036	0.660755	0.567865	0.565059	0.774359	1.14129	0.742563	0.967857	0.381287	0.479519	0.339971	0.860077	0.769627	0.584555	0.871301	0.624052	0.229778	0.487142	0.686302	1.56554	1.30146	1.45435	1.31247	1.5452	1.07709	1.43707	1.07493	1.02573	1.52843
SOAP_k35_scaffold31070	0.181678	0	0.511884	0.16278	0	0.162223	0.557951	0.20793	0.395889	0.172993	0.179903	0.185089	0	0.174848	0.195855	0.148696	0	0	0	0.355531	0	0	0.185265	0.168247	0.683336	0.611843	0.164133	0.167099	0.180137	0.272173
SOAP_k35_scaffold31127	0.383929	0.207355	0.395475	0.069503	0.071242	0.819914	0.118528	0	0	0	0.228346	0	9.32591e-05	0	0	0	0	0	0	0	1.01413	0.438829	0	0.107464	0.109081	0	0.541648	0.000363674	0.21821	0
SOAP_k35_scaffold31147	2.20387	1.57762	0.873221	1.58437	2.09409	4.3306	4.39815	5.73782	1.59495	1.75384	0.528017	1.86813	1.80663	1.2155	0.883991	1.92034	2.09497	3.10979	0.997841	1.9371	1.80342	0.775511	14.9855	9.98992	3.54837	1.08852	2.08653	1.71951	1.75047	2.89084
SOAP_k35_scaffold31159	0.641705	0.286509	0	0	0.305668	0.287725	0.165217	0	0.175581	0	0.159629	0.329628	0.59107	0.465128	0.523521	0.265434	0.302255	0	0	0.316757	1.42821	0.503268	0.330181	0.299191	0	0.272471	0	0.148318	0.160341	0.120718
SOAP_k35_scaffold31192	0.955442	0	0.179099	0	0.722255	0.170254	0.195036	0.218391	0.623361	0.543734	0	0.19396	0.347404	0	0	0.311265	0.711457	0	0	0.18621	0.419954	0	0.194051	0.529285	0.179148	0.160253	0.344027	0.350681	0.188772	0
SOAP_k35_scaffold31197	0.903615	1.26332	0.31494	0.713437	0	0.336803	0.410901	0.404227	0	0.349913	0.355961	1.16115	0.318958	0	0	1.75541	0	1.17187	0.347581	0	0.401924	1.20989	0.379743	1.49569	0.943785	1.05538	0.357475	0	1.24755	0
SOAP_k35_scaffold31207	45.5913	76.5308	122.222	81.1154	61.7417	42.4819	123.742	85.2761	66.4736	57.3647	83.2012	74.0855	73.6555	33.6514	124.085	63.8169	29.1328	172.59	120.442	97.4767	83.2274	48.9969	121.031	63.2446	61.1694	50.2502	21.6804	29.3997	17.269	12.6065
SOAP_k35_scaffold31216	8.29075	6.7024	6.37606	7.09098	5.23569	5.53459	6.31657	5.15844	5.99189	5.35264	6.73302	6.12571	3.96581	4.25139	6.5894	5.66432	3.99055	4.96774	8.03399	5.06664	9.97799	9.25493	7.25333	6.07406	6.75529	6.62797	9.61133	7.60367	6.45173	6.50767
SOAP_k35_scaffold31228	0.162582	0.145015	0.306479	0	0.773977	1.02	0	0.186538	0.177855	0.312107	0.161692	0.50066	0	0	0	0	0.153026	0	0	0	0.361486	0	0.167147	0.302993	0.153798	0.551778	0	0.450687	0	0.244561
SOAP_k35_scaffold31262	2.42672	2.6976	0.957235	0.849495	1.78663	0.657565	1.58339	0.321671	0.927292	0.72161	5.74161	2.48249	3.30098	1.96377	2.26675	2.17435	2.27789	4.91879	3.01508	5.59478	5.97144	4.63773	5.0043	1.97224	2.05553	0.244742	1.20584	1.30959	0.977751	0.29753
SOAP_k35_scaffold31278	0.329803	1.18365	0.40044	0.224771	0.572125	1.06664	0.708796	0.507642	0.721827	0.589991	0.212153	0.201699	0.283064	0.14381	0.191375	0.128917	0.123411	0.107285	0.248166	0.151789	1.24284	0.959356	1.1543	0.967864	0.695617	0.724195	1.21279	0.829698	0.654235	1.00891
SOAP_k35_scaffold31285	0	0	0	0	0.339225	0.106071	0.244655	0	0	0.459038	0.824848	0.612224	0.11002	1.25783	0.129987	0.694565	0.561668	0.116958	0.816802	0.117933	0.132818	0	0	0.110892	0	0.303956	0.1086	0.109564	0.119167	0.0890444
SOAP_k35_scaffold31286	0.237358	0.108175	0.338734	1.06948	0.228886	0.21475	0.371448	0.137074	0.524568	0.232264	0.954235	0.49566	0.222668	0	0.263075	0.602367	0.341045	0.118359	0	0	0.134408	0	0.248947	0.112234	0	0.205066	0.879227	0.554522	0.482391	1.53233
SOAP_k35_scaffold31308	3.38861	1.9181	3.14816	1.33683	2.10523	2.42691	1.28124	1.7255	1.28355	1.6002	1.41553	1.80314	1.98328	1.39239	1.29771	0.849363	1.17146	0.768604	1.52544	1.07827	3.21662	4.068	3.65341	3.32499	3.23628	3.20639	2.15685	3.89218	2.45072	0.991955
SOAP_k35_scaffold31346	0	0	0.198434	0	0.128348	0	0	0	0	0	0	0	0.0338618	0	0	0	0	0	0	0	0	0	0	0.0428745	0	0	0	0	5.01221e-09	0.0320411
SOAP_k35_scaffold31347	13.6318	27.2587	25.6803	36.7298	14.668	4.32911	22.5224	15.4512	13.5568	21.4703	5.79551	6.01666	3.33493	2.63282	6.65704	8.91444	3.28832	15.6495	6.54843	9.86126	18.3268	22.1695	20.1844	10.438	10.4777	2.64797	5.10919	5.15844	2.74092	1.95691
SOAP_k35_scaffold31437	0.129534	0.602789	0.4136	0.437281	0.128482	0.786933	0.696418	0.477588	1.08751	0.681641	0.1715	0.523563	0.545072	0.387493	0.73091	0.231747	0.388118	0.192809	0.245262	0.370235	1.20439	1.19042	1.07799	2.11949	0.698462	0.583993	0.571669	0.372632	0.509473	0.719194
SOAP_k35_scaffold31438	3.78108	2.52424	3.66555	2.16265	1.88391	2.52596	3.92404	3.41683	2.51716	2.06096	1.62044	1.67677	0.697901	1.27335	1.10083	1.69352	1.42046	1.4198	1.64315	1.93348	3.04971	4.04222	3.09208	1.91601	1.38448	1.76312	1.80213	2.10639	1.44337	1.9388
SOAP_k35_scaffold31494	7.039	7.65521	6.26883	8.37016	5.61066	7.00578	8.75276	7.15235	5.42648	5.67885	1.91318	1.90738	1.7003	2.51881	1.47848	1.75395	1.8756	1.91312	1.78526	1.6917	3.99992	4.69809	4.60929	3.63661	3.48261	4.57184	3.70654	4.4036	2.89454	3.99176
SOAP_k35_scaffold31506	11.9015	6.23729	8.35757	8.34331	7.62575	8.35619	7.31296	9.42962	9.38102	8.31331	17.8338	12.1796	13.2393	13.5529	9.34159	12.1848	13.2061	12.4003	10.1815	13.3553	15.9717	16.5193	13.1387	9.56943	8.55222	14.012	13.608	15.6064	13.0057	13.1831
SOAP_k35_scaffold31525	1.29654	2.18502	1.39764	0.545732	1.2356	4.39581	1.26843	1.12011	1.72265	1.37537	1.00602	0.889094	1.61555	2.35471	1.78674	0.933209	1.19187	0.515368	0.984119	1.51755	5.0898	6.99953	4.16118	5.69049	2.43325	4.01358	4.06851	7.95868	2.56136	4.58932
SOAP_k35_scaffold31569	0.834664	0	0.658992	0.500575	0.400247	0	0	0.160183	0	0.26987	0.278353	0.144102	0.258702	0.270212	0.152797	0.23282	0.264379	0	0	0	0.312416	0	0.144552	0.653449	0.265251	0.476714	0	0	0.140247	0
SOAP_k35_scaffold31633	0.872989	0.774277	0.985116	0.156547	0.497147	0.312235	0.716368	0.400039	0.952548	0.166722	0	0	0	0.168272	0	0	0	0	0	0	0.386283	0.181552	0.714358	0.486119	0.493579	0.442188	0.316297	0.482525	0.173565	0.26198
SOAP_k35_scaffold31634	1.64725	3.8575	2.94115	1.39518	1.01143	4.31457	0.82201	0.256935	3.04894	0.557248	15.8373	1.97668	0.605888	5.59858	52.5728	1.1667	7.36479	0.945854	7.00903	3.43981	12.289	16.3979	36.5383	6.01778	3.97456	0.19649	9.64407	0.943265	1.30795	4.16498
SOAP_k35_scaffold31640	1.11336	0.449888	1.17559	0.668589	0.476499	0.894337	0.128868	0.999387	0.136517	0.120775	0.124183	0.257805	0.115791	0.120524	0.273588	0.208725	0.118255	0	0	0.124116	0.978598	1.18182	0.258898	0.233578	0.118551	0	0.342975	0.230886	0.376356	0.281514
SOAP_k35_scaffold31673	1.68113	0.394361	0.372392	0.163128	0.571081	1.59518	0.573718	0.769809	1.14281	0.542663	1.22413	0.513721	1.04095	1.72026	0.88904	0.681936	1.1195	0.429912	0.427345	0.868116	2.39037	1.63584	1.42353	1.33237	0.764243	2.02064	2.56308	1.01129	1.4254	3.0042
SOAP_k35_scaffold31689	0.694981	0.577964	1.09632	0.280806	0.122655	0.971529	0.482041	0.326277	0.855857	0.601336	0.0318312	0.151451	0.182226	0.0154105	0.125776	0.0691985	0.015445	0.0805692	0.111781	0.032573	0.786948	0.548863	0.731001	0.938385	0.737121	0.766934	0.403088	0.770704	0.556753	0.14416
SOAP_k35_scaffold31697	0.279841	0.0653236	0	0.18992	0.136782	0.255827	0.222167	0.488522	0.156315	0.209845	0.0711481	0	0.134161	0.137937	0.0793167	0.060785	0	0.285009	0	0	0.56643	0.379644	0.525328	0.134538	0.341343	0.493586	0.198281	0.463353	0.290045	0.268653
SOAP_k35_scaffold31705	10.9032	12.6292	12.3729	16.4184	7.97869	8.13995	14.9542	13.1582	7.91085	7.69811	7.58552	6.76371	5.16356	6.66317	4.51897	5.20253	4.89143	7.62146	7.11859	6.25658	9.83871	12.9085	11.0936	7.95967	5.03528	7.3103	7.37219	7.82105	5.46601	7.08748
SOAP_k35_scaffold31725	14.781	12.0132	10.6838	9.40726	9.84722	9.43294	13.5416	16.4345	12.2798	10.516	6.77768	5.36185	6.42643	6.26967	4.46394	3.86498	5.80251	4.94235	7.02231	3.94949	14.7074	18.5361	13.014	15.9463	8.19948	10.4605	11.1643	12.1995	12.4598	12.1041
SOAP_k35_scaffold31760	4.54109	6.96519	5.65983	6.80652	5.79041	2.69698	7.28824	6.6857	4.73838	5.3544	3.05732	3.59138	3.29183	1.84107	2.57705	2.05917	1.94923	3.76959	3.47055	3.72435	8.76819	6.86798	6.40453	3.46889	4.36142	3.14205	3.44271	4.77495	3.49475	2.29967
SOAP_k35_scaffold31762	0	0	0	0	0	0.134062	0.308224	0	0.327281	0	0	0	0	0.433514	0	0	0.423403	0	0	0	1.1672	0.313367	0.462867	0.1396	0.141728	0.127229	0.409296	0.829673	0.149776	0.337536
SOAP_k35_scaffold31764	3.50109	3.49495	5.81111	4.92817	4.33729	4.47486	3.97409	4.97402	5.59046	5.25929	3.04068	3.20357	1.4963	2.16472	2.67559	2.24678	2.2315	2.69654	3.80629	2.98532	6.25082	8.10311	6.15348	4.45408	5.2206	3.51704	3.01301	5.49067	4.6572	2.76576
SOAP_k35_scaffold31770	0.602141	0.956242	1.40086	1.16599	0.669711	0.313465	1.54047	1.29822	0.287265	0.939357	1.83	1.54741	1.96512	1.85903	0.871171	1.70372	1.67012	1.47895	1.21278	1.49232	2.37114	3.24579	2.93079	2.1386	1.50268	1.35622	2.34107	1.29683	2.12569	1.05311
SOAP_k35_scaffold31780	0.561926	0	0.339155	0.161771	0	0.483674	0.184858	0	0	0.171971	0.715278	0.551967	0.164875	0.521371	0	0.443505	0	0	0.614923	0.176718	1.1954	0.936495	0.368388	0.836178	0.509418	0.912326	0.815792	0.355091	0.358133	0.476464
SOAP_k35_scaffold31806	0	0.0920449	0.191109	0.270892	0	0.272602	0	0.115893	0.111018	0.197414	0	0	0.0946282	0	0	0	0	0	0	0	0.456822	0	1.05829	0.761631	0.483155	0.0871114	0.280037	0	0	0.228905
SOAP_k35_scaffold31815	0.237647	0.129095	0.0986488	0.0924454	0.0670531	0.218959	0.14533	0.119195	0.191176	0.103487	0.76623	0.367058	0.959758	0.438574	0.587247	0.511737	1.04424	0.456695	1.13872	0.248437	1.63582	0.22445	0.296331	0.264441	0.134166	0.364885	0.814031	0.421502	0.464328	0.525874
SOAP_k35_scaffold31825	0.143107	0.128871	0	0	0.137084	0.128803	0	0.164684	0.157262	0	0	0	0.265639	0	0	0	0	0.141288	0	0	0.802036	0.301426	0.593746	0.402711	0.272508	0.367162	0.262436	0.132875	0.144047	0
SOAP_k35_scaffold31829	0	0.0861399	0	0	0.181265	0	0.098089	0.108215	0	0	0.660598	0.0984538	0	0	1.1512	0	0	0.09408	0.109346	0	2.88468	0.501509	0.0990228	0	0	0.162973	0.174625	0	0.0957992	0.356418
SOAP_k35_scaffold31862	0.183802	0.25467	0.263784	0.332022	0.267872	0.668944	0.38656	0.319782	0	0.0909983	0.0929691	0.0970141	0.0872458	0.180324	0	0.0788821	0.088998	0	0	0.0935334	0.105282	0.691852	0	0.1754	0.712092	0.562078	0.0860364	0.518775	0.471992	0
SOAP_k35_scaffold31884	0.188928	0	0	0	0	0.515944	0	0	0.104957	0.654014	0	0	0.716602	0.222479	0	0.497912	0.668632	1.27749	1.07508	0	0.395636	0	0	0.180132	0.0914142	0	0	0.213377	0	0.865669
SOAP_k35_scaffold31885	0.24497	0.150585	0	0.151979	0	0.151616	0	0	0	0.324167	0	0.261986	0	0	0.183542	0.278973	0	0	0	0.16659	0.563331	0	0	0.314938	0.399199	0.143295	0	0	0.168705	0
SOAP_k35_scaffold31907	0.190379	0.772782	3.23734	1.20658	0	0.232383	0.67307	0.0739291	0	0	0	0.338882	0	0	1.22683	0	0	0	0.751846	0.130872	0	0.276244	0.546249	0.0611558	0.248253	0	0	0	0	0
SOAP_k35_scaffold31920	1.09819	0.993334	0.86498	0.741575	0.807157	1.22093	0.724528	0.890574	0.825624	1.52039	1.67473	1.3951	1.54133	1.7091	1.40063	1.82866	0.892525	1.09348	1.5435	1.06466	2.02388	2.80111	3.03504	2.31696	2.19656	1.54175	0.97522	1.6968	1.11074	1.46317
SOAP_k35_scaffold31933	0.290172	0.804665	0.866925	0.379605	0.277621	0.258738	0.658369	0.205193	0.534695	0.214832	1.13484	1.27562	2.28483	1.95355	1.42175	0.53221	0.996027	4.01062	0.653478	1.0502	1.15946	4.36622	1.89409	3.54515	1.70295	0.283968	0.264217	0.469676	0.296427	0.489492
SOAP_k35_scaffold31939	280.369	335.025	475.44	242.368	343.013	318.724	270.11	445.038	286.267	348.189	576.234	649.881	1406.86	510.27	722.428	439.262	717.08	850.015	936.54	674.667	609.777	511.156	838.19	447.856	569.396	308.082	228.152	299.351	228.422	92.8688
SOAP_k35_scaffold31953	11.1101	13.0602	8.94434	13.9915	11.6138	4.83954	16.5368	9.07123	7.65798	9.67053	4.47859	3.15475	4.55736	2.36234	1.01452	1.1191	2.94936	5.46583	1.45219	2.58709	7.24202	9.09821	6.5993	4.02608	3.26855	3.05618	2.95664	4.48426	3.82273	1.96912
SOAP_k35_scaffold31971	4.58615	3.20336	2.24623	2.8074	2.14078	2.37345	1.2111	3.17442	1.96068	2.8811	2.63396	2.53117	1.55804	2.48998	2.72618	1.22816	0.381523	0.972468	1.17406	1.10703	1.76058	4.11201	5.42479	3.86729	3.29588	2.79881	2.75134	4.58633	2.10922	2.92758
SOAP_k35_scaffold31981	0.219681	0.136527	0.0703376	0.198732	0	0.133792	0.232312	0	0.0817469	0.146217	0.372058	0.233682	0.280433	0.288548	1.74076	0	0.428797	0.0744727	0.259327	0.225504	0.253727	0.158732	0.235294	0.281321	0.21413	0.128979	0.138172	0.207677	0.075795	0.842951
SOAP_k35_scaffold31997	0.266459	0.964491	0.252713	0.239802	0	0.240307	0.13834	1.07474	0.586917	0.129535	0.133452	0	0.124192	0	0.1467	0	0.126878	0.132061	0	0.266202	0.299899	0.422665	0.416475	0.125388	0.508974	0.457587	0.245277	0.37201	0	0.806814
SOAP_k35_scaffold31999	0.129759	0	0.123167	0	0	0	0	0.149615	0	0.126351	0.130084	0.134893	0.121143	0	0	0.109122	0.123747	0.128811	0	0.389506	0.585041	0.137412	0.541688	0.122265	0.248147	0.446356	0.478448	0.241785	0.39385	1.37624
SOAP_k35_scaffold32048	5.09152	5.11263	7.28587	6.37582	6.62831	3.32524	2.70644	2.48146	4.56554	3.27064	11.9934	8.10353	6.12731	8.36134	21.2071	13.7033	7.4316	15.7674	14.499	19.7025	7.40201	8.41119	22.7719	20.1835	20.0525	3.41521	4.78886	3.00046	3.71109	3.83695
SOAP_k35_scaffold32055	0	0.401232	0	0	0.160381	0.302068	0	0	0	0.161485	0	0	0	0.162781	0	0	0	0.164773	0.192334	0	0	0.703284	0	0	0.477841	0	0.269957	0.933761	0	0
SOAP_k35_scaffold32071	0.122809	0.670297	0	0.110632	0	0.333009	0.127968	0.141754	0.67784	0.839622	0	0	0	0	0	0	0	0.122262	0.142357	0.123266	0	0.260818	0.257125	0.115977	0	0.211838	0.340612	0.229264	0.49835	1.49098
SOAP_k35_scaffold32075	5.72405	5.53065	4.56437	1.79521	2.86665	1.45751	3.29352	2.35862	7.36766	6.04207	4.263	5.21501	4.04298	3.86402	6.25486	5.0209	3.44901	5.44109	3.89672	2.42284	9.54083	7.15461	6.22013	5.93306	6.70541	5.82403	8.54035	6.89918	4.44916	7.09494
SOAP_k35_scaffold32105	9.14233	14.0502	10.2817	5.47234	10.4482	5.1661	5.66363	5.36458	5.76964	8.49103	20.714	11.2212	3.55982	12.7182	18.1961	5.89706	9.41393	6.12792	7.1046	10.8598	18.6864	17.0665	31.9875	19.2239	13.7609	8.54275	7.41962	10.054	6.96101	7.74884
SOAP_k35_scaffold32130	6.06236	3.26604	4.81208	7.10568	2.75887	4.9216	4.60657	4.30796	5.94959	3.12194	3.35391	10.3481	3.21508	4.52267	3.49296	4.36599	4.04284	3.39608	4.28482	4.04379	9.45774	5.46351	5.49708	6.68518	4.44809	7.50135	7.9593	6.20385	4.17597	9.80259
SOAP_k35_scaffold32133	17.8159	16.0655	15.4863	13.8984	13.9055	15.0481	15.9516	16.7369	11.8782	14.3632	4.51277	3.7157	4.15337	5.35357	3.41568	2.95241	4.45228	3.57744	4.66283	4.43444	10.6177	13.2761	12.4264	10.6782	8.68655	7.85094	8.22266	9.02291	7.49253	7.38795
SOAP_k35_scaffold32155	8.17557	6.34019	7.41508	6.34518	5.36781	7.2481	7.92515	6.38005	5.98609	5.34207	4.44473	4.92127	2.21966	3.18757	4.38587	3.459	2.46784	3.5457	3.9331	3.14127	9.07444	9.54034	9.58001	5.86681	6.78672	6.83079	6.99882	8.65735	6.34394	7.68974
SOAP_k35_scaffold32164	76.2315	81.2025	64.9669	37.4322	68.2853	118.82	66.5715	82.1814	87.3017	86.2021	113.194	110.599	144.869	113.507	107.237	89.3663	115.625	86.9804	97.7232	96.2436	82.8386	100.719	99.7135	89.6014	69.1485	75.7563	72.0802	70.496	73.3422	66.8811
SOAP_k35_scaffold32196	2.9071	2.46653	3.2844	3.33492	2.57518	2.6863	4.27596	3.98959	2.32904	2.90851	2.16449	2.24164	1.94147	2.19877	2.32099	2.17369	1.56359	2.70423	2.35815	1.90866	5.04567	3.63272	4.18818	3.10598	2.63989	3.0275	3.22163	3.24056	2.24675	3.45995
SOAP_k35_scaffold32231	1.70575	0.896547	1.48048	0.639208	1.0896	0.767787	0.588882	1.30882	0.937439	0.826193	0.142097	0.588272	0.791902	1.10601	0	0.475029	0.944362	0.280792	0.163618	0.141473	1.11577	0.599037	0.885023	0.933652	1.08306	1.45937	1.0431	1.32015	1.00194	0.322216
SOAP_k35_scaffold32236	0.265623	0.240439	0.881797	0.239058	0	0.239575	0.275846	0.612251	1.31654	0.387455	0.133047	0	0	0	0	0	0.126501	0	0	0.132708	0.448518	0	0.138416	0	0	0.114058	0	0.123628	0.53683	0
SOAP_k35_scaffold32260	26.1855	21.6582	23.0715	25.5527	28.5946	35.649	19.1195	29.9163	31.9057	21.441	59.5009	55.5293	44.9217	46.2927	63.139	53.8177	75.5077	43.539	86.5769	62.4475	91.5819	99.0778	72.1632	28.6013	36.4269	53.6941	57.2055	42.6012	35.3726	58.1843
SOAP_k35_scaffold32270	6.07542	4.43753	5.9851	4.04782	3.29468	4.65815	5.43246	6.86577	4.74489	4.70766	2.7373	2.54269	2.15559	2.77023	2.30474	2.22603	3.18775	2.4698	2.52298	2.84482	4.26783	5.1519	6.93137	5.26355	3.71096	4.36985	4.1745	3.78878	2.73273	3.58924
SOAP_k35_scaffold32289	47.2291	47.8624	37.822	40.0682	53.8154	33.4522	40.1313	47.2643	51.1981	54.3954	68.6196	69.5648	58.9886	51.8616	59.666	68.3989	44.5895	82.6331	68.1266	83.1612	68.6536	65.5728	94.976	61.8265	75.2299	32.2493	36.3247	35.644	35.3617	33.2657
SOAP_k35_scaffold32292	0.453008	0.541749	0.285395	0.135691	0.721593	0.271364	0	0	0.331196	0	0	0.311393	0.418987	0	0.329908	0	0	0	0	0	0	0	0	0	0	0.386155	0.414095	0	0.303036	0.455473
SOAP_k35_scaffold32305	15.9532	5.50007	12.0432	8.47057	13.5571	15.4606	5.61259	9.82135	9.08969	4.9249	8.85938	13.9255	4.91556	9.73563	4.06442	7.43457	7.16263	5.94151	11.4132	8.6914	13.1757	13.0784	10.7504	8.09974	4.10919	11.1376	10.6371	7.37832	9.37497	6.64235
SOAP_k35_scaffold32332	0.458522	0.486893	0.302497	0.163748	0.325052	0.49982	0.458117	0.42278	0.55549	0.285128	0.472415	0.321051	0.466745	0.604463	0.742694	0.396003	0.392887	0.136631	0.513427	0.258922	0.659501	0.836258	0.738722	0.818198	0.862728	0.369488	0.66459	0.958406	0.572754	0.700443
SOAP_k35_scaffold32335	0.805585	0.152678	0.233767	0.146163	0.277943	0.444728	0.344187	0.282559	0.679489	0.326484	1.23776	0.95556	1.99669	1.79866	0.787261	1.88607	1.79364	0.789701	0.866453	0.755704	2.26577	2.65584	2.14697	2.15222	2.42219	2.12269	2.08057	0.92172	1.64833	1.77554
SOAP_k35_scaffold32353	8.30866	10.1756	7.6483	7.99719	6.52261	7.14936	6.34733	7.06493	7.57039	7.55365	4.34213	5.17782	5.01653	4.17918	5.89241	3.28751	3.4302	3.40979	5.12989	3.64389	11.6031	13.8797	13.4431	11.964	10.3162	8.8968	9.72987	11.3417	7.89496	8.19353
SOAP_k35_scaffold32366	0.198099	0.450682	0.0383286	0.0359444	0.0781266	0.473968	0.0846547	0.0463268	0.311949	0.160617	0	0.0427351	0.0770427	0.157286	0.136696	0.140067	0	0	0.0473598	0.165235	0.278665	1.48075	1.37957	0.73149	1.36734	0.212392	0.30327	0.340044	0.207922	0.2758
SOAP_k35_scaffold32374	0	0.0498257	0	0.04795	0.0519744	0.194205	0	0	0.0593387	0	0	0.0567591	0	0	0.0604719	0.27849	0	0.162886	0.062936	0.0548281	0.534214	0.522819	0.462416	0.358253	0.146291	0.108906	0.604148	0.21531	0.446522	0.391932
SOAP_k35_scaffold32477	1.42136	0.967549	1.51879	1.5014	1.49168	1.15047	2.48724	1.46088	1.7661	1.38838	0.983214	0.848537	0.368449	0.346285	0.871768	0.515855	0.461472	1.14314	0.974763	0.790267	1.40078	1.56946	1.30067	1.24486	0.688988	0.911274	1.70064	1.276	0.611626	1.30454
SOAP_k35_scaffold32494	3.12472	3.24748	2.25212	3.02005	1.24925	2.6612	3.00599	2.64435	2.53819	2.05815	2.09391	3.02445	0.884783	1.18989	2.97754	2.95998	1.17934	3.10866	2.76875	2.55406	4.02299	3.62092	3.73096	3.07166	2.56314	1.12683	1.00593	3.02284	2.13364	0.981508
SOAP_k35_scaffold32500	0.23206	0.0554674	0.197582	0.0526808	0.119754	0.334601	0.280853	0.0339739	0.136437	0.185569	1.31208	0.854962	1.45388	1.53366	1.41706	1.02839	1.3283	0.72416	0.54589	0.671552	1.64919	2.0558	1.33239	1.24115	1.07941	1.57889	1.03154	1.15601	0.89569	0.561654
SOAP_k35_scaffold32516	0.277374	0.722305	0.122346	0.251953	0.873716	0.558653	0.351754	0.413707	0.398369	0.257228	0.388857	0.328353	0.148086	0.150638	1.10959	0.11235	0.728262	0.34053	0.393975	0.158814	1.36849	3.17923	2.23778	2.21641	0.999527	0.634771	0.509758	0.772388	0.399394	0.313112
SOAP_k35_scaffold32526	5.30856	2.90922	4.02837	3.22235	3.25113	5.69968	2.25526	2.77133	4.00258	3.67098	1.45859	2.62245	1.97966	1.88349	1.58166	1.70849	1.83123	1.77366	2.1469	2.39879	3.6259	4.27061	3.45338	3.28404	2.23885	4.32177	4.60227	4.19985	3.32851	2.83425
SOAP_k35_scaffold32540	3.91999	2.65035	2.72977	2.97608	4.06214	3.44044	2.50568	2.95626	1.84527	2.62044	2.2132	3.03478	2.19594	2.33434	1.69037	1.63611	1.65686	1.61599	2.47605	2.20325	4.15444	7.73322	5.97428	4.82258	3.52062	3.02435	2.73882	3.86896	2.68581	2.42643
SOAP_k35_scaffold32564	0.784767	2.16842	1.15497	0.466963	0.348088	1.12367	0.667495	0.634075	1.00731	0.524057	0.278083	0.146712	0.476358	0.969564	1.03319	0.144533	0.350076	0.140441	0.715016	0.255431	2.80724	7.65573	32.9993	41.7306	14.7129	0.583435	0.780902	0.957962	1.11355	0.524809
SOAP_k35_scaffold32569	0.391677	1.30153	0	0.470145	0.25097	0.706875	0.271351	0.451557	0.431622	0.127086	0	0	0	0.127024	0.28787	0.109748	0.12447	0.129561	0.75457	0	0.147112	0.414644	0.54483	0.860898	0.624025	0.224479	0.601553	0.364839	0.13205	1.0878
SOAP_k35_scaffold32600	0.292643	0	0	0.13155	0	0.39482	0	0	0	0	0	0.453409	0.135611	0.283748	0	0.243946	0	0.144251	0	0.145345	1.31029	0.461646	0.606201	0.137104	0.556661	0.24994	1.33992	0.407246	2.05932	1.32533
SOAP_k35_scaffold32615	0.248867	0.226186	0	0.672477	0.958406	0.562159	0	1.14874	0.686486	0.607231	0.124891	0	0	0	0.275105	0	0	0	0.28828	0	1.96809	1.18841	1.9525	0.822125	0.595973	0.536235	0.114963	0.2322	0.252305	0.283121
SOAP_k35_scaffold32622	3.14314	3.07617	3.15473	3.87228	2.08222	1.53835	3.31197	2.36945	1.91133	2.84116	1.15147	1.06677	1.12248	1.06081	0.569121	0.85141	0.924637	0.850975	0.689274	1.28977	1.83629	1.66105	2.24361	1.36035	1.24499	1.54666	1.20922	1.83036	0.980386	1.25086
SOAP_k35_scaffold32638	14.2178	12.3187	14.5054	12.9239	15.8381	21.8624	24.8479	19.0903	23.843	13.7734	16.0925	7.32471	13.5667	28.596	10.0495	12.3894	13.2873	14.0236	8.30387	13.831	12.552	16.7442	20.2402	18.5322	20.6777	12.8961	24.0848	17.3109	17.0301	42.1458
SOAP_k35_scaffold32639	2.82916	1.81594	1.34363	1.02239	2.34576	1.70557	0.99019	1.55867	2.1526	2.05805	0.504104	0.925145	1.72654	0.718006	1.06789	0.795822	1.0912	0.359289	0.589027	0.453777	2.51632	1.4983	2.08584	1.94294	2.65721	2.28976	2.22707	3.68628	2.16103	1.86478
SOAP_k35_scaffold32643	3.06065	6.6465	2.92017	3.79327	2.74138	5.55605	3.35081	3.30763	2.78818	2.06879	3.20902	2.98741	3.40573	4.30964	4.18044	2.43915	2.76037	2.02933	3.08429	2.50017	5.86073	7.96193	8.03284	7.06372	6.90922	3.94719	3.9038	4.64238	3.53555	4.06598
SOAP_k35_scaffold32664	0	0.201281	0.523759	0	0.743793	0.199238	0.344871	0	0.121702	0	0	0.11518	0.103503	0	0	0	0.422607	0.110017	0.256014	0	0.249872	0.586656	0.347225	3.85697	0.740663	0	0	0	0.560369	0.33455
SOAP_k35_scaffold32669	20.8451	27.069	18.8961	21.4468	24.4472	20.9047	25.0676	23.4268	22.1513	20.1375	6.48471	5.78449	8.08997	7.78157	5.20057	5.67372	6.15905	6.18582	6.10464	6.11914	16.5457	13.4943	15.5499	12.0598	11.2822	15.0004	17.9981	15.4343	12.4471	16.1202
SOAP_k35_scaffold32719	1.8092	1.27551	1.44362	1.006	0.95684	1.56614	1.48603	1.26843	1.10463	1.25502	0.644218	0.766617	0.948122	0.98759	0.560941	0.443842	0.690597	0.63897	0.628619	0.60463	2.68665	2.50335	3.15565	2.18307	2.00774	1.27055	1.80107	2.01232	1.39528	1.84372
SOAP_k35_scaffold32722	0.891002	1.12265	1.242	1.14969	0.837533	0.99208	0.972945	0.862502	0.817669	0.93909	0.645766	0.538671	0.747046	0.67332	0.68753	0.44325	0.506472	0.654263	0.47993	0.64861	1.77195	1.48647	1.32753	1.03963	1.3545	1.14319	1.00242	1.22593	0.741518	0.899849
SOAP_k35_scaffold32740	0.49836	0.37307	0.252507	0.275627	0.0429447	1.62141	0.256035	0.22866	0.391531	0.287812	0.579682	0.729973	0.573564	0.151134	2.06093	1.4317	1.10219	0.743968	1.51241	0.615127	0.384064	0.360001	0.309134	0.296629	0.214986	0.624331	0.960934	0.269878	0.297878	1.39687
SOAP_k35_scaffold32824	2.50564	1.13717	2.12218	0.877978	0.787108	2.80243	1.51981	1.87279	1.41222	1.47016	1.36527	1.34996	1.84908	1.90687	1.80859	1.12078	1.29341	0.997985	1.59912	1.26099	4.34063	5.12983	3.90096	4.51446	3.3705	3.46408	3.10974	3.53308	2.50053	3.53911
SOAP_k35_scaffold32834	42.4026	35.5385	33.9768	36.3892	45.0623	27.4163	35.784	35.184	29.5857	38.011	16.9965	18.5314	12.4895	13.3336	13.0405	13.0478	9.73711	18.264	13.2828	23.8421	40.4917	42.8395	46.1277	31.2098	31.9494	26.9542	18.5096	28.4923	20.9966	22.3484
SOAP_k35_scaffold32849	0.470581	0	0	0.140884	0.149615	0	0.323432	0.180131	0	0.301954	0	0.161377	0	0	0	0.130026	0.147994	0	0	0	0.34964	1.14996	0.485135	0.58578	0.297334	0.400208	0.429148	0.580608	0.784996	0.354424
SOAP_k35_scaffold32871	8.25673	4.07297	6.44886	6.48673	5.32728	5.67693	3.67216	4.44607	4.42127	4.95847	4.63987	3.57914	4.70913	4.32068	2.21129	2.74044	3.26011	4.25078	4.29188	3.9309	7.98768	10.5321	6.98302	5.52202	4.42346	5.28418	4.03459	6.85997	3.77086	3.02143
SOAP_k35_scaffold32899	0.447423	0.669437	0.282014	0.268079	0.142612	0.134062	0.308224	0.685876	0	0.14401	0	0	0.138067	0	0	0	0	0	0	0	0.333486	0.9401	0.308578	0	0.141728	0	0.136432	0.414837	0.149776	0
SOAP_k35_scaffold32901	0	0.131946	0.138874	0.659937	0	0	0.151828	0	0.161203	0.283868	0.146601	1.5163	0.136051	0.14235	0.160698	0.367089	0.139062	0	0.337411	0	0.164319	0.308768	0.304082	0.137556	0.418873	0.125377	0.134429	0.136202	0.590298	0.886517
SOAP_k35_scaffold32960	0.449005	0.537307	0	0.538028	1.00167	0.269042	0.61853	0.344122	0	0.288973	0.597401	0	0.415569	0.434997	0.163595	0.124552	0.141603	0.294684	0	1.03913	0.501886	0	0.154798	0.280137	0.853224	0.638256	0.27377	0.277498	0.300517	0.564481
SOAP_k35_scaffold33004	0.333597	0.305297	0.741726	0.300844	0.217045	0.507092	1.28794	0.128595	0.24621	0.436717	0.783886	0.349406	0.313996	0.327805	0.247391	0.283351	0.854747	0	0.129458	0.336592	0.631709	0.834422	0.819279	0.737994	0.428051	0.289116	0.415329	0.312337	0.341619	0.507604
SOAP_k35_scaffold33011	3.76417	3.76445	4.59669	2.56129	2.5567	4.05308	2.86855	4.52501	3.37584	3.8353	1.74276	2.59769	3.0755	1.75128	1.96872	1.52827	1.9356	1.73867	2.95288	2.14945	4.13165	5.11045	6.15244	5.04872	4.2178	3.2058	2.86218	4.02063	2.96268	2.70062
SOAP_k35_scaffold33013	1.40008	2.39447	0.915156	0.88949	1.14033	2.32143	0.973616	0.532436	1.45821	1.06644	0.717981	0.756539	0.716192	1.28664	1.08926	0.620334	0.902561	0.687846	0.628688	0.694889	1.64462	3.0455	2.86278	2.00997	1.72843	0.940062	0.939558	1.37019	0.699362	1.51772
SOAP_k35_scaffold33018	1.26025	1.11935	0.6064	1.6141	1.49405	0.877884	2.99161	1.3523	1.04259	1.11176	1.20153	1.07873	1.58699	2.0291	1.76736	1.03331	0.840898	1.03301	1.07966	1.64485	1.14109	4.17213	2.62766	1.86046	1.98205	0.673488	0.681713	0.767652	0.647076	1.19165
SOAP_k35_scaffold33027	1.24627	1.67642	1.03342	1.0459	1.01171	1.17668	1.13559	0.655173	0.743267	0.902559	0.701357	0.612834	0.644951	0.445003	0.811304	0.650204	0.351508	0.733374	0.65042	0.37054	1.13831	1.76586	1.22379	1.17968	0.848021	0.987569	0.792845	1.41306	0.472467	0.547691
SOAP_k35_scaffold33053	1.34713	1.05515	0.925981	0.717464	0.847613	0.855022	1.4125	1.04283	0.913918	0.713857	1.78267	1.32636	3.84485	3.88213	0.826764	1.5248	1.82286	1.16365	0.880251	1.4168	5.09037	1.82072	2.73911	1.42913	2.44183	1.24591	2.31878	2.15383	1.25275	2.45787
SOAP_k35_scaffold33067	0	0	0	0	0	0	0	0	0	0.0845205	0	0	0	0	0	0	0	0	0	0	0	0	0	0.0167242	0	0.0301134	0	0	0.0846448	0
SOAP_k35_scaffold33085	3.04549	3.34803	2.97823	3.45934	1.95825	1.6543	4.13502	2.48564	1.90612	2.20874	1.18605	0.581703	0.645912	0.820379	0.453751	0.5148	0.63655	1.04962	0.867115	1.01744	2.16521	2.21192	1.53648	1.28831	1.22549	1.53864	1.30999	1.7552	1.6546	0.895289
SOAP_k35_scaffold33094	0.973921	1.22878	0.593394	0.879902	0.258312	0.564316	0.652385	0.61648	0.985027	0.790186	0.358558	0	0.420905	0.434635	0.099514	0	0.343444	0.357783	0	0.270748	0.50789	1.71634	2.16564	2.62224	0.944375	1.16203	1.32805	0.666965	1.09283	1.35413
SOAP_k35_scaffold33142	8.99815	5.92758	8.73806	5.72805	5.72586	6.76623	4.74955	6.31776	6.89171	6.38534	5.81148	6.40589	3.65754	4.86483	5.00362	5.20428	3.94878	5.89511	5.47469	6.04851	12.0086	11.8601	16.471	10.4006	8.40755	6.43976	5.50876	7.83229	5.99546	5.23027
SOAP_k35_scaffold33169	25.5417	32.9672	31.9911	33.4115	37.6658	18.6313	43.3345	29.1792	24.2056	24.0629	48.2224	36.5327	70.7469	25.6	15.3843	26.8654	21.725	21.5137	23.769	28.0805	26.6421	31.4262	21.8114	15.1867	15.6683	19.4866	15.2848	23.8276	14.8105	8.95582
SOAP_k35_scaffold33230	7.20149	7.58021	7.08204	7.29136	5.25637	5.19889	6.80067	8.00169	5.99662	6.1691	5.82861	8.53964	3.51999	4.26451	4.6212	4.39517	4.44993	8.70567	7.89447	7.01016	8.25477	10.3209	8.6581	8.00262	4.78602	4.62096	5.63381	6.07052	4.38451	5.63143
SOAP_k35_scaffold33257	0.069501	0.0649095	0	0	0	0	0	0.161783	0.232956	0.278013	0.282755	3.77625	0.399924	0.822274	0.866942	0.0604014	0.0679355	0	0.0821574	0.142932	0.24121	0.452668	0.671132	0.60154	0	0.429137	0.197017	0.131533	0	0.0533835
SOAP_k35_scaffold33305	2.88839	3.02417	2.44213	1.6522	2.97047	3.42919	3.42663	2.95997	3.17219	3.17544	1.65102	2.16645	2.71572	1.82675	1.86596	1.0457	1.26725	1.38887	1.96925	1.49402	5.19533	4.97049	5.51488	5.45412	5.23841	2.24195	2.75731	4.47343	2.31896	1.98991
SOAP_k35_scaffold33307	0.408647	0.123098	0.774725	0	0	0.122769	0.423985	0.156904	0	0.13228	0.681802	0.141253	0.126808	0	0	0	0.518311	0.134863	0	0.407748	0.306261	0.143886	0.708793	0.384246	0.389935	0.116827	0.250496	0.126699	0	0
SOAP_k35_scaffold33315	0.501897	1.76065	0.716791	1.04087	1.02758	0.967987	0.708937	0.33134	0.709489	0.530279	0.177785	0.205056	0.26214	0.156494	0.273681	0.140531	0.156837	0.120847	0.454039	0.16538	0.724769	1.55908	0.897651	1.67526	0.946631	0.353993	0.818633	0.948204	0.432332	0.426984
SOAP_k35_scaffold33339	3.28436	3.05894	2.69888	3.01884	2.68283	3.60877	1.87163	2.76436	2.44982	3.27628	1.31666	2.23641	1.25766	1.90895	2.41527	1.00039	1.17878	1.09804	1.92151	1.13184	4.23611	3.39925	5.37498	5.79153	4.43836	2.87724	2.06437	3.08527	1.73373	1.70247
SOAP_k35_scaffold33345	0.983589	0.368158	0.126175	0.237433	0.320904	1.50006	0.556028	0.763656	1.31989	0.656894	0.20027	0.69972	0.0629993	0.841176	0.446971	0.342676	0.70621	0.267648	0	0.945682	3.72351	0.784271	1.69163	0.820894	0.961247	1.91193	1.61361	1.98759	1.70217	2.77267
SOAP_k35_scaffold33404	2.96038	1.8729	2.533	1.74295	1.99442	2.82279	2.24218	2.11865	1.62022	2.51461	1.49545	1.29664	2.50435	2.39491	0.800254	1.782	1.63633	1.47429	1.30111	1.86247	6.25699	4.50165	6.67108	3.57231	2.84792	4.1297	4.36762	6.58778	3.23322	4.02322
SOAP_k35_scaffold33435	8.27796	9.81317	6.84668	6.59632	6.48209	13.3255	5.21388	10.951	11.0687	9.23155	2.23572	2.46113	2.35606	2.48758	5.09253	2.06296	2.74278	2.23598	4.5334	3.64439	8.4649	11.339	20.6423	13.4014	6.53526	5.34756	5.70345	5.64718	4.5454	7.16363
SOAP_k35_scaffold33463	0.253713	0.465276	1.14993	0.749257	0.500218	0.214882	0.309993	1.4894	0.501494	0.47537	0.10879	0.183857	0.103668	0.14749	0.0735925	0.16996	0.063278	0.264042	0.152698	0.28907	0.27489	0.281087	0.162466	0.248142	0.251779	0.0380844	0.0815538	0	0.0894545	0.0328483
SOAP_k35_scaffold33471	5.32614	2.18755	4.15884	2.88986	2.85314	1.89997	2.53624	2.20735	1.28417	1.2766	2.05735	2.51626	3.40581	1.11322	0.714303	1.05735	1.33644	1.6551	1.23877	1.93	2.88194	3.32047	5.53731	3.59088	1.7183	3.34929	0.730068	2.30746	3.89944	0.767932
SOAP_k35_scaffold33500	2.45714	1.09456	1.1664	0.69759	0.893307	3.53982	0.41325	1.12604	2.40123	1.77131	1.37224	2.0011	2.82127	2.74096	2.20695	1.20538	1.51257	0.989499	2.4757	1.15211	6.35881	4.01271	4.90297	4.59845	3.90197	4.29202	3.53908	5.34209	3.29634	3.14458
SOAP_k35_scaffold33501	0.18498	0.597369	0.530954	0.414581	0.35975	0.334117	0.289614	0.10648	0.204118	0.365054	0	0.195518	0	0	0	0	0	0	0	0	0.736206	0.197466	0	2.46369	0.44459	0.161396	0.43107	0.604596	0.1886	0.631341
SOAP_k35_scaffold33540	4.29779	4.01783	5.01616	2.92937	4.14649	2.9415	1.64626	3.15377	4.10943	5.50113	5.52639	6.24196	4.42738	2.55513	8.17309	6.50728	3.42493	4.07893	5.54097	7.61087	5.87033	6.47376	11.5005	5.04956	5.90649	2.30943	3.3227	3.60349	3.61048	2.648
SOAP_k35_scaffold33567	0.751712	1.13675	0.397124	0.868378	0.539854	0.755527	0.731293	0.919697	0.269361	0.833156	1.47217	1.219	3.46376	1.45996	1.26075	0.66644	2.03397	1.09597	0.368349	0.750045	2.3288	2.74818	2.3857	1.63003	1.11393	1.13222	0.884746	3.06729	1.0424	1.82588
SOAP_k35_scaffold33572	0.224164	0.307529	0.106783	0.10107	0.541501	0.101549	0.468652	0.129599	0.124058	0.220008	0	0.117352	0.105455	0.328461	0	0.190309	0.215306	0	0.130444	0.226086	0	0.119554	0	0.318699	0.215661	0.0971013	0.416295	0.104916	0.342593	0.426276
SOAP_k35_scaffold33594	0.234401	0.534574	0.334619	0.211259	0	0.212142	0	0	0.388653	0	0	0.367335	0.330059	0.686088	0.129987	0.496118	1.348	0.467833	0.136134	0.235867	0	0.249478	0	0.110892	0.112561	0.101319	0	0	0.119167	0.178089
SOAP_k35_scaffold33602	3.86969	4.56632	2.46447	3.1347	1.73175	1.53234	1.14521	1.03461	2.86333	2.25245	3.2064	1.77534	2.8166	1.06908	2.44141	1.69649	1.34118	2.99331	1.50816	1.81168	6.68523	6.38329	9.55511	5.28918	4.50566	1.55568	1.57439	1.21128	1.321	2.27071
SOAP_k35_scaffold33656	50.3051	67.4412	50.3283	75.0262	60.2547	29.1283	69.1165	52.1904	32.4977	38.1677	22.9108	8.57872	47.4422	10.4037	3.5301	6.88238	11.2444	18.2675	5.43886	15.1003	46.5017	44.6604	32.0936	17.2425	20.404	13.3704	16.1768	31.1741	25.3934	13.7167
SOAP_k35_scaffold33661	8.50334	8.38033	6.60906	4.56248	6.23125	7.67005	6.21388	7.41184	6.6249	8.46513	6.86567	6.25754	7.81577	4.91306	3.29569	3.84585	5.12416	3.60345	6.34427	4.15767	10.6693	13.2323	10.575	9.83516	8.37916	8.35722	7.93741	9.85112	6.15442	4.89385
SOAP_k35_scaffold33684	3.16628	2.71866	3.45446	2.07762	2.52443	2.883	3.44722	3.34462	3.16379	2.78228	1.42512	1.98372	1.56015	1.64509	1.85853	1.5372	1.6078	1.3443	1.68211	1.72946	4.22705	4.31593	3.82159	3.13955	3.27008	3.02826	3.29344	3.81836	2.59637	3.25178
SOAP_k35_scaffold33690	0.625973	0.761655	0.229879	0.418348	0.29856	0.477132	0	0.0641535	0.51037	0	6.17485	0	0.0421974	1.35091	1.19821	0.595703	0.0858576	6.44454	0.0776959	0.920092	0.594291	0.476734	0.141708	1.7887	1.92168	0.406933	0.892154	3.64943	0.332033	0.501445
SOAP_k35_scaffold33723	9.86846	10.9757	13.5734	14.773	9.67695	5.93493	10.3035	11.5888	9.2226	8.42442	5.27251	5.88975	2.47147	2.99623	2.72606	4.0705	3.67137	6.45232	6.03318	5.01424	8.77747	9.47559	7.66298	6.73853	4.33279	6.35198	3.94318	6.93713	3.78474	3.15783
SOAP_k35_scaffold33775	0	0	0.124091	0	0	0.117989	0	0	0.576359	0.763624	0.262113	0.13588	0.488096	0	0.144144	0.329715	0.747911	0	0	0	0	0	0	0.123167	0.124989	0.224807	0.120487	0.365384	0.661218	0.297117
SOAP_k35_scaffold33780	11.9303	11.6153	12.9409	13.504	13.6585	8.70212	15.2182	13.0334	9.47031	8.0821	8.18143	12.8761	8.86574	8.6268	7.62656	6.00944	6.03825	8.17295	12.5481	7.28564	13.6173	15.8276	13.1739	8.91447	11.8164	9.46667	10.3323	12.8246	10.439	7.94126
SOAP_k35_scaffold33795	0.284471	0.748561	0.0548386	0.0515404	0.167468	0.156478	0	0.0663478	0.254986	0.228866	0	0.0609293	0.219516	0.1125	0.1298	0	0	0.174835	0.135142	0.176534	0.198556	0.55878	0.307029	0.549537	0.278838	0.857758	0.270218	0.324079	0.29644	0.482115
SOAP_k35_scaffold33808	0.0804626	0.298968	0	0.072745	0.313708	0.220174	0.76413	0.548939	0.0896795	0.0800752	0.0816218	0	0.153566	0.0791388	0.0907774	0.27801	0.234875	0.163147	0.378919	0.295065	0.277916	0.0869458	1.37426	0.385435	0.234709	0.141288	0.756849	0.0759241	0.198203	0.863046
SOAP_k35_scaffold33864	2.88691	2.13022	3.11722	1.87984	2.04796	2.03554	2.36574	2.52064	1.62813	2.27609	2.01499	2.77572	2.66324	0.948658	3.08773	1.21206	1.81571	1.8656	4.08845	2.11355	3.69186	4.36382	4.8591	3.37566	2.37338	2.78893	2.14804	4.87251	3.07454	1.11971
SOAP_k35_scaffold33937	4.32326	3.7609	4.26938	4.43811	3.54517	2.99883	4.44645	3.14761	3.34836	4.53991	3.39236	2.38695	2.6036	2.62323	2.75446	2.41585	2.1397	1.83334	3.50447	2.60427	6.69913	6.98712	6.44518	4.07185	4.28369	3.70227	3.98882	4.62762	3.34901	3.73208
SOAP_k35_scaffold33944	0.648605	0.505617	0.485911	0.669258	0.262364	0.516613	0.537109	0.414327	0.265898	0.510285	1.33225	1.37321	1.18079	1.37833	1.05618	1.12693	1.05509	0.611365	1.55655	0.803018	2.77735	2.70142	2.51436	2.09877	1.45864	1.77262	1.98309	1.24034	1.3984	0.845729
SOAP_k35_scaffold33967	0.360561	0.166671	0.172551	0.244282	0	0.328188	0.284516	0.5229	0	0.0893241	0.182453	0	0.342569	0.265406	0.108635	0.0832675	0.26207	0	0	0.0918152	0.99709	0.83034	0.670535	0.258215	0.349433	0.236451	0.253348	0.509066	0.370626	0.206719
SOAP_k35_scaffold33982	1.24683	2.1274	1.55769	1.72919	1.22886	1.7433	0.919056	1.43753	1.17221	1.02895	1.29409	1.63323	1.57856	1.67561	1.84984	1.32505	0.858724	1.18715	1.44164	1.61206	1.35647	2.25533	2.44816	2.20416	1.65369	1.52521	1.20558	1.62555	0.962076	1.25148
SOAP_k35_scaffold33986	2.79127	3.49685	3.85442	4.15389	3.8188	1.37064	3.85959	2.91674	2.68059	2.75647	4.88323	2.77267	2.89803	2.21739	1.97115	2.27272	2.28632	4.38393	2.13733	2.0589	5.06621	4.70946	3.16238	1.95453	3.41571	2.59634	3.10118	2.87659	3.36274	2.18897
SOAP_k35_scaffold34002	1.14156	1.55948	0.953685	1.03787	0.465038	0.826029	1.54405	0.773077	1.07607	0.675069	1.81022	1.69093	1.62672	1.34377	1.85667	0.577329	0.79063	0.901261	1.04194	0.880056	1.45733	2.55273	2.62693	2.35288	1.97971	0.806344	0.976509	1.1379	0.931375	0.93369
SOAP_k35_scaffold34038	5.81071	9.54745	8.20517	11.378	7.52014	2.46803	9.51618	5.24824	4.24995	4.32046	4.25565	4.65157	4.58653	1.82541	1.62724	1.66669	1.25589	5.91462	2.80383	4.16974	7.68809	7.23862	4.40162	3.01431	4.6417	1.72514	2.22651	2.77651	1.94481	1.02465
SOAP_k35_scaffold34053	0.63517	0.576612	0.241297	0.686449	0.488865	0.344187	0.132191	0.586138	0.560396	0.123856	0	0	0	0	0	0	0	0	0	0	1.00349	0.134676	0	0	0.364773	0	0.234483	0	0	0.0962981
SOAP_k35_scaffold34132	25.0306	27.9372	28.8931	28.1086	17.1961	22.5794	38.7137	20.8169	16.5855	14.8555	13.3258	18.5604	13.2794	10.8803	9.54958	9.46813	9.45654	14.0486	14.619	10.9261	19.8568	24.4961	19.9517	16.9069	11.8634	21.0954	21.3422	24.6544	21.7536	21.466
SOAP_k35_scaffold34145	1.26804	1.9267	0.451955	1.43383	2.56145	2.29301	0.943957	0.879395	0.583967	0.976461	0.239407	0.252666	0.405149	0.437958	0.179745	0.0691552	0.154591	0.16125	0.0932832	0.271561	4.48683	2.4607	1.92739	1.38975	1.02556	2.5818	1.04601	0.86685	0.573686	0.883548
SOAP_k35_scaffold34173	0.0851552	0.303099	0.0815896	0.0769568	0.0828922	0.093866	0	0.0988722	0	0	0	0	0.405426	0.0836677	0	0	0	0	0	0	0.489204	0.734699	1.99546	0.794833	0.496001	0.596923	0.0799434	0	0	0.0651705
SOAP_k35_scaffold34180	0.155863	0.0951457	0.197741	0	0.401292	0.122267	0	0.425625	0	0.170254	0.104503	0.459259	0.0978289	0.34543	0.115627	0.290994	0.244479	0.103974	0.120927	0.544227	0.410668	0.964757	0.274233	0.229961	0.229582	0.254004	0.131063	0.231879	0.134186	0.151178
SOAP_k35_scaffold34188	2.52753	2.26804	1.43994	1.3733	1.30674	2.47683	1.27183	2.47523	1.11647	2.23786	1.14066	1.33654	1.89744	1.46265	1.7404	1.52828	1.09207	1.13937	1.47966	1.3409	2.60579	2.65812	3.07923	3.87006	2.91526	2.94438	2.48716	2.8422	2.15706	1.68706
SOAP_k35_scaffold34232	14.4031	12.7793	16.3387	12.2818	10.073	16.4373	17.6049	20.0809	14.0757	13.1314	12.7223	12.5012	12.6301	14.8004	13.8578	11.7196	10.7656	13.708	16.5268	13.6122	27.711	36.4017	28.9794	19.644	15.4536	18.943	16.2774	21.9253	15.1633	19.4848
SOAP_k35_scaffold34258	0.91816	0	0.622327	0.354229	0.378141	1.53848	1.22653	0	0	0.255285	0	0	0	0	0	0	0	0	0	0	0	0	0.136803	0	0	0	0	0.122159	0	0.0993365
SOAP_k35_scaffold34274	2.29417	1.83841	2.49717	1.24214	1.37728	1.5837	1.44316	2.06459	0.680219	1.1594	0.452884	0.528529	0.363256	0.230833	0.376051	0.103371	0.369577	0.216854	0.334471	0.365228	1.3409	1.00041	0.609935	0.452968	0.643455	1.25116	0.848442	0.688013	0.710228	0.305882
SOAP_k35_scaffold34280	4.83598	2.1843	2.11697	2.15909	3.10411	6.00585	2.78931	3.81537	5.82966	5.13747	11.249	8.28402	7.35561	11.8879	11.5716	6.4836	8.47633	5.94564	9.82263	7.68773	11.1641	10.4263	21.8551	15.2978	14.3116	7.89133	8.41402	11.4232	5.92481	6.11713
SOAP_k35_scaffold34293	3.32474	2.65375	2.17113	2.16532	2.44201	4.13032	3.34449	3.39098	3.57584	3.73713	6.99189	4.68331	6.94283	8.76968	5.04507	6.26516	5.73007	4.86618	2.62375	6.56906	9.2473	8.0569	9.29291	6.21828	6.35616	4.3794	8.04047	5.83897	5.2432	4.91753
SOAP_k35_scaffold34331	4.0403	3.79761	2.24534	2.32766	1.62659	1.42353	1.99432	2.07628	2.85674	5.28684	2.48589	2.35	4.64585	5.04291	2.6202	4.09674	1.83241	1.45908	0.914271	2.15052	4.461	3.95025	2.59728	1.70189	3.77888	1.16669	1.9799	2.94142	1.25777	1.45121
SOAP_k35_scaffold34359	9.91586	0.958811	6.07556	0.887388	8.44235	22.8265	0.123233	0.875264	15.1669	8.22564	18.0387	23.7619	19.6602	23.0184	10.5328	23.1321	15.6338	2.26559	7.48594	12.9818	35.2782	6.53841	6.00445	3.89694	11.8626	79.905	71.8856	47.937	52.5782	44.3073
SOAP_k35_scaffold34423	57.9028	31.3635	78.2336	38.4475	77.2171	38.4576	46.9385	89.8917	78.4282	86.7993	49.6806	76.8491	44.7577	21.6276	60.4678	43.9951	36.6338	78.7672	92.3769	90.6702	43.4284	22.2727	99.4404	35.9483	40.9186	44.6743	33.384	30.6562	37.2987	20.741
SOAP_k35_scaffold34424	0.223513	0.306313	0.248369	0.159648	0.36448	0.324888	0.309245	0.0749465	0.324967	0.0817738	0.131605	0.365231	0.125553	0.254859	0.612798	0.114419	0.111738	0.13323	0.211806	0.151487	0.88897	1.93222	2.07318	2.01796	2.36493	0.331465	0.354879	0.628091	0.203087	0.434603
SOAP_k35_scaffold34435	0.270422	0.400678	0.233017	0	0.089116	0.692692	0.482916	0.2463	0.304827	0.244672	0.863918	0.409109	0.645562	1.16549	0.381852	0.427219	0.65697	0.280315	0.216278	0.440562	0.358678	0.630095	0.426974	0.477373	0.386436	0.215658	0.259792	0.373429	0.323112	0.349386
SOAP_k35_scaffold34436	0.470015	0.792429	0.474991	0.256304	0.35428	0.868978	0.242566	0.573418	0.169972	0.480863	0.15487	0.347758	0.147655	0.393661	0.61146	0.201781	0.262848	0.195865	0.181204	0.316716	0.912047	1.29269	1.90086	1.47223	0.616191	0.491551	0.235923	0.432638	0.258776	0.219192
SOAP_k35_scaffold34463	0.577725	1.4628	0.503225	0.940286	0.584476	0.938722	0.666516	1.16677	0.768932	0.718322	0.240548	0.354191	0.549485	0.759415	0.496526	0.327978	0.365731	0.233208	0.355283	0.278598	1.13169	1.03794	1.25274	1.30365	1.68618	0.605386	0.844506	1.33443	0.635468	1.042
SOAP_k35_scaffold34471	0.25972	0.424133	0.646434	0.745958	0.858585	0.40994	0.35702	0.56421	0.292298	0.414106	0.114103	0.163075	0.144465	0.331597	0.256331	0.0329968	0.333322	0.0383395	0.71029	0.193651	0.261255	0.530767	0.161685	0.252598	0.292935	0.132744	1.10168	1.02676	0.350852	0.258432
SOAP_k35_scaffold34476	0.274215	0.422262	0	0	0.355284	1.49716	0.384531	0.424107	0.101627	0.181054	0.739827	1.06161	0.347178	0.448426	0.512999	0.392389	0.442679	0.553363	0.750254	0.186099	0.314209	0	0.582468	1.57035	0.796914	1.27808	1.19825	1.2901	2.53552	0.349263
SOAP_k35_scaffold34499	58.1051	47.3711	52.6301	38.8527	59.405	46.4822	51.9012	57.4827	53.7715	50.8595	60.628	73.9101	78.7495	48.7175	60.3698	41.7196	43.3086	69.2948	77.6884	60.9026	87.3555	97.5963	106.667	66.0673	69.0988	41.7968	46.214	60.7229	51.293	41.4483
SOAP_k35_scaffold34507	4.7912	4.32386	5.06662	5.0817	3.55665	5.94214	4.66685	4.34306	4.74636	6.06462	4.68668	4.43227	5.12706	3.8349	10.32	5.05788	2.66118	4.39713	4.61087	3.85899	7.01505	6.18944	8.44036	5.624	3.40426	4.849	5.63027	6.39719	5.69727	6.64497
SOAP_k35_scaffold34515	0.338342	0.600399	0.0650748	0.244978	0.198579	0.433246	0.286718	0.315123	0.19046	0.149761	0.137711	0.0918881	0.0829512	0.0839945	0.589217	0.117738	0.253	0	0.160091	0.0696403	0.313386	0.808628	0.290665	0.3907	0.448413	0.228487	0.319948	0.320314	0.0702021	0.51998
SOAP_k35_scaffold34531	2.16852	1.99121	2.44526	3.59144	1.96221	2.31036	1.93171	2.13393	2.93424	2.61073	1.67429	1.96428	2.27386	4.11309	4.71509	2.54522	2.20814	1.78491	2.51677	2.62897	2.83233	2.55388	2.07765	2.17295	2.10464	1.89048	2.73248	2.07125	1.70759	3.35741
SOAP_k35_scaffold34532	0	0	0	0	0	0.224863	0	0.143593	0.274594	0.121446	0	0.129622	0	0	0	0.104935	0	0	0	0	0	0	0	0	0.119195	0.536235	1.03467	0.2322	0.50461	1.88747
SOAP_k35_scaffold34533	2.80572	2.01623	2.39749	1.91708	1.84416	1.35072	2.70293	1.6865	1.81359	2.17835	1.06044	0.650895	0.961287	0.859786	0.666855	0.705683	1.10012	1.07178	0.913624	0.680049	1.75511	1.45947	1.10221	0.766006	1.18871	1.46686	1.33963	1.44661	1.03631	0.968043
SOAP_k35_scaffold34553	0.685724	1.77309	1.82849	0	1.04094	1.39119	0.241501	1.15163	0.935002	0.531777	0	0.0809491	0.145697	0.225026	0.516781	0.395817	0.0742677	0	0.26953	0.390524	0.703083	0.907248	0.488963	0.584822	0.296765	0.134031	0.143589	0.0719731	0.157535	0.409022
SOAP_k35_scaffold34565	0.814302	0.962566	0.529644	0.24709	0.947288	1.38575	0.733832	0.958042	0.56477	0.700232	1.45071	1.04192	4.07726	2.58193	1.32564	0.572646	1.41182	0.570363	0.988075	0.672807	1.34958	1.51727	1.05354	0.534927	0.678397	1.43931	3.60967	1.70006	1.78638	2.9314
SOAP_k35_scaffold34600	0.739446	0.700432	0.158917	0.223589	0.24292	0.982571	0.350946	0.288143	0.184768	0.208036	1.5987	0.61997	1.51675	0.855914	1.98293	0.652995	1.05658	0.593247	0.392631	0.642038	1.05875	2.21133	1.42944	0.997461	1.74092	0.843653	0.785641	0.430767	0.73255	2.19167
SOAP_k35_scaffold34606	35.9201	21.7474	31.3475	27.607	33.7718	36.368	31.1441	36.1109	29.7272	19.4588	25.3131	18.2769	15.5647	27.1005	19.3413	10.4478	25.6216	12.6232	18.1075	18.1649	29.959	52.0376	32.6751	27.2821	22.7997	27.7633	36.3926	25.073	20.7321	34.3735
SOAP_k35_scaffold34610	0	8.73945	0	0	0	0	0	0	0	0	0	0	0	0	0	0	0	0	0	0	0	0	0	0	0	0	0	0	0	0
SOAP_k35_scaffold34637	1.22114	1.16553	1.2352	0.707968	0.617183	1.96638	0.585339	1.30911	0.967366	2.41103	2.10979	1.8602	0.864334	2.71576	1.20302	0.879407	0.517335	0.431696	1.06138	0.463473	2.60465	1.55118	1.65042	1.19229	1.64738	1.65793	1.42519	0.89515	1.09705	1.73378
SOAP_k35_scaffold34638	8.30898	10.6065	9.1952	11.3885	8.08762	5.92693	12.511	7.64928	6.75684	6.32257	7.92989	9.04718	4.30268	10.0933	4.59597	9.42177	8.27759	7.82714	8.06026	7.7155	10.5362	11.2921	10.526	7.9218	4.78541	7.83137	5.07019	6.27876	4.73303	7.33371
SOAP_k35_scaffold34686	6.05318	28.4501	6.98984	18.0192	5.15606	6.28944	3.22536	6.45117	6.49775	5.19791	1.29721	1.94258	1.77484	2.55817	3.48202	0.797891	0.868567	1.07294	1.73759	0.554167	2.30174	4.59437	4.17466	6.47683	2.0011	1.9603	1.65705	1.86669	1.3329	1.3175
SOAP_k35_scaffold34721	2.55453	1.4658	0.837402	1.9441	2.06539	1.67691	2.28632	0.69276	1.281	2.02872	2.51992	1.57059	1.5038	1.17553	1.93559	1.48666	0.990847	2.16013	1.25133	1.32799	2.66658	3.00099	5.09812	1.59242	3.54607	1.05694	2.04622	1.69391	4.34607	6.44771
SOAP_k35_scaffold34738	0	0	0.102935	0	0	0.195764	0.225944	0	0.131333	0.10614	0.326356	0.113215	0.508725	0.112849	0.240498	0	0.10385	0	0.440609	0.254888	0.491241	0.23066	0.227557	0.204901	0.519948	0	0.100397	0.202289	0.440645	0.434126
SOAP_k35_scaffold34750	0.456842	0.288928	0.294734	0.138173	0.37552	0.665855	0.366221	0.489782	0.34269	0.463328	2.22396	2.13669	1.55574	2.75915	2.27841	1.65016	2.07393	1.29763	1.73029	1.39027	3.08144	2.80566	3.7725	1.36951	2.1033	1.87204	2.55149	1.81598	1.43942	2.62164
SOAP_k35_scaffold34769	0.585445	0.373254	0.395451	0.252102	0.332036	0.648593	0.285429	0.310079	0.352729	0.305116	0.431028	0.434072	0.323555	0.123402	0.302235	0.186202	0.157616	0.220328	0.459704	0.237428	0.841475	1.03266	0.781608	0.837587	0.890345	0.756704	0.5314	1.12905	0.685677	0.274407
SOAP_k35_scaffold34776	1.13833	1.43313	0.732939	1.11805	1.30652	1.00217	1.51654	0.775497	0.585816	1.72446	1.60048	1.37684	2.57319	1.22179	0.760856	0.834697	0.608317	1.31727	1.13062	1.57673	1.71764	1.8188	2.36534	1.28699	1.11943	1.09811	1.04036	1.62502	1.38938	1.02533
SOAP_k35_scaffold34855	3.03325	2.4223	2.68473	2.06771	2.09555	2.72098	3.08726	2.03351	2.51011	2.82714	2.28713	2.24025	2.67741	2.23267	2.68536	1.34088	2.3988	1.90042	2.82859	2.26296	4.3595	4.90721	5.7166	4.87908	4.41242	4.02195	3.95747	4.9175	3.95835	3.01769
SOAP_k35_scaffold34896	2.07312	1.8063	1.72411	1.61724	0.898896	3.31814	0.75261	1.40556	2.51735	1.55352	0.254751	0.268131	0.241673	0.164534	0.428788	0.402677	0.492108	0.171047	1.38679	0.302351	2.76818	6.14811	1.48756	2.41585	2.24718	1.99885	4.2416	2.88503	3.34835	3.71849
SOAP_k35_scaffold34909	1.48269	1.05997	1.60373	1.07439	0.961345	0.517895	1.3191	1.17204	0.582422	1.14734	0.84258	0.593546	0.952219	0.679397	0.52814	0.515291	0.605299	0.457849	0.511082	0.941473	1.48827	1.12593	1.19926	0.890058	0.857598	0.942688	0.687944	1.66987	0.914491	0.776791
SOAP_k35_scaffold34942	54.0365	38.9484	46.1322	48.3425	65.967	57.4514	31.297	43.6519	55.1001	65.2249	62.1539	52.8862	38.8902	37.0029	57.5066	43.4562	53.9511	57.6165	53.3372	41.1057	73.9218	51.6189	59.1361	51.6854	49.0822	64.671	74.501	46.7996	54.7074	52.2846
SOAP_k35_scaffold34946	1.31841	1.59999	0.83673	0.822212	0.487242	1.85712	1.45183	0.770609	2.5479	1.33524	0.928237	0.754981	0.720519	1.43065	2.36738	0.982285	1.18187	0.977413	0.885959	1.50238	1.78573	3.1681	3.40464	4.00132	2.6392	2.39107	1.69397	2.16005	1.33966	7.74081
SOAP_k35_scaffold34961	3.67611	9.27499	2.19356	4.42233	3.54133	3.4855	2.85223	4.71585	2.9153	3.06642	2.57938	2.74969	3.4772	3.0174	2.38775	1.92606	1.53393	2.58071	2.0004	1.77329	4.54302	5.49505	3.64728	2.69304	3.47109	2.2335	2.77413	2.80585	1.86248	4.54972
SOAP_k35_scaffold34967	0.146438	0.401768	0.126551	0.0486892	0.0859603	0.146004	0.281253	0.325009	0.231654	0.154882	0	0.0469948	0	0.219061	0.0500956	0.0689828	0.129374	0	0	0.0454171	0.273125	0.127788	0	0.0751789	0.150668	0.136537	0.146389	0.147032	0.182917	0.547283
SOAP_k35_scaffold34974	27.2984	29.6642	29.9597	35.7781	25.1617	18.7187	29.8205	21.9399	20.2325	20.7489	11.7619	9.78468	11.0841	11.5226	8.28929	9.04005	8.75264	10.9541	7.82703	11.7158	30.9866	27.1081	30.4445	18.1623	16.4283	18.143	15.3857	20.3711	12.6836	17.0253
SOAP_k35_scaffold34987	3.75856	1.90649	3.18703	3.34909	2.43058	2.6742	3.30853	3.67444	2.66534	2.24348	1.59374	1.12281	1.46535	1.28605	0.727758	1.58228	1.39855	1.40143	1.64282	2.11482	2.20215	2.04358	1.86315	1.53314	1.02486	2.12653	1.74318	2.33211	1.75595	1.48944
SOAP_k35_scaffold35012	5.59771	2.98165	3.83735	4.80924	5.32119	7.19391	3.86277	4.57563	3.87882	4.40908	3.53173	2.34766	2.61524	4.39244	1.38187	2.12038	3.85477	3.19092	1.57589	2.44623	6.91217	4.97334	7.65806	4.68084	3.95848	5.5765	5.69903	5.86087	6.73301	7.82274
SOAP_k35_scaffold35055	1.60865	1.0858	1.45779	0.312667	0.963928	2.34177	0.965741	1.28336	1.44537	1.42386	3.1788	2.39823	3.54298	3.10223	2.43241	1.71978	2.90213	1.59099	3.17381	2.51599	3.6722	3.79643	5.34731	4.97569	3.78937	3.98584	3.22122	3.91572	2.65964	3.02067
SOAP_k35_scaffold35057	0.496697	0.274285	1.13875	1.79334	0.577908	0.180483	1.04229	0.690537	0	0.294128	0	0	0	0	0	0	0	0	0	0	0.113436	0	0	0	0	0	0	0	0	0
SOAP_k35_scaffold35060	1.61017	1.33791	1.66322	1.17549	1.25212	1.48088	1.62914	1.60813	1.79808	1.57451	1.37865	1.29143	1.56496	1.41136	1.27712	1.33839	1.25118	0.813069	1.57506	1.03023	2.88737	2.26702	2.98454	2.17182	2.269	3.39888	3.20382	3.49404	2.64135	2.96822
SOAP_k35_scaffold35074	27.4272	17.4817	16.6948	17.1495	23.9921	22.9641	26.2821	33.164	16.5969	22.3792	10.072	9.32325	11.3497	7.49978	8.21447	7.41592	8.69419	10.4485	11.8722	8.62884	21.6573	17.5974	23.4707	17.8692	14.4939	16.5135	17.0125	15.1419	16.9542	18.2996
SOAP_k35_scaffold35102	2.05119	1.95025	0.846868	0.885148	1.36161	2.81954	2.05142	2.28259	1.32558	1.40105	2.93245	1.38171	0.655693	2.23896	1.86157	1.46122	2.33582	1.60083	1.28915	1.72275	2.0157	2.37164	1.798	1.73543	1.22934	1.38559	1.48375	1.83067	1.20299	1.45853
SOAP_k35_scaffold35113	1.4681	1.21484	2.22667	1.41971	2.01829	1.11791	0.239237	0.747255	1.3665	1.26588	0.45861	0.587107	0.498262	0.634586	0.405235	0.22665	0.348635	0.363608	0.382609	0.768112	1.50165	0.703942	0.453121	0.280391	0.189323	0.772478	1.37864	0.975892	0.235242	1.01393
SOAP_k35_scaffold35164	4.87669	2.85044	2.51715	2.17298	1.70634	3.65749	1.07774	1.43943	5.85095	5.74193	23.0792	22.7672	14.5674	17.4255	10.1366	15.8484	12.7889	10.4395	18.9919	15.0957	14.5463	12.3877	22.223	21.1152	19.7263	12.5021	22.4593	12.3182	15.2212	13.0164
SOAP_k35_scaffold35167	1.90638	1.93713	3.25649	1.90541	2.16311	1.93033	2.23922	2.28297	1.59115	2.02274	2.898	2.46855	2.03492	2.71117	2.79855	2.3637	2.69895	2.26115	3.55194	2.89251	4.10876	4.54942	4.76614	2.9828	2.16205	2.30548	2.65555	2.37164	1.48213	2.7163
SOAP_k35_scaffold35169	1.34489	0.487641	0.637819	0.58146	0.358109	0.621947	0.625247	0.692891	0.619401	0.839901	0.861798	0.678817	0.709253	1.27624	0.591254	0.402006	1.16408	0.496049	0.751549	0.525054	1.78728	1.47479	1.51581	1.25329	0.929269	1.50983	1.28368	1.2746	0.834378	1.18566
SOAP_k35_scaffold35173	9.46578	16.1048	12.0421	13.4986	7.94833	8.62945	19.048	8.46953	11.2112	8.83076	5.84418	6.68316	3.87031	6.74922	3.65168	8.7357	4.26672	6.94127	4.09037	8.25386	26.1466	24.1028	20.5501	11.7232	11.345	10.965	12.4194	12.3851	10.1754	7.86339
SOAP_k35_scaffold35184	3.59478	6.52167	2.88557	3.20141	2.70179	5.10486	3.37152	5.51701	5.63501	4.8137	2.56529	1.53797	2.19302	3.72929	3.0711	1.62282	1.82277	1.6548	1.77691	1.36137	6.40361	7.77049	7.74868	6.53241	5.51458	2.8655	2.95565	4.37626	4.11548	4.70441
SOAP_k35_scaffold35186	7.33188	8.23253	6.87836	10.3291	7.5381	2.89655	10.7473	6.0816	6.3169	6.11001	4.96267	3.18056	3.60041	1.4927	1.24038	1.15002	1.79217	4.30328	1.28506	2.81705	18.6517	11.7982	10.1155	5.65018	7.21431	3.20598	2.98421	5.53283	4.92881	2.06102
SOAP_k35_scaffold35200	1.17512	0.370409	0.17616	0.127145	0.0817881	2.05638	0.324184	0.538985	0.954786	0.67865	0.275736	0.438268	1.61587	0.25017	0.143979	0.790118	0.737599	0.760945	0.434423	0.618876	0.198683	1.2284	0.590757	0.196897	0.9753	1.86131	2.40548	1.58849	0.568635	4.51055
SOAP_k35_scaffold35203	15.09	25.5283	17.6175	26.1696	19.056	5.31232	22.8497	14.4398	10.3465	15.6702	10.6243	5.71215	11.5698	5.63604	3.55574	4.55114	5.00971	10.0596	3.75451	6.34981	18.0157	14.7328	12.4886	6.87991	8.22986	4.14486	4.34942	7.02471	6.09938	4.68235
SOAP_k35_scaffold35265	2.0759	1.77158	2.0355	1.25206	1.42246	2.44232	1.17682	1.32827	1.38623	1.62177	1.14648	1.25253	1.70441	1.24189	1.73167	0.658246	1.39456	0.743329	1.40961	0.973584	3.79586	3.4113	3.33899	2.91861	3.46741	3.69198	5.71986	4.21603	3.73161	3.68164
SOAP_k35_scaffold35282	0.231985	0.387655	0.258578	0.140476	0.317012	0.761328	0.165927	0.0624187	0.872505	0.159343	0.132481	0.391498	0.340345	0.344948	0.358085	0.298504	0.262176	0.0267699	0.247781	0.29755	0.645087	0.71252	1.02562	1.00159	1.1377	0.336292	0.437158	0.561029	0.136057	0.380031
SOAP_k35_scaffold35295	0.55899	0.349316	0.1196	0.506164	0.425956	0.511891	0.131805	0.0723718	0.347546	0.436217	0.253138	0.199116	0.179301	0.122672	0.0706762	0.108404	0.182697	0.12695	0.29449	0.0640843	0.216261	0	0.200614	0.179649	0.182314	0.274795	0.647567	0.471081	0.258335	0.621251
SOAP_k35_scaffold35302	3.17553	13.8273	13.1803	7.70657	3.58498	2.81742	17.5832	9.39658	5.68224	7.44945	2.54858	1.19744	1.52611	0.721673	1.58506	1.72587	2.31142	4.18852	1.55574	2.99369	4.21841	2.44066	4.33246	2.19452	2.34008	1.19712	1.39187	1.38694	1.40628	0.68084
SOAP_k35_scaffold35305	5.17549	3.13225	3.24731	2.42627	3.58476	4.75139	3.51513	4.45268	3.22243	3.41948	3.19799	4.78294	5.1359	3.80293	3.88236	2.71338	3.21072	2.42229	4.59553	2.9071	6.77023	7.09086	6.30837	6.06281	4.8888	5.01127	4.68156	5.9559	3.55798	5.02554
SOAP_k35_scaffold35309	3.0573	1.77556	3.32332	3.51049	3.3664	3.79374	3.46518	3.26796	4.72045	2.39604	2.99283	3.74345	1.70032	3.19067	5.66657	3.18346	2.8021	2.23665	6.64528	3.03061	5.68662	5.6824	5.30774	4.34861	3.2487	4.35535	3.88619	3.98085	3.07433	4.67032
SOAP_k35_scaffold35328	5.32576	1.29995	1.7902	0.800102	2.83535	7.29261	1.31382	1.52031	1.78942	3.09397	4.626	5.58358	11.3893	7.11696	4.8462	4.64927	4.83888	2.74234	12.0733	4.03514	6.01309	5.20039	3.55363	3.7688	3.63355	11.4181	10.4602	10.061	8.10839	3.7929
SOAP_k35_scaffold35337	8.30763	10.4419	11.8822	11.6082	8.01036	4.07901	9.68183	6.48908	4.68591	6.02619	5.8288	5.11124	4.03701	3.55141	2.43423	2.46567	3.36575	6.19208	2.91062	4.52496	14.3475	23.3977	12.7983	9.46116	7.06817	5.43086	5.71268	7.31236	4.66456	3.71841
SOAP_k35_scaffold35342	12.946	8.5022	9.66027	6.81646	7.8533	14.9009	9.8742	13.3516	9.0435	9.21071	5.64043	5.72638	8.34463	5.5295	4.69463	3.7259	5.40434	4.22503	7.72504	4.11908	10.533	12.0083	15.4433	13.1001	10.6791	11.1827	10.1467	11.5733	9.28714	6.80835
SOAP_k35_scaffold35346	12.8626	5.68402	11.3286	3.93208	10.9772	13.999	8.9295	13.7765	16.006	13.0745	5.30552	4.65445	4.92634	4.96221	3.47726	4.19945	4.95959	2.7035	3.94259	3.8164	12.9251	6.1117	9.21979	4.68706	7.40771	19.0408	16.6924	18.7997	16.0508	15.5947
SOAP_k35_scaffold35348	1.27799	2.10091	1.74075	0.765547	0.349751	1.63085	0.641523	0.60526	0.276035	0.554263	0.195589	0.471713	0.478623	0.189429	0.75498	0.0726089	0.162343	0.9031	0.391868	0.37071	0.608992	0.871379	6.66695	3.07838	2.01955	1.83191	1.70001	0.156088	0.114754	0.105464
SOAP_k35_scaffold35349	3.40982	0.717577	0.962934	1.11823	1.5566	1.56238	0.624425	0.685385	1.05348	1.65405	11.3905	12.7079	4.13606	4.2413	9.5144	7.81283	4.44476	7.16023	10.3264	7.351	8.54171	6.85918	7.10029	4.25606	3.80083	4.376	4.57562	5.24384	5.20332	5.79444
SOAP_k35_scaffold35366	0.412103	0.908695	0.176956	0	0	0.294559	0.439439	0.106979	0.668618	0.647896	0.140519	0.295578	0.13318	0.499205	0.735098	0.0403281	0.542468	0.282802	0.327649	0.571249	0	0.652628	0.298077	0.310791	0.0450542	1.67289	0.830264	0.130788	0.383491	2.15728
SOAP_k35_scaffold35379	3.60825	2.60806	2.13534	1.72141	2.0586	2.57228	2.70887	1.39209	2.66491	1.81869	2.81324	1.39202	3.00164	3.07489	1.79701	1.35339	1.19397	1.51832	1.92572	1.36579	5.46768	7.50668	8.06797	8.14816	7.31586	3.62437	4.01139	3.65315	3.23566	3.57807
SOAP_k35_scaffold35419	0.488175	0.488058	0.646398	0.30242	0.37377	0.532932	0.524326	0.338215	0.501147	0.385339	0.182638	0.289316	0.587244	0.442166	0.257327	0.336732	0.508929	0.0461646	0.133497	0.139955	0.943749	0.786333	0.7304	0.846087	1.14465	0.519379	0.876933	0.850295	0.680362	0.982297
SOAP_k35_scaffold35444	2.56824	1.85537	1.85258	1.30388	2.14877	3.92839	2.65723	2.56334	3.22424	1.93743	2.12873	2.41962	2.34429	3.96417	2.25527	2.61174	2.60807	1.45189	1.70275	2.10461	5.8702	4.4386	5.71499	4.6094	4.83612	5.31068	4.4676	3.91533	2.7037	8.8353
SOAP_k35_scaffold35449	2.40044	1.94663	2.04312	1.91348	1.27721	0.396366	2.1221	1.01739	1.85738	1.16822	0.745862	0.912316	0.127338	0.939299	1.05062	1.3771	0.855979	0.784739	0.82538	0.314573	1.11099	1.77769	1.55705	0.878733	1.72538	1.31566	1.6175	1.57677	0.874184	1.21607
SOAP_k35_scaffold35476	0.959327	0.530286	0.62113	1.02666	0.443695	0.630278	0.939031	1.59989	0.361171	0.544637	0	0	0.0209041	0.0212442	0.123663	0.0190394	0.0212663	0.0221845	0.0256594	0	0.40313	0.543184	0.374405	0.166792	0.2327	0.153591	0.16445	0.265554	0.157834	0.182159
SOAP_k35_scaffold35505	0.742405	2.04861	0.958487	0.577526	0.802659	2.01888	1.09672	1.24094	1.67172	0.753868	0.435067	0.649406	0.75769	1.54527	1.14073	0.125285	0.420678	0.182797	0.253961	0.554002	2.7819	2.3748	3.08371	3.64686	3.17687	1.07591	0.508302	1.28253	0.706265	0.875883
SOAP_k35_scaffold35508	0.0541738	3.82417	0.499212	0.861018	0.160809	0.124971	0.0290492	0	0.183321	0.0828243	12.7483	0.0587403	0.0264894	1.3479	75.9641	0.0241115	0.188681	0.0281149	1.9519	0.710203	18.7433	36.3992	67.1878	8.82991	9.71065	0.0729985	0.0781643	0.336902	0.114318	1.78605
SOAP_k35_scaffold35515	6.40711	4.21165	3.54616	2.62651	1.97757	10.049	1.51354	5.34676	6.81272	6.24903	12.0961	11.2294	22.0617	23.7775	91.4653	9.90464	14.1264	14.6281	21.4274	15.5372	86.9793	83.9093	67.1848	34.2179	28.193	21.2896	32.0058	14.6712	18.5526	37.1968
SOAP_k35_scaffold35532	4.27099	6.70714	5.68014	5.77392	4.06703	2.3855	6.07729	5.03706	2.95113	4.53542	5.34466	8.23383	4.77745	3.00686	2.84383	3.84834	3.62335	5.78158	6.43004	4.63389	7.63003	6.43123	5.38134	3.00795	2.49723	3.52242	4.04127	5.60148	4.10459	3.1892
SOAP_k35_scaffold35545	9.01668	11.796	10.1121	6.95165	9.43185	10.024	8.11307	8.25443	7.96221	9.00174	6.72637	6.41323	8.80663	7.67823	5.09982	4.86741	7.42523	4.57412	5.20026	7.80685	11.7243	10.2749	9.86513	8.26637	9.58651	8.68733	9.15201	9.92273	6.0795	4.59928
SOAP_k35_scaffold35575	0.0896631	0.248741	0.0858272	0.161999	0.348682	0	0	0	0	0.0888699	0.272262	0	0.93728	0.0880097	0.402903	0.0770563	0.173823	0.090538	0.420816	0.182698	0.822545	0.579111	0.381219	1.37008	0.869099	0.0784156	0.0840188	0.422027	0	0.068549
SOAP_k35_scaffold35576	0.553329	0	0	0	0	0.0507452	0	0.645427	0	0	0.0564717	0.533661	0.694346	0.0547253	0.315828	0	0	0.056718	0	0	1.03062	0.96676	0.298823	0.481272	0.86826	0	0	0.367865	0	0.0426414
SOAP_k35_scaffold35593	1.42267	3.97783	2.14469	3.36913	1.71015	1.94642	3.46194	1.69696	1.08935	1.96942	0	0	0.0248639	0.0758805	0	0.022636	0	0	0	0	0.389616	0.252854	0.584462	0.124049	0.0251739	0.0456771	0.122271	0.0729508	0.107295	0.0394307
SOAP_k35_scaffold35618	6.83037	8.41872	6.40574	7.51557	7.52764	13.3477	9.91112	7.77566	12.2725	7.23616	15.0569	14.7169	14.5917	18.5898	20.1327	10.8441	13.7562	11.0212	21.1349	11.8927	11.406	14.0614	18.4638	13.3124	10.1155	11.7122	19.7946	13.6867	9.71292	17.4649
SOAP_k35_scaffold35668	2.40755	3.94215	2.6898	1.56049	3.89211	5.73604	1.43424	3.16077	1.51547	2.70361	1.72399	0.810481	1.72997	1.25378	2.2027	0.732946	1.07401	0.946784	0.799868	1.05963	3.22562	5.82942	4.16829	2.84801	3.664	2.61894	2.39598	4.40128	2.27827	2.73447
SOAP_k35_scaffold35678	2.6161	2.38481	3.1217	2.20216	1.68759	1.86158	2.55063	2.39123	2.38405	2.13124	0.962604	0.781732	0.587629	0.621482	0.500561	0.727677	0.478299	1.19741	0.51946	1.2352	2.20989	2.17776	1.36818	1.28977	0.666241	1.01471	0.739731	1.17206	0.709978	0.372639
SOAP_k35_scaffold35694	10.6838	18.1725	7.77028	9.46458	9.96393	19.1847	9.23989	10.7999	15.7678	13.3827	7.24356	7.6572	9.42086	9.07853	9.31704	6.28463	6.94342	8.76233	8.69147	8.55489	25.0582	30.9473	26.5748	22.0174	20.9786	13.7161	22.0835	22.8931	15.5082	22.0666
SOAP_k35_scaffold35712	7.3975	13.2932	10.3321	11.3228	8.94426	10.3014	9.77708	8.12873	7.9138	8.66753	6.47304	7.72057	6.21229	6.54927	6.54945	4.78896	5.50537	5.60964	7.13617	5.66835	15.0368	16.0771	18.7583	12.8728	11.6667	9.41076	9.3128	10.6818	10.8097	11.0242
SOAP_k35_scaffold35715	1.89637	1.57653	1.87331	1.57476	1.24537	1.03614	1.54307	1.05162	1.19915	1.20899	1.32354	1.13915	0.602111	0.596055	0.990467	0.963712	0.716942	0.841497	0.990887	1.02378	2.54859	1.95727	1.59473	1.0099	1.14347	0.890013	0.967309	1.39019	0.80762	0.940939
SOAP_k35_scaffold35734	0.845204	0.872309	0.468796	0.343551	0.396188	0.918919	0.430001	0.504428	1.08	0.376484	0.297484	0.241661	0.610418	0.354565	0.515858	0.29781	0.288329	0.226692	0.578558	0.374086	1.16306	1.11542	1.00055	1.07544	0.7738	0.991449	0.628156	1.28941	0.435319	0.466393
SOAP_k35_scaffold35753	2.11471	0.480359	1.32846	0.210207	0.136653	0.541428	0.391684	0.554482	0.193237	0.451946	0	0.0598957	0.0902647	0.0549823	0.0319537	0.0245837	0.0907154	0.0286674	0.074717	0.0968043	0.158989	0.153653	1.36488	0.659199	0.4536	0.486669	0.655495	0.881432	0.492328	0.540777
SOAP_k35_scaffold35787	1.82563	2.70878	1.37106	2.20347	0.701085	6.19479	1.59638	0.653374	2.21047	0.796464	1.52659	2.31429	19.1888	17.6152	2.44436	1.0474	2.29709	1.76964	0.480289	1.51408	2.11431	19.6726	11.1294	13.0635	16.9786	3.025	15.1458	21.3255	11.0982	7.81334
SOAP_k35_scaffold35814	8.91492	7.32811	9.50487	7.86084	8.92829	9.63838	7.61945	9.28392	7.58312	7.64129	5.31938	6.85333	3.42334	5.6076	5.63432	4.96066	4.06402	5.03341	5.52909	5.06021	12.3862	13.3433	14.7083	11.0416	8.20901	9.44459	7.12208	9.29017	6.58464	6.93171
SOAP_k35_scaffold35828	0.585575	0.436533	0.697774	0.217352	0.546277	1.21702	0.270395	0.687657	0.432838	0.551904	0.0493038	0.104324	0.294242	0.107405	0.18105	0.214614	0.119691	0.137372	0.216526	0.126233	0.694997	0.61143	0.869657	0.879452	0.630563	0.745647	0.370219	0.619872	0.571034	0.260499
SOAP_k35_scaffold35863	0.069444	0.259432	0.0667573	0.0628421	0.135792	0.126984	0	0.0808258	0.0775895	0.138896	0	0.29594	0.133202	0	0.866254	0	0.271526	0.141485	0	0	1.92815	0.0753847	0.819622	0.333921	0.542214	0	0	0.328568	0.0719915	0.213362
SOAP_k35_scaffold35867	1.67396	0.095637	0.0489573	0.183907	0	0.186267	0	0.118422	0	0.0511544	0.259139	1.08925	0.147204	0	0.92852	0.0445516	0.349828	0.0521015	0	0.210462	0.118342	4.49544	3.18465	0.343708	0.298962	0	0.0966184	0.0964688	0	0.0782663
SOAP_k35_scaffold35891	177.985	116.277	97.8475	88.1025	78.2212	222.083	219.958	174.099	126.991	102.157	109.209	125.8	126.167	93.6369	115.767	98.7644	185.935	141.708	120.757	120.819	240.468	214.532	147.192	156.324	103.875	147.227	156.73	180.506	153.784	128.907
SOAP_k35_scaffold35952	0.202924	0.402945	0.195483	0.0261528	0.113932	0.320105	0.188231	0.168662	0.499068	0.594511	0	0.0710839	0.11257	0.143262	0.147439	0.0372732	0.0529788	0.0597408	0.172835	0	0.549479	1.45474	0.978826	0.608033	0.622557	0.127986	0.398148	0.258598	0.216242	0.339265
SOAP_k35_scaffold35954	0.983087	0.362186	0.679706	0.534053	0.787493	1.04857	0.894345	0.687495	1.11096	0.734956	0.545057	0.637658	0.631007	1.131	1.25164	0.464734	0.962817	0.216644	0.865486	0.676744	4.42226	3.47463	3.32413	2.2576	3.0131	1.49986	1.1679	2.42898	0.640513	1.35184
SOAP_k35_scaffold35965	3.34778	2.21482	1.24294	1.62466	1.15165	2.22131	2.03824	1.63881	1.92687	3.03881	1.51572	1.76403	2.87741	3.09124	3.53796	1.72093	1.73444	2.1704	2.97886	2.23302	2.83011	2.73941	3.00845	2.95122	2.84113	2.60931	2.98059	2.82183	4.00524	2.01764
SOAP_k35_scaffold35989	0.620647	0.989953	0.622946	0.35719	0.512686	0.955832	0.644685	0.630805	0.514133	0.592132	0.702657	0.832219	1.05519	0.866006	1.08039	0.850234	0.371578	0.452232	0.921553	0.783461	1.2718	2.47587	2.635	2.2868	1.68377	1.19274	1.05756	1.14995	0.787933	1.22153
SOAP_k35_scaffold36018	3.73333	4.68604	5.22931	4.10314	4.47923	4.59815	5.56796	3.82318	6.48464	5.73403	3.12916	3.58482	4.35185	3.11459	3.1171	2.68926	2.66267	4.44109	4.52139	3.79109	5.74724	4.48251	5.05842	4.08888	2.90074	4.60879	5.6557	5.5511	3.82999	4.61838
SOAP_k35_scaffold36032	6.00186	4.90556	5.44391	4.16629	4.61749	4.5061	5.38638	4.21376	3.58615	4.09611	1.4999	1.41254	2.37673	1.48262	1.20536	1.08741	1.38858	1.0647	1.63731	1.5295	3.88228	3.63787	2.74547	2.65226	2.9654	3.7751	3.06257	4.14675	3.05814	2.4965
SOAP_k35_scaffold36046	4.70934	6.46534	5.53566	5.36911	5.32817	2.40918	5.42851	3.49105	3.15362	4.05437	4.32169	5.19009	3.27958	1.93163	3.58576	3.54257	2.02499	4.8968	5.63673	5.06964	8.31489	8.25411	9.16514	4.76072	4.69317	3.15764	3.42543	4.13453	3.65971	3.01136
SOAP_k35_scaffold36048	281.697	208.77	306.943	243.497	208.263	334.611	357.171	242.865	249.201	219.314	427.456	404.308	435.662	387.203	538.348	324.019	530.049	337.233	489.693	332.336	446.938	390.533	476.906	282.62	417.749	390.311	413.931	372.136	272.051	324.084
SOAP_k35_scaffold36089	13.973	12.7096	15.2598	16.1313	12.497	9.55923	19.0671	11.6556	6.85293	8.14139	7.78126	7.33122	8.36672	7.10679	4.17484	4.50691	5.87043	6.85386	5.83031	6.21206	12.6525	11.9352	15.0546	12.3971	8.19873	6.9915	5.06335	6.76806	5.62572	4.71311
SOAP_k35_scaffold36135	2.86489	1.91037	1.57363	1.11938	2.81687	2.0411	1.78885	1.84541	1.82942	2.74128	2.47371	1.48575	2.82075	2.64149	1.75289	1.34586	2.09372	1.11681	1.6472	1.43545	4.15095	3.94732	3.31701	1.96122	2.32999	2.59285	5.5069	3.47687	3.97577	3.16378
SOAP_k35_scaffold36164	0	1.05203	0.340883	0.731702	0.216963	0.0926397	0.207584	0.353377	0.0566125	0.33007	0	0.650121	0	0.128109	2.96067	0.652836	1.39979	0.362799	0.480532	0.187445	0	0	0.0546203	0	0	0	0	0	0	0
SOAP_k35_scaffold36180	0.178571	0.614997	0.21539	0.283844	0.24873	0.329358	0.765401	0.29348	0.299267	0.543056	0.193529	0.225641	0.123527	0.355231	0.602756	0.238069	0.266243	0.196561	0	0.728714	1.04182	0.689896	0.885769	0.272013	0.561101	0.351135	0.398046	0.300452	0.219567	1.08443
SOAP_k35_scaffold36181	0.783878	0.678881	0.348565	0.422659	0.297937	1.01037	0.264208	0.73565	0.12351	0.223192	0.421946	0.415518	0.501142	0.326926	0.244236	0.268012	0.299625	0.710278	0.433476	0.258365	0.390659	0.898451	1.38631	1.43739	1.49096	1.02826	0.421272	0.70713	0.762439	0.509642
SOAP_k35_scaffold36217	2.47995	2.02525	2.11807	1.66207	2.33535	1.79704	3.51185	2.48941	1.26476	2.7954	2.27402	1.88677	2.19178	1.26277	1.12587	1.31218	2.25983	1.74479	2.05465	1.39175	1.66871	2.21626	1.32347	1.58345	1.51908	3.09972	2.63831	2.70993	2.42723	1.30468
SOAP_k35_scaffold36245	0.187016	0.58427	0.420119	0	0	0.399583	0.0661404	0.0726356	0	0.187619	0.698652	0.0666099	0.479847	0	0.141857	0	0.305587	0.637024	0	0.321567	0.578761	0.271491	0.20133	0.600987	1.15881	0.937651	0.472646	1.12287	0.518522	0.0959238
SOAP_k35_scaffold36252	0.543612	0.50566	0.521674	0.632041	0.530274	0.63789	0.328056	0.36109	0	0.619046	0	0.577208	0.519412	0.152857	0.701829	0.335926	0.151303	0.630618	0.183047	0.318221	0.716162	1.09218	0.913071	0.893673	1.20931	0.614372	0.29253	0.953308	0.481415	0.71444
SOAP_k35_scaffold36254	2.39636	2.67562	3.158	3.85785	2.08369	1.03081	3.83209	2.39391	2.12406	2.17714	0.623099	0.553188	0.748226	0.889419	0.516329	0.567255	0.507672	0.92658	0.612858	0.735535	1.72883	1.58564	1.46556	0.529234	1.01085	1.00248	1.90158	1.86238	1.68217	1.90634
SOAP_k35_scaffold36256	9.60808	8.41166	10.9179	6.02034	6.63708	8.91592	8.46181	9.66341	8.6961	7.62447	4.09329	3.59547	2.16201	2.81333	3.33111	3.3643	3.06955	2.3213	2.43875	3.50491	10.303	12.0729	12.7756	6.79825	7.61074	8.26694	4.96988	5.85196	6.12949	7.51561
SOAP_k35_scaffold36280	31.302	18.9096	27.1424	11.6222	25.6386	25.2202	17.0819	25.8756	25.6616	25.9492	37.3826	28.8722	27.4127	30.375	44.295	27.4767	39.8329	28.9141	36.8786	26.0165	56.2852	44.2864	75.0548	43.4008	55.6459	49.6054	54.7216	47.7469	38.7395	35.5772
SOAP_k35_scaffold36331	16.5875	16.7898	15.6945	18.037	20.4659	13.4751	19.4642	20.1542	14.263	15.6351	7.35225	6.2232	9.05445	8.40606	4.88771	5.35579	5.62712	11.2407	8.45493	7.41883	14.7816	11.8155	11.0677	8.77905	8.81445	12.7612	19.1525	14.7349	17.9013	14.6183
SOAP_k35_scaffold36341	2.14277	1.72096	1.90403	1.94387	1.16136	2.04113	1.60939	1.37	1.79902	2.10303	2.10838	1.02878	1.9221	2.10526	2.12302	1.6375	1.5303	1.39325	1.92328	1.33991	5.24893	3.97773	5.16526	3.83834	4.13894	5.26351	4.65161	5.39357	3.12821	4.21682
SOAP_k35_scaffold36374	0.448249	0.239868	0.184886	0.463796	0.18811	0.762003	0.611153	0.0745932	0.2149	0.449355	0.065216	0.273501	0.307829	0	1.52883	0.167466	0.125473	0.0653877	0.379253	0	2.59906	1.53276	2.27311	0.616984	1.31489	0.509546	0.121292	0.424763	0.332665	0.689472
SOAP_k35_scaffold36389	0.44917	0.710417	0.326051	0.407578	0.110784	0.413534	0.320125	0.39404	0.336983	0.531624	0.191837	0.242465	0.0728599	0.185835	0.991135	0.0662464	0	0.154691	0.31346	0.156266	0.702736	1.27669	1.99783	0.946408	0.480172	0.167373	0.716947	0.714311	0.157291	0.434494
SOAP_k35_scaffold36425	0.415834	0.719374	0.252159	0.188849	0.154343	0.47975	0.195172	0.274084	0.263908	0.450549	0.0267144	0.310127	0.203434	0.284595	0.210592	0.162045	0.129373	0.188924	0.218587	0.218171	0.82761	0.948234	0.910854	0.812022	0.720948	0.256941	0.400175	0.34822	0.438951	0.463827
SOAP_k35_scaffold36430	0.250723	0.392222	0.309813	0.103542	0.270963	0.623848	0.200282	0.136496	0.463229	0.309975	0.164128	0.0742764	0.178678	0.204356	0.317095	0.0203392	0.181784	0.0474068	0.0822568	0.0766441	0.909859	0.699211	0.332819	0.868902	0.587762	0.553871	0.395359	0.468168	0.60231	0.649946
SOAP_k35_scaffold36444	0	0	0	3.43878e-09	3.52007e-08	4.15637e-06	3.89146e-09	0	0	0	1.14998e-05	0	0	0.144549	0	0	2.73106e-08	0	0	0	7.62307e-10	1.72555e-08	0	0	0	0	0	0	0	0
SOAP_k35_scaffold36494	1.3818	1.18706	0.856744	0.500398	1.19077	1.01883	0.724578	0.818489	0.678148	0.665047	0.819757	0.880581	1.14396	1.53853	1.23964	0.911206	1.24908	0.306651	0.95999	0.865306	2.74268	3.26384	3.70732	3.20332	3.00669	1.09458	1.08899	1.51512	1.40218	1.75153
SOAP_k35_scaffold36556	4.05365	2.79969	2.591	3.47008	4.00663	2.49116	2.61094	2.46001	2.23539	2.18555	3.71868	2.15085	3.1165	1.82942	2.79009	0.894311	1.29955	1.36421	1.76841	0.963521	3.86246	5.58959	5.52462	4.8133	3.72536	2.52763	2.53863	2.44058	2.01262	2.10885
SOAP_k35_scaffold36560	0.596013	1.57531	0.544463	0.435767	0.451765	1.03649	0.477055	0.561845	0.463431	1.32402	0.457317	0.259504	1.13352	1.2568	0.988491	0.273609	0.578361	0.728957	0.590056	0.441313	0.703646	1.66239	1.27195	1.26866	1.32145	0.644918	0.573307	0.68772	0.59257	0.597063
SOAP_k35_scaffold36565	3.63727	5.5595	1.30999	2.05624	1.77264	2.74702	0.976778	0.774979	1.63598	1.05969	4.46885	2.53907	3.64627	3.13408	5.14419	1.1815	2.05164	2.25004	4.63037	1.92217	1.62033	5.16152	3.45521	1.14024	2.46998	1.62346	2.81558	1.63118	1.83668	8.86277
SOAP_k35_scaffold36567	1.68067	0.716208	1.48525	0.833301	0.960218	1.64846	0.529624	1.0757	1.01723	1.26894	0.699534	1.14612	0.667215	1.23617	0.453936	0.471187	1.06889	0.973534	1.04381	1.16282	1.42733	2.09142	1.66191	1.24711	1.01229	0.995649	0.590395	1.17255	0.935393	0.633631
SOAP_k35_scaffold36577	2.58071	1.02388	2.50135	1.03207	1.48802	2.03952	1.34938	0.86336	1.24654	1.65691	1.64024	2.2618	0.869835	0.580484	1.73868	1.36456	0.641031	0.923274	1.76869	1.15799	3.32652	4.30518	3.62579	2.30593	2.21828	1.62577	1.18026	1.58578	1.22992	1.19063
SOAP_k35_scaffold36584	59.731	13.0657	35.4076	17.0123	37.4148	29.2276	10.6172	11.1961	21.1736	32.6411	34.4847	45.7139	32.2216	32.4591	17.1125	29.5275	25.0995	14.7591	30.4934	32.6052	55.5977	45.1647	52.3465	47.9084	35.5467	48.3282	48.4475	56.3817	43.2439	36.1788
SOAP_k35_scaffold36593	0.419524	1.12987	0.454956	0.352035	0.496473	0.80593	0.659781	0.454465	0.401405	0.545423	0.698268	0.703051	0.777155	0.965881	1.23857	0.462516	0.500085	0.403923	0.719992	0.544325	1.20422	1.82729	2.05962	1.72319	1.89277	0.669954	0.592535	1.08374	0.718338	0.991387
SOAP_k35_scaffold36596	0.40127	0.534774	0.22669	0.200094	0.270047	0.503208	0.250961	0.212777	0.454074	0.292123	0.213562	0.112951	0.382272	0.297236	0.211087	0.104546	0.194383	0.148728	0.328218	0.163997	0.506751	0.41734	0.427963	0.622132	0.811579	0.584997	0.601248	0.70853	0.261041	0.735456
SOAP_k35_scaffold36606	7.58814	12.508	10.3712	10.6192	4.11184	8.56651	3.79169	7.79271	5.32997	5.98033	6.5286	6.36834	6.71934	3.47138	10.5305	2.92463	6.06603	3.82881	11.4344	6.03338	15.3508	13.8439	14.3035	14.4412	11.8795	10.7483	9.46822	17.0432	8.43943	4.23174
SOAP_k35_scaffold36615	2.23284	6.60675	1.62895	0.786685	2.50863	4.33914	1.77314	0.917442	3.18918	2.4325	10.718	3.86467	3.54264	6.86728	21.7716	4.05528	8.63036	2.71006	5.62581	4.7715	12.9074	14.7485	12.1748	14.1623	7.10836	5.72414	6.39832	8.58793	4.17524	10.1858
SOAP_k35_scaffold36624	3.74852	4.0242	4.19781	4.4122	3.47942	2.23636	4.38525	4.21593	2.46057	3.11261	2.0107	1.41058	0.950355	0.585812	0.722869	0.804105	0.621428	2.14304	1.22859	1.21946	5.35873	3.89144	2.9257	1.67488	1.52775	1.5896	1.485	2.45232	1.81186	0.698427
SOAP_k35_scaffold36666	3.84293	3.57039	5.01118	5.62663	4.43901	6.41031	5.82614	6.38653	5.35652	3.41001	3.38912	3.65087	2.94913	4.92303	3.31092	3.6858	3.3288	2.65005	4.30724	2.93197	7.86165	8.94991	13.0605	8.91057	8.43119	5.2069	5.99078	6.04308	4.20276	5.73063
SOAP_k35_scaffold36692	1.78657	6.88733	2.74327	2.0438	2.22148	1.46559	0.290518	0.227094	2.31573	0.669395	56.9889	0.754307	0.453304	5.55159	123.505	0.412096	8.96031	0.561429	8.17335	11.383	25.5047	53.1698	86.9641	29.8607	19.23	0.728959	2.60214	0.703857	0.530109	3.8158
SOAP_k35_scaffold36699	1.23023	0.618455	1.47126	0.853748	0.857038	0.999654	1.08351	0.888957	1.30338	1.54259	4.56331	5.58908	4.15787	1.90473	1.45885	3.6528	3.6585	6.77025	3.98433	5.47907	4.8853	5.41714	4.85071	3.16823	2.35757	1.81308	1.56019	2.5557	1.93964	1.5405
SOAP_k35_scaffold36701	2.67743	1.26021	1.65282	0.776375	0.894021	3.24244	1.08235	1.24957	1.86133	1.45618	1.09348	1.14852	1.96578	1.16559	1.40714	0.751294	1.47542	0.659186	1.14619	1.05394	4.42938	3.62811	3.93624	3.93546	2.46978	3.61437	3.61653	4.42665	3.12923	1.52749
SOAP_k35_scaffold36730	2.8621	2.60714	2.49519	2.07433	2.64055	2.37196	2.79119	2.97451	3.00274	1.96257	1.43585	1.26209	0.966291	1.26523	1.34646	1.27983	1.12134	1.01182	0.925243	1.20211	2.9872	3.3978	2.68525	2.30028	2.41235	2.48649	2.9695	3.68628	2.83926	3.01377
SOAP_k35_scaffold36743	6.05145	4.33536	5.85491	4.6786	4.86247	4.45178	6.78358	6.50184	5.8646	4.78833	3.73575	4.68657	3.64546	2.63105	2.19481	3.55577	3.02842	3.45673	3.81301	3.67829	8.9698	10.723	10.9383	8.11136	5.30492	5.48781	5.34553	6.6618	5.25846	4.73413
SOAP_k35_scaffold36750	4.34224	4.65984	4.44885	3.35209	2.49729	4.33227	4.13285	4.54666	2.72446	3.42991	2.14737	1.05934	1.77816	1.86366	2.16645	1.25617	1.10723	1.80277	1.66227	1.4231	4.70272	5.66819	5.46603	3.73469	2.82199	1.97471	2.63653	3.73896	2.49115	2.42104
SOAP_k35_scaffold36768	0.690889	1.40108	1.33291	0.0481597	0.260997	2.24306	1.07434	1.24024	0.238385	0.69597	0.651214	0.057003	1.33513	0	0.0607309	0	0.36614	1.30868	0.0632069	0.275315	0	0.871306	1.14922	2.36438	1.304	1.98272	1.11236	1.26258	1.44216	0.696599
SOAP_k35_scaffold36772	15.2204	25.2092	20.425	21.4648	11.6957	23.387	28.5232	20.5046	14.9382	10.9944	6.65684	6.28843	7.73909	8.64258	6.7134	4.83041	6.20441	5.64482	7.70247	4.62101	11.8604	12.0377	13.3189	11.3492	8.59166	11.0074	11.3642	10.5449	8.69822	10.3303
SOAP_k35_scaffold36799	1.25406	1.08157	1.6917	0.99996	0.712221	0.839583	0.609285	0.533355	0.55588	0.847936	0.778949	0.779335	0.517664	0.264105	0.131215	0.268941	0.865749	0.510287	0.409081	0.19826	0.891595	1.63026	0.951808	0.62812	1.04979	0.509654	0.836867	1.4502	0.678525	0.20583
SOAP_k35_scaffold36816	1.01889	0.601356	0.821048	0.827303	0.601526	0.741013	0.535614	0.63548	0.440692	0.908147	0.334598	0.282711	0.297553	0.129609	0.352045	0.193571	0.259467	0.383447	0.469608	0.341909	0.819749	0.792396	0.570998	0.763147	0.451695	0.702728	0.334406	0.893128	0.458504	0.252574
SOAP_k35_scaffold36819	2.03984	1.86354	2.61868	2.20336	2.06579	3.28665	3.26152	3.08231	2.5847	2.1527	2.02847	1.32953	1.64358	1.8515	1.28761	1.4563	1.9433	1.17858	1.22698	1.61975	3.18573	3.03637	3.0332	2.34846	2.09066	3.05994	2.73027	3.21305	2.15625	3.20325
SOAP_k35_scaffold36831	3.32326	1.91868	2.42527	1.68014	2.02063	2.6287	2.15074	2.09677	2.18926	2.04848	0.217403	0.446447	0.708181	0.445742	0.361196	0.178106	0.533938	0.414583	0.464247	0.419056	2.48673	1.834	2.78858	1.80047	1.5429	1.58074	1.40428	1.82218	1.22431	1.69886
SOAP_k35_scaffold36857	1.35402	1.19723	1.46469	0.926693	0.996884	1.11191	0.884273	1.05355	1.04962	0.888648	0.830997	0.878666	0.418899	0.592079	0.53106	0.627217	0.821674	0.539757	0.844284	0.80227	1.53256	1.87567	1.82558	1.5209	0.892607	1.15397	0.897189	1.3579	0.774359	1.14798
SOAP_k35_scaffold36885	0.52367	1.52551	0.158547	0.326817	0.581988	1.71933	0.315358	0.459731	0.958648	0.366015	1.07478	0.672686	1.2131	1.85437	1.284	0.755051	0.942248	0.711609	0.784495	1.67751	1.69334	1.87629	4.68072	3.15619	1.22928	1.43716	1.7588	1.78227	1.10244	2.12989
SOAP_k35_scaffold36897	0.306155	0.338547	0.52405	0.131853	0.545565	0.222888	0.373896	0.203082	0.310216	0.233685	0.0919147	0.290045	0.364932	0.0862483	0.17658	0.0770926	0.208022	0.119884	0.110346	0.0318807	0.598433	0.424091	0.528459	0.17216	0.294168	0.511794	0.298974	0.431196	0.243106	0.24649
SOAP_k35_scaffold36903	2.92848	3.50239	3.74118	4.02887	2.74205	1.7135	4.05828	2.95367	2.00679	2.75268	1.33294	1.77822	0.730951	0.524435	0.636474	0.730815	0.714673	1.49162	1.79512	0.943907	4.09193	3.26125	2.53602	2.04015	2.21864	1.59201	1.97821	3.37319	2.1675	0.991889
SOAP_k35_scaffold36905	0	0.51811	0	0.060714	0	0.368165	0.923878	0.156203	1.34976	0.335766	0.0682651	1.14456	0.0644021	0.19851	0.152305	0.0583753	0.0656343	0	0	0.207157	0.233052	0.437335	1.15285	0	5.11067	0.355379	0	0.4446	0.0696073	0.309312
SOAP_k35_scaffold36918	0.864669	1.90575	0.566498	0.438567	0.219298	1.13359	0.324172	0.188673	0.272615	0.43177	0.496776	0.677893	3.37365	0.320705	0.37348	0.143772	0.240838	0.376864	0.556928	0.253906	0.118894	0.334319	0.309192	0.23609	0.359324	1.75754	1.18338	0.636046	0.787323	0.359366
SOAP_k35_scaffold36920	9.10373	9.67006	10.9504	10.3004	7.05942	6.10499	13.457	8.28211	6.74556	6.8031	7.33461	5.50067	5.43278	5.24515	4.18364	4.90648	3.9715	5.18667	5.28865	5.04397	9.62707	9.06824	9.71219	7.24998	5.87801	7.30382	5.95584	8.18603	5.35256	5.82732
SOAP_k35_scaffold36921	1.23056	1.25377	1.47316	0.669295	1.54879	0.813622	0.629192	0.517225	0.883932	1.0431	1.76084	1.32203	1.61998	1.26744	1.01434	0.908622	1.26164	1.36595	1.40705	0.510916	2.18331	2.15553	3.73225	3.09859	1.45125	1.3577	0.985043	1.35786	1.28642	0.987649
SOAP_k35_scaffold36941	0.876809	1.22003	0.632079	0.432365	0.272822	0.994442	0.430132	0.822051	0.452333	0.536703	0.231805	0.326239	0.245223	0.349213	0.406166	0.26791	0.349311	0.156156	0.210773	0.236689	0.975428	1.57938	1.12542	1.19893	1.24135	0.743307	0.79589	0.623508	0.793644	0.738829
SOAP_k35_scaffold36948	3.607	2.70785	3.69319	3.09316	3.34827	3.17369	3.19455	2.89413	3.83705	2.59633	1.70144	1.66927	1.14675	1.82062	0.997241	1.18514	1.49944	1.51717	0.938028	1.64392	3.15936	3.06292	2.59165	2.00479	1.82712	3.43676	3.10057	3.17325	2.42239	2.66539
SOAP_k35_scaffold36961	0.176401	0.392182	0.171025	0.213569	0.23257	0.732109	0.252061	0.241023	0.331455	0.359214	0.0905846	0.222933	0.344649	0.321697	0.23784	0	0.204594	0.0304845	0.176395	0.123203	1.07327	1.52553	1.06086	1.72028	0.785499	0.211075	0.395531	0.702794	0.154951	0.341918
SOAP_k35_scaffold36971	0.795426	0.489889	0.323658	0.209758	0.304786	0.971043	0.385416	0.180406	0.434281	0.366374	0.870426	0.473253	0.753286	0.638624	0.950607	0.320027	0.306587	0.319796	0.770829	0.511642	2.0884	1.47538	1.79881	1.72884	1.77964	1.33773	1.85221	1.91556	1.11065	1.27432
SOAP_k35_scaffold36991	0.351801	1.1131	1.57627	0.614479	0.343228	0.938968	0.334115	1.17402	1.32373	0.753063	0.203546	1.78581	0.500284	1.13934	1.31577	0.443843	0.415007	0.368607	1.5672	0.476821	4.48793	3.85942	2.39586	2.14412	1.5439	2.14243	2.42995	1.44657	1.01853	1.58883
SOAP_k35_scaffold36992	0.686736	0.175532	0.0601043	0.0565291	0.183478	0.400164	0.132472	0.0727417	0.279452	0.250517	0	0.200117	0.1802	0.369889	0.568242	0.217887	0.12241	0	0.147987	0.128811	0.217346	0.339851	0.0672062	0.120371	0.0610781	0.22094	0	0.177552	0	0.0480316
SOAP_k35_scaffold36995	0.30842	0.290644	0.396831	0.139764	0.15154	0.613362	0.218878	0.119991	0.461323	0.310931	0.315068	0.275872	0.347954	0.305299	0.117577	0.180517	0.60754	0.211126	0.305875	0.319808	1.91819	1.18071	1.50183	0.994901	0.555286	0.73111	0.831987	0.586439	0.805325	0.792989
SOAP_k35_scaffold36997	0.472593	0.398745	0.153223	0.20833	0.173766	0.318037	0.292956	0.167749	0.350017	0.190859	0.280485	0.249786	0.169064	0.400219	0.233386	0.166942	0.200603	0.044849	0.224677	0.287095	0.714257	0.350073	0.946342	0.603731	0.413123	0.23286	0.373956	0.591145	0.425364	0.467995
SOAP_k35_scaffold37023	13.3673	14.8738	12.0386	12.9378	13.5305	8.00187	17.8604	14.447	9.27526	12.4022	5.41394	5.71138	6.284	3.95879	3.93253	4.05102	6.24401	4.36095	6.2265	4.57215	16.9721	15.1894	13.5991	10.864	9.59915	10.5514	10.3252	11.6895	10.79	6.1654
SOAP_k35_scaffold37044	0.714073	0.550952	0.863372	0.744046	0.622091	0.515356	0.786811	0.63349	0.630027	0.4814	0.717583	0.530916	0.804128	0.799064	0.749009	0.327379	0.609099	0.835163	0.587826	0.972516	0.804183	1.27553	1.37902	0.989268	0.899914	0.801291	0.790619	0.902094	0.682688	0.731231
SOAP_k35_scaffold37048	1.41256	3.00595	1.23722	0.560449	0.869337	2.11021	0.941882	1.08316	1.19042	0.937584	0.180693	0.427714	0.299804	0.656491	1.01316	0.311311	0.261661	0.409244	0.368736	0.229636	0.413135	1.30762	1.15032	1.92719	0.782252	0.826615	0.674491	0.967059	0.508684	1.67122
SOAP_k35_scaffold37051	0.184303	0.806473	0.177473	0.945738	0.361201	0.393863	0.651986	0.286367	0.343816	0.493257	0.062606	0.197004	0.177405	0.121355	0.139859	0.0536323	0.0602534	0.0628031	0.145679	0	0	0.0669134	0.132329	0.0592454	0	0.108753	0.232982	0.116509	0.191696	0.141828
SOAP_k35_scaffold37141	1.68	2.06521	1.27311	1.10933	1.44931	2.95726	0.883536	1.78834	2.06567	1.89615	5.39432	6.58139	5.6665	5.19441	5.00996	4.64033	3.15655	2.56412	6.00856	3.6461	3.05592	8.83097	9.44688	6.8783	5.19678	3.94539	6.30778	4.20453	4.34457	4.59316
SOAP_k35_scaffold37161	4.33253	5.63264	4.94938	5.0085	3.73874	5.62425	6.92791	5.07993	4.4575	3.95395	3.19694	3.80837	3.70752	4.16199	3.18229	3.44489	3.83183	1.82833	3.28668	2.791	10.5609	9.33614	7.46379	7.02951	7.47514	5.86473	5.85083	8.55065	4.13748	6.77138
SOAP_k35_scaffold37177	0	0	2.00425	0.469906	0.667783	0.109989	5.53325	0	1.38922	1.37281	0.408165	0	2.24662	0.0395415	0	19.0485	2.12947	0.0411214	0.238116	1.28767	1.12084	1.00724	0	1.66469	0.27499	0.14238	0.114357	1.17781	0.0418152	1.72569
SOAP_k35_scaffold37196	4.21503	3.69175	1.71848	2.19761	1.80261	5.50296	1.90034	2.07531	2.75837	2.51912	2.89767	1.6782	5.88406	3.6258	3.23515	1.77829	2.83196	2.85036	3.11778	2.35656	3.97296	10.1245	8.22615	7.96599	9.49181	6.90722	4.80249	6.11221	5.53122	5.36202
SOAP_k35_scaffold37206	3.43537	0.329753	0.134421	0.157475	1.64453	1.21474	0.445536	0.446667	2.38355	2.36154	0.427113	0.225037	2.67143	0.655066	0.520022	0.830387	1.03259	0.143583	0.0415566	0.435162	6.03354	0.993819	2.19515	1.55377	1.67946	7.51889	9.58209	5.3346	5.51096	16.4449
SOAP_k35_scaffold37222	9.82912	10.3061	10.5015	10.3188	6.59181	11.3622	10.7184	12.3113	10.2994	7.99432	11.0412	22.0299	7.46583	10.7546	22.0587	14.5157	10.4954	9.88205	20.8452	14.078	18.6644	24.6083	27.5747	31.215	15.3174	11.5472	11.1937	14.1289	9.04821	11.8763
SOAP_k35_scaffold37231	3.12545	2.73359	3.43792	4.00624	2.2364	2.94539	1.6681	1.84479	2.05753	2.41199	3.38718	3.08295	3.45134	3.50697	1.87359	2.07113	3.46975	1.74517	3.11486	3.00472	3.69491	8.87618	5.43163	3.361	4.33472	4.02744	2.89473	3.4912	2.84669	2.12264
SOAP_k35_scaffold37234	150.244	134.207	127.516	95.9472	220.889	115.922	164.875	129.179	122.678	137.833	140.13	98.2287	255.339	117.593	44.8687	69.1707	96.571	54.7841	65.516	65.6672	98.3157	116.961	105.885	89.421	95.7668	127.39	103.656	137.927	122.382	66.2586
SOAP_k35_scaffold37271	0.281821	0.22891	0.2726	0.0730468	0.3175	0.148173	0.0430031	0.141213	0.362224	0.0407914	0.329914	0.607799	0.0782648	0.0799026	0.370303	0.0711394	0.11952	0.249263	0.529251	0.461604	1.22672	0.486677	1.18247	0.312904	0.793789	0.251727	0.38511	0.652578	0.844904	0.342487
[truncated: 35,723 more rows]
