# Supplementary material for: Comparative transcriptomics of spotted seatrout (Cynoscion nebulosus) populations to cold and heat stress
Source: Ecol Evol. 2020 Dec 28;11(3):1352–67. doi: 10.1002/ece3.7138 (PMC7863673; doi:10.1002/ece3.7138)
Supplement: Supplementary file 2 — Appendix S2 [file ECE3-11-1352-s002.zip › File_S6_KEGG_pathways.xlsx]

## Sheet: SC_cold_uniq
lco00061 Fatty acid biosynthesis
lco01212 Fatty acid metabolism
lco00600 Sphingolipid metabolism
lco04916 Melanogenesis
lco04621 NOD-like receptor signaling pathway
lco04261 Adrenergic signaling in cardiomyocytes
lco04142 Lysosome
lco04340 Hedgehog signaling pathway
lco00052 Galactose metabolism
lco04520 Adherens junction
lco00250 Alanine, aspartate and glutamate metabolism
lco04914 Progesterone-mediated oocyte maturation
lco00640 Propanoate metabolism
lco00500 Starch and sucrose metabolism
lco00534 Glycosaminoglycan biosynthesis - heparan sulfate / heparin
lco00900 Terpenoid backbone biosynthesis
lco00510 N-Glycan biosynthesis
lco00072 Synthesis and degradation of ketone bodies
lco00650 Butanoate metabolism
lco00513 Various types of N-glycan biosynthesis
lco00520 Amino sugar and nucleotide sugar metabolism
lco00030 Pentose phosphate pathway
lco00430 Taurine and hypotaurine metabolism
lco00533 Glycosaminoglycan biosynthesis - keratan sulfate
lco00604 Glycosphingolipid biosynthesis - ganglio series
lco00603 Glycosphingolipid biosynthesis - globo and isoglobo series
lco03440 Homologous recombination
lco03010 Ribosome
lco00512 Mucin type O-glycan biosynthesis

## Sheet: VA_cold_uniq
lco00592 alpha-Linolenic acid metabolism
lco00565 Ether lipid metabolism
lco00062 Fatty acid elongation
lco01040 Biosynthesis of unsaturated fatty acids
lco00280 Valine, leucine and isoleucine degradation
lco04070 Phosphatidylinositol signaling system
lco03008 Ribosome biogenesis in eukaryotes
lco00340 Histidine metabolism
lco04672 Intestinal immune network for IgA production
lco00290 Valine, leucine and isoleucine biosynthesis
lco03060 Protein export
lco00750 Vitamin B6 metabolism
lco03050 Proteasome

## Sheet: Cold_common
lco00010 Glycolysis / Gluconeogenesis
lco00020 Citrate cycle (TCA cycle)
lco00040 Pentose and glucuronate interconversions
lco00051 Fructose and mannose metabolism
lco00053 Ascorbate and aldarate metabolism
lco00071 Fatty acid degradation
lco00100 Steroid biosynthesis
lco00120 Primary bile acid biosynthesis
lco00130 Ubiquinone and other terpenoid-quinone biosynthesis
lco00140 Steroid hormone biosynthesis
lco00190 Oxidative phosphorylation
lco00220 Arginine biosynthesis
lco00230 Purine metabolism
lco00240 Pyrimidine metabolism
lco00260 Glycine, serine and threonine metabolism
lco00270 Cysteine and methionine metabolism
lco00310 Lysine degradation
lco00330 Arginine and proline metabolism
lco00350 Tyrosine metabolism
lco00360 Phenylalanine metabolism
lco00380 Tryptophan metabolism
lco00400 Phenylalanine, tyrosine and tryptophan biosynthesis
lco00410 beta-Alanine metabolism
lco00480 Glutathione metabolism
lco00561 Glycerolipid metabolism
lco00562 Inositol phosphate metabolism
lco00564 Glycerophospholipid metabolism
lco00590 Arachidonic acid metabolism
lco00591 Linoleic acid metabolism
lco00620 Pyruvate metabolism
lco00630 Glyoxylate and dicarboxylate metabolism
lco00760 Nicotinate and nicotinamide metabolism
lco00770 Pantothenate and CoA biosynthesis
lco00790 Folate biosynthesis
lco00830 Retinol metabolism
lco00860 Porphyrin and chlorophyll metabolism
lco00920 Sulfur metabolism
lco00980 Metabolism of xenobiotics by cytochrome P450
lco00982 Drug metabolism - cytochrome P450
lco00983 Drug metabolism - other enzymes
lco01100 Metabolic pathways
lco01200 Carbon metabolism
lco01210 2-Oxocarboxylic acid metabolism
lco01230 Biosynthesis of amino acids
lco02010 ABC transporters
lco03013 RNA transport
lco03015 mRNA surveillance pathway
lco03018 RNA degradation
lco03040 Spliceosome
lco03320 PPAR signaling pathway
lco03460 Fanconi anemia pathway
lco04010 MAPK signaling pathway
lco04012 ErbB signaling pathway
lco04020 Calcium signaling pathway
lco04060 Cytokine-cytokine receptor interaction
lco04068 FoxO signaling pathway
lco04080 Neuroactive ligand-receptor interaction
lco04110 Cell cycle
lco04115 p53 signaling pathway
lco04120 Ubiquitin mediated proteolysis
lco04122 Sulfur relay system
lco04140 Autophagy - animal
lco04141 Protein processing in endoplasmic reticulum
lco04144 Endocytosis
lco04145 Phagosome
lco04146 Peroxisome
lco04150 mTOR signaling pathway
lco04210 Apoptosis
lco04216 Ferroptosis
lco04217 Necroptosis
lco04218 Cellular senescence
lco04270 Vascular smooth muscle contraction
lco04310 Wnt signaling pathway
lco04350 TGF-beta signaling pathway
lco04370 VEGF signaling pathway
lco04371 Apelin signaling pathway
lco04510 Focal adhesion
lco04512 ECM-receptor interaction
lco04514 Cell adhesion molecules (CAMs)
lco04530 Tight junction
lco04540 Gap junction
lco04620 Toll-like receptor signaling pathway
lco04622 RIG-I-like receptor signaling pathway
lco04625 C-type lectin receptor signaling pathway
lco04810 Regulation of actin cytoskeleton
lco04910 Insulin signaling pathway
lco04912 GnRH signaling pathway
lco04920 Adipocytokine signaling pathway
lco04933 AGE-RAGE signaling pathway in diabetic complications
lco05132 Salmonella infection
lco05168 Herpes simplex virus 1 infection

## Sheet: SC_heat_uniq
lco04144 Endocytosis
lco04150 mTOR signaling pathway
lco04914 Progesterone-mediated oocyte maturation
lco04910 Insulin signaling pathway
lco04371 Apelin signaling pathway
lco04261 Adrenergic signaling in cardiomyocytes
lco00260 Glycine, serine and threonine metabolism
lco04340 Hedgehog signaling pathway
lco00270 Cysteine and methionine metabolism
lco00920 Sulfur metabolism
lco04122 Sulfur relay system
lco04916 Melanogenesis
lco04672 Intestinal immune network for IgA production
lco00350 Tyrosine metabolism
lco00430 Taurine and hypotaurine metabolism
lco03440 Homologous recombination
lco00410 beta-Alanine metabolism
lco00770 Pantothenate and CoA biosynthesis

## Sheet: VA_heat_uniq
lco00480 Glutathione metabolism
lco00980 Metabolism of xenobiotics by cytochrome P450
lco00760 Nicotinate and nicotinamide metabolism
lco01230 Biosynthesis of amino acids
lco01200 Carbon metabolism
lco00630 Glyoxylate and dicarboxylate metabolism
lco00010 Glycolysis / Gluconeogenesis
lco00790 Folate biosynthesis
lco01040 Biosynthesis of unsaturated fatty acids
lco00062 Fatty acid elongation
lco00510 N-Glycan biosynthesis
lco04137 Mitophagy - animal
lco00640 Propanoate metabolism
lco03060 Protein export
lco00513 Various types of N-glycan biosynthesis
lco00620 Pyruvate metabolism
lco00250 Alanine, aspartate and glutamate metabolism
lco00020 Citrate cycle (TCA cycle)
lco00190 Oxidative phosphorylation
lco00220 Arginine biosynthesis
lco00910 Nitrogen metabolism
lco01210 2-Oxocarboxylic acid metabolism
lco00130 Ubiquinone and other terpenoid-quinone biosynthesis
lco00030 Pentose phosphate pathway
lco00100 Steroid biosynthesis
lco00970 Aminoacyl-tRNA biosynthesis
lco03015 mRNA surveillance pathway
lco00310 Lysine degradation
lco04622 RIG-I-like receptor signaling pathway

## Sheet: Heat_common
lco00051 Fructose and mannose metabolism
lco00052 Galactose metabolism
lco00061 Fatty acid biosynthesis
lco00071 Fatty acid degradation
lco00120 Primary bile acid biosynthesis
lco00140 Steroid hormone biosynthesis
lco00230 Purine metabolism
lco00240 Pyrimidine metabolism
lco00330 Arginine and proline metabolism
lco00440 Phosphonate and phosphinate metabolism
lco00500 Starch and sucrose metabolism
lco00520 Amino sugar and nucleotide sugar metabolism
lco00561 Glycerolipid metabolism
lco00562 Inositol phosphate metabolism
lco00564 Glycerophospholipid metabolism
lco00670 One carbon pool by folate
lco00830 Retinol metabolism
lco00982 Drug metabolism - cytochrome P450
lco00983 Drug metabolism - other enzymes
lco01100 Metabolic pathways
lco01212 Fatty acid metabolism
lco03040 Spliceosome
lco03320 PPAR signaling pathway
lco04010 MAPK signaling pathway
lco04012 ErbB signaling pathway
lco04020 Calcium signaling pathway
lco04060 Cytokine-cytokine receptor interaction
lco04068 FoxO signaling pathway
lco04070 Phosphatidylinositol signaling system
lco04080 Neuroactive ligand-receptor interaction
lco04110 Cell cycle
lco04115 p53 signaling pathway
lco04140 Autophagy - animal
lco04141 Protein processing in endoplasmic reticulum
lco04145 Phagosome
lco04146 Peroxisome
lco04210 Apoptosis
lco04216 Ferroptosis
lco04217 Necroptosis
lco04218 Cellular senescence
lco04310 Wnt signaling pathway
lco04370 VEGF signaling pathway
lco04510 Focal adhesion
lco04514 Cell adhesion molecules (CAMs)
lco04530 Tight junction
lco04620 Toll-like receptor signaling pathway
lco04621 NOD-like receptor signaling pathway
lco04625 C-type lectin receptor signaling pathway
lco04810 Regulation of actin cytoskeleton
lco04920 Adipocytokine signaling pathway
lco04933 AGE-RAGE signaling pathway in diabetic complications
lco05132 Salmonella infection
lco05168 Herpes simplex virus 1 infection
