# Supplementary material for: Comparative transcriptomics of spotted seatrout (Cynoscion nebulosus) populations to cold and heat stress
Source: Ecol Evol. 2020 Dec 28;11(3):1352–67. doi: 10.1002/ece3.7138 (PMC7863673; doi:10.1002/ece3.7138)
Supplement: Supplementary file 2 — Appendix S2 [file ECE3-11-1352-s002.zip › File_S7_GO_enrichment.xlsx]

## Sheet: cold_stress_up
	SC								VA
	GO.ID	Term	Annotated	Significant	Expected	classic			GO.ID	Term	Annotated	Significant	Expected	classic
1	GO:0048545	response to steroid hormone	299	18	3.82	5.6e-08		1	GO:0045647	negative regulation of erythrocyte diffe...	12	4	0.13	7.1e-06
2	GO:0033993	response to lipid	782	26	9.98	7.6e-06		2	GO:1905952	regulation of lipid localization	120	9	1.35	8.3e-06
3	GO:0050896	response to stimulus	7664	129	97.84	8e-06		3	GO:0051348	negative regulation of transferase activ...	269	13	3.02	1.1e-05
4	GO:0045647	negative regulation of erythrocyte diffe...	12	4	0.15	1.2e-05		4	GO:0010889	regulation of sequestering of triglyceri...	14	4	0.16	1.4e-05
5	GO:0050873	brown fat cell differentiation	41	6	0.52	1.2e-05		5	GO:0098656	anion transmembrane transport	131	9	1.47	1.7e-05
6	GO:0006950	response to stress	3419	70	43.65	1.3e-05		6	GO:0030730	sequestering of triglyceride	16	4	0.18	2.5e-05
7	GO:0072376	protein activation cascade	113	9	1.44	1.4e-05		7	GO:0033673	negative regulation of kinase activity	239	11	2.68	8.2e-05
8	GO:0044283	small molecule biosynthetic process	669	23	8.54	1.6e-05		8	GO:0045638	negative regulation of myeloid cell diff...	69	6	0.77	0.00012
9	GO:0009605	response to external stimulus	2060	48	26.3	2.1e-05		9	GO:0006457	protein folding	174	9	1.95	0.00015
10	GO:0010889	regulation of sequestering of triglyceri...	14	4	0.18	2.3e-05		10	GO:0000185	activation of MAPKKK activity	10	3	0.11	0.00016
11	GO:0009719	response to endogenous stimulus	1428	37	18.23	2.5e-05		11	GO:1905953	negative regulation of lipid localizatio...	46	5	0.52	0.00016
12	GO:0007565	female pregnancy	123	9	1.57	2.8e-05		12	GO:0034367	protein-containing complex remodeling	25	4	0.28	0.00016
13	GO:0060191	regulation of lipase activity	71	7	0.91	3.3e-05		13	GO:0034368	protein-lipid complex remodeling	25	4	0.28	0.00016
14	GO:0006956	complement activation	97	8	1.24	3.4e-05		14	GO:0034369	plasma lipoprotein particle remodeling	25	4	0.28	0.00016
15	GO:0014070	response to organic cyclic compound	806	25	10.29	3.7e-05		15	GO:0010744	positive regulation of macrophage derive...	11	3	0.12	0.00021
16	GO:0044281	small molecule metabolic process	1812	43	23.13	4.1e-05		16	GO:0009409	response to cold	49	5	0.55	0.00021
17	GO:0030730	sequestering of triglyceride	16	4	0.2	4.2e-05		17	GO:0010907	positive regulation of glucose metabolic...	28	4	0.31	0.00025
18	GO:0009725	response to hormone	823	25	10.51	5.1e-05		18	GO:0019433	triglyceride catabolic process	28	4	0.31	0.00025
19	GO:0006957	complement activation, alternative pathw...	33	5	0.42	5.7e-05		19	GO:0035335	peptidyl-tyrosine dephosphorylation	28	4	0.31	0.00025
20	GO:0006082	organic acid metabolic process	989	28	12.63	6.1e-05		20	GO:0042326	negative regulation of phosphorylation	467	15	5.24	0.00026
21	GO:0002682	regulation of immune system process	1270	33	16.21	6.9e-05		21	GO:0090197	positive regulation of chemokine secreti...	12	3	0.13	0.00028
22	GO:0010033	response to organic substance	2672	56	34.11	7.5e-05		22	GO:1903825	organic acid transmembrane transport	82	6	0.92	0.00032
23	GO:0034284	response to monosaccharide	174	10	2.22	8.1e-05		23	GO:1905039	carboxylic acid transmembrane transport	82	6	0.92	0.00032
24	GO:1901605	alpha-amino acid metabolic process	210	11	2.68	8.3e-05		24	GO:0043086	negative regulation of catalytic activit...	531	16	5.96	0.00033
25	GO:0045444	fat cell differentiation	211	11	2.69	8.6e-05		25	GO:0055088	lipid homeostasis	116	7	1.3	0.00033
26	GO:0042127	regulation of cell proliferation	1401	35	17.89	8.9e-05		26	GO:0090196	regulation of chemokine secretion	14	3	0.16	0.00046
27	GO:0006959	humoral immune response	146	9	1.86	0.00011		27	GO:0010243	response to organonitrogen compound	898	22	10.07	0.00047
28	GO:0048583	regulation of response to stimulus	3577	69	45.67	0.00011		28	GO:0045923	positive regulation of fatty acid metabo...	33	4	0.37	0.00049
29	GO:0002376	immune system process	2457	52	31.37	0.00012		29	GO:0050996	positive regulation of lipid catabolic p...	33	4	0.37	0.00049
30	GO:0044706	multi-multicellular organism process	149	9	1.9	0.00013		30	GO:0031960	response to corticosteroid	125	7	1.4	0.00052
31	GO:1901700	response to oxygen-containing compound	1426	35	18.21	0.00013		31	GO:0045429	positive regulation of nitric oxide bios...	34	4	0.38	0.00055
32	GO:1904035	regulation of epithelial cell apoptotic ...	62	6	0.79	0.00014		32	GO:1904407	positive regulation of nitric oxide meta...	34	4	0.38	0.00055
33	GO:0042221	response to chemical	3536	68	45.14	0.00014		33	GO:0009749	response to glucose	165	8	1.85	0.00055
34	GO:0042493	response to drug	826	24	10.55	0.00015		34	GO:0048545	response to steroid hormone	299	11	3.35	0.00057
35	GO:0009617	response to bacterium	481	17	6.14	0.00015		35	GO:0045834	positive regulation of lipid metabolic p...	129	7	1.45	0.00063
36	GO:1905952	regulation of lipid localization	120	8	1.53	0.00015		36	GO:0042254	ribosome biogenesis	256	10	2.87	0.00064
37	GO:0015849	organic acid transport	266	12	3.4	0.00016		37	GO:1904035	regulation of epithelial cell apoptotic ...	62	5	0.7	0.00065
38	GO:0046942	carboxylic acid transport	266	12	3.4	0.00016		38	GO:0009746	response to hexose	170	8	1.91	0.00067
39	GO:0009991	response to extracellular stimulus	444	16	5.67	0.00019		39	GO:0046461	neutral lipid catabolic process	36	4	0.4	0.00068
40	GO:0031960	response to corticosteroid	125	8	1.6	0.0002		40	GO:0046464	acylglycerol catabolic process	36	4	0.4	0.00068
41	GO:1901654	response to ketone	195	10	2.49	0.00021		41	GO:1903707	negative regulation of hemopoiesis	97	6	1.09	0.00078
42	GO:1903524	positive regulation of blood circulation	43	5	0.55	0.00021		42	GO:0034284	response to monosaccharide	174	8	1.95	0.00078
43	GO:0006958	complement activation, classical pathway	67	6	0.86	0.00021		43	GO:0010712	regulation of collagen metabolic process	38	4	0.43	0.00084
44	GO:2001236	regulation of extrinsic apoptotic signal...	127	8	1.62	0.00023		44	GO:0090195	chemokine secretion	17	3	0.19	0.00084
45	GO:0009743	response to carbohydrate	198	10	2.53	0.00023		45	GO:1901653	cellular response to peptide	316	11	3.54	0.0009
46	GO:0019752	carboxylic acid metabolic process	909	25	11.6	0.00024		46	GO:0006469	negative regulation of protein kinase ac...	222	9	2.49	0.00091
47	GO:0032570	response to progesterone	45	5	0.57	0.00026		47	GO:0046321	positive regulation of fatty acid oxidat...	18	3	0.2	0.001
48	GO:0034367	protein-containing complex remodeling	25	4	0.32	0.00026		48	GO:1900745	positive regulation of p38MAPK cascade	18	3	0.2	0.001
49	GO:0034368	protein-lipid complex remodeling	25	4	0.32	0.00026		49	GO:1901698	response to nitrogen compound	958	22	10.75	0.0011
50	GO:0034369	plasma lipoprotein particle remodeling	25	4	0.32	0.00026		50	GO:0042981	regulation of apoptotic process	1350	28	15.14	0.00111
51	GO:0019915	lipid storage	70	6	0.89	0.00027		51	GO:0050873	brown fat cell differentiation	41	4	0.46	0.00112
52	GO:0009749	response to glucose	165	9	2.11	0.00027		52	GO:1902041	regulation of extrinsic apoptotic signal...	41	4	0.46	0.00112
53	GO:0031667	response to nutrient levels	417	15	5.32	0.00031		53	GO:1903428	positive regulation of reactive oxygen s...	41	4	0.46	0.00112
54	GO:2000352	negative regulation of endothelial cell ...	26	4	0.33	0.00031		54	GO:0044242	cellular lipid catabolic process	184	8	2.06	0.00112
55	GO:0006094	gluconeogenesis	72	6	0.92	0.00031		55	GO:0019915	lipid storage	70	5	0.79	0.00113
56	GO:0010744	positive regulation of macrophage derive...	11	3	0.14	0.00031		56	GO:0014912	negative regulation of smooth muscle cel...	19	3	0.21	0.00118
57	GO:0071895	odontoblast differentiation	11	3	0.14	0.00031		57	GO:0042730	fibrinolysis	19	3	0.21	0.00118
58	GO:0048511	rhythmic process	286	12	3.65	0.00032		58	GO:0071375	cellular response to peptide hormone sti...	278	10	3.12	0.0012
59	GO:0042742	defense response to bacterium	207	10	2.64	0.00033		59	GO:0060191	regulation of lipase activity	71	5	0.8	0.0012
60	GO:0042326	negative regulation of phosphorylation	467	16	5.96	0.00034		60	GO:0032870	cellular response to hormone stimulus	543	15	6.09	0.00121
61	GO:0002455	humoral immune response mediated by circ...	73	6	0.93	0.00034		61	GO:0038066	p38MAPK cascade	42	4	0.47	0.00123
62	GO:0009746	response to hexose	170	9	2.17	0.00034		62	GO:0043067	regulation of programmed cell death	1360	28	15.26	0.00124
63	GO:0071396	cellular response to lipid	468	16	5.97	0.00034		63	GO:0006094	gluconeogenesis	72	5	0.81	0.00128
64	GO:0097191	extrinsic apoptotic signaling pathway	171	9	2.18	0.00035		64	GO:2000379	positive regulation of reactive oxygen s...	72	5	0.81	0.00128
65	GO:0006979	response to oxidative stress	377	14	4.81	0.00036		65	GO:0016051	carbohydrate biosynthetic process	188	8	2.11	0.00129
66	GO:0010648	negative regulation of cell communicatio...	1216	30	15.52	0.00037		66	GO:0071383	cellular response to steroid hormone sti...	188	8	2.11	0.00129
67	GO:0002684	positive regulation of immune system pro...	882	24	11.26	0.00038		67	GO:0006950	response to stress	3419	56	38.35	0.00129
68	GO:0023057	negative regulation of signaling	1218	30	15.55	0.00038		68	GO:0010563	negative regulation of phosphorus metabo...	548	15	6.15	0.00132
69	GO:0007623	circadian rhythm	212	10	2.71	0.0004		69	GO:0045936	negative regulation of phosphate metabol...	548	15	6.15	0.00132
70	GO:0045722	positive regulation of gluconeogenesis	12	3	0.15	0.00041		70	GO:0006972	hyperosmotic response	20	3	0.22	0.00138
71	GO:0090197	positive regulation of chemokine secreti...	12	3	0.15	0.00041		71	GO:1990542	mitochondrial transmembrane transport	74	5	0.83	0.00145
72	GO:0010743	regulation of macrophage derived foam ce...	28	4	0.36	0.00042		72	GO:0010883	regulation of lipid storage	44	4	0.49	0.00146
73	GO:0036003	positive regulation of transcription fro...	28	4	0.36	0.00042		73	GO:0031639	plasminogen activation	21	3	0.24	0.00159
74	GO:0055090	acylglycerol homeostasis	28	4	0.36	0.00042		74	GO:2000272	negative regulation of signaling recepto...	21	3	0.24	0.00159
75	GO:0070328	triglyceride homeostasis	28	4	0.36	0.00042		75	GO:0042036	negative regulation of cytokine biosynth...	45	4	0.5	0.00159
76	GO:0002250	adaptive immune response	383	14	4.89	0.00042		76	GO:0045428	regulation of nitric oxide biosynthetic ...	45	4	0.5	0.00159
77	GO:0006520	cellular amino acid metabolic process	296	12	3.78	0.00043		77	GO:0045646	regulation of erythrocyte differentiatio...	45	4	0.5	0.00159
78	GO:0019319	hexose biosynthetic process	77	6	0.98	0.00045		78	GO:0019319	hexose biosynthetic process	77	5	0.86	0.00173
79	GO:0048584	positive regulation of response to stimu...	1954	42	24.95	0.00045		79	GO:0034637	cellular carbohydrate biosynthetic proce...	77	5	0.86	0.00173
80	GO:0042981	regulation of apoptotic process	1350	32	17.23	0.00047		80	GO:0009743	response to carbohydrate	198	8	2.22	0.00179
81	GO:0006820	anion transport	437	15	5.58	0.00051		81	GO:0043255	regulation of carbohydrate biosynthetic ...	78	5	0.87	0.00183
82	GO:0043067	regulation of programmed cell death	1360	32	17.36	0.00054		82	GO:0006536	glutamate metabolic process	47	4	0.53	0.00188
83	GO:0032922	circadian regulation of gene expression	80	6	1.02	0.00055		83	GO:0010676	positive regulation of cellular carbohyd...	47	4	0.53	0.00188
84	GO:0046364	monosaccharide biosynthetic process	80	6	1.02	0.00055		84	GO:0022904	respiratory electron transport chain	47	4	0.53	0.00188
85	GO:0006469	negative regulation of protein kinase ac...	222	10	2.83	0.00058		85	GO:0046503	glycerolipid catabolic process	47	4	0.53	0.00188
86	GO:0071216	cellular response to biotic stimulus	185	9	2.36	0.00063		86	GO:0071827	plasma lipoprotein particle organization	47	4	0.53	0.00188
87	GO:0043436	oxoacid metabolic process	970	25	12.38	0.00064		87	GO:0046364	monosaccharide biosynthetic process	80	5	0.9	0.00205
88	GO:0090196	regulation of chemokine secretion	14	3	0.18	0.00067		88	GO:0071496	cellular response to external stimulus	299	10	3.35	0.00205
89	GO:0051348	negative regulation of transferase activ...	269	11	3.43	0.0007		89	GO:0032868	response to insulin	250	9	2.8	0.00208
90	GO:0071383	cellular response to steroid hormone sti...	188	9	2.4	0.0007		90	GO:0032369	negative regulation of lipid transport	23	3	0.26	0.00208
91	GO:0097190	apoptotic signaling pathway	502	16	6.41	0.00074		91	GO:1903959	regulation of anion transmembrane transp...	23	3	0.26	0.00208
92	GO:0009064	glutamine family amino acid metabolic pr...	85	6	1.09	0.00076		92	GO:0022900	electron transport chain	49	4	0.55	0.00219
93	GO:0015711	organic anion transport	362	13	4.62	0.00079		93	GO:0071825	protein-lipid complex subunit organizati...	49	4	0.55	0.00219
94	GO:1904036	negative regulation of epithelial cell a...	33	4	0.42	0.00079		94	GO:0043434	response to peptide hormone	408	12	4.58	0.00223
95	GO:0031665	negative regulation of lipopolysaccharid...	15	3	0.19	0.00083		95	GO:0051384	response to glucocorticoid	120	6	1.35	0.00233
96	GO:1904019	epithelial cell apoptotic process	87	6	1.11	0.00086		96	GO:0071495	cellular response to endogenous stimulus	1149	24	12.89	0.00234
97	GO:0051384	response to glucocorticoid	120	7	1.53	0.00088		97	GO:0060193	positive regulation of lipase activity	50	4	0.56	0.00236
98	GO:0006111	regulation of gluconeogenesis	34	4	0.43	0.00089		98	GO:1902042	negative regulation of extrinsic apoptot...	24	3	0.27	0.00236
99	GO:0071222	cellular response to lipopolysaccharide	156	8	1.99	0.00089		99	GO:0030218	erythrocyte differentiation	121	6	1.36	0.00243
100	GO:0010885	regulation of cholesterol storage	16	3	0.2	0.00102		100	GO:0071396	cellular response to lipid	468	13	5.25	0.00243
101	GO:0033673	negative regulation of kinase activity	239	10	3.05	0.00102		101	GO:1901652	response to peptide	468	13	5.25	0.00243
102	GO:0010941	regulation of cell death	1474	33	18.82	0.00103		102	GO:0070371	ERK1 and ERK2 cascade	257	9	2.88	0.0025
103	GO:0042594	response to starvation	161	8	2.06	0.00109		103	GO:0032869	cellular response to insulin stimulus	209	8	2.34	0.00251
104	GO:0010742	macrophage derived foam cell differentia...	36	4	0.46	0.0011		104	GO:0009719	response to endogenous stimulus	1428	28	16.02	0.00253
105	GO:0090077	foam cell differentiation	36	4	0.46	0.0011		105	GO:0009064	glutamine family amino acid metabolic pr...	85	5	0.95	0.00267
106	GO:0002688	regulation of leukocyte chemotaxis	92	6	1.17	0.00115		106	GO:0071214	cellular response to abiotic stimulus	260	9	2.92	0.00271
107	GO:1901606	alpha-amino acid catabolic process	93	6	1.19	0.00122		107	GO:0104004	cellular response to environmental stimu...	260	9	2.92	0.00271
108	GO:0010878	cholesterol storage	17	3	0.22	0.00122		108	GO:0006915	apoptotic process	1716	32	19.25	0.00271
109	GO:0090195	chemokine secretion	17	3	0.22	0.00122		109	GO:0007623	circadian rhythm	212	8	2.38	0.00274
110	GO:0080090	regulation of primary metabolic process	5172	87	66.03	0.00128		110	GO:0010906	regulation of glucose metabolic process	86	5	0.96	0.00281
111	GO:0019222	regulation of metabolic process	5618	93	71.72	0.00131		111	GO:0043065	positive regulation of apoptotic process	593	15	6.65	0.00284
112	GO:0051171	regulation of nitrogen compound metaboli...	5031	85	64.23	0.00133		112	GO:1904019	epithelial cell apoptotic process	87	5	0.98	0.00296
113	GO:0071219	cellular response to molecule of bacteri...	166	8	2.12	0.00133		113	GO:0045333	cellular respiration	126	6	1.41	0.00297
114	GO:0051246	regulation of protein metabolic process	2321	46	29.63	0.00134		114	GO:2000352	negative regulation of endothelial cell ...	26	3	0.29	0.00298
115	GO:0001933	negative regulation of protein phosphory...	432	14	5.52	0.00134		115	GO:0043062	extracellular structure organization	369	11	4.14	0.00304
116	GO:0009968	negative regulation of signal transducti...	1139	27	14.54	0.00136		116	GO:0033993	response to lipid	782	18	8.77	0.00306
117	GO:0016053	organic acid biosynthetic process	385	13	4.92	0.00138		117	GO:0034101	erythrocyte homeostasis	127	6	1.42	0.00309
118	GO:1900543	negative regulation of purine nucleotide...	18	3	0.23	0.00145		118	GO:0009628	response to abiotic stimulus	976	21	10.95	0.00313
119	GO:1903579	negative regulation of ATP metabolic pro...	18	3	0.23	0.00145		119	GO:0043068	positive regulation of programmed cell d...	601	15	6.74	0.00322
120	GO:0008283	cell proliferation	1755	37	22.41	0.00148		120	GO:0015980	energy derivation by oxidation of organi...	219	8	2.46	0.00334
121	GO:2000351	regulation of endothelial cell apoptotic...	39	4	0.5	0.0015		121	GO:0006809	nitric oxide biosynthetic process	55	4	0.62	0.00334
122	GO:0071495	cellular response to endogenous stimulus	1149	27	14.67	0.00154		122	GO:0033554	cellular response to stress	1671	31	18.74	0.00344
123	GO:0070373	negative regulation of ERK1 and ERK2 cas...	98	6	1.25	0.0016		123	GO:0071417	cellular response to organonitrogen comp...	488	13	5.47	0.00348
124	GO:0032870	cellular response to hormone stimulus	543	16	6.93	0.00166		124	GO:0001933	negative regulation of protein phosphory...	432	12	4.85	0.00354
125	GO:0014912	negative regulation of smooth muscle cel...	19	3	0.24	0.00171		125	GO:0046209	nitric oxide metabolic process	56	4	0.63	0.00357
126	GO:0045980	negative regulation of nucleotide metabo...	19	3	0.24	0.00171		126	GO:0010743	regulation of macrophage derived foam ce...	28	3	0.31	0.0037
127	GO:0051385	response to mineralocorticoid	19	3	0.24	0.00171		127	GO:0055090	acylglycerol homeostasis	28	3	0.31	0.0037
128	GO:0070371	ERK1 and ERK2 cascade	257	10	3.28	0.00175		128	GO:0070328	triglyceride homeostasis	28	3	0.31	0.0037
129	GO:0009063	cellular amino acid catabolic process	100	6	1.28	0.00177		129	GO:0022613	ribonucleoprotein complex biogenesis	379	11	4.25	0.00373
130	GO:1902041	regulation of extrinsic apoptotic signal...	41	4	0.52	0.00181		130	GO:0050994	regulation of lipid catabolic process	57	4	0.64	0.00381
131	GO:0008610	lipid biosynthetic process	548	16	7	0.00183		131	GO:0071385	cellular response to glucocorticoid stim...	57	4	0.64	0.00381
132	GO:0010563	negative regulation of phosphorus metabo...	548	16	7	0.00183		132	GO:0042127	regulation of cell proliferation	1401	27	15.72	0.00385
133	GO:0045936	negative regulation of phosphate metabol...	548	16	7	0.00183		133	GO:0032368	regulation of lipid transport	93	5	1.04	0.00394
134	GO:0045638	negative regulation of myeloid cell diff...	69	5	0.88	0.00187		134	GO:0010941	regulation of cell death	1474	28	16.53	0.00396
135	GO:2001237	negative regulation of extrinsic apoptot...	69	5	0.88	0.00187		135	GO:0071384	cellular response to corticosteroid stim...	58	4	0.65	0.00405
136	GO:0006796	phosphate-containing compound metabolic ...	2759	52	35.22	0.00188		136	GO:2001057	reactive nitrogen species metabolic proc...	58	4	0.65	0.00405
137	GO:0006915	apoptotic process	1716	36	21.91	0.00189		137	GO:0046320	regulation of fatty acid oxidation	29	3	0.33	0.00409
138	GO:0060992	response to fungicide	20	3	0.26	0.00199		138	GO:0006641	triglyceride metabolic process	94	5	1.05	0.00413
139	GO:0015718	monocarboxylic acid transport	139	7	1.77	0.00206		139	GO:0080134	regulation of response to stress	1203	24	13.49	0.0042
140	GO:0009607	response to biotic stimulus	770	20	9.83	0.00206		140	GO:0012501	programmed cell death	1766	32	19.81	0.00421
141	GO:0036293	response to decreased oxygen levels	264	10	3.37	0.00214		141	GO:0006006	glucose metabolic process	180	7	2.02	0.00423
142	GO:0006952	defense response	1418	31	18.1	0.00215		142	GO:0009605	response to external stimulus	2060	36	23.11	0.00427
143	GO:0044092	negative regulation of molecular functio...	830	21	10.6	0.00219		143	GO:0046173	polyol biosynthetic process	59	4	0.66	0.00431
144	GO:0006793	phosphorus metabolic process	2779	52	35.48	0.0022		144	GO:0071549	cellular response to dexamethasone stimu...	30	3	0.34	0.00451
145	GO:0045940	positive regulation of steroid metabolic...	21	3	0.27	0.0023		145	GO:1903426	regulation of reactive oxygen species bi...	60	4	0.67	0.00458
146	GO:0072574	hepatocyte proliferation	21	3	0.27	0.0023		146	GO:0010876	lipid localization	335	10	3.76	0.00461
147	GO:0072575	epithelial cell proliferation involved i...	21	3	0.27	0.0023		147	GO:0062013	positive regulation of small molecule me...	97	5	1.09	0.00472
148	GO:0017144	drug metabolic process	614	17	7.84	0.00231		148	GO:0016042	lipid catabolic process	283	9	3.17	0.00472
149	GO:0071310	cellular response to organic substance	2058	41	26.27	0.00234		149	GO:0042632	cholesterol homeostasis	61	4	0.68	0.00486
150	GO:0010883	regulation of lipid storage	44	4	0.56	0.00235		150	GO:0045913	positive regulation of carbohydrate meta...	61	4	0.68	0.00486
151	GO:0002253	activation of immune response	459	14	5.86	0.00235		151	GO:0055092	sterol homeostasis	61	4	0.68	0.00486
152	GO:0045667	regulation of osteoblast differentiation	106	6	1.35	0.00238		152	GO:1901700	response to oxygen-containing compound	1426	27	16	0.00488
153	GO:0070887	cellular response to chemical stimulus	2458	47	31.38	0.00246		153	GO:0071216	cellular response to biotic stimulus	185	7	2.08	0.00491
154	GO:0042036	negative regulation of cytokine biosynth...	45	4	0.57	0.00255		154	GO:0048511	rhythmic process	286	9	3.21	0.00505
155	GO:0045646	regulation of erythrocyte differentiatio...	45	4	0.57	0.00255		155	GO:0000165	MAPK cascade	757	17	8.49	0.00508
156	GO:0071900	regulation of protein serine/threonine k...	413	13	5.27	0.00255		156	GO:0008625	extrinsic apoptotic signaling pathway vi...	62	4	0.7	0.00515
157	GO:0060255	regulation of macromolecule metabolic pr...	5210	86	66.51	0.00258		157	GO:0009725	response to hormone	823	18	9.23	0.00521
158	GO:1905953	negative regulation of lipid localizatio...	46	4	0.59	0.00277		158	GO:0002903	negative regulation of B cell apoptotic ...	10	2	0.11	0.00531
159	GO:0051249	regulation of lymphocyte activation	370	12	4.72	0.00291		159	GO:0009750	response to fructose	10	2	0.11	0.00531
160	GO:0043207	response to external biotic stimulus	738	19	9.42	0.00293		160	GO:0010612	regulation of cardiac muscle adaptation	10	2	0.11	0.00531
161	GO:0051707	response to other organism	738	19	9.42	0.00293		161	GO:0014874	response to stimulus involved in regulat...	10	2	0.11	0.00531
162	GO:0006536	glutamate metabolic process	47	4	0.6	0.003		162	GO:0098760	response to interleukin-7	10	2	0.11	0.00531
163	GO:0022904	respiratory electron transport chain	47	4	0.6	0.003		163	GO:0098761	cellular response to interleukin-7	10	2	0.11	0.00531
164	GO:0071827	plasma lipoprotein particle organization	47	4	0.6	0.003		164	GO:0032965	regulation of collagen biosynthetic proc...	32	3	0.36	0.00542
165	GO:0001101	response to acid chemical	277	10	3.54	0.00302		165	GO:0014910	regulation of smooth muscle cell migrati...	63	4	0.71	0.00545
166	GO:0012501	programmed cell death	1766	36	22.55	0.00307		166	GO:0010942	positive regulation of cell death	637	15	7.15	0.00548
167	GO:2001233	regulation of apoptotic signaling pathwa...	325	11	4.15	0.00312		167	GO:0035966	response to topologically incorrect prot...	143	6	1.6	0.00552
168	GO:0010517	regulation of phospholipase activity	48	4	0.61	0.00324		168	GO:0031098	stress-activated protein kinase signalin...	291	9	3.26	0.00565
169	GO:0045600	positive regulation of fat cell differen...	48	4	0.61	0.00324		169	GO:0051246	regulation of protein metabolic process	2321	39	26.04	0.00565
170	GO:0072577	endothelial cell apoptotic process	48	4	0.61	0.00324		170	GO:0044092	negative regulation of molecular functio...	830	18	9.31	0.00567
171	GO:0031664	regulation of lipopolysaccharide-mediate...	24	3	0.31	0.00341		171	GO:0032722	positive regulation of chemokine product...	33	3	0.37	0.00591
172	GO:0033194	response to hydroperoxide	24	3	0.31	0.00341		172	GO:1900744	regulation of p38MAPK cascade	33	3	0.37	0.00591
173	GO:1902042	negative regulation of extrinsic apoptot...	24	3	0.31	0.00341		173	GO:1904036	negative regulation of epithelial cell a...	33	3	0.37	0.00591
174	GO:0001775	cell activation	1037	24	13.24	0.00343		174	GO:0009607	response to biotic stimulus	770	17	8.64	0.006
175	GO:0002252	immune effector process	806	20	10.29	0.00348		175	GO:0009060	aerobic respiration	65	4	0.73	0.00609
176	GO:0009409	response to cold	49	4	0.63	0.00349		176	GO:0045616	regulation of keratinocyte differentiati...	65	4	0.73	0.00609
177	GO:0022900	electron transport chain	49	4	0.63	0.00349		177	GO:0051248	negative regulation of protein metabolic...	902	19	10.12	0.00613
178	GO:0071825	protein-lipid complex subunit organizati...	49	4	0.63	0.00349		178	GO:0072593	reactive oxygen species metabolic proces...	194	7	2.18	0.00633
179	GO:0032355	response to estradiol	115	6	1.47	0.00358		179	GO:0023014	signal transduction by protein phosphory...	775	17	8.69	0.00639
180	GO:0070482	response to oxygen levels	285	10	3.64	0.0037		180	GO:0006111	regulation of gluconeogenesis	34	3	0.38	0.00643
181	GO:0030518	intracellular steroid hormone receptor s...	116	6	1.48	0.00373		181	GO:0019432	triglyceride biosynthetic process	34	3	0.38	0.00643
182	GO:0055088	lipid homeostasis	116	6	1.48	0.00373		182	GO:0046460	neutral lipid biosynthetic process	34	3	0.38	0.00643
183	GO:0070555	response to interleukin-1	116	6	1.48	0.00373		183	GO:0046463	acylglycerol biosynthetic process	34	3	0.38	0.00643
184	GO:0060193	positive regulation of lipase activity	50	4	0.64	0.00376		184	GO:0060428	lung epithelium development	34	3	0.38	0.00643
185	GO:1901264	carbohydrate derivative transport	50	4	0.64	0.00376		185	GO:0010891	negative regulation of sequestering of t...	11	2	0.12	0.00644
186	GO:0051004	regulation of lipoprotein lipase activit...	25	3	0.32	0.00383		186	GO:0014745	negative regulation of muscle adaptation	11	2	0.12	0.00644
187	GO:0046394	carboxylic acid biosynthetic process	383	12	4.89	0.00384		187	GO:0071712	ER-associated misfolded protein cataboli...	11	2	0.12	0.00644
188	GO:0010876	lipid localization	335	11	4.28	0.00392		188	GO:2000846	regulation of corticosteroid hormone sec...	11	2	0.12	0.00644
189	GO:0043065	positive regulation of apoptotic process	593	16	7.57	0.00398		189	GO:0035967	cellular response to topologically incor...	105	5	1.18	0.00658
190	GO:0010817	regulation of hormone levels	387	12	4.94	0.00417		190	GO:0034976	response to endoplasmic reticulum stress	246	8	2.76	0.00666
191	GO:0018195	peptidyl-arginine modification	26	3	0.33	0.00429		191	GO:0070372	regulation of ERK1 and ERK2 cascade	247	8	2.77	0.00682
192	GO:0045907	positive regulation of vasoconstriction	26	3	0.33	0.00429		192	GO:0006458	'de novo' protein folding	35	3	0.39	0.00698
193	GO:0043068	positive regulation of programmed cell d...	601	16	7.67	0.00452		193	GO:1903573	negative regulation of response to endop...	35	3	0.39	0.00698
194	GO:0070372	regulation of ERK1 and ERK2 cascade	247	9	3.15	0.00454		194	GO:0032963	collagen metabolic process	107	5	1.2	0.00711
195	GO:0030218	erythrocyte differentiation	121	6	1.54	0.00459		195	GO:1901699	cellular response to nitrogen compound	533	13	5.98	0.00718
196	GO:0032101	regulation of response to external stimu...	714	18	9.12	0.00467		196	GO:0010675	regulation of cellular carbohydrate meta...	108	5	1.21	0.00739
197	GO:0043408	regulation of MAPK cascade	659	17	8.41	0.00473		197	GO:0010518	positive regulation of phospholipase act...	36	3	0.4	0.00755
198	GO:0035150	regulation of tube size	122	6	1.56	0.00478		198	GO:0010742	macrophage derived foam cell differentia...	36	3	0.4	0.00755
199	GO:0050864	regulation of B cell activation	122	6	1.56	0.00478		199	GO:0090077	foam cell differentiation	36	3	0.4	0.00755
200	GO:0050880	regulation of blood vessel size	122	6	1.56	0.00478		200	GO:0010713	negative regulation of collagen metaboli...	12	2	0.13	0.00767
201	GO:0034104	negative regulation of tissue remodeling	27	3	0.34	0.00479		201	GO:0032000	positive regulation of fatty acid beta-o...	12	2	0.13	0.00767
202	GO:0009267	cellular response to starvation	123	6	1.57	0.00497		202	GO:0032966	negative regulation of collagen biosynth...	12	2	0.13	0.00767
203	GO:0010605	negative regulation of macromolecule met...	2084	40	26.61	0.00513		203	GO:0034114	regulation of heterotypic cell-cell adhe...	12	2	0.13	0.00767
204	GO:0043618	regulation of transcription from RNA pol...	55	4	0.7	0.00529		204	GO:0043589	skin morphogenesis	12	2	0.13	0.00767
205	GO:0001666	response to hypoxia	253	9	3.23	0.00529		205	GO:0045722	positive regulation of gluconeogenesis	12	2	0.13	0.00767
206	GO:0010907	positive regulation of glucose metabolic...	28	3	0.36	0.00531		206	GO:0036503	ERAD pathway	109	5	1.22	0.00768
207	GO:0019433	triglyceride catabolic process	28	3	0.36	0.00531		207	GO:0043648	dicarboxylic acid metabolic process	109	5	1.22	0.00768
208	GO:0035335	peptidyl-tyrosine dephosphorylation	28	3	0.36	0.00531		208	GO:0010033	response to organic substance	2672	43	29.97	0.00772
209	GO:0042133	neurotransmitter metabolic process	125	6	1.6	0.00537		209	GO:0019216	regulation of lipid metabolic process	306	9	3.43	0.00775
210	GO:0008219	cell death	1895	37	24.19	0.00547		210	GO:0015711	organic anion transport	362	10	4.06	0.00782
211	GO:0006955	immune response	1574	32	20.09	0.00552		211	GO:0019217	regulation of fatty acid metabolic proce...	70	4	0.79	0.0079
212	GO:0065007	biological regulation	10374	150	132.44	0.00554		212	GO:0097006	regulation of plasma lipoprotein particl...	70	4	0.79	0.0079
213	GO:0006633	fatty acid biosynthetic process	126	6	1.61	0.00558		213	GO:0030097	hemopoiesis	794	17	8.91	0.00805
214	GO:0043401	steroid hormone mediated signaling pathw...	126	6	1.61	0.00558		214	GO:1901701	cellular response to oxygen-containing c...	927	19	10.4	0.00812
215	GO:0060548	negative regulation of cell death	784	19	10.01	0.00561		215	GO:0044743	protein transmembrane import into intrac...	37	3	0.42	0.00815
216	GO:0050871	positive regulation of B cell activation	89	5	1.14	0.00564		216	GO:0046326	positive regulation of glucose import	37	3	0.42	0.00815
217	GO:0050714	positive regulation of protein secretion	303	10	3.87	0.00566		217	GO:0009617	response to bacterium	481	12	5.4	0.00815
218	GO:0051248	negative regulation of protein metabolic...	902	21	11.52	0.00573		218	GO:0030099	myeloid cell differentiation	365	10	4.09	0.00826
219	GO:0034101	erythrocyte homeostasis	127	6	1.62	0.0058		219	GO:0002520	immune system development	862	18	9.67	0.00826
220	GO:0042226	interleukin-6 biosynthetic process	29	3	0.37	0.00587		220	GO:0006638	neutral lipid metabolic process	111	5	1.25	0.00828
221	GO:0045408	regulation of interleukin-6 biosynthetic...	29	3	0.37	0.00587		221	GO:0006639	acylglycerol metabolic process	111	5	1.25	0.00828
222	GO:0042035	regulation of cytokine biosynthetic proc...	90	5	1.15	0.00591		222	GO:0043502	regulation of muscle adaptation	71	4	0.8	0.0083
223	GO:0050867	positive regulation of cell activation	305	10	3.89	0.00592		223	GO:0071222	cellular response to lipopolysaccharide	156	6	1.75	0.00834
224	GO:0016064	immunoglobulin mediated immune response	128	6	1.63	0.00602		224	GO:0001817	regulation of cytokine production	669	15	7.5	0.00845
225	GO:0019216	regulation of lipid metabolic process	306	10	3.91	0.00605		225	GO:0031349	positive regulation of defense response	312	9	3.5	0.00874
226	GO:0045859	regulation of protein kinase activity	676	17	8.63	0.00607		226	GO:0010828	positive regulation of glucose transmemb...	38	3	0.43	0.00878
227	GO:0019724	B cell mediated immunity	129	6	1.65	0.00625		227	GO:0016072	rRNA metabolic process	207	7	2.32	0.0089
228	GO:0045834	positive regulation of lipid metabolic p...	129	6	1.65	0.00625		228	GO:0010884	positive regulation of lipid storage	13	2	0.15	0.009
229	GO:0098542	defense response to other organism	408	12	5.21	0.00629		229	GO:0019731	antibacterial humoral response	13	2	0.15	0.009
230	GO:0031400	negative regulation of protein modificat...	568	15	7.25	0.00635		230	GO:0034375	high-density lipoprotein particle remode...	13	2	0.15	0.009
231	GO:0046889	positive regulation of lipid biosyntheti...	58	4	0.74	0.00639		231	GO:0035930	corticosteroid hormone secretion	13	2	0.15	0.009
232	GO:0030097	hemopoiesis	794	19	10.14	0.0064		232	GO:0042533	tumor necrosis factor biosynthetic proce...	13	2	0.15	0.009
233	GO:0050673	epithelial cell proliferation	358	11	4.57	0.0064		233	GO:0042534	regulation of tumor necrosis factor bios...	13	2	0.15	0.009
234	GO:0042325	regulation of phosphorylation	1338	28	17.08	0.00645		234	GO:0006839	mitochondrial transport	261	8	2.93	0.00935
235	GO:0098656	anion transmembrane transport	131	6	1.67	0.00672		235	GO:0042593	glucose homeostasis	209	7	2.34	0.00936
236	GO:0050678	regulation of epithelial cell proliferat...	311	10	3.97	0.00676		236	GO:0017144	drug metabolic process	614	14	6.89	0.00943
237	GO:0032368	regulation of lipid transport	93	5	1.19	0.00677		237	GO:0030511	positive regulation of transforming grow...	39	3	0.44	0.00943
238	GO:0046883	regulation of hormone secretion	217	8	2.77	0.00682		238	GO:1903846	positive regulation of cellular response...	39	3	0.44	0.00943
239	GO:0000185	activation of MAPKKK activity	10	2	0.13	0.00682		239	GO:2000351	regulation of endothelial cell apoptotic...	39	3	0.44	0.00943
240	GO:0006522	alanine metabolic process	10	2	0.13	0.00682		240	GO:0090277	positive regulation of peptide hormone s...	74	4	0.83	0.00958
241	GO:0009078	pyruvate family amino acid metabolic pro...	10	2	0.13	0.00682		241	GO:0033500	carbohydrate homeostasis	210	7	2.36	0.00959
242	GO:0009309	amine biosynthetic process	10	2	0.13	0.00682		242	GO:0042594	response to starvation	161	6	1.81	0.00966
243	GO:0009750	response to fructose	10	2	0.13	0.00682
244	GO:0014874	response to stimulus involved in regulat...	10	2	0.13	0.00682
245	GO:0018101	protein citrullination	10	2	0.13	0.00682
246	GO:0036414	histone citrullination	10	2	0.13	0.00682
247	GO:0042401	cellular biogenic amine biosynthetic pro...	10	2	0.13	0.00682
248	GO:0051195	negative regulation of cofactor metaboli...	10	2	0.13	0.00682
249	GO:1900402	regulation of carbohydrate metabolic pro...	10	2	0.13	0.00682
250	GO:0009628	response to abiotic stimulus	976	22	12.46	0.00683
251	GO:0045766	positive regulation of angiogenesis	132	6	1.69	0.00697
252	GO:0006457	protein folding	174	7	2.22	0.00706
253	GO:0006641	triglyceride metabolic process	94	5	1.2	0.00708
254	GO:0019674	NAD metabolic process	60	4	0.77	0.0072
255	GO:0051172	negative regulation of nitrogen compound...	1864	36	23.8	0.00729
256	GO:0043405	regulation of MAP kinase activity	316	10	4.03	0.00752
257	GO:0043066	negative regulation of apoptotic process	692	17	8.83	0.00759
258	GO:0051251	positive regulation of lymphocyte activa...	268	9	3.42	0.00762
259	GO:0072330	monocarboxylic acid biosynthetic process	268	9	3.42	0.00762
260	GO:0042632	cholesterol homeostasis	61	4	0.78	0.00763
261	GO:0055092	sterol homeostasis	61	4	0.78	0.00763
262	GO:0072576	liver morphogenesis	32	3	0.41	0.00774
263	GO:0010942	positive regulation of cell death	637	16	8.13	0.00777
264	GO:0050865	regulation of cell activation	473	13	6.04	0.00786
265	GO:0043062	extracellular structure organization	369	11	4.71	0.00795
266	GO:0016054	organic acid catabolic process	223	8	2.85	0.00799
267	GO:0046395	carboxylic acid catabolic process	223	8	2.85	0.00799
268	GO:0002793	positive regulation of peptide secretion	319	10	4.07	0.00801
269	GO:0009892	negative regulation of metabolic process	2275	42	29.04	0.00805
270	GO:0062013	positive regulation of small molecule me...	97	5	1.24	0.00807
271	GO:1903707	negative regulation of hemopoiesis	97	5	1.24	0.00807
272	GO:0008625	extrinsic apoptotic signaling pathway vi...	62	4	0.79	0.00808
273	GO:0014823	response to activity	62	4	0.79	0.00808
274	GO:0048519	negative regulation of biological proces...	4454	73	56.86	0.00811
275	GO:0048534	hematopoietic or lymphoid organ developm...	814	19	10.39	0.00825
276	GO:0010891	negative regulation of sequestering of t...	11	2	0.14	0.00827
277	GO:0030809	negative regulation of nucleotide biosyn...	11	2	0.14	0.00827
278	GO:0060192	negative regulation of lipase activity	11	2	0.14	0.00827
279	GO:1900372	negative regulation of purine nucleotide...	11	2	0.14	0.00827
280	GO:1990440	positive regulation of transcription fro...	11	2	0.14	0.00827
281	GO:2000846	regulation of corticosteroid hormone sec...	11	2	0.14	0.00827
282	GO:2001170	negative regulation of ATP biosynthetic ...	11	2	0.14	0.00827
283	GO:0032496	response to lipopolysaccharide	272	9	3.47	0.00836
284	GO:0043086	negative regulation of catalytic activit...	531	14	6.78	0.00837
285	GO:0000165	MAPK cascade	757	18	9.66	0.00839
286	GO:0032722	positive regulation of chemokine product...	33	3	0.42	0.00844
287	GO:0042149	cellular response to glucose starvation	33	3	0.42	0.00844
288	GO:0045923	positive regulation of fatty acid metabo...	33	3	0.42	0.00844
289	GO:0014910	regulation of smooth muscle cell migrati...	63	4	0.8	0.00854
290	GO:0043620	regulation of DNA-templated transcriptio...	63	4	0.8	0.00854
291	GO:0010646	regulation of cell communication	3037	53	38.77	0.00855
292	GO:0042089	cytokine biosynthetic process	99	5	1.26	0.00877
293	GO:0042107	cytokine metabolic process	99	5	1.26	0.00877
294	GO:0043069	negative regulation of programmed cell d...	703	17	8.97	0.00881
295	GO:0050679	positive regulation of epithelial cell p...	139	6	1.77	0.00889
296	GO:0045669	positive regulation of osteoblast differ...	64	4	0.82	0.00902
297	GO:0008284	positive regulation of cell proliferatio...	705	17	9	0.00905
298	GO:0031668	cellular response to extracellular stimu...	228	8	2.91	0.00906
299	GO:0006636	unsaturated fatty acid biosynthetic proc...	34	3	0.43	0.00917
300	GO:0019432	triglyceride biosynthetic process	34	3	0.43	0.00917
301	GO:0045429	positive regulation of nitric oxide bios...	34	3	0.43	0.00917
302	GO:0046460	neutral lipid biosynthetic process	34	3	0.43	0.00917
303	GO:0046463	acylglycerol biosynthetic process	34	3	0.43	0.00917
304	GO:1904407	positive regulation of nitric oxide meta...	34	3	0.43	0.00917
305	GO:0044242	cellular lipid catabolic process	184	7	2.35	0.00945
306	GO:0043200	response to amino acid	101	5	1.29	0.00952
307	GO:0016310	phosphorylation	1900	36	24.26	0.00976
308	GO:0006595	polyamine metabolic process	12	2	0.15	0.00984
309	GO:0034114	regulation of heterotypic cell-cell adhe...	12	2	0.15	0.00984
310	GO:0070099	regulation of chemokine-mediated signali...	12	2	0.15	0.00984
311	GO:0070100	negative regulation of chemokine-mediate...	12	2	0.15	0.00984
312	GO:0071371	cellular response to gonadotropin stimul...	12	2	0.15	0.00984
313	GO:0010565	regulation of cellular ketone metabolic ...	102	5	1.3	0.00991
314	GO:0050778	positive regulation of immune response	598	15	7.63	0.00994
315	GO:0001659	temperature homeostasis	35	3	0.45	0.00994

## Sheet: cold_stress_down
	SC								VA
	GO.ID	Term	Annotated	Significant	Expected	classic			GO.ID	Term	Annotated	Significant	Expected	classic
1	GO:0016126	sterol biosynthetic process	53	13	0.81	8.6e-13		1	GO:0044281	small molecule metabolic process	1812	41	15.16	1.3e-09
2	GO:0006695	cholesterol biosynthetic process	47	11	0.72	8.9e-11		2	GO:0019752	carboxylic acid metabolic process	909	27	7.61	6.9e-09
3	GO:1902653	secondary alcohol biosynthetic process	47	11	0.72	8.9e-11		3	GO:0032787	monocarboxylic acid metabolic process	540	20	4.52	2.3e-08
4	GO:0006694	steroid biosynthetic process	128	16	1.95	1.1e-10		4	GO:0043436	oxoacid metabolic process	970	27	8.12	2.7e-08
5	GO:0008202	steroid metabolic process	256	20	3.9	2.4e-09		5	GO:0006082	organic acid metabolic process	989	27	8.27	4.1e-08
6	GO:0044281	small molecule metabolic process	1812	60	27.62	3.9e-09		6	GO:0008202	steroid metabolic process	256	13	2.14	2.3e-07
7	GO:0016125	sterol metabolic process	158	15	2.41	1.9e-08		7	GO:0016125	sterol metabolic process	158	10	1.32	8.4e-07
8	GO:1901615	organic hydroxy compound metabolic proce...	422	23	6.43	1.4e-07		8	GO:0003333	amino acid transmembrane transport	41	6	0.34	1.1e-06
9	GO:1901617	organic hydroxy compound biosynthetic pr...	186	15	2.84	1.7e-07		9	GO:1901615	organic hydroxy compound metabolic proce...	422	15	3.53	2.5e-06
10	GO:0006066	alcohol metabolic process	301	19	4.59	1.9e-07		10	GO:0072348	sulfur compound transport	28	5	0.23	3.2e-06
11	GO:0046165	alcohol biosynthetic process	116	12	1.77	2e-07		11	GO:1903825	organic acid transmembrane transport	82	7	0.69	5.5e-06
12	GO:0008203	cholesterol metabolic process	139	13	2.12	2.1e-07		12	GO:1905039	carboxylic acid transmembrane transport	82	7	0.69	5.5e-06
13	GO:1902652	secondary alcohol metabolic process	141	13	2.15	2.5e-07		13	GO:0042632	cholesterol homeostasis	61	6	0.51	1.2e-05
14	GO:0008610	lipid biosynthetic process	548	26	8.35	3.1e-07		14	GO:0055092	sterol homeostasis	61	6	0.51	1.2e-05
15	GO:0044283	small molecule biosynthetic process	669	27	10.2	4e-06		15	GO:0046394	carboxylic acid biosynthetic process	383	13	3.2	2e-05
16	GO:0019752	carboxylic acid metabolic process	909	32	13.86	8.6e-06		16	GO:0044282	small molecule catabolic process	329	12	2.75	2.1e-05
17	GO:0043436	oxoacid metabolic process	970	32	14.79	3.1e-05		17	GO:0016053	organic acid biosynthetic process	385	13	3.22	2.1e-05
18	GO:1901142	insulin metabolic process	13	4	0.2	3.4e-05		18	GO:0006631	fatty acid metabolic process	339	12	2.84	2.8e-05
19	GO:0006629	lipid metabolic process	1265	38	19.29	4.2e-05		19	GO:0016052	carbohydrate catabolic process	146	8	1.22	3.1e-05
20	GO:0006082	organic acid metabolic process	989	32	15.08	4.5e-05		20	GO:0044283	small molecule biosynthetic process	669	17	5.6	4.3e-05
21	GO:0006063	uronic acid metabolic process	15	4	0.23	6.3e-05		21	GO:0006066	alcohol metabolic process	301	11	2.52	4.6e-05
22	GO:0019585	glucuronate metabolic process	15	4	0.23	6.3e-05		22	GO:0006865	amino acid transport	118	7	0.99	6e-05
23	GO:0005975	carbohydrate metabolic process	572	22	8.72	6.7e-05		23	GO:0006694	steroid biosynthetic process	128	7	1.07	0.0001
24	GO:1904018	positive regulation of vasculature devel...	146	10	2.23	8.2e-05		24	GO:0098656	anion transmembrane transport	131	7	1.1	0.00012
25	GO:0032787	monocarboxylic acid metabolic process	540	21	8.23	8.5e-05		25	GO:0006629	lipid metabolic process	1265	24	10.58	0.00012
26	GO:0005996	monosaccharide metabolic process	248	13	3.78	0.00012		26	GO:0008203	cholesterol metabolic process	139	7	1.16	0.00017
27	GO:0006084	acetyl-CoA metabolic process	33	5	0.5	0.00013		27	GO:1902652	secondary alcohol metabolic process	141	7	1.18	0.00018
28	GO:0006633	fatty acid biosynthetic process	126	9	1.92	0.00013		28	GO:0009063	cellular amino acid catabolic process	100	6	0.84	0.00019
29	GO:0030852	regulation of granulocyte differentiatio...	19	4	0.29	0.00017		29	GO:0015711	organic anion transport	362	11	3.03	0.00023
30	GO:0048732	gland development	408	17	6.22	0.00018		30	GO:0009056	catabolic process	2157	33	18.05	0.00035
31	GO:0046718	viral entry into host cell	108	8	1.65	0.00025		31	GO:0006706	steroid catabolic process	17	3	0.14	0.00036
32	GO:0043116	negative regulation of vascular permeabi...	21	4	0.32	0.00026		32	GO:1901575	organic substance catabolic process	1796	29	15.03	0.00036
33	GO:0046890	regulation of lipid biosynthetic process	109	8	1.66	0.00026		33	GO:0015849	organic acid transport	266	9	2.23	0.0004
34	GO:0030260	entry into host cell	114	8	1.74	0.00036		34	GO:0046942	carboxylic acid transport	266	9	2.23	0.0004
35	GO:0044409	entry into host	114	8	1.74	0.00036		35	GO:0072330	monocarboxylic acid biosynthetic process	268	9	2.24	0.00043
36	GO:0051806	entry into cell of other organism involv...	114	8	1.74	0.00036		36	GO:0009310	amine catabolic process	18	3	0.15	0.00043
37	GO:0051828	entry into other organism involved in sy...	114	8	1.74	0.00036		37	GO:0042402	cellular biogenic amine catabolic proces...	18	3	0.15	0.00043
38	GO:0044262	cellular carbohydrate metabolic process	243	12	3.7	0.00036		38	GO:0055088	lipid homeostasis	116	6	0.97	0.00043
39	GO:0002418	immune response to tumor cell	23	4	0.35	0.00037		39	GO:0016054	organic acid catabolic process	223	8	1.87	0.00058
40	GO:0002716	negative regulation of natural killer ce...	10	3	0.15	0.00039		40	GO:0046395	carboxylic acid catabolic process	223	8	1.87	0.00058
41	GO:0045953	negative regulation of natural killer ce...	10	3	0.15	0.00039		41	GO:0031065	positive regulation of histone deacetyla...	20	3	0.17	0.00059
42	GO:2001214	positive regulation of vasculogenesis	10	3	0.15	0.00039		42	GO:0017144	drug metabolic process	614	14	5.14	0.00063
43	GO:0001911	negative regulation of leukocyte mediate...	11	3	0.17	0.00053		43	GO:0031063	regulation of histone deacetylation	23	3	0.19	0.0009
44	GO:0002420	natural killer cell mediated cytotoxicit...	11	3	0.17	0.00053		44	GO:0090312	positive regulation of protein deacetyla...	23	3	0.19	0.0009
45	GO:0002423	natural killer cell mediated immune resp...	11	3	0.17	0.00053		45	GO:1901617	organic hydroxy compound biosynthetic pr...	186	7	1.56	0.00097
46	GO:0002855	regulation of natural killer cell mediat...	11	3	0.17	0.00053		46	GO:1901361	organic cyclic compound catabolic proces...	498	12	4.17	0.00097
47	GO:0002858	regulation of natural killer cell mediat...	11	3	0.17	0.00053		47	GO:0016126	sterol biosynthetic process	53	4	0.44	0.001
48	GO:0031342	negative regulation of cell killing	11	3	0.17	0.00053		48	GO:0044262	cellular carbohydrate metabolic process	243	8	2.03	0.00101
49	GO:0045717	negative regulation of fatty acid biosyn...	11	3	0.17	0.00053		49	GO:0006071	glycerol metabolic process	24	3	0.2	0.00102
50	GO:0062014	negative regulation of small molecule me...	68	6	1.04	0.00059		50	GO:0005975	carbohydrate metabolic process	572	13	4.79	0.00102
51	GO:0062012	regulation of small molecule metabolic p...	258	12	3.93	0.00062		51	GO:0006820	anion transport	437	11	3.66	0.00112
52	GO:0007584	response to nutrient	223	11	3.4	0.00064		52	GO:0019400	alditol metabolic process	27	3	0.23	0.00145
53	GO:0042180	cellular ketone metabolic process	156	9	2.38	0.00066		53	GO:0006081	cellular aldehyde metabolic process	64	4	0.54	0.00202
54	GO:2001212	regulation of vasculogenesis	12	3	0.18	0.0007		54	GO:0010876	lipid localization	335	9	2.8	0.00204
55	GO:0002347	response to tumor cell	27	4	0.41	0.0007		55	GO:0006732	coenzyme metabolic process	337	9	2.82	0.00212
56	GO:0001889	liver development	158	9	2.41	0.00072		56	GO:0044255	cellular lipid metabolic process	938	17	7.85	0.00213
57	GO:0006631	fatty acid metabolic process	339	14	5.17	0.00073		57	GO:0008610	lipid biosynthetic process	548	12	4.58	0.00218
58	GO:0042304	regulation of fatty acid biosynthetic pr...	28	4	0.43	0.00081		58	GO:0019362	pyridine nucleotide metabolic process	162	6	1.36	0.00242
59	GO:1901342	regulation of vasculature development	266	12	4.06	0.00081		59	GO:0046496	nicotinamide nucleotide metabolic proces...	162	6	1.36	0.00242
60	GO:0061008	hepaticobiliary system development	161	9	2.45	0.00082		60	GO:0016042	lipid catabolic process	283	8	2.37	0.00264
61	GO:0002834	regulation of response to tumor cell	13	3	0.2	0.00089		61	GO:0031667	response to nutrient levels	417	10	3.49	0.00267
62	GO:0002837	regulation of immune response to tumor c...	13	3	0.2	0.00089		62	GO:0072524	pyridine-containing compound metabolic p...	167	6	1.4	0.00281
63	GO:0060312	regulation of blood vessel remodeling	13	3	0.2	0.00089		63	GO:0006636	unsaturated fatty acid biosynthetic proc...	34	3	0.28	0.00284
64	GO:0030851	granulocyte differentiation	30	4	0.46	0.00106		64	GO:0019359	nicotinamide nucleotide biosynthetic pro...	116	5	0.97	0.00291
65	GO:0030853	negative regulation of granulocyte diffe...	14	3	0.21	0.00113		65	GO:0019363	pyridine nucleotide biosynthetic process	116	5	0.97	0.00291
66	GO:0052695	cellular glucuronidation	14	3	0.21	0.00113		66	GO:1904478	regulation of intestinal absorption	10	2	0.08	0.00299
67	GO:2000811	negative regulation of anoikis	14	3	0.21	0.00113		67	GO:0009132	nucleoside diphosphate metabolic process	118	5	0.99	0.00313
68	GO:0001906	cell killing	136	8	2.07	0.00115		68	GO:0006721	terpenoid metabolic process	73	4	0.61	0.00326
69	GO:0017144	drug metabolic process	614	20	9.36	0.0012		69	GO:0006576	cellular biogenic amine metabolic proces...	36	3	0.3	0.00334
70	GO:0051055	negative regulation of lipid biosyntheti...	32	4	0.49	0.00136		70	GO:0044275	cellular carbohydrate catabolic process	36	3	0.3	0.00334
71	GO:2000516	positive regulation of CD4-positive, alp...	32	4	0.49	0.00136		71	GO:0072525	pyridine-containing compound biosyntheti...	120	5	1	0.00336
72	GO:0034308	primary alcohol metabolic process	54	5	0.82	0.00136		72	GO:0023058	adaptation of signaling pathway	11	2	0.09	0.00364
73	GO:0002286	T cell activation involved in immune res...	80	6	1.22	0.00138		73	GO:0052803	imidazole-containing compound metabolic ...	11	2	0.09	0.00364
74	GO:0006000	fructose metabolic process	15	3	0.23	0.00139		74	GO:0060192	negative regulation of lipase activity	11	2	0.09	0.00364
75	GO:0021932	hindbrain radial glia guided cell migrat...	15	3	0.23	0.00139		75	GO:0006733	oxidoreduction coenzyme metabolic proces...	179	6	1.5	0.00396
76	GO:0002040	sprouting angiogenesis	110	7	1.68	0.00148		76	GO:0042133	neurotransmitter metabolic process	125	5	1.05	0.00401
77	GO:0006805	xenobiotic metabolic process	55	5	0.84	0.00148		77	GO:0006633	fatty acid biosynthetic process	126	5	1.05	0.00414
78	GO:0060537	muscle tissue development	366	14	5.58	0.00152		78	GO:0009991	response to extracellular stimulus	444	10	3.71	0.00416
79	GO:0007162	negative regulation of cell adhesion	248	11	3.78	0.00152		79	GO:0030299	intestinal cholesterol absorption	12	2	0.1	0.00434
80	GO:0045765	regulation of angiogenesis	251	11	3.83	0.00167		80	GO:0098856	intestinal lipid absorption	12	2	0.1	0.00434
81	GO:2000209	regulation of anoikis	16	3	0.24	0.00169		81	GO:0090311	regulation of protein deacetylation	41	3	0.34	0.00484
82	GO:0022408	negative regulation of cell-cell adhesio...	145	8	2.21	0.00173		82	GO:0045766	positive regulation of angiogenesis	132	5	1.1	0.00504
83	GO:0016052	carbohydrate catabolic process	146	8	2.23	0.0018		83	GO:0044241	lipid digestion	13	2	0.11	0.0051
84	GO:0003008	system process	1379	35	21.02	0.00192		84	GO:0005977	glycogen metabolic process	86	4	0.72	0.00586
85	GO:0005977	glycogen metabolic process	86	6	1.31	0.00201		85	GO:0001867	complement activation, lectin pathway	14	2	0.12	0.00592
86	GO:0050868	negative regulation of T cell activation	86	6	1.31	0.00201		86	GO:0042135	neurotransmitter catabolic process	14	2	0.12	0.00592
87	GO:0043301	negative regulation of leukocyte degranu...	17	3	0.26	0.00203		87	GO:0042574	retinal metabolic process	14	2	0.12	0.00592
88	GO:0045922	negative regulation of fatty acid metabo...	17	3	0.26	0.00203		88	GO:0051782	negative regulation of cell division	14	2	0.12	0.00592
89	GO:2000345	regulation of hepatocyte proliferation	17	3	0.26	0.00203		89	GO:0071397	cellular response to cholesterol	14	2	0.12	0.00592
90	GO:0006732	coenzyme metabolic process	337	13	5.14	0.00206		90	GO:0006073	cellular glucan metabolic process	87	4	0.73	0.0061
91	GO:0001914	regulation of T cell mediated cytotoxici...	36	4	0.55	0.00212		91	GO:0044042	glucan metabolic process	87	4	0.73	0.0061
92	GO:0006576	cellular biogenic amine metabolic proces...	36	4	0.55	0.00212		92	GO:0055091	phospholipid homeostasis	15	2	0.13	0.00679
93	GO:0044275	cellular carbohydrate catabolic process	36	4	0.55	0.00212		93	GO:0006720	isoprenoid metabolic process	90	4	0.75	0.00687
94	GO:0006073	cellular glucan metabolic process	87	6	1.33	0.00213		94	GO:0044270	cellular nitrogen compound catabolic pro...	479	10	4.01	0.00701
95	GO:0044042	glucan metabolic process	87	6	1.33	0.00213		95	GO:0006695	cholesterol biosynthetic process	47	3	0.39	0.0071
96	GO:0035821	modification of morphology or physiology...	150	8	2.29	0.00214		96	GO:1902653	secondary alcohol biosynthetic process	47	3	0.39	0.0071
97	GO:0002698	negative regulation of immune effector p...	89	6	1.36	0.00239		97	GO:0046434	organophosphate catabolic process	203	6	1.7	0.00724
98	GO:0009310	amine catabolic process	18	3	0.27	0.00241		98	GO:0043470	regulation of carbohydrate catabolic pro...	48	3	0.4	0.00753
99	GO:0042402	cellular biogenic amine catabolic proces...	18	3	0.27	0.00241		99	GO:1904018	positive regulation of vasculature devel...	146	5	1.22	0.00767
100	GO:0006720	isoprenoid metabolic process	90	6	1.37	0.00253		100	GO:0006112	energy reserve metabolic process	93	4	0.78	0.00771
101	GO:0043114	regulation of vascular permeability	38	4	0.58	0.00259		101	GO:1901606	alpha-amino acid catabolic process	93	4	0.78	0.00771
102	GO:1903038	negative regulation of leukocyte cell-ce...	91	6	1.39	0.00267		102	GO:0035987	endodermal cell differentiation	49	3	0.41	0.00797
103	GO:0002709	regulation of T cell mediated immunity	63	5	0.96	0.00271		103	GO:0006641	triglyceride metabolic process	94	4	0.79	0.008
104	GO:0072330	monocarboxylic acid biosynthetic process	268	11	4.09	0.00279		104	GO:1901605	alpha-amino acid metabolic process	210	6	1.76	0.00848
105	GO:0005980	glycogen catabolic process	19	3	0.29	0.00283		105	GO:0036315	cellular response to sterol	17	2	0.14	0.0087
106	GO:0008299	isoprenoid biosynthetic process	19	3	0.29	0.00283		106	GO:0009108	coenzyme biosynthetic process	212	6	1.77	0.00887
107	GO:0090331	negative regulation of platelet aggregat...	19	3	0.29	0.00283		107	GO:0060457	negative regulation of digestive system ...	18	2	0.15	0.00974
108	GO:0007606	sensory perception of chemical stimulus	64	5	0.98	0.0029		108	GO:0044264	cellular polysaccharide metabolic proces...	100	4	0.84	0.0099
109	GO:0006112	energy reserve metabolic process	93	6	1.42	0.00298
110	GO:0006085	acetyl-CoA biosynthetic process	20	3	0.3	0.00329
111	GO:0009251	glucan catabolic process	20	3	0.3	0.00329
112	GO:0044247	cellular polysaccharide catabolic proces...	20	3	0.3	0.00329
113	GO:0060438	trachea development	20	3	0.3	0.00329
114	GO:1902106	negative regulation of leukocyte differe...	66	5	1.01	0.00332
115	GO:0002762	negative regulation of myeloid leukocyte...	41	4	0.63	0.00343
116	GO:0002832	negative regulation of response to bioti...	41	4	0.63	0.00343
117	GO:0050858	negative regulation of antigen receptor-...	41	4	0.63	0.00343
118	GO:2000514	regulation of CD4-positive, alpha-beta T...	41	4	0.63	0.00343
119	GO:0032652	regulation of interleukin-1 production	129	7	1.97	0.00364
120	GO:0001913	T cell mediated cytotoxicity	42	4	0.64	0.00375
121	GO:1903670	regulation of sprouting angiogenesis	42	4	0.64	0.00375
122	GO:0009725	response to hormone	823	23	12.55	0.00378
123	GO:0002823	negative regulation of adaptive immune r...	21	3	0.32	0.0038
124	GO:0072574	hepatocyte proliferation	21	3	0.32	0.0038
125	GO:0072575	epithelial cell proliferation involved i...	21	3	0.32	0.0038
126	GO:0040017	positive regulation of locomotion	496	16	7.56	0.004
127	GO:0045766	positive regulation of angiogenesis	132	7	2.01	0.00413
128	GO:0035295	tube development	1133	29	17.27	0.00422
129	GO:0033865	nucleoside bisphosphate metabolic proces...	100	6	1.52	0.00427
130	GO:0033875	ribonucleoside bisphosphate metabolic pr...	100	6	1.52	0.00427
131	GO:0034032	purine nucleoside bisphosphate metabolic...	100	6	1.52	0.00427
132	GO:0044264	cellular polysaccharide metabolic proces...	100	6	1.52	0.00427
133	GO:0019217	regulation of fatty acid metabolic proce...	70	5	1.07	0.00428
134	GO:0070664	negative regulation of leukocyte prolife...	70	5	1.07	0.00428
135	GO:0002707	negative regulation of lymphocyte mediat...	22	3	0.34	0.00435
136	GO:0010544	negative regulation of platelet activati...	22	3	0.34	0.00435
137	GO:0015721	bile acid and bile salt transport	22	3	0.34	0.00435
138	GO:0030335	positive regulation of cell migration	456	15	6.95	0.00441
139	GO:0046635	positive regulation of alpha-beta T cell...	44	4	0.67	0.00444
140	GO:0090504	epiboly	44	4	0.67	0.00444
141	GO:0035710	CD4-positive, alpha-beta T cell activati...	71	5	1.08	0.00455
142	GO:0042445	hormone metabolic process	135	7	2.06	0.00467
143	GO:0002761	regulation of myeloid leukocyte differen...	102	6	1.56	0.00471
144	GO:0022603	regulation of anatomical structure morph...	1040	27	15.86	0.00476
145	GO:0014032	neural crest cell development	72	5	1.1	0.00483
146	GO:0031667	response to nutrient levels	417	14	6.36	0.00492
147	GO:0051048	negative regulation of secretion	210	9	3.2	0.005
148	GO:0006721	terpenoid metabolic process	73	5	1.11	0.00512
149	GO:0014031	mesenchymal cell development	73	5	1.11	0.00512
150	GO:0034754	cellular hormone metabolic process	73	5	1.11	0.00512
151	GO:0048513	animal organ development	3338	68	50.89	0.00526
152	GO:0000272	polysaccharide catabolic process	24	3	0.37	0.00559
153	GO:0007586	digestion	106	6	1.62	0.00567
154	GO:2000147	positive regulation of cell motility	469	15	7.15	0.00568
155	GO:0006637	acyl-CoA metabolic process	75	5	1.14	0.00574
156	GO:0035383	thioester metabolic process	75	5	1.14	0.00574
157	GO:0046394	carboxylic acid biosynthetic process	383	13	5.84	0.00606
158	GO:0042221	response to chemical	3536	71	53.91	0.00606
159	GO:0031341	regulation of cell killing	76	5	1.16	0.00607
160	GO:0009719	response to endogenous stimulus	1428	34	21.77	0.00608
161	GO:0006091	generation of precursor metabolites and ...	341	12	5.2	0.00625
162	GO:0043276	anoikis	25	3	0.38	0.00628
163	GO:0045671	negative regulation of osteoclast differ...	25	3	0.38	0.00628
164	GO:1903306	negative regulation of regulated secreto...	25	3	0.38	0.00628
165	GO:0016053	organic acid biosynthetic process	385	13	5.87	0.00632
166	GO:0019318	hexose metabolic process	218	9	3.32	0.00636
167	GO:0048864	stem cell development	77	5	1.17	0.00641
168	GO:0051272	positive regulation of cellular componen...	476	15	7.26	0.00648
169	GO:0002819	regulation of adaptive immune response	145	7	2.21	0.00685
170	GO:0034111	negative regulation of homotypic cell-ce...	26	3	0.4	0.00702
171	GO:0044826	viral genome integration into host DNA	26	3	0.4	0.00702
172	GO:0048745	smooth muscle tissue development	26	3	0.4	0.00702
173	GO:0051250	negative regulation of lymphocyte activa...	111	6	1.69	0.00707
174	GO:0042737	drug catabolic process	79	5	1.2	0.00713
175	GO:0051186	cofactor metabolic process	485	15	7.39	0.00764
176	GO:0051094	positive regulation of developmental pro...	1238	30	18.87	0.0078
177	GO:0019400	alditol metabolic process	27	3	0.41	0.00781
178	GO:0050860	negative regulation of T cell receptor s...	27	3	0.41	0.00781
179	GO:0050900	leukocyte migration	352	12	5.37	0.00796
180	GO:1903531	negative regulation of secretion by cell	188	8	2.87	0.00829
181	GO:0001657	ureteric bud development	82	5	1.25	0.00833
182	GO:0005976	polysaccharide metabolic process	115	6	1.75	0.00836
183	GO:0009991	response to extracellular stimulus	444	14	6.77	0.00837
184	GO:0001708	cell fate specification	53	4	0.81	0.0086
185	GO:0002715	regulation of natural killer cell mediat...	28	3	0.43	0.00865
186	GO:0019054	modulation by virus of host process	28	3	0.43	0.00865
187	GO:0042269	regulation of natural killer cell mediat...	28	3	0.43	0.00865
188	GO:0045601	regulation of endothelial cell different...	28	3	0.43	0.00865
189	GO:0090330	regulation of platelet aggregation	28	3	0.43	0.00865
190	GO:0061061	muscle structure development	587	17	8.95	0.00873
191	GO:0002456	T cell mediated immunity	83	5	1.27	0.00875
192	GO:0044255	cellular lipid metabolic process	938	24	14.3	0.00908
193	GO:0030856	regulation of epithelial cell differenti...	153	7	2.33	0.00909
194	GO:0030574	collagen catabolic process	54	4	0.82	0.00918
195	GO:0019043	establishment of viral latency	29	3	0.44	0.00955
196	GO:0021535	cell migration in hindbrain	29	3	0.44	0.00955
197	GO:0030903	notochord development	29	3	0.44	0.00955
198	GO:0075713	establishment of integrated proviral lat...	29	3	0.44	0.00955
199	GO:0043065	positive regulation of apoptotic process	593	17	9.04	0.0096
200	GO:0006067	ethanol metabolic process	10	2	0.15	0.00961
201	GO:0006707	cholesterol catabolic process	10	2	0.15	0.00961
202	GO:0014821	phasic smooth muscle contraction	10	2	0.15	0.00961
203	GO:0016127	sterol catabolic process	10	2	0.15	0.00961
204	GO:0019541	propionate metabolic process	10	2	0.15	0.00961
205	GO:0044828	negative regulation by host of viral gen...	10	2	0.15	0.00961
206	GO:1904478	regulation of intestinal absorption	10	2	0.15	0.00961
207	GO:0030316	osteoclast differentiation	85	5	1.3	0.00965
208	GO:0042130	negative regulation of T cell proliferat...	55	4	0.84	0.00979

## Sheet: heat_stress_up
	SC								VA
	GO.ID	Term	Annotated	Significant	Expected	classic			GO.ID	Term	Annotated	Significant	Expected	classic
1	GO:0072376	protein activation cascade	113	10	0.64	8.4e-10		1	GO:1901566	organonitrogen compound biosynthetic pro...	1698	34	12.63	4.5e-08
2	GO:0006956	complement activation	97	9	0.55	4e-09		2	GO:0006457	protein folding	174	9	1.29	6e-06
3	GO:0006957	complement activation, alternative pathw...	33	6	0.19	2.8e-08		3	GO:0006487	protein N-linked glycosylation	75	6	0.56	2e-05
4	GO:0006959	humoral immune response	146	9	0.83	1.5e-07		4	GO:0009101	glycoprotein biosynthetic process	316	11	2.35	2.4e-05
5	GO:0006082	organic acid metabolic process	989	20	5.64	5.7e-07		5	GO:1901137	carbohydrate derivative biosynthetic pro...	680	16	5.06	4.3e-05
6	GO:0044281	small molecule metabolic process	1812	27	10.33	1.8e-06		6	GO:0044281	small molecule metabolic process	1812	29	13.48	4.7e-05
7	GO:0002526	acute inflammatory response	151	8	0.86	2.3e-06		7	GO:0009100	glycoprotein metabolic process	370	11	2.75	9.9e-05
8	GO:0044282	small molecule catabolic process	329	11	1.88	2.6e-06		8	GO:0006979	response to oxidative stress	377	11	2.8	0.00012
9	GO:1901605	alpha-amino acid metabolic process	210	9	1.2	3.1e-06		9	GO:0002292	T cell differentiation involved in immun...	65	5	0.48	0.00012
10	GO:0019752	carboxylic acid metabolic process	909	18	5.18	3.1e-06		10	GO:0010878	cholesterol storage	17	3	0.13	0.00025
11	GO:0042737	drug catabolic process	79	6	0.45	5.8e-06		11	GO:0043604	amide biosynthetic process	718	15	5.34	0.00028
12	GO:0006520	cellular amino acid metabolic process	296	10	1.69	7.1e-06		12	GO:0002286	T cell activation involved in immune res...	80	5	0.59	0.00032
13	GO:0043436	oxoacid metabolic process	970	18	5.53	7.7e-06		13	GO:0034599	cellular response to oxidative stress	234	8	1.74	0.00036
14	GO:0002252	immune effector process	806	16	4.6	1.2e-05		14	GO:0006486	protein glycosylation	235	8	1.75	0.00037
15	GO:0030449	regulation of complement activation	53	5	0.3	1.2e-05		15	GO:0043413	macromolecule glycosylation	235	8	1.75	0.00037
16	GO:0002673	regulation of acute inflammatory respons...	91	6	0.52	1.3e-05		16	GO:0090407	organophosphate biosynthetic process	579	13	4.31	0.00037
17	GO:2000257	regulation of protein activation cascade	55	5	0.31	1.5e-05		17	GO:0071827	plasma lipoprotein particle organization	47	4	0.35	0.00041
18	GO:0042742	defense response to bacterium	207	8	1.18	2.4e-05		18	GO:0070085	glycosylation	242	8	1.8	0.00045
19	GO:0070613	regulation of protein processing	106	6	0.6	3.1e-05		19	GO:0071825	protein-lipid complex subunit organizati...	49	4	0.36	0.00048
20	GO:0050778	positive regulation of immune response	598	13	3.41	3.3e-05		20	GO:0044255	cellular lipid metabolic process	938	17	6.98	0.00057
21	GO:0002920	regulation of humoral immune response	66	5	0.38	3.7e-05		21	GO:0043603	cellular amide metabolic process	951	17	7.07	0.00066
22	GO:1903317	regulation of protein maturation	109	6	0.62	3.7e-05		22	GO:0002285	lymphocyte activation involved in immune...	144	6	1.07	0.00072
23	GO:0071391	cellular response to estrogen stimulus	12	3	0.07	3.8e-05		23	GO:0034367	protein-containing complex remodeling	25	3	0.19	0.00082
24	GO:0016054	organic acid catabolic process	223	8	1.27	4e-05		24	GO:0034368	protein-lipid complex remodeling	25	3	0.19	0.00082
25	GO:0046395	carboxylic acid catabolic process	223	8	1.27	4e-05		25	GO:0034369	plasma lipoprotein particle remodeling	25	3	0.19	0.00082
26	GO:0017144	drug metabolic process	614	13	3.5	4.4e-05		26	GO:0042088	T-helper 1 type immune response	25	3	0.19	0.00082
27	GO:0009605	response to external stimulus	2060	26	11.75	5.7e-05		27	GO:0042742	defense response to bacterium	207	7	1.54	0.0009
28	GO:0002253	activation of immune response	459	11	2.62	5.9e-05		28	GO:0006629	lipid metabolic process	1265	20	9.41	0.00101
29	GO:0002376	immune system process	2457	29	14.01	6.3e-05		29	GO:0055090	acylglycerol homeostasis	28	3	0.21	0.00115
30	GO:0009069	serine family amino acid metabolic proce...	41	4	0.23	8.5e-05		30	GO:0070328	triglyceride homeostasis	28	3	0.21	0.00115
31	GO:0006952	defense response	1418	20	8.08	0.00012		31	GO:0019637	organophosphate metabolic process	1012	17	7.53	0.00131
32	GO:0019835	cytolysis	85	5	0.48	0.00012		32	GO:0097006	regulation of plasma lipoprotein particl...	70	4	0.52	0.00183
33	GO:0002684	positive regulation of immune system pro...	882	15	5.03	0.00013		33	GO:0035710	CD4-positive, alpha-beta T cell activati...	71	4	0.53	0.00193
34	GO:0050776	regulation of immune response	794	14	4.53	0.00015		34	GO:0017144	drug metabolic process	614	12	4.57	0.00206
35	GO:0006955	immune response	1574	21	8.97	0.00017		35	GO:0002758	innate immune response-activating signal...	178	6	1.32	0.00214
36	GO:1901606	alpha-amino acid catabolic process	93	5	0.53	0.00019		36	GO:0002250	adaptive immune response	383	9	2.85	0.00225
37	GO:0051604	protein maturation	288	8	1.64	0.00024		37	GO:0031349	positive regulation of defense response	312	8	2.32	0.00231
38	GO:0002682	regulation of immune system process	1270	18	7.24	0.00026		38	GO:0006545	glycine biosynthetic process	10	2	0.07	0.00237
39	GO:0009063	cellular amino acid catabolic process	100	5	0.57	0.00027		39	GO:0006982	response to lipid hydroperoxide	10	2	0.07	0.00237
40	GO:0006954	inflammatory response	657	12	3.75	0.00035		40	GO:0010742	macrophage derived foam cell differentia...	36	3	0.27	0.00239
41	GO:0016485	protein processing	235	7	1.34	0.00039		41	GO:0090077	foam cell differentiation	36	3	0.27	0.00239
42	GO:0009617	response to bacterium	481	10	2.74	0.00041		42	GO:0008610	lipid biosynthetic process	548	11	4.08	0.00258
43	GO:0031100	animal organ regeneration	65	4	0.37	0.00051		43	GO:1901135	carbohydrate derivative metabolic proces...	1081	17	8.04	0.00264
44	GO:0098542	defense response to other organism	408	9	2.33	0.00053		44	GO:0050715	positive regulation of cytokine secretio...	186	6	1.38	0.00267
45	GO:1901361	organic cyclic compound catabolic proces...	498	10	2.84	0.00054		45	GO:0006082	organic acid metabolic process	989	16	7.35	0.00268
46	GO:0006958	complement activation, classical pathway	67	4	0.38	0.00058		46	GO:0042398	cellular modified amino acid biosyntheti...	38	3	0.28	0.0028
47	GO:0002455	humoral immune response mediated by circ...	73	4	0.42	0.0008		47	GO:0009396	folic acid-containing compound biosynthe...	11	2	0.08	0.00289
48	GO:0050996	positive regulation of lipid catabolic p...	33	3	0.19	0.00086		48	GO:0010744	positive regulation of macrophage derive...	11	2	0.08	0.00289
49	GO:1901575	organic substance catabolic process	1796	21	10.24	0.00099		49	GO:0035871	protein K11-linked deubiquitination	11	2	0.08	0.00289
50	GO:0045919	positive regulation of cytolysis	10	2	0.06	0.0014		50	GO:0007249	I-kappaB kinase/NF-kappaB signaling	325	8	2.42	0.00297
51	GO:0002443	leukocyte mediated immunity	473	9	2.7	0.00149		51	GO:0019752	carboxylic acid metabolic process	909	15	6.76	0.00303
52	GO:0009112	nucleobase metabolic process	40	3	0.23	0.00152		52	GO:0002218	activation of innate immune response	192	6	1.43	0.00312
53	GO:0002250	adaptive immune response	383	8	2.18	0.00154		53	GO:0002223	stimulatory C-type lectin receptor signa...	40	3	0.3	0.00324
54	GO:0044270	cellular nitrogen compound catabolic pro...	479	9	2.73	0.00163		54	GO:0002315	marginal zone B cell differentiation	12	2	0.09	0.00345
55	GO:1901565	organonitrogen compound catabolic proces...	1130	15	6.44	0.00174		55	GO:0090197	positive regulation of chemokine secreti...	12	2	0.09	0.00345
56	GO:0044248	cellular catabolic process	1891	21	10.78	0.0019		56	GO:0002220	innate immune response activating cell s...	41	3	0.3	0.00348
57	GO:0006629	lipid metabolic process	1265	16	7.21	0.00198		57	GO:0019835	cytolysis	85	4	0.63	0.00371
58	GO:0042268	regulation of cytolysis	12	2	0.07	0.00204		58	GO:0002467	germinal center formation	13	2	0.1	0.00405
59	GO:0035999	tetrahydrofolate interconversion	13	2	0.07	0.00241		59	GO:0010884	positive regulation of lipid storage	13	2	0.1	0.00405
60	GO:0050667	homocysteine metabolic process	13	2	0.07	0.00241		60	GO:0044283	small molecule biosynthetic process	669	12	4.98	0.00414
61	GO:0006953	acute-phase response	47	3	0.27	0.00243		61	GO:0055072	iron ion homeostasis	88	4	0.65	0.0042
62	GO:0044255	cellular lipid metabolic process	938	13	5.35	0.00249		62	GO:0010889	regulation of sequestering of triglyceri...	14	2	0.1	0.00471
63	GO:0006879	cellular iron ion homeostasis	48	3	0.27	0.00258		63	GO:0034372	very-low-density lipoprotein particle re...	14	2	0.1	0.00471
64	GO:0010898	positive regulation of triglyceride cata...	14	2	0.08	0.0028		64	GO:0090196	regulation of chemokine secretion	14	2	0.1	0.00471
65	GO:0051782	negative regulation of cell division	14	2	0.08	0.0028		65	GO:0010560	positive regulation of glycoprotein bios...	15	2	0.11	0.00541
66	GO:0002460	adaptive immune response based on somati...	246	6	1.4	0.00283		66	GO:0042559	pteridine-containing compound biosynthet...	15	2	0.11	0.00541
67	GO:0043207	response to external biotic stimulus	738	11	4.21	0.00313		67	GO:0045063	T-helper 1 cell differentiation	15	2	0.11	0.00541
68	GO:0051707	response to other organism	738	11	4.21	0.00313		68	GO:0043436	oxoacid metabolic process	970	15	7.21	0.00553
69	GO:0010896	regulation of triglyceride catabolic pro...	15	2	0.09	0.00322		69	GO:0009409	response to cold	49	3	0.36	0.00576
70	GO:0072523	purine-containing compound catabolic pro...	52	3	0.3	0.00324		70	GO:0097164	ammonium ion metabolic process	155	5	1.15	0.00603
71	GO:0046486	glycerolipid metabolic process	340	7	1.94	0.00328		71	GO:0002287	alpha-beta T cell activation involved in...	50	3	0.37	0.0061
72	GO:0050896	response to stimulus	7664	57	43.7	0.00363		72	GO:0002293	alpha-beta T cell differentiation involv...	50	3	0.37	0.0061
73	GO:0032787	monocarboxylic acid metabolic process	540	9	3.08	0.00364		73	GO:0002294	CD4-positive, alpha-beta T cell differen...	50	3	0.37	0.0061
74	GO:0009164	nucleoside catabolic process	16	2	0.09	0.00366		74	GO:0042093	T-helper cell differentiation	50	3	0.37	0.0061
75	GO:0030194	positive regulation of blood coagulation	17	2	0.1	0.00414		75	GO:0002313	mature B cell differentiation involved i...	16	2	0.12	0.00615
76	GO:0050820	positive regulation of coagulation	17	2	0.1	0.00414		76	GO:0002407	dendritic cell chemotaxis	16	2	0.12	0.00615
77	GO:1900048	positive regulation of hemostasis	17	2	0.1	0.00414		77	GO:0010885	regulation of cholesterol storage	16	2	0.12	0.00615
78	GO:0050994	regulation of lipid catabolic process	57	3	0.32	0.0042		78	GO:0030730	sequestering of triglyceride	16	2	0.12	0.00615
79	GO:0009607	response to biotic stimulus	770	11	4.39	0.00431		79	GO:0034370	triglyceride-rich lipoprotein particle r...	16	2	0.12	0.00615
80	GO:0006534	cysteine metabolic process	18	2	0.1	0.00464		80	GO:0006518	peptide metabolic process	710	12	5.28	0.00659
81	GO:0051930	regulation of sensory perception of pain	18	2	0.1	0.00464		81	GO:0034755	iron ion transmembrane transport	17	2	0.13	0.00693
82	GO:0044283	small molecule biosynthetic process	669	10	3.81	0.00474		82	GO:0090195	chemokine secretion	17	2	0.13	0.00693
83	GO:0051931	regulation of sensory perception	19	2	0.11	0.00516		83	GO:1903020	positive regulation of glycoprotein meta...	17	2	0.13	0.00693
84	GO:0072529	pyrimidine-containing compound catabolic...	19	2	0.11	0.00516		84	GO:0032787	monocarboxylic acid metabolic process	540	10	4.02	0.00702
85	GO:0046700	heterocycle catabolic process	473	8	2.7	0.00557		85	GO:1901564	organonitrogen compound metabolic proces...	5849	57	43.5	0.00726
86	GO:0042133	neurotransmitter metabolic process	125	4	0.71	0.00567		86	GO:0006066	alcohol metabolic process	301	7	2.24	0.00727
87	GO:0016064	immunoglobulin mediated immune response	128	4	0.73	0.00617		87	GO:0045089	positive regulation of innate immune res...	229	6	1.7	0.00731
88	GO:0006144	purine nucleobase metabolic process	21	2	0.12	0.00629		88	GO:0046470	phosphatidylcholine metabolic process	54	3	0.4	0.00755
89	GO:0006544	glycine metabolic process	21	2	0.12	0.00629		89	GO:0046394	carboxylic acid biosynthetic process	383	8	2.85	0.00785
90	GO:0046653	tetrahydrofolate metabolic process	21	2	0.12	0.00629		90	GO:0016053	organic acid biosynthetic process	385	8	2.86	0.00808
91	GO:0019724	B cell mediated immunity	129	4	0.74	0.00634		91	GO:0032103	positive regulation of response to exter...	236	6	1.76	0.00841
92	GO:0016053	organic acid biosynthetic process	385	7	2.2	0.00643		92	GO:0046631	alpha-beta T cell activation	108	4	0.8	0.00861
93	GO:0045087	innate immune response	820	11	4.68	0.00686		93	GO:0097286	iron ion import	19	2	0.14	0.00863
94	GO:0031347	regulation of defense response	604	9	3.44	0.00747		94	GO:0030595	leukocyte chemotaxis	172	5	1.28	0.00925
95	GO:0042044	fluid transport	23	2	0.13	0.00753		95	GO:0090085	regulation of protein deubiquitination	20	2	0.15	0.00955
96	GO:0044550	secondary metabolite biosynthetic proces...	23	2	0.13	0.00753		96	GO:0043367	CD4-positive, alpha-beta T cell differen...	59	3	0.44	0.00963
97	GO:0044272	sulfur compound biosynthetic process	137	4	0.78	0.00781		97	GO:0046173	polyol biosynthetic process	59	3	0.44	0.00963
98	GO:0000272	polysaccharide catabolic process	24	2	0.14	0.00818		98	GO:0009617	response to bacterium	481	9	3.58	0.00975
99	GO:0009404	toxin metabolic process	24	2	0.14	0.00818
100	GO:0034754	cellular hormone metabolic process	73	3	0.42	0.00837
101	GO:0046916	cellular transition metal ion homeostasi...	73	3	0.42	0.00837
102	GO:0051004	regulation of lipoprotein lipase activit...	25	2	0.14	0.00886
103	GO:0090208	positive regulation of triglyceride meta...	25	2	0.14	0.00886
104	GO:0009056	catabolic process	2157	21	12.3	0.00893
105	GO:0006575	cellular modified amino acid metabolic p...	144	4	0.82	0.00927
106	GO:0038094	Fc-gamma receptor signaling pathway	76	3	0.43	0.00934
107	GO:0002697	regulation of immune effector process	316	6	1.8	0.00939
108	GO:0046903	secretion	1228	14	7	0.00951
109	GO:0042219	cellular modified amino acid catabolic p...	26	2	0.15	0.00956
110	GO:1901658	glycosyl compound catabolic process	26	2	0.15	0.00956
111	GO:0002449	lymphocyte mediated immunity	228	5	1.3	0.00981

## Sheet: heat_stress_down
	SC								VA
	GO.ID	Term	Annotated	Significant	Expected	classic			GO.ID	Term	Annotated	Significant	Expected	classic
1	GO:0006003	fructose 2,6-bisphosphate metabolic proc...	11	3	0.03	4e-06		1	GO:0003333	amino acid transmembrane transport	41	5	0.15	4.1e-07
2	GO:0006000	fructose metabolic process	15	3	0.04	1.1e-05		2	GO:0072348	sulfur compound transport	28	4	0.1	3.3e-06
3	GO:0062013	positive regulation of small molecule me...	97	4	0.29	0.00019		3	GO:1903825	organic acid transmembrane transport	82	5	0.3	1.3e-05
4	GO:0044262	cellular carbohydrate metabolic process	243	5	0.72	0.00075		4	GO:1905039	carboxylic acid transmembrane transport	82	5	0.3	1.3e-05
5	GO:0042159	lipoprotein catabolic process	14	2	0.04	0.00077		5	GO:0006865	amino acid transport	118	5	0.44	7.6e-05
6	GO:0045913	positive regulation of carbohydrate meta...	61	3	0.18	0.00079		6	GO:0046394	carboxylic acid biosynthetic process	383	8	1.42	8.1e-05
7	GO:0030813	positive regulation of nucleotide catabo...	16	2	0.05	0.00101		7	GO:0016053	organic acid biosynthetic process	385	8	1.43	8.5e-05
8	GO:0045821	positive regulation of glycolytic proces...	16	2	0.05	0.00101		8	GO:0098656	anion transmembrane transport	131	5	0.49	0.00012
9	GO:0051197	positive regulation of coenzyme metaboli...	16	2	0.05	0.00101		9	GO:0072330	monocarboxylic acid biosynthetic process	268	6	1	0.00047
10	GO:0005975	carbohydrate metabolic process	572	7	1.7	0.00141		10	GO:0006003	fructose 2,6-bisphosphate metabolic proc...	11	2	0.04	0.00073
11	GO:0051194	positive regulation of cofactor metaboli...	19	2	0.06	0.00143		11	GO:0060444	branching involved in mammary gland duct...	13	2	0.05	0.00103
12	GO:0045940	positive regulation of steroid metabolic...	21	2	0.06	0.00176		12	GO:0014015	positive regulation of gliogenesis	55	3	0.2	0.00112
13	GO:2001171	positive regulation of ATP biosynthetic ...	21	2	0.06	0.00176		13	GO:0042221	response to chemical	3536	24	13.15	0.00118
14	GO:0030810	positive regulation of nucleotide biosyn...	23	2	0.07	0.00211		14	GO:0048638	regulation of developmental growth	320	6	1.19	0.00118
15	GO:1900373	positive regulation of purine nucleotide...	23	2	0.07	0.00211		15	GO:0006000	fructose metabolic process	15	2	0.06	0.00138
16	GO:1903580	positive regulation of ATP metabolic pro...	24	2	0.07	0.00229		16	GO:0071702	organic substance transport	2327	18	8.65	0.00148
17	GO:0045981	positive regulation of nucleotide metabo...	26	2	0.08	0.00269		17	GO:0015711	organic anion transport	362	6	1.35	0.00221
18	GO:1900544	positive regulation of purine nucleotide...	26	2	0.08	0.00269		18	GO:0015849	organic acid transport	266	5	0.99	0.00306
19	GO:0043467	regulation of generation of precursor me...	96	3	0.29	0.00291		19	GO:0046942	carboxylic acid transport	266	5	0.99	0.00306
20	GO:0030258	lipid modification	201	4	0.6	0.00296		20	GO:0044283	small molecule biosynthetic process	669	8	2.49	0.00319
21	GO:0019318	hexose metabolic process	218	4	0.65	0.00396		21	GO:0060603	mammary gland duct morphogenesis	23	2	0.09	0.00327
22	GO:0046165	alcohol biosynthetic process	116	3	0.35	0.00495		22	GO:0014013	regulation of gliogenesis	90	3	0.33	0.00456
23	GO:0044255	cellular lipid metabolic process	938	8	2.79	0.00601		23	GO:0006820	anion transport	437	6	1.62	0.00555
24	GO:0005996	monosaccharide metabolic process	248	4	0.74	0.00624		24	GO:0048518	positive regulation of biological proces...	5152	29	19.16	0.00581
25	GO:0032868	response to insulin	250	4	0.74	0.00642		25	GO:0055085	transmembrane transport	911	9	3.39	0.00619
26	GO:0045055	regulated exocytosis	400	5	1.19	0.00652		26	GO:0009893	positive regulation of metabolic process	2864	19	10.65	0.00628
27	GO:0045834	positive regulation of lipid metabolic p...	129	3	0.38	0.00664		27	GO:0006636	unsaturated fatty acid biosynthetic proc...	34	2	0.13	0.00707
28	GO:0043434	response to peptide hormone	408	5	1.21	0.00707		28	GO:0060443	mammary gland morphogenesis	34	2	0.13	0.00707
29	GO:0062012	regulation of small molecule metabolic p...	258	4	0.77	0.00716		29	GO:0040008	regulation of growth	616	7	2.29	0.00764
30	GO:0006110	regulation of glycolytic process	44	2	0.13	0.00757		30	GO:0046326	positive regulation of glucose import	37	2	0.14	0.00833
31	GO:0030811	regulation of nucleotide catabolic proce...	44	2	0.13	0.00757		31	GO:0048522	positive regulation of cellular process	4552	26	16.93	0.00854
32	GO:0006695	cholesterol biosynthetic process	47	2	0.14	0.0086		32	GO:0010828	positive regulation of glucose transmemb...	38	2	0.14	0.00877
33	GO:0010676	positive regulation of cellular carbohyd...	47	2	0.14	0.0086		33	GO:0008643	carbohydrate transport	114	3	0.42	0.00877
34	GO:0046164	alcohol catabolic process	47	2	0.14	0.0086		34	GO:0051443	positive regulation of ubiquitin-protein...	40	2	0.15	0.00969
35	GO:1902653	secondary alcohol biosynthetic process	47	2	0.14	0.0086
36	GO:2001169	regulation of ATP biosynthetic process	47	2	0.14	0.0086
37	GO:0043470	regulation of carbohydrate catabolic pro...	48	2	0.14	0.00896
38	GO:0006109	regulation of carbohydrate metabolic pro...	149	3	0.44	0.00985
